# Supplementary material for: CRISPR library designer (CLD): software for multispecies design of single guide RNA libraries
Source: Genome Biol. 2016 Mar 24;17:55. doi: 10.1186/s13059-016-0915-2 (PMC4807595; doi:10.1186/s13059-016-0915-2)
Supplement: Additional file 1: — Table S1. Detailed list and description of available parameters used in CLD. (XLSX 13 kb) [file 13059_2016_915_MOESM1_ESM.xlsx]

## Sheet: params.txt
Parameter	Meaning	Type	Column1
purpose_exclusive	defines if the pupose exclusive choice should affect the design filtering criteria	boolean (1 or 0)
min_length	defines the minimum length of the protospacer (5' sequence before the PAM)	numeric
max_length	defines the maximum length of the protospacer (5' sequence before the PAM)	numeric
min_G	defines minimum total G content	numeric
max_G	defines maximum total G content	numeric
min_A	defines minimum total A content	numeric
max_A	defines maximum total A content	numeric
min_C	defines minimum total C content	numeric
max_C	defines maximum total C content	numeric
min_T	defines minimum total T content	numeric
max_T	defines maximum total T content	numeric
right_homology	if homology arms are chosen, this number defines the length of the arm 5' of the target site	numeric
left_homology	if homology arms are chosen, this number defines the length of the arm 3' of the target site	numeric
downstream_window	defines the 5' nucleotide distance window of a design to the start or stop codon for tagging analysis	numeric
upstream_window	defines the 3' nucleotide distance window of a design to the start or stop codon for tagging analysis	numeric
number_of_CDS	defines the allowed nucleotid number within CDS downstream of the start codon, if knockout is chosen as the purpose criterium	numeric
minspacerlength	defines the minimum spacer length, if paired design is chosen as the purpose criterium (as for the double nickase or FokI Cas9 approach)	numeric
maxspacerlength	defines the maximum spacer length, if paired design is chosen as the purpose criterium (as for the double nickase or FokI Cas9 approach)	numeric
preceding	defines if the protospacer should begin with a specific base (example: U6 promotor would favour G at this position)	IUPAC coded Nucleotide
PAM_location	defines if the PAM motif is 3' or 5' located with respect to the protospacer	3_prime or 5_prime
PAM	defines the PAM sequence, which can be NAG, NGG or any (allowing both)	IUPAC coded Nucleotides
ignore_intergenic	defines if off-targets which are not in any gene should be ignored	true or false
purpose	defines following purposes: knockdown/-out as pupose requires designs to hit in coding sequences near the start codon of a gene, N-terminal tagging requires the start codon to be targeted and C-terminal tagging requires the stop codon to be targeted by sgRNAs	knockout, n-tagging, c-tagging, non-coding, CRISPRa or CRISPRi
gene_exclusive	defines if the sgRNA needs to target a region within the targeted gene (for CRISPRa/i 500 before and after the gene are parsed too)	boolean (1 or 0)
exon_exclusive	defines if the sgRNA needs to target a region within an exon	boolean (1 or 0)
CDS_only	defines if the sgRNA needs to target a region within a coding region	boolean (1 or 0)
CpG_exclusive	defines if the sgRNA is allowed to target a region within a CpG island	boolean (1 or 0)
specific_exon	defines if a specific exon number is to be targeted	numeric
retrieve_recomb_matrix	defines if the sequences for homology arms should be computed and reported	boolean (1 or 0)
bowtie_version	defines which version of bowtie or blast should be used for off-target analysis. Bowtie is more sensitive to mismatches of single designs, and bowtie2 is optimized for paired alignments of sequences. Here Blast tends to be the most sensitive towards less homologous sequences. For all mapping algorithms only full-length alignments are counted.	bowtie, bowtie2 or blast
offtargetdb	defines if off-targets should be searched in genomic sequences, sequences of annotated genes or exons of protein coding sequences	genomeDNA, gDNA or cDNA
off-targets-allowed	defines how many off-targets per design are tolerated before it is excluded from the report	numeric
unspecific_leading_bases	defines the number of 5' base pairs of the target site to be ignored for the off-target mapping	numeric
edit_distance_allowed	defines the edit distance (sum of all mismatch or INDEL positions) allowed during alignment to be still counted as off-target	numeric
bowtie_mode	define the bowtie mode as referenced in the bowtie2 manual	sensitive, very sensitive, fast, very-fast
sec_off_target	defines if sgRNA targets sites that are not in the genome of interest (for example: GFP etc.). Those sequences need to be provided in an extra fasta formatted file in the database path and named 'secondary_off_targets.fasta'	boolean (1 or 0)
max_per_exon	defines the maximum number of sgRNA allowed to be reported per exon	numeric
out_gff	defines if a gff should be generated	boolean (1 or 0)
specific_transcript	defines if only a specific transcript (provided as an ENSEMBL TR ID) should be targeted. This is not applicable if more than one gene is searched.	ENSEMBL transcript ID or any
match_info	defines if a detailed alignment information should be printed on any sgRNA mapping	boolean (1 or 0)
draw_html_report	defines if an html report should be created	boolean (1 or 0)
working_path	defines if an unix path to the results should be used, else results are created in the current working directory (.)	e.g. /data/workdir/
databasepath	defines if an unix path to the folder containing CLD formatted databases should be generated	e.g. /data/databases/
ref_organism	defines the reference organism as given in the name of the database and the sub-directories e.g. if the organisms is homo_sapiens, the database needs to have the prefix homo_sapiens	e.g. homo_sapiens , dmel
data_type	defines if the input file contains official gene symbols, ENSEMBL IDs or genomic coordinates. Coordinates need to be given as ID, chromosome (Ensembl_type), start, end. Coordinate data need to be tab separated and different entries need to be newline separated	should be either ensemble_acc, gene_symbol or coordinates
ignore_missing_id	defines if the program should die if IDs are faced, that can not be found in the currently used database	boolean (1 or 0)
kind	defines if sgRNA target sites should be found in a single or paired mode (suitable for the paired nickase or FokI paired nuclease approach)	single or double
exclude_overlapping_genes	defines if sgRNA designs targeting multiple overlapping genes/ antisense transcripts should be excluded	boolean (1 or 0)
sort_by_rank	defines if sgRNAs should be ranked additionallly by an on-target score	boolean (1 or 0)
scores	defines the on-target score to be used. The preset scores are derived from the algorithms proposed by Xu et al. 2015 and Doench et al. 2014. However they are only defined for a 20 nt protospacer adjacent to a NGG PAM.	xu_score, doench_old or custom
custom_score	defines a custom scoring function in perl code. the function needs to be unnamed and dependent on sequence information of the 30mer described in Doench et al.. Results of the function need to be numeric.	string in perl language defining a anonymous funtion, which acts on the Doench 30mer
cover_many_transcripts	defines if priority in sgRNA choice for the final library should be given on maximum coverage of all transcripts of a gene. All other scores will be ignored but shown in the resulting tables.	boolean (1 or 0)
