# Supplementary material for: CRISPR library designer (CLD): software for multispecies design of single guide RNA libraries
Source: Genome Biol. 2016 Mar 24;17:55. doi: 10.1186/s13059-016-0915-2 (PMC4807595; doi:10.1186/s13059-016-0915-2)
Supplement: Additional file 2: — Table S2. ENSEMBL ID to gene symbol mapping. (XLSX 58 kb) [file 13059_2016_915_MOESM2_ESM.xlsx]

## Sheet: Gene List
Supplemental Tabl 1: ENSEMBL ID to gene symbol mapping
ENSEMBLID	ENSEMBL ID for every gene used in the TRAIL targeting sgRNA library
GENE SYMBOL	Corresponding official Gene Symbol if available
ENSEMBLID	GENE SYMBOL
ENSG00000002330	BAD
ENSG00000015475	BID
ENSG00000030110	BAK1
ENSG00000044459	CNTLN
ENSG00000050748	MAPK9
ENSG00000051382	PIK3CB
ENSG00000053900	ANAPC4
ENSG00000055332	EIF2AK2
ENSG00000062524	LTK
ENSG00000063176	SPHK2
ENSG00000064012	CASP8
ENSG00000065357	DGKA
ENSG00000065361	ERBB3
ENSG00000065613	SLK
ENSG00000066056	TIE1
ENSG00000066468	FGFR2
ENSG00000067057	PFKP
ENSG00000067182	TNFRSF1A
ENSG00000067992	PDK3
ENSG00000069275	NUCKS1
ENSG00000069399	BCL3
ENSG00000070019	GUCY2C
ENSG00000070759	TESK2
ENSG00000070770	CSNK2A2
ENSG00000070886	EPHA8
ENSG00000071242	RPS6KA2
ENSG00000071909	MYO3B
ENSG00000072133	RPS6KA6
ENSG00000074590	NUAK1
ENSG00000076641	PAG1
ENSG00000076685	NT5C2
ENSG00000077264	PAK3
ENSG00000077782	FGFR1
ENSG00000078579	FGF20
ENSG00000080224	EPHA6
ENSG00000082146	STRADB
ENSG00000083857	FAT1
ENSG00000084734	GCKR
ENSG00000085511	MAP3K4
ENSG00000086015	MAST2
ENSG00000086232	EIF2AK1
ENSG00000086288	NME8
ENSG00000086475	SEPHS1
ENSG00000087088	BAX
ENSG00000087586	AURKA
ENSG00000087589	CASS4
ENSG00000090273	NUDC
ENSG00000090316	MAEA
ENSG00000095015	MAP3K1
ENSG00000096063	SRPK1
ENSG00000096395	MLN
ENSG00000097007	ABL1
ENSG00000097046	CDC7
ENSG00000099308	MAST3
ENSG00000099385	BCL7C
ENSG00000099968	BCL2L13
ENSG00000100077	ADRBK2
ENSG00000100288	CHKB
ENSG00000100490	CDKL1
ENSG00000100503	NIN
ENSG00000100865	CINP
ENSG00000101109	STK4
ENSG00000101182	PSMA7
ENSG00000101306	MYLK2
ENSG00000101665	SMAD7
ENSG00000101680	LAMA1
ENSG00000101782	RIOK3
ENSG00000101911	PRPS2
ENSG00000101958	GLRA2
ENSG00000101966	XIAP
ENSG00000102010	BMX
ENSG00000102078	SLC25A14
ENSG00000102096	PIM2
ENSG00000102225	CDK16
ENSG00000102572	STK24
ENSG00000102755	FLT1
ENSG00000102780	DGKH
ENSG00000102871	TRADD
ENSG00000103126	AXIN1
ENSG00000104205	SGK3
ENSG00000104213	PDGFRL
ENSG00000104368	PLAT
ENSG00000104375	STK3
ENSG00000104626	ERI1
ENSG00000104689	TNFRSF10A
ENSG00000104723	TUSC3
ENSG00000104879	CKM
ENSG00000105173	CCNE1
ENSG00000105221	AKT2
ENSG00000105287	PRKD2
ENSG00000105327	BBC3
ENSG00000105613	MAST1
ENSG00000105639	JAK3
ENSG00000105810	CDK6
ENSG00000105851	PIK3CG
ENSG00000106144	CASP2
ENSG00000106633	GCK
ENSG00000106799	TGFBR1
ENSG00000107140	TESK1
ENSG00000107968	MAP3K8
ENSG00000108984	MAP2K6
ENSG00000109339	MAPK10
ENSG00000109819	PPARGC1A
ENSG00000110092	CCND1
ENSG00000110422	HIPK3
ENSG00000110786	PTPN5
ENSG00000110987	BCL7A
ENSG00000111206	FOXM1
ENSG00000111725	PRKAB1
ENSG00000111816	FRK
ENSG00000111837	MAK
ENSG00000112576	CCND3
ENSG00000112981	NME5
ENSG00000113013	HSPA9
ENSG00000113240	CLK4
ENSG00000113263	ITK
ENSG00000113916	BCL6
ENSG00000114268	PFKFB4
ENSG00000114302	PRKAR2A
ENSG00000114670	NEK11
ENSG00000114904	NEK4
ENSG00000115085	ZAP70
ENSG00000115687	PASK
ENSG00000115694	STK25
ENSG00000115825	PRKD3
ENSG00000115977	AAK1
ENSG00000116128	BCL9
ENSG00000116141	MARK1
ENSG00000116199	FAM20B
ENSG00000116752	BCAS2
ENSG00000117143	UAP1
ENSG00000117676	RPS6KA1
ENSG00000118046	STK11
ENSG00000118257	NRP2
ENSG00000118307	CASC1
ENSG00000118515	SGK1
ENSG00000118526	TCF21
ENSG00000119121	TRPM6
ENSG00000119487	MAPKAP1
ENSG00000119718	EIF2B2
ENSG00000120137	PANK3
ENSG00000120156	TEK
ENSG00000120539	MASTL
ENSG00000120868	APAF1
ENSG00000120889	TNFRSF10B
ENSG00000120899	PTK2B
ENSG00000121380	BCL2L14
ENSG00000122025	FLT3
ENSG00000122728	TAF1L
ENSG00000122779	TRIM24
ENSG00000122966	CIT
ENSG00000123374	CDK2
ENSG00000123612	ACVR1C
ENSG00000123643	SLC36A1
ENSG00000123836	PFKFB2
ENSG00000124784	RIOK1
ENSG00000125388	GRK4
ENSG00000125398	SOX9
ENSG00000125508	SRMS
ENSG00000125779	PANK2
ENSG00000125900	SIRPD
ENSG00000126453	BCL2L12
ENSG00000127334	DYRK2
ENSG00000127863	TNFRSF19
ENSG00000128604	IRF5
ENSG00000128641	MYO1B
ENSG00000128829	EIF2AK4
ENSG00000128881	TTBK2
ENSG00000129473	BCL2L2
ENSG00000130177	CDC16
ENSG00000130413	STK33
ENSG00000130758	MAP3K10
ENSG00000130766	SESN2
ENSG00000130830	MPP1
ENSG00000131037	EPS8L1
ENSG00000131730	CKMT2
ENSG00000131791	PRKAB2
ENSG00000131931	THAP1
ENSG00000132155	RAF1
ENSG00000132646	PCNA
ENSG00000132906	CASP9
ENSG00000133083	DCLK1
ENSG00000133112	TPT1
ENSG00000134058	CDK7
ENSG00000134070	IRAK2
ENSG00000134326	CMPK2
ENSG00000134398	ERN2
ENSG00000135090	TAOK3
ENSG00000135116	HRK
ENSG00000135333	EPHA7
ENSG00000135446	CDK4
ENSG00000135503	ACVR1B
ENSG00000135605	TEC
ENSG00000135828	RNASEL
ENSG00000136021	SCYL2
ENSG00000136098	NEK3
ENSG00000137752	CASP1
ENSG00000137757	CASP5
ENSG00000137764	MAP2K5
ENSG00000137843	PAK6
ENSG00000137875	BCL2L10
ENSG00000137947	GTF2B
ENSG00000138756	BMP2K
ENSG00000138794	CASP6
ENSG00000139083	ETV6
ENSG00000139144	PIK3C2G
ENSG00000139163	ETNK1
ENSG00000139597	N4BP2L1
ENSG00000140326	CDAN1
ENSG00000140795	MYLK3
ENSG00000140836	ZFHX3
ENSG00000141068	KSR1
ENSG00000141425	RPRD1A
ENSG00000141503	MINK1
ENSG00000141655	TNFRSF11A
ENSG00000141720	PIP4K2B
ENSG00000141736	ERBB2
ENSG00000141959	PFKL
ENSG00000142235	LMTK3
ENSG00000142627	EPHA2
ENSG00000142733	MAP3K6
ENSG00000142875	PRKACB
ENSG00000143156	NME7
ENSG00000143179	UCK2
ENSG00000143384	MCL1
ENSG00000143393	PI4KB
ENSG00000143466	IKBKE
ENSG00000143479	DYRK3
ENSG00000143674	MLK4
ENSG00000143748	NVL
ENSG00000143867	OSR1
ENSG00000144048	DUSP11
ENSG00000144583	38047
ENSG00000145214	DGKQ
ENSG00000146054	TRIM7
ENSG00000146192	FGD2
ENSG00000146872	TLK2
ENSG00000147010	SH3KBP1
ENSG00000147044	CASK
ENSG00000148053	NTRK2
ENSG00000148660	CAMK2G
ENSG00000149091	DGKZ
ENSG00000149311	ATM
ENSG00000149476	DAK
ENSG00000149571	KIRREL3
ENSG00000150457	LATS2
ENSG00000151422	FER
ENSG00000151465	CDC123
ENSG00000151491	EPS8
ENSG00000152495	CAMK4
ENSG00000152556	PFKM
ENSG00000152620	NADK2
ENSG00000153094	BCL2L11
ENSG00000154027	AK5
ENSG00000154310	TNIK
ENSG00000155561	NUP205
ENSG00000155657	TTN
ENSG00000156076	WIF1
ENSG00000156510	HKDC1
ENSG00000156958	GALK2
ENSG00000156970	BUB1B
ENSG00000157353	FUK
ENSG00000157764	BRAF
ENSG00000157873	TNFRSF14
ENSG00000159322	ADPGK
ENSG00000160209	PDXK
ENSG00000160447	PKN3
ENSG00000160469	BRSK1
ENSG00000160746	ANO10
ENSG00000160867	FGFR4
ENSG00000160883	HK3
ENSG00000161542	PRPSAP1
ENSG00000161647	MPP3
ENSG00000161888	SPC24
ENSG00000161940	BCL6B
ENSG00000162409	PRKAA2
ENSG00000162526	TSSK3
ENSG00000162889	MAPKAPK2
ENSG00000162928	PEX13
ENSG00000163161	ERCC3
ENSG00000163344	PMVK
ENSG00000163482	STK36
ENSG00000163491	NEK10
ENSG00000163545	NUAK2
ENSG00000163558	PRKCI
ENSG00000163788	SNRK
ENSG00000163932	PRKCD
ENSG00000164305	CASP3
ENSG00000164761	TNFRSF11B
ENSG00000164924	YWHAZ
ENSG00000165025	SYK
ENSG00000165059	PRKACG
ENSG00000165113	GKAP1
ENSG00000165304	MELK
ENSG00000165494	PCF11
ENSG00000165637	VDAC2
ENSG00000165731	RET
ENSG00000165806	CASP7
ENSG00000166454	ATMIN
ENSG00000166501	PRKCB
ENSG00000166851	PLK1
ENSG00000166896	XRCC6BP1
ENSG00000166908	PIP4K2C
ENSG00000167258	CDK12
ENSG00000167524	SGK494
ENSG00000167601	AXL
ENSG00000167657	DAPK3
ENSG00000167716	WDR81
ENSG00000168038	ULK4
ENSG00000168040	FADD
ENSG00000168398	BDKRB2
ENSG00000168925	CTRB1
ENSG00000169047	IRS1
ENSG00000169548	ZNF280A
ENSG00000169679	BUB1
ENSG00000170209	ANKK1
ENSG00000170616	SCRT1
ENSG00000170776	AKAP13
ENSG00000171094	ALK
ENSG00000171105	INSR
ENSG00000171174	RBKS
ENSG00000171435	KSR2
ENSG00000171552	BCL2L1
ENSG00000171791	BCL2
ENSG00000171798	KNDC1
ENSG00000172009	THOP1
ENSG00000172113	NME6
ENSG00000172232	AZU1
ENSG00000172680	MOS
ENSG00000172939	OXSR1
ENSG00000173166	RAPH1
ENSG00000173530	TNFRSF10D
ENSG00000173535	TNFRSF10C
ENSG00000174130	TLR6
ENSG00000174292	TNK1
ENSG00000176049	JAKMIP2
ENSG00000176171	BNIP3
ENSG00000176720	BOK
ENSG00000176749	CDK5R1
ENSG00000177602	GSG2
ENSG00000177700	POLR2L
ENSG00000177706	FAM20C
ENSG00000178568	ERBB4
ENSG00000178607	ERN1
ENSG00000180138	CSNK1A1L
ENSG00000180370	PAK2
ENSG00000180815	MAP3K15
ENSG00000181222	POLR2A
ENSG00000181322	NME9
ENSG00000182333	LIPF
ENSG00000182866	LCK
ENSG00000183317	EPHA10
ENSG00000183431	SF3A3
ENSG00000183709	IFNL2
ENSG00000183735	TBK1
ENSG00000184216	IRAK1
ENSG00000184343	SRPK3
ENSG00000185189	NRBP2
ENSG00000185483	ROR1
ENSG00000185974	GRK1
ENSG00000186111	PIP5K1C
ENSG00000186174	BCL9L
ENSG00000186716	BCR
ENSG00000186891	TNFRSF18
ENSG00000187550	SBK2
ENSG00000188266	HYKK
ENSG00000188280	FAM230A
ENSG00000188322	SBK1
ENSG00000188747	NOXA1
ENSG00000189056	RELN
ENSG00000189091	SF3B3
ENSG00000196182	STK40
ENSG00000196305	IARS
ENSG00000196367	TRRAP
ENSG00000196455	PIK3R4
ENSG00000196511	TPK1
ENSG00000196632	WNK3
ENSG00000196730	DAPK1
ENSG00000196954	CASP4
ENSG00000197965	MPZL1
ENSG00000198001	IRAK4
ENSG00000198355	PIM3
ENSG00000198586	TLK1
ENSG00000198648	STK39
ENSG00000198682	PAPSS2
ENSG00000198793	MTOR
ENSG00000198964	SGMS1
ENSG00000204344	STK19
ENSG00000204580	DDR1
ENSG00000206203	TSSK2
ENSG00000213066	FGFR1OP
ENSG00000213186	TRIM59
ENSG00000213341	CHUK
ENSG00000213719	CLIC1
ENSG00000214102	WEE2
ENSG00000215251	FASTKD5
ENSG00000231274	SBK3
ENSG00000243678	NME1-NME2
ENSG00000244754	N4BP2L2
ENSG00000247596	TWF2
ENSG00000254413	CHKB-CPT1B
ENSG00000254598	CSNK2A3
ENSG00000258472	RP11-192H23.4
ENSG00000258989	RP11-47I22.4
ENSG00000259316	CTD-2116N17.1
ENSG00000266173	STRADA
ENSG00000268434	AC011530.4
ENSG00000270024	C8orf44-SGK3
