# Supplementary material for: CRISPR library designer (CLD): software for multispecies design of single guide RNA libraries
Source: Genome Biol. 2016 Mar 24;17:55. doi: 10.1186/s13059-016-0915-2 (PMC4807595; doi:10.1186/s13059-016-0915-2)
Supplement: Additional file 4: — Table S3. File formats, as output of CLD. (XLSX 39 kb) [file 13059_2016_915_MOESM4_ESM.xlsx]

## Sheet: Sheet1
File ending	Content
*.coverage.tab	A tab-delimited table with two columns: first ENSEMBL IDs in the library, second how many designs are in the library targeting this gene.
*.fasta	A fasta file containing the ready to order oligonucleotides with the respective target site and the vector parts.
*.gff	"General Feature Format" file containing all designs that made it into the library for more information see. http://www.sanger.ac.uk/resources/software/gff/spec.html. For view in the ENSEMBL genome browser see http://www.ensembl.org/info/website/upload/index.html.
*.large.gff	"General Feature Format" file containing all designs that could have made it into the library. For more information see http://www.sanger.ac.uk/resources/software/gff/spec.html. For view in the ENSEMBL genome browser see http://www.ensembl.org/info/website/upload/index.html.
*.large.tab	Tab-delimited CRISPR result table with the following columns: Name, Length, Start, End, Strand, Nucleotide sequence, Gene Name, Transcripts, Transcript:: Exon, Number of CpG Islands hit, Sequence around the cut side, %A %C %T %G, S-Score, A-Score, E-Score, per cent of total transcripts, hit Target, Match-start, Match-end, Match string, Edit-distance, Number of Hits, Direction.
*.tab	Tab-delimited CRISPR result table with the following columns: Name, Length, Start, End, Strand, Nucleotide sequence, Gene Name, Transcripts, Transcript:: Exon, Number of CpG Islands hit, Sequence around the cut side, %A %C %T %G, S-Score, A-Score, E-Score, per cent of total transcripts, hit Target, Match-start, Match-end, Match string, Edit-distance, Number of Hits, Direction. This table contains…
*.missing.tab	Table like the coverage table for every gene from the initial library that has not made into the subset library.
Details	(I) A *.large.gff file and a *.large.tab file. Those are files containing all suitable sgRNA target sites for each gene before library construction. Here, users can also find a line for each off-target any sgRNA might have. The output file is in GFF file format and compliant with the custom track function of ENSEMBL, enabling to view the sgRNAs in the ENSEMBL genome browser. (II) The *.gff and *.…
