# Supplementary material for: CRISPR library designer (CLD): software for multispecies design of single guide RNA libraries
Source: Genome Biol. 2016 Mar 24;17:55. doi: 10.1186/s13059-016-0915-2 (PMC4807595; doi:10.1186/s13059-016-0915-2)
Supplement: Additional file 5: — Table S4. Counts after processing the raw read files with Additional file 17: Supplementary file 4 for PBS1. (XLSX 458 kb) [file 13059_2016_915_MOESM5_ESM.xlsx]

## Sheet: 2192_CRISPR_BM_PBS1_extracted-d
DesignID	fullmatch	seedmatch	seedmismatch
BAX_0_0_L	769	1	140
BAX_0_997	109	1	2
BAX_1_0	129	3	4
BAX_1_997_L	279	0	6
BAX_10_0	367	3	14
BAX_10_997_L	991	4	92
BAX_11_0	1090	5	14
BAX_11_997	402	0	5
BAX_12_0	312	1	6
BAX_12_997	8	0	0
BAX_13_0_L_Z	0	0	0
BAX_13_997	360	3	5
BAX_14_0	0	0	0
BAX_14_997	65	1	3
BAX_15_0	0	0	0
BAX_15_997	9	0	0
BAX_16_0_Z	730	2	11
BAX_16_997_C	750	6	10
BAX_17_0_Z	603	6	7
BAX_17_997	232	1	5
BAX_18_0	222	1	2
BAX_18_997	305	0	9
BAX_19_0	235	3	15
BAX_19_997_C	18	0	1
BAX_2_0	223	4	15
BAX_2_997	424	2	6
BAX_20_0	146	0	1
BAX_20_997	16	0	0
BAX_21_0	54	0	2
BAX_21_997	151	0	3
BAX_22_0	164	1	3
BAX_22_997	151	0	6
BAX_23_0_Z	54	0	0
BAX_23_997	656	4	12
BAX_24_0_C_Z	14	0	0
BAX_24_997	87	0	3
BAX_25_0_Z	41	0	0
BAX_25_997_C	55	0	4
BAX_26_0_Z	233	2	4
BAX_26_997	47	0	1
BAX_27_0_Z	414	1	12
BAX_27_997	94	0	0
BAX_28_0_Z	154	1	1
BAX_28_997	424	1	7
BAX_29_0_Z	164	1	1
BAX_3_0	258	2	23
BAX_3_997	519	2	8
BAX_30_0	410	1	5
BAX_31_0_Z	232	1	2
BAX_32_0	130	1	2
BAX_33_0_Z	450	4	5
BAX_34_0_Z	1049	12	20
BAX_35_0	91	0	23
BAX_36_0_L	0	0	4
BAX_37_0	61	0	9
BAX_38_0	873	7	13
BAX_39_0	1255	11	24
BAX_4_0	0	0	0
BAX_4_997_L_C	190	2	1
BAX_40_0	108	1	0
BAX_41_0	253	2	2
BAX_42_0	295	2	3
BAX_43_0	129	0	137
BAX_44_0_L_Z	40	0	1
BAX_45_0	496	2	8
BAX_46_0_Z	83	0	3
BAX_47_0	279	3	1
BAX_48_0	410	2	4
BAX_49_0	641	3	17
BAX_5_0	4	0	19
BAX_5_997	69	0	0
BAX_50_0	325	2	10
BAX_51_0	305	1	50
BAX_52_0	154	0	2
BAX_53_0	0	0	0
BAX_54_0_Z	152	1	3
BAX_55_0_Z	435	1	7
BAX_56_0	373	2	17
BAX_57_0_Z	413	1	9
BAX_58_0_C_Z	974	3	29
BAX_59_0_Z	474	1	6
BAX_6_0	23	1	47
BAX_6_997	838	4	12
BAX_60_0_Z	250	1	4
BAX_61_0_Z	491	1	7
BAX_62_0_Z	300	2	2
BAX_63_0_Z	249	2	4
BAX_7_0	0	0	3
BAX_7_997	105	1	1
BAX_8_0	45	1	5
BAX_8_997	144	0	0
BAX_9_0	1	0	0
BAX_9_997_L	49	0	3
BAX_Guide_1	87	2	1
BAX_Guide_2	289	1	6
BAX_Guide_3	186	1	0
CASP8_0_31008	117	2	3
CASP8_0_38760	396	1	2
CASP8_1_23256	5	0	0
CASP8_1_31008_L	50	0	0
CASP8_1_38760	42	0	0
CASP8_1_46512	148	2	5
CASP8_10_46512	602	3	3
CASP8_11_46512	367	3	6
CASP8_12_38760	244	2	4
CASP8_12_46512	21	0	3
CASP8_13_31008_Z	147	1	1
CASP8_14_31008	47	0	0
CASP8_14_46512	235	2	39
CASP8_142601_1	73	0	0
CASP8_142605_1	259	0	7
CASP8_142607_1	244	3	6
CASP8_15_31008	90	0	3
CASP8_16_38760	95	0	0
CASP8_17_38760	109	1	1
CASP8_17_46512	30	0	0
CASP8_18_31008	202	0	2
CASP8_18_38760	183	1	2
CASP8_18_46512	46	0	1
CASP8_19_31008	477	5	4
CASP8_19_38760	201	1	4
CASP8_2_23256	317	0	9
CASP8_2_31008	159	1	1
CASP8_2_38760	53	1	0
CASP8_20_31008	300	0	2
CASP8_20_38760	428	1	4
CASP8_20_46512	373	2	3
CASP8_21_31008	668	3	10
CASP8_21_38760	58	0	0
CASP8_21_46512	410	1	3
CASP8_22_31008	302	2	7
CASP8_22_46512	103	0	117
CASP8_23_38760	38	0	0
CASP8_24_23256	1021	4	24
CASP8_24_31008	725	1	17
CASP8_25_23256_C	182	1	3
CASP8_25_38760_C	340	2	3
CASP8_26_23256	33	0	4
CASP8_26_31008	228	0	2
CASP8_26_46512	84	0	1
CASP8_27_23256	0	0	0
CASP8_27_31008_L	189	0	4
CASP8_28_31008_Z	34	0	0
CASP8_28_46512	281	2	5
CASP8_29_31008	849	5	13
CASP8_3_23256	59	2	0
CASP8_3_38760	189	1	1
CASP8_3_46512	19	0	0
CASP8_30_23256	362	4	9
CASP8_30_31008_L_Z	101	1	0
CASP8_30_38760	279	2	4
CASP8_31_31008_Z	107	0	1
CASP8_31_38760	8	0	0
CASP8_32_31008_L_Z	498	4	6
CASP8_32_38760_C	526	1	94
CASP8_32_46512	153	2	1
CASP8_33_31008_L_C_Z	251	2	3
CASP8_33_38760	93	0	1
CASP8_35_31008_L_Z	18	0	0
CASP8_35_46512	225	0	4
CASP8_36_31008	517	2	5
CASP8_36_46512_OLD	998	6	15
CASP8_38_31008	68	0	3
CASP8_38_46512	19	0	0
CASP8_39_31008_Z	255	1	3
CASP8_39_46512_OLD	41	0	0
CASP8_4_23256	29	0	1
CASP8_4_31008_Z	197	4	4
CASP8_4_38760	55	0	1
CASP8_4_46512	144	2	4
CASP8_40_31008	67	0	1
CASP8_40_46512	0	0	0
CASP8_41_31008	85	1	0
CASP8_42_31008	353	4	8
CASP8_43_31008	255	0	1
CASP8_43_46512	452	4	11
CASP8_44_31008	59	1	0
CASP8_46_46512	415	2	5
CASP8_47_46512	21	1	0
CASP8_5_23256	166	2	1
CASP8_5_38760	192	0	3
CASP8_5_46512	206	0	2
CASP8_50_46512	26	0	0
CASP8_6_23256	4	0	0
CASP8_6_31008_Z	222	2	12
CASP8_6_38760	147	0	2
CASP8_6_46512	563	5	10
CASP8_60_46512_OLD	106	3	1
CASP8_62_46512	397	0	4
CASP8_7_31008_L_Z	136	2	2
CASP8_8_31008_L_Z	111	2	2
CASP8_8_38760	206	0	5
CASP8_8_46512_OLD	394	2	5
CASP8_9_31008_Z	160	1	2
CASP8_9_38760	86	0	2
CASP8_9_46512_OLD	56	1	0
ENSG00000002330_0_11154.65	122	0	1
ENSG00000002330_10_11154.40	219	0	6
ENSG00000002330_11_11154.37	235	5	3
ENSG00000002330_12_11154.37	418	2	9
ENSG00000002330_13_11154.32	630	0	50
ENSG00000002330_14_11154.32	523	3	8
ENSG00000002330_15_11154.31	48	0	2
ENSG00000002330_18_11154.15	226	58	0
ENSG00000002330_19_11154.11	209	3	6
ENSG00000002330_2_11154.61	578	3	10
ENSG00000002330_20_11154.10	459	3	5
ENSG00000002330_22_11154.4	59	0	1
ENSG00000002330_3_11154.54	1156	9	92
ENSG00000002330_4_11154.50	169	2	3
ENSG00000002330_41_11154.61	203	2	5
ENSG00000002330_42_11154.51	254	2	6
ENSG00000002330_43_11154.45	209	1	2
ENSG00000002330_45_11154.42	219	0	4
ENSG00000002330_46_11154.39	759	3	8
ENSG00000002330_47_11154.34	370	0	6
ENSG00000002330_48_11154.32	39	0	0
ENSG00000002330_49_11154.27	257	1	5
ENSG00000002330_5_11154.49	24	0	1
ENSG00000002330_50_11154.27	190	3	2
ENSG00000002330_55_11154.19	14	0	0
ENSG00000002330_57_11154.11	119	1	10
ENSG00000002330_6_11154.48	71	1	3
ENSG00000002330_7_11154.47	114	2	1
ENSG00000002330_8_11154.47	107	1	3
ENSG00000015475_100_0.3142	122	2	1
ENSG00000015475_101_0.3139	319	2	6
ENSG00000015475_103_0.3138	97	0	0
ENSG00000015475_104_0.3137	167	1	3
ENSG00000015475_105_0.3132	392	2	10
ENSG00000015475_24_0.3169	653	3	7
ENSG00000015475_25_0.3167	459	3	5
ENSG00000015475_26_0.3162	336	0	5
ENSG00000015475_27_0.3161	211	1	4
ENSG00000015475_29_0.3156	431	57	386
ENSG00000015475_30_0.3154	2156	12	32
ENSG00000015475_31_0.3153	356	5	10
ENSG00000015475_32_0.3153	186	0	5
ENSG00000015475_33_0.3150	223	2	74
ENSG00000015475_34_0.3143	895	3	11
ENSG00000015475_35_0.3142	583	2	22
ENSG00000015475_36_0.3141	582	4	12
ENSG00000015475_37_0.3138	345	1	10
ENSG00000015475_38_0.3135	327	2	2
ENSG00000015475_88_0.3169	227	4	8
ENSG00000015475_90_0.3166	266	1	0
ENSG00000015475_91_0.3165	134	2	1
ENSG00000015475_92_0.3164	11	0	0
ENSG00000015475_93_0.3162	161	1	3
ENSG00000015475_95_0.3154	89	1	1
ENSG00000015475_96_0.3152	19	0	0
ENSG00000015475_97_0.3150	572	4	11
ENSG00000015475_98_0.3148	401	3	7
ENSG00000015475_99_0.3148	158	7	3
ENSG00000030110_0_1922.608	399	2	95
ENSG00000030110_1_1922.605	268	2	7
ENSG00000030110_10_3844.24	411	3	107
ENSG00000030110_11_1922.577	13	0	1
ENSG00000030110_13_1922.570	166	1	1
ENSG00000030110_14_3844.7	62	0	0
ENSG00000030110_15_1922.563	676	3	12
ENSG00000030110_15_3844.5	38	1	0
ENSG00000030110_16_1922.560	221	2	7
ENSG00000030110_16_3844.3	400	3	7
ENSG00000030110_17_1922.559	238	2	1
ENSG00000030110_17_3844.3	101	2	2
ENSG00000030110_18_0.1159	399	5	5
ENSG00000030110_18_3844.2	34	0	0
ENSG00000030110_2_1922.603	422	1	11
ENSG00000030110_3_1922.599	333	0	20
ENSG00000030110_37_1922.609	93	1	1
ENSG00000030110_38_1922.609	100	1	2
ENSG00000030110_39_1922.603	285	1	3
ENSG00000030110_4_1922.599	12	0	0
ENSG00000030110_4_3844.16	635	2	6
ENSG00000030110_40_1922.595	452	5	5
ENSG00000030110_46_1922.582	84	0	0
ENSG00000030110_5_1922.597	43	0	0
ENSG00000030110_50_1922.561	157	0	2
ENSG00000030110_51_1922.559	150	1	3
ENSG00000030110_6_1922.596	404	0	4
ENSG00000030110_7_1922.596	38	0	0
ENSG00000030110_8_1922.595	50	0	2
ENSG00000044459_0_0.10	694	4	12
ENSG00000044459_0_276708.93597	162	1	3
ENSG00000044459_1_0.49	141	0	2
ENSG00000044459_10_0.108	288	0	1
ENSG00000044459_11_0.112	981	4	24
ENSG00000044459_12_0.115	601	9	18
ENSG00000044459_13_0.6	158	0	2
ENSG00000044459_15_0.2747	21	0	0
ENSG00000044459_15_92236.33530	166	0	4
ENSG00000044459_16_0.2756	921	6	13
ENSG00000044459_16_92236.33537	88	1	1
ENSG00000044459_17_0.2759	56	0	3
ENSG00000044459_17_92236.33773	727	4	16
ENSG00000044459_18_0.30390	46	0	0
ENSG00000044459_19_0.30399	36	0	0
ENSG00000044459_2_0.82	850	1	21
ENSG00000044459_20_0.2753	103	0	1
ENSG00000044459_21_0.2757	344	2	6
ENSG00000044459_22_0.2757	369	2	6
ENSG00000044459_23_0.30399	231	1	3
ENSG00000044459_3_0.82	393	5	42
ENSG00000044459_33_92236.33528	46	0	41
ENSG00000044459_34_276708.93601	259	0	2
ENSG00000044459_34_92236.33541	324	3	4
ENSG00000044459_4_0.85	130	0	1
ENSG00000044459_5_0.87	58	1	4
ENSG00000044459_6_0.88	104	0	2
ENSG00000044459_7_0.90	258	1	4
ENSG00000044459_8_0.93	209	0	6
ENSG00000044459_9_0.97	275	3	3
ENSG00000050748_0_29478.3746	544	3	5
ENSG00000050748_1_29478.3720	528	1	6
ENSG00000050748_15_14739.6282	344	0	4
ENSG00000050748_15_44217.42	238	0	4
ENSG00000050748_16_14739.6279	245	1	2
ENSG00000050748_16_44217.37	578	3	5
ENSG00000050748_17_14739.6251	44	1	0
ENSG00000050748_18_14739.6251	37	1	1
ENSG00000050748_18_44217.28	350	0	18
ENSG00000050748_2_29478.3725	178	1	0
ENSG00000050748_23_14739.10534	257	2	7
ENSG00000050748_25_14739.10533	9	0	14
ENSG00000050748_27_14739.10524	1296	8	82
ENSG00000050748_29_14739.10522	347	2	209
ENSG00000050748_3_14739.10522	19	0	41
ENSG00000050748_3_29478.3724	165	2	3
ENSG00000050748_30_44217.40	437	2	8
ENSG00000050748_31_14739.10516	287	2	3
ENSG00000050748_32_14739.10515	319	6	32
ENSG00000050748_33_14739.10512	286	4	6
ENSG00000050748_34_14739.10510	90	1	1
ENSG00000050748_36_44217.32	200	2	322
ENSG00000050748_38_14739.6287	211	0	4
ENSG00000050748_39_14739.6279	121	1	131
ENSG00000050748_40_14739.6265	350	1	5
ENSG00000050748_41_14739.6263	404	2	8
ENSG00000050748_42_14739.6259	227	3	4
ENSG00000050748_5_14739.10514	80	0	0
ENSG00000050748_6_14739.10513	282	0	4
ENSG00000050748_8_14739.10503	112	1	3
ENSG00000051382_0_45230.5662	329	1	3
ENSG00000051382_1_45230.5633	308	0	1
ENSG00000051382_10_90460.10011	67	0	0
ENSG00000051382_11_90460.10014	40	0	1
ENSG00000051382_12_90460.10019	0	0	0
ENSG00000051382_13_90460.10034	145	0	7
ENSG00000051382_14_90460.10039	99	0	1
ENSG00000051382_15_90460.10040	220	3	1
ENSG00000051382_16_90460.10051	175	0	0
ENSG00000051382_17_90460.10052	135	0	2
ENSG00000051382_18_90460.10052	194	1	4
ENSG00000051382_25_90460.9998	150	0	1
ENSG00000051382_26_90460.10007	78	2	1
ENSG00000051382_27_90460.10007	269	1	56
ENSG00000051382_28_90460.10011	179	2	1
ENSG00000051382_29_90460.10023	729	3	12
ENSG00000051382_3_45230.4898	75	2	0
ENSG00000051382_30_90460.10027	15	1	0
ENSG00000051382_31_90460.10035	137	1	3
ENSG00000051382_32_90460.10036	285	3	3
ENSG00000051382_33_90460.10037	33	0	0
ENSG00000051382_34_90460.10037	307	1	6
ENSG00000051382_35_90460.10044	219	1	1
ENSG00000051382_47_45230.5652	0	0	0
ENSG00000051382_48_45230.5630	495	2	6
ENSG00000051382_49_45230.5630	128	1	3
ENSG00000051382_6_90460.9997	53	0	0
ENSG00000051382_7_90460.10001	79	0	10
ENSG00000051382_8_90460.10006	203	3	2
ENSG00000051382_9_90460.10011	66	0	0
ENSG00000053900_0_0.18	474	6	3
ENSG00000053900_1_0.20	330	1	9
ENSG00000053900_11_0.39	231	2	10
ENSG00000053900_12_0.40	258	1	5
ENSG00000053900_13_0.7	569	2	42
ENSG00000053900_14_0.9	284	3	7
ENSG00000053900_15_0.18	163	0	4
ENSG00000053900_16_0.18	11	0	0
ENSG00000053900_17_0.28	2	0	0
ENSG00000053900_18_0.29	99	0	0
ENSG00000053900_19_0.1012	135	1	2
ENSG00000053900_2_0.29	106	1	1
ENSG00000053900_20_0.37	275	2	1
ENSG00000053900_3_0.974	443	0	2
ENSG00000053900_4_0.980	101	0	40
ENSG00000053900_5_0.33	46	1	0
ENSG00000053900_6_0.987	174	1	4
ENSG00000053900_7_0.995	125	0	5
ENSG00000053900_8_0.35	203	1	2
ENSG00000053900_9_0.1004	55	0	1
ENSG00000055332_0_43389.312	85	1	25
ENSG00000055332_1_43389.310	221	0	3
ENSG00000055332_10_28926.2058	464	6	9
ENSG00000055332_10_43389.38	516	5	8
ENSG00000055332_11_43389.33	162	0	1
ENSG00000055332_12_43389.21	276	2	6
ENSG00000055332_13_43389.20	9	0	0
ENSG00000055332_14_43389.11	236	3	2
ENSG00000055332_15_43389.10	265	0	7
ENSG00000055332_16_43389.7	325	2	152
ENSG00000055332_2_43389.297	152	3	3
ENSG00000055332_23_28926.2081	891	6	25
ENSG00000055332_24_28926.2081	97	2	0
ENSG00000055332_25_28926.2078	258	0	2
ENSG00000055332_26_28926.2078	44	0	0
ENSG00000055332_27_28926.2078	212	0	5
ENSG00000055332_28_28926.2077	524	1	9
ENSG00000055332_29_28926.2057	92	0	1
ENSG00000055332_3_43389.42	33	0	1
ENSG00000055332_30_28926.2053	22	0	0
ENSG00000055332_31_28926.2053	102	0	2
ENSG00000055332_32_28926.2052	0	0	0
ENSG00000055332_4_43389.41	530	7	10
ENSG00000055332_5_43389.37	406	3	8
ENSG00000055332_6_43389.23	257	2	2
ENSG00000055332_7_28926.2070	446	3	7
ENSG00000055332_7_43389.277	45	1	0
ENSG00000055332_8_43389.40	160	1	1
ENSG00000055332_9_28926.2064	391	0	2
ENSG00000055332_9_43389.39	459	1	2
ENSG00000062524_10_2562.1872	664	3	18
ENSG00000062524_10_7686.238	190	0	4
ENSG00000062524_11_2562.1870	554	4	9
ENSG00000062524_11_7686.237	243	1	6
ENSG00000062524_12_2562.1865	164	4	2
ENSG00000062524_12_7686.236	326	1	4
ENSG00000062524_13_2562.1855	488	1	9
ENSG00000062524_13_7686.236	23	0	0
ENSG00000062524_14_7686.221	94	1	7
ENSG00000062524_15_2562.1848	71	2	0
ENSG00000062524_15_7686.221	290	0	4
ENSG00000062524_16_2562.1845	332	1	5
ENSG00000062524_16_7686.221	80	0	2
ENSG00000062524_17_7686.212	173	0	4
ENSG00000062524_18_7686.212	98	1	5
ENSG00000062524_21_7686.198	78	1	4
ENSG00000062524_22_7686.198	486	0	132
ENSG00000062524_23_7686.19	253	1	2
ENSG00000062524_25_7686.4	957	9	12
ENSG00000062524_26_7686.3	803	2	9
ENSG00000062524_39_2562.1880	126	0	4
ENSG00000062524_40_2562.1879	48	10	0
ENSG00000062524_41_2562.1873	314	2	8
ENSG00000062524_43_2562.1868	9	0	0
ENSG00000062524_45_2562.1855	448	1	5
ENSG00000062524_46_2562.1854	46	0	2
ENSG00000062524_5_7686.250	13	0	1
ENSG00000062524_53_7686.234	868	6	12
ENSG00000062524_8_2562.1884	36	1	0
ENSG00000062524_9_2562.1873	615	0	256
ENSG00000063176_0_5712.539	1275	9	27
ENSG00000063176_1_5712.550	331	1	4
ENSG00000063176_10_5712.617	584	3	8
ENSG00000063176_2_5712.599	208	3	3
ENSG00000063176_3_5712.600	778	280	11
ENSG00000063176_35_5712.530	263	1	1
ENSG00000063176_36_5712.536	56	0	0
ENSG00000063176_37_5712.543	303	2	33
ENSG00000063176_38_5712.543	47	0	4
ENSG00000063176_39_5712.545	493	2	93
ENSG00000063176_4_5712.600	136	1	3
ENSG00000063176_40_5712.550	345	0	15
ENSG00000063176_41_5712.551	450	5	17
ENSG00000063176_42_5712.552	600	0	12
ENSG00000063176_43_5712.553	85	0	1
ENSG00000063176_44_5712.557	414	3	72
ENSG00000063176_45_5712.558	73	0	1
ENSG00000063176_47_5712.592	360	1	8
ENSG00000063176_48_5712.592	173	1	2
ENSG00000063176_49_5712.592	219	3	67
ENSG00000063176_5_5712.601	95	0	1
ENSG00000063176_50_5712.615	452	3	6
ENSG00000063176_51_5712.635	100	109	1
ENSG00000063176_53_5712.641	505	1	13
ENSG00000063176_6_5712.613	647	2	11
ENSG00000063176_69_5712.514	284	1	6
ENSG00000063176_7_5712.614	365	2	6
ENSG00000063176_70_5712.515	116	2	2
ENSG00000063176_8_5712.616	2098	7	34
ENSG00000063176_9_5712.616	444	2	3
ENSG00000065357_1_6677.1574	254	1	4
ENSG00000065357_100_6677.1863	160	2	4
ENSG00000065357_101_6677.1872	0	0	0
ENSG00000065357_120_6677.2360	300	0	9
ENSG00000065357_122_6677.2364	234	0	1
ENSG00000065357_123_6677.2371	332	4	4
ENSG00000065357_124_6677.2380	63	0	1
ENSG00000065357_125_6677.2389	160	9	2
ENSG00000065357_14_6677.1739	451	3	7
ENSG00000065357_15_6677.1740	472	1	7
ENSG00000065357_16_6677.1743	396	2	5
ENSG00000065357_17_6677.1748	151	1	1
ENSG00000065357_18_6677.1855	113	0	1
ENSG00000065357_19_6677.1858	594	10	8
ENSG00000065357_2_6677.1581	0	0	0
ENSG00000065357_20_6677.1858	368	4	5
ENSG00000065357_21_6677.1860	125	7	0
ENSG00000065357_22_6677.1861	70	0	2
ENSG00000065357_23_6677.1872	384	1	6
ENSG00000065357_26_6677.1905	57	0	0
ENSG00000065357_36_6677.2370	243	1	0
ENSG00000065357_37_6677.2374	136	3	0
ENSG00000065357_38_6677.2375	59	1	0
ENSG00000065357_39_6677.2376	123	1	0
ENSG00000065357_41_6677.2384	507	2	7
ENSG00000065357_83_6677.1567	284	7	1
ENSG00000065357_84_6677.1570	307	2	4
ENSG00000065357_85_6677.1570	127	0	0
ENSG00000065357_86_6677.1571	406	2	8
ENSG00000065357_98_6677.1741	839	9	13
ENSG00000065361_0_0.1926	253	1	8
ENSG00000065361_1_0.1926	293	0	5
ENSG00000065361_10_0.3077	397	3	8
ENSG00000065361_11_0.3069	44	1	3
ENSG00000065361_12_0.3069	115	1	3
ENSG00000065361_13_0.3053	126	0	5
ENSG00000065361_14_0.3052	263	5	5
ENSG00000065361_15_0.3050	167	3	6
ENSG00000065361_2_0.1922	1037	5	12
ENSG00000065361_29_0.1928	12	0	0
ENSG00000065361_3_0.1917	283	0	4
ENSG00000065361_32_0.1915	823	4	17
ENSG00000065361_33_0.1911	334	1	5
ENSG00000065361_34_0.1906	25	0	0
ENSG00000065361_35_0.1904	264	41	4
ENSG00000065361_36_0.1888	762	9	10
ENSG00000065361_37_0.1875	79	1	1
ENSG00000065361_38_0.1874	140	2	0
ENSG00000065361_39_0.3079	325	2	9
ENSG00000065361_4_0.1902	16	0	0
ENSG00000065361_40_0.3079	103	0	5
ENSG00000065361_41_0.3077	187	2	8
ENSG00000065361_42_0.3076	170	2	1
ENSG00000065361_43_0.3055	388	1	107
ENSG00000065361_44_0.3053	120	0	2
ENSG00000065361_5_0.1900	441	2	12
ENSG00000065361_6_0.1899	406	0	17
ENSG00000065361_7_0.1889	1011	6	10
ENSG00000065361_8_0.1888	157	0	2
ENSG00000065361_9_0.3078	64	1	1
ENSG00000065613_0_0.4	260	4	2
ENSG00000065613_0_31016.13493	274	2	1
ENSG00000065613_1_0.4	36	0	1
ENSG00000065613_1_31016.13528	0	0	0
ENSG00000065613_14_15508.7643	866	2	6
ENSG00000065613_15_15508.7643	384	2	6
ENSG00000065613_16_15508.7648	1103	3	13
ENSG00000065613_17_15508.7680	630	0	8
ENSG00000065613_18_15508.7680	185	0	0
ENSG00000065613_19_15508.8284	67	0	0
ENSG00000065613_2_0.5	372	0	18
ENSG00000065613_22_46524.19302	303	1	5
ENSG00000065613_23_46524.19315	263	2	3
ENSG00000065613_24_46524.19316	211	1	8
ENSG00000065613_25_46524.16838	173	0	2
ENSG00000065613_3_15508.7635	475	4	5
ENSG00000065613_4_15508.7690	163	0	2
ENSG00000065613_4_46524.19319	293	3	4
ENSG00000065613_5_0.34	277	0	2
ENSG00000065613_5_15508.7690	177	1	4
ENSG00000065613_5_46524.19319	16	0	63
ENSG00000065613_52_31016.13477	11	0	0
ENSG00000065613_6_0.37	181	0	3
ENSG00000065613_6_15508.8283	353	2	2
ENSG00000065613_6_46524.16810	76	1	2
ENSG00000065613_7_0.38	255	0	106
ENSG00000065613_7_15508.8284	28	0	1
ENSG00000065613_8_0.42	249	2	4
ENSG00000065613_8_15508.8292	83	0	1
ENSG00000065613_96_31016.13483	522	1	5
ENSG00000066056_10_11056.3739	207	2	3
ENSG00000066056_11_11056.3746	477	264	2
ENSG00000066056_12_11056.3763	207	2	3
ENSG00000066056_13_11056.3763	84	0	4
ENSG00000066056_133_5528.1715	467	2	55
ENSG00000066056_134_5528.1717	25	0	0
ENSG00000066056_135_5528.1731	261	0	2
ENSG00000066056_14_11056.3763	652	6	9
ENSG00000066056_15_11056.3765	230	3	5
ENSG00000066056_16_11056.3765	14	1	27
ENSG00000066056_17_11056.3766	275	0	33
ENSG00000066056_18_11056.3767	209	0	3
ENSG00000066056_19_11056.3777	128	0	3
ENSG00000066056_20_11056.3777	69	1	0
ENSG00000066056_55_5528.1712	560	4	6
ENSG00000066056_56_5528.1719	843	4	16
ENSG00000066056_57_5528.1728	189	2	3
ENSG00000066056_58_5528.1728	371	2	4
ENSG00000066056_59_5528.1730	72	1	2
ENSG00000066056_60_5528.1731	136	0	5
ENSG00000066056_8_11056.3735	133	0	2
ENSG00000066056_9_11056.3736	101	0	0
ENSG00000066056_90_11056.3736	212	1	1
ENSG00000066056_91_11056.3736	226	3	5
ENSG00000066056_92_11056.3744	641	2	17
ENSG00000066056_93_11056.3749	244	2	2
ENSG00000066056_94_11056.3756	611	4	5
ENSG00000066056_95_11056.3761	81	0	1
ENSG00000066056_96_11056.3763	68	0	0
ENSG00000066056_97_11056.3766	151	1	3
ENSG00000066468_0_60062.8570	421	2	4
ENSG00000066468_0_90093.5547	29	0	0
ENSG00000066468_1_60062.8569	189	1	5
ENSG00000066468_1_90093.5551	173	0	1
ENSG00000066468_10_90093.5560	450	3	32
ENSG00000066468_11_90093.5569	211	0	3
ENSG00000066468_12_90093.5584	125	0	4
ENSG00000066468_13_90093.5585	482	3	13
ENSG00000066468_14_90093.5585	133	1	4
ENSG00000066468_15_90093.5588	177	2	5
ENSG00000066468_2_60062.8557	265	1	5
ENSG00000066468_2_90093.5558	101	1	2
ENSG00000066468_29_60062.8586	181	1	41
ENSG00000066468_3_90093.5559	109	1	1
ENSG00000066468_30_60062.8584	113	0	6
ENSG00000066468_31_60062.8583	229	0	2
ENSG00000066468_32_60062.8573	130	0	99
ENSG00000066468_33_60062.8573	330	1	1
ENSG00000066468_34_60062.8569	154	0	2
ENSG00000066468_35_60062.8561	162	2	2
ENSG00000066468_36_60062.8560	232	3	0
ENSG00000066468_37_60062.8560	803	4	11
ENSG00000066468_38_60062.8560	253	3	65
ENSG00000066468_4_60062.8551	308	1	2
ENSG00000066468_4_90093.5559	349	2	2
ENSG00000066468_5_90093.5568	204	0	3
ENSG00000066468_6_90093.5573	230	0	4
ENSG00000066468_7_90093.5584	389	3	4
ENSG00000066468_8_90093.5588	79	0	0
ENSG00000066468_9_90093.5552	107	1	1
ENSG00000067057_0_53541.15420	70	1	1
ENSG00000067057_118_35694.7165	382	1	13
ENSG00000067057_119_35694.7166	6	0	0
ENSG00000067057_120_35694.7167	198	0	5
ENSG00000067057_121_35694.7170	498	4	8
ENSG00000067057_15_0.414	327	4	3
ENSG00000067057_16_0.412	127	0	5
ENSG00000067057_17_0.402	88	0	3
ENSG00000067057_18_0.392	119	0	0
ENSG00000067057_4_0.400	118	0	0
ENSG00000067057_5_0.400	382	0	6
ENSG00000067057_5_53541.15427	274	3	3
ENSG00000067057_50_35694.7162	273	2	4
ENSG00000067057_51_35694.7166	103	0	6
ENSG00000067057_52_35694.7167	93	0	3
ENSG00000067057_53_35694.7169	79	0	1
ENSG00000067057_54_35694.7170	656	1	11
ENSG00000067057_55_35694.7174	62	1	2
ENSG00000067057_56_35694.7174	930	15	9
ENSG00000067057_57_35694.7178	224	1	8
ENSG00000067057_6_0.400	100	1	2
ENSG00000067057_6_53541.15427	613	4	12
ENSG00000067057_66_53541.15416	279	2	3
ENSG00000067057_67_53541.15416	208	0	2
ENSG00000067057_68_53541.15417	552	2	10
ENSG00000067057_7_0.399	1210	7	21
ENSG00000067057_70_53541.15421	410	3	10
ENSG00000067057_72_53541.15437	49	1	0
ENSG00000067057_8_0.397	274	4	4
ENSG00000067057_9_0.391	0	0	0
ENSG00000067182_0_3339.2905	84	0	1
ENSG00000067182_1_10017.2	327	4	6
ENSG00000067182_10_3339.2797	8	0	0
ENSG00000067182_11_3339.2795	392	1	4
ENSG00000067182_28_3339.2568	105	0	1
ENSG00000067182_29_3339.2540	514	5	6
ENSG00000067182_30_3339.2540	247	6	2
ENSG00000067182_31_3339.2540	1530	15	28
ENSG00000067182_32_3339.2532	160	0	3
ENSG00000067182_33_3339.2523	11	0	0
ENSG00000067182_35_3339.2906	90	0	2
ENSG00000067182_41_3339.2810	541	3	11
ENSG00000067182_43_3339.2794	111	1	0
ENSG00000067182_6_3339.2814	169	2	4
ENSG00000067182_64_3339.2576	135	0	3
ENSG00000067182_65_3339.2575	173	0	0
ENSG00000067182_66_3339.2574	113	0	0
ENSG00000067182_67_3339.2556	329	0	16
ENSG00000067182_68_3339.2547	67	1	0
ENSG00000067182_69_3339.2546	202	2	2
ENSG00000067182_7_3339.2812	243	1	1
ENSG00000067182_70_3339.2545	32	0	0
ENSG00000067182_71_3339.2544	1478	4	22
ENSG00000067182_72_3339.2544	518	3	8
ENSG00000067182_73_3339.2540	159	2	4
ENSG00000067182_74_3339.2538	252	3	13
ENSG00000067182_75_3339.2536	87	0	0
ENSG00000067182_76_3339.2535	59	0	0
ENSG00000067182_77_3339.2535	1297	12	20
ENSG00000067182_78_3339.2523	443	0	7
ENSG00000067992_0_0.3	579	35	6
ENSG00000067992_0_18655.9770	323	0	5
ENSG00000067992_1_18655.9774	4	0	10
ENSG00000067992_10_18655.9779	249	2	1
ENSG00000067992_10_37310.12680	104	0	0
ENSG00000067992_11_18655.9793	31	0	0
ENSG00000067992_12_18655.9800	330	1	3
ENSG00000067992_13_18655.9800	465	0	6
ENSG00000067992_14_18655.11121	422	1	3
ENSG00000067992_15_18655.11139	548	2	14
ENSG00000067992_16_18655.11139	99	0	1
ENSG00000067992_17_18655.11142	218	0	6
ENSG00000067992_2_0.27	107	0	2
ENSG00000067992_2_18655.9776	192	1	3
ENSG00000067992_21_37310.12663	733	5	10
ENSG00000067992_23_37310.12673	84	0	0
ENSG00000067992_3_0.30	13207	30	267
ENSG00000067992_3_18655.9787	48	0	0
ENSG00000067992_4_0.31	140	0	2
ENSG00000067992_4_18655.9796	515	2	14
ENSG00000067992_5_0.31	426	3	8
ENSG00000067992_5_18655.9796	43	0	0
ENSG00000067992_6_0.33	346	4	10
ENSG00000067992_6_18655.9798	163	1	5
ENSG00000067992_7_0.33	478	8	7
ENSG00000067992_7_18655.11134	41	0	0
ENSG00000067992_8_18655.11137	249	1	5
ENSG00000067992_8_37310.12637	316	3	8
ENSG00000067992_9_18655.11139	195	0	6
ENSG00000067992_9_37310.12662	175	1	1
ENSG00000069275_0_0.5942	38	1	0
ENSG00000069275_0_28092.5928	305	0	70
ENSG00000069275_1_0.5941	105	2	1
ENSG00000069275_1_28092.5937	134	1	0
ENSG00000069275_10_0.5869	122	0	3
ENSG00000069275_11_0.5860	7324	61	86
ENSG00000069275_11_9364.847	69	1	1
ENSG00000069275_12_0.4627	752	0	8
ENSG00000069275_17_0.4613	0	0	0
ENSG00000069275_18_0.4613	401	5	5
ENSG00000069275_2_0.5921	753	8	13
ENSG00000069275_24_0.4212	389	3	16
ENSG00000069275_25_0.4211	220	2	5
ENSG00000069275_26_0.4176	386	4	4
ENSG00000069275_27_0.4170	276	4	2
ENSG00000069275_29_0.4624	158	0	3
ENSG00000069275_3_0.5919	133	2	1
ENSG00000069275_30_0.4623	2	0	0
ENSG00000069275_32_0.4622	76	0	0
ENSG00000069275_38_0.4566	257	2	3
ENSG00000069275_39_0.4171	156	2	2
ENSG00000069275_4_0.5917	625	2	7
ENSG00000069275_40_0.4163	861	4	14
ENSG00000069275_5_0.5915	54	16	1
ENSG00000069275_6_0.5913	312	0	5
ENSG00000069275_7_0.5913	445	2	10
ENSG00000069275_8_0.5907	292	2	5
ENSG00000069275_8_9364.862	148	2	2
ENSG00000069275_9_0.5869	129	1	1
ENSG00000069275_9_9364.857	311	1	7
ENSG00000069399_0_6168.2479	88	0	0
ENSG00000069399_1_6168.2481	270	5	6
ENSG00000069399_10_6168.2507	506	2	3
ENSG00000069399_11_6168.2509	48	0	1
ENSG00000069399_12_6168.2512	135	0	9
ENSG00000069399_13_6168.2514	96	1	1
ENSG00000069399_14_6168.2515	201	6	0
ENSG00000069399_15_3084.837	656	9	16
ENSG00000069399_15_6168.2516	210	1	7
ENSG00000069399_16_3084.837	482	3	3
ENSG00000069399_17_3084.837	190	1	1
ENSG00000069399_18_3084.841	134	0	0
ENSG00000069399_18_6168.2478	27	0	1
ENSG00000069399_19_3084.841	173	2	2
ENSG00000069399_2_6168.2481	228	3	2
ENSG00000069399_20_3084.841	79	2	2
ENSG00000069399_20_6168.2480	42	0	0
ENSG00000069399_21_3084.845	103	1	2
ENSG00000069399_21_6168.2482	164	0	3
ENSG00000069399_22_3084.845	243	1	4
ENSG00000069399_23_3084.845	269	2	5
ENSG00000069399_23_6168.2495	35	0	0
ENSG00000069399_24_3084.846	404	0	6
ENSG00000069399_25_3084.851	554	1	17
ENSG00000069399_3_6168.2488	31	1	0
ENSG00000069399_4_3084.836	356	3	9
ENSG00000069399_4_6168.2496	274	0	3
ENSG00000069399_5_3084.846	99	0	0
ENSG00000069399_5_6168.2496	47	0	3
ENSG00000069399_6_3084.852	207	1	6
ENSG00000070019_0_62958.3433	69	0	0
ENSG00000070019_1_62958.3432	336	2	2
ENSG00000070019_10_62958.2802	380	2	3
ENSG00000070019_12_62958.2795	216	0	2
ENSG00000070019_17_62958.45	207	1	2
ENSG00000070019_18_62958.36	114	0	2
ENSG00000070019_19_62958.30	125	1	1
ENSG00000070019_2_62958.3431	551	2	7
ENSG00000070019_20_62958.30	256	0	6
ENSG00000070019_21_62958.27	540	2	7
ENSG00000070019_3_62958.3422	97	0	0
ENSG00000070019_35_62958.4434	88	1	2
ENSG00000070019_4_62958.3412	252	2	4
ENSG00000070019_40_62958.4411	106	1	2
ENSG00000070019_44_62958.3417	197	1	2
ENSG00000070019_45_62958.3412	0	0	0
ENSG00000070019_46_62958.3412	440	1	1
ENSG00000070019_47_62958.3411	78	0	1
ENSG00000070019_48_62958.2829	52	0	1
ENSG00000070019_49_62958.2823	235	2	4
ENSG00000070019_50_62958.2818	62	1	2
ENSG00000070019_51_62958.2814	279	7	4
ENSG00000070019_53_62958.2807	328	1	7
ENSG00000070019_54_62958.2794	358	7	5
ENSG00000070019_6_62958.2833	530	1	26
ENSG00000070019_7_62958.2831	23	0	0
ENSG00000070019_72_62958.4460	18	0	1
ENSG00000070019_75_62958.4423	24	0	0
ENSG00000070019_8_62958.2828	23	0	0
ENSG00000070019_9_62958.2824	286	3	7
ENSG00000070759_0_110493.5937	284	3	5
ENSG00000070759_0_73662.6031	150	0	1
ENSG00000070759_1_110493.5939	189	4	2
ENSG00000070759_1_73662.6028	833	8	49
ENSG00000070759_10_110493.5938	297	4	6
ENSG00000070759_100_0.31646	671	2	33
ENSG00000070759_101_0.31645	172	1	4
ENSG00000070759_102_0.31643	816	2	31
ENSG00000070759_11_110493.5978	397	3	4
ENSG00000070759_113_0.28166	102	0	3
ENSG00000070759_114_0.28156	263	1	3
ENSG00000070759_120_0.28124	82	0	0
ENSG00000070759_13_110493.5989	35	0	1
ENSG00000070759_16_0.28128	41	0	3
ENSG00000070759_190_0.31643	467	1	5
ENSG00000070759_2_73662.6028	300	0	6
ENSG00000070759_3_73662.5995	278	1	2
ENSG00000070759_4_110493.5974	788	5	15
ENSG00000070759_4_73662.6027	3	0	0
ENSG00000070759_5_110493.5975	307	0	5
ENSG00000070759_5_73662.6006	193	1	2
ENSG00000070759_6_110493.5920	34	0	0
ENSG00000070759_6_73662.6005	11	1	1
ENSG00000070759_7_110493.5928	104	0	3
ENSG00000070759_7_73662.5995	931	6	35
ENSG00000070759_8_0.28169	733	1	7
ENSG00000070759_8_110493.5930	167	2	0
ENSG00000070759_8_73662.5993	1022	4	14
ENSG00000070759_9_110493.5930	242	0	2
ENSG00000070759_9_73662.5991	113	0	2
ENSG00000070770_0_20006.4485	81	0	2
ENSG00000070770_0_30009.339	110	31	3
ENSG00000070770_1_20006.3666	102	1	2
ENSG00000070770_1_30009.330	476	4	10
ENSG00000070770_10_20006.3657	356	1	4
ENSG00000070770_10_30009.328	67	0	1
ENSG00000070770_11_20006.3645	131	0	2
ENSG00000070770_12_20006.3644	31	0	0
ENSG00000070770_2_20006.3665	256	4	3
ENSG00000070770_20_0.10175	209	2	4
ENSG00000070770_24_0.10019	193	0	3
ENSG00000070770_26_0.10009	131	0	1
ENSG00000070770_3_20006.3665	160	0	0
ENSG00000070770_4_20006.3649	304	1	5
ENSG00000070770_4_30009.38	312	4	2
ENSG00000070770_45_0.10176	4	0	0
ENSG00000070770_47_0.10169	60	0	1
ENSG00000070770_48_0.10164	131	1	2
ENSG00000070770_49_0.10164	278	45	3
ENSG00000070770_5_20006.4481	369	0	5
ENSG00000070770_5_30009.37	381	1	5
ENSG00000070770_52_0.10008	613	2	15
ENSG00000070770_53_0.10008	88	2	1
ENSG00000070770_6_20006.3666	200	0	3
ENSG00000070770_7_20006.3665	193	1	7
ENSG00000070770_7_30009.20	242	2	8
ENSG00000070770_8_20006.3661	188	0	2
ENSG00000070770_8_30009.16	537	2	7
ENSG00000070770_9_20006.3660	214	3	1
ENSG00000070770_9_30009.16	244	0	4
ENSG00000070886_0_0.1880	16	0	0
ENSG00000070886_1_0.1886	329	3	3
ENSG00000070886_11_0.1902	141	0	6
ENSG00000070886_12_0.1880	274	1	2
ENSG00000070886_12_10007.4266	170	2	4
ENSG00000070886_13_0.1891	540	4	8
ENSG00000070886_15_0.1901	498	1	7
ENSG00000070886_15_10007.4301	471	2	8
ENSG00000070886_19_10007.4312	953	10	16
ENSG00000070886_2_0.1887	987	8	18
ENSG00000070886_20_10007.4316	169	0	3
ENSG00000070886_24_10007.4344	193	0	6
ENSG00000070886_3_0.1889	75	0	1
ENSG00000070886_30_10007.4361	137	0	5
ENSG00000070886_37_10007.4383	240	1	5
ENSG00000070886_4_0.1889	497	0	6
ENSG00000070886_4_10007.4245	83	0	0
ENSG00000070886_44_10007.4205	228	2	2
ENSG00000070886_48_10007.4233	319	3	4
ENSG00000070886_49_10007.4234	171	1	2
ENSG00000070886_5_0.1889	2358	12	36
ENSG00000070886_67_10007.4344	121	1	0
ENSG00000070886_68_10007.4344	34	0	1
ENSG00000070886_69_10007.4345	597	4	7
ENSG00000070886_7_0.1897	128	3	2
ENSG00000070886_74_10007.4382	291	2	4
ENSG00000070886_75_10007.4382	391	2	7
ENSG00000070886_76_10007.4395	234	1	7
ENSG00000070886_8_0.1898	577	3	12
ENSG00000070886_9_0.1898	673	2	13
ENSG00000071242_0_0.48876	41	0	0
ENSG00000071242_0_124274.39417	743	2	14
ENSG00000071242_1_0.48876	37	0	0
ENSG00000071242_1_124274.39405	321	1	4
ENSG00000071242_10_0.41897	106	0	0
ENSG00000071242_11_0.41896	171	0	1
ENSG00000071242_12_0.41895	572	2	6
ENSG00000071242_13_0.41892	230	0	7
ENSG00000071242_13_124274.39418	182	1	3
ENSG00000071242_14_124274.39413	118	0	2
ENSG00000071242_15_0.41881	151	1	4
ENSG00000071242_15_124274.39412	71	0	1
ENSG00000071242_15_372822.68402	208	1	2
ENSG00000071242_16_124274.39409	71	0	3
ENSG00000071242_16_372822.68410	265	1	5
ENSG00000071242_17_124274.39404	21	1	1
ENSG00000071242_17_372822.68413	175	1	1
ENSG00000071242_186_0.48877	459	0	6
ENSG00000071242_198_0.41899	0	0	0
ENSG00000071242_199_0.41896	580	2	15
ENSG00000071242_2_0.48876	9	0	0
ENSG00000071242_2_124274.39405	51	0	0
ENSG00000071242_20_124274.39389	119	0	2
ENSG00000071242_201_0.41884	175	0	1
ENSG00000071242_21_124274.39377	443	2	2
ENSG00000071242_3_124274.39404	62	0	0
ENSG00000071242_3_372822.68412	304	4	6
ENSG00000071242_5_124274.39377	216	0	19
ENSG00000071242_6_124274.39375	567	4	7
ENSG00000071242_7_124274.39375	146	1	18
ENSG00000071909_10_0.2530	332	1	23
ENSG00000071909_11_0.2536	141	0	0
ENSG00000071909_12_0.2794	336	1	6
ENSG00000071909_14_0.2829	128	1	3
ENSG00000071909_15_0.2829	145	1	48
ENSG00000071909_16_0.2829	152	1	5
ENSG00000071909_17_0.2830	31	0	0
ENSG00000071909_19_0.2834	455	2	5
ENSG00000071909_22_0.2843	161	3	6
ENSG00000071909_23_0.2843	93	1	0
ENSG00000071909_4_0.2483	60	0	0
ENSG00000071909_5_0.2493	122	0	0
ENSG00000071909_59_0.2482	611	3	14
ENSG00000071909_6_0.2504	200	0	3
ENSG00000071909_60_0.2482	344	1	3
ENSG00000071909_61_0.2483	233	0	2
ENSG00000071909_62_0.2483	198	0	1
ENSG00000071909_63_0.2484	245	0	5
ENSG00000071909_64_0.2496	289	0	6
ENSG00000071909_65_0.2507	54	0	2
ENSG00000071909_66_0.2507	224	1	5
ENSG00000071909_67_0.2510	227	2	2
ENSG00000071909_68_0.2516	467	1	25
ENSG00000071909_69_0.2521	482	1	7
ENSG00000071909_7_0.2505	249	1	3
ENSG00000071909_70_0.2536	0	0	0
ENSG00000071909_71_0.2544	110	2	0
ENSG00000071909_72_0.2796	83	0	1
ENSG00000071909_8_0.2516	155	0	0
ENSG00000071909_9_0.2521	124	1	4
ENSG00000072133_0_30987.27077	130	0	5
ENSG00000072133_1_30987.27077	75	0	1
ENSG00000072133_15_0.40911	207	2	2
ENSG00000072133_16_0.40903	153	1	2
ENSG00000072133_2_30987.27063	176	1	2
ENSG00000072133_2_92961.274	327	1	8
ENSG00000072133_29_61974.10310	323	0	5
ENSG00000072133_3_30987.27062	536	2	4
ENSG00000072133_3_92961.276	38	0	0
ENSG00000072133_30_61974.10310	888	6	18
ENSG00000072133_31_61974.10310	580	5	15
ENSG00000072133_32_61974.10308	272	1	2
ENSG00000072133_33_61974.10306	297	1	5
ENSG00000072133_34_61974.10292	111	2	0
ENSG00000072133_35_30987.27076	194	1	2
ENSG00000072133_35_61974.10291	202	1	2
ENSG00000072133_36_30987.26885	1826	15	27
ENSG00000072133_37_30987.26880	113	1	7
ENSG00000072133_38_30987.26852	232	1	2
ENSG00000072133_4_30987.26884	232	2	4
ENSG00000072133_4_92961.277	311	2	6
ENSG00000072133_5_30987.26872	112	0	3
ENSG00000072133_5_61974.10305	179	1	3
ENSG00000072133_5_92961.284	43	0	1
ENSG00000072133_6_0.40919	178	3	0
ENSG00000072133_6_61974.10291	37	0	1
ENSG00000072133_6_92961.290	674	6	8
ENSG00000072133_7_61974.10291	160	0	3
ENSG00000072133_8_0.40897	184	3	2
ENSG00000072133_8_92961.301	867	9	15
ENSG00000074590_0_19174.18253	70	2	1
ENSG00000074590_0_57522.84	715	5	12
ENSG00000074590_1_19174.18252	452	0	11
ENSG00000074590_1_57522.79	291	16	5
ENSG00000074590_10_19174.18246	255	0	6
ENSG00000074590_11_19174.18244	323	2	9
ENSG00000074590_13_19174.17311	370	2	7
ENSG00000074590_139_0.23576	354	2	3
ENSG00000074590_14_19174.17308	184	2	7
ENSG00000074590_142_0.23568	708	5	9
ENSG00000074590_15_19174.17306	65	0	0
ENSG00000074590_16_19174.17295	515	1	7
ENSG00000074590_17_19174.17282	755	2	9
ENSG00000074590_18_19174.17273	132	1	1
ENSG00000074590_19_19174.17273	140	1	1
ENSG00000074590_2_19174.17297	123	1	1
ENSG00000074590_2_57522.78	170	1	3
ENSG00000074590_20_19174.17272	189	1	5
ENSG00000074590_3_19174.17297	313	195	72
ENSG00000074590_3_57522.3	160	1	4
ENSG00000074590_4_19174.17277	312	2	1
ENSG00000074590_4_57522.2	416	2	4
ENSG00000074590_5_19174.17260	52	1	0
ENSG00000074590_5_57522.2	343	3	6
ENSG00000074590_65_0.23590	185	3	5
ENSG00000074590_67_0.23586	286	0	4
ENSG00000074590_68_0.23585	681	2	23
ENSG00000074590_7_19174.18263	26	0	1
ENSG00000074590_8_19174.18251	125	0	1
ENSG00000074590_9_19174.18247	486	3	8
ENSG00000076641_18_0.2669	331	2	5
ENSG00000076641_19_0.2669	307	6	8
ENSG00000076641_20_0.2668	149	1	3
ENSG00000076641_21_0.2668	164	0	1
ENSG00000076641_22_0.2656	195	0	0
ENSG00000076641_23_0.2643	889	1	9
ENSG00000076641_24_0.2640	252	3	4
ENSG00000076641_25_0.2631	182	0	2
ENSG00000076641_26_0.1955	102	0	1
ENSG00000076641_27_0.1945	1081	6	12
ENSG00000076641_28_0.1940	1579	5	24
ENSG00000076641_29_0.1935	436	3	6
ENSG00000076641_30_0.1927	432	3	6
ENSG00000076641_75_0.2672	182	2	3
ENSG00000076641_76_0.2667	410	6	4
ENSG00000076641_77_0.2656	335	1	8
ENSG00000076641_78_0.2655	457	5	4
ENSG00000076641_79_0.2647	47	0	0
ENSG00000076641_80_0.2647	85	0	1
ENSG00000076641_81_0.2644	1499	5	21
ENSG00000076641_82_0.2641	239	1	4
ENSG00000076641_83_0.2638	148	0	1
ENSG00000076641_85_0.2631	396	2	7
ENSG00000076641_86_0.2620	85	2	2
ENSG00000076641_87_0.1951	263	1	5
ENSG00000076641_88_0.1950	84	2	3
ENSG00000076641_89_0.1950	204	2	4
ENSG00000076641_92_0.1945	154	0	0
ENSG00000076641_93_0.1934	484	4	9
ENSG00000076641_94_0.1924	1017	8	13
ENSG00000076685_0_26779.10953	79	1	2
ENSG00000076685_0_80337.864	32	0	0
ENSG00000076685_1_80337.880	134	1	4
ENSG00000076685_112_0.22175	103	1	2
ENSG00000076685_113_0.22171	352	2	5
ENSG00000076685_114_0.22167	339	2	5
ENSG00000076685_115_0.22158	30	0	99
ENSG00000076685_116_0.22150	293	1	4
ENSG00000076685_119_0.21887	122	1	1
ENSG00000076685_120_0.21873	250	1	3
ENSG00000076685_121_0.21858	305	1	9
ENSG00000076685_154_0.25965	40	0	0
ENSG00000076685_155_0.25964	292	0	1
ENSG00000076685_2_26779.10935	111	0	202
ENSG00000076685_2_80337.891	107	1	0
ENSG00000076685_29_0.22176	152	0	3
ENSG00000076685_3_26779.10948	28	1	0
ENSG00000076685_3_80337.892	196	2	3
ENSG00000076685_30_0.22172	145	3	2
ENSG00000076685_33_0.21879	161	2	2
ENSG00000076685_34_0.21879	293	2	6
ENSG00000076685_35_0.21879	257	2	3
ENSG00000076685_36_0.21859	161	1	3
ENSG00000076685_37_0.21858	216	2	1
ENSG00000076685_38_0.21858	33	0	1
ENSG00000076685_4_26779.10933	0	0	0
ENSG00000076685_4_80337.868	200	0	3
ENSG00000076685_5_80337.883	205	0	2
ENSG00000076685_6_80337.894	494	2	10
ENSG00000076685_7_80337.897	39	0	0
ENSG00000077264_0_141542.4	113	1	2
ENSG00000077264_1_141542.2	162	1	1
ENSG00000077264_10_141542.48	0	0	0
ENSG00000077264_11_141542.56	66	0	1
ENSG00000077264_12_141542.57	281	1	8
ENSG00000077264_14_141542.6346	145	0	0
ENSG00000077264_15_141542.6347	0	0	16
ENSG00000077264_16_141542.6347	656	2	10
ENSG00000077264_17_141542.6353	746	7	16
ENSG00000077264_18_141542.6353	177	7	2
ENSG00000077264_19_141542.6353	334	15	4
ENSG00000077264_2_141542.9	284	5	1
ENSG00000077264_3_141542.15	20	0	2
ENSG00000077264_34_141542.9	278	2	4
ENSG00000077264_35_141542.10	221	3	3
ENSG00000077264_36_141542.10	167	0	3
ENSG00000077264_37_141542.10	164	2	4
ENSG00000077264_38_141542.12	276	4	6
ENSG00000077264_39_141542.13	352	3	7
ENSG00000077264_4_141542.15	89	1	0
ENSG00000077264_40_141542.21	271	0	3
ENSG00000077264_42_141542.35	566	5	9
ENSG00000077264_43_141542.45	388	3	7
ENSG00000077264_45_141542.6338	358	3	6
ENSG00000077264_46_141542.6339	139	1	2
ENSG00000077264_47_141542.6344	242	1	1
ENSG00000077264_6_141542.45	526	6	8
ENSG00000077264_7_141542.46	681	3	5
ENSG00000077264_8_141542.47	443	1	5
ENSG00000077264_9_141542.48	378	2	14
ENSG00000077782_0_43272.70	316	1	6
ENSG00000077782_1_43272.69	616	2	6
ENSG00000077782_14_43272.72	22	0	0
ENSG00000077782_15_43272.72	507	10	12
ENSG00000077782_16_14424.9738	307	1	11
ENSG00000077782_16_43272.72	128	0	28
ENSG00000077782_17_43272.71	336	1	4
ENSG00000077782_18_14424.9718	512	3	9
ENSG00000077782_18_43272.70	283	0	8
ENSG00000077782_19_14424.9717	225	1	4
ENSG00000077782_19_43272.68	12	0	0
ENSG00000077782_2_43272.67	25	0	0
ENSG00000077782_20_14424.9716	521	1	7
ENSG00000077782_20_43272.66	439	3	10
ENSG00000077782_21_14424.9716	31	0	1
ENSG00000077782_21_43272.58	740	4	11
ENSG00000077782_22_14424.9712	319	2	56
ENSG00000077782_22_43272.40	58	0	0
ENSG00000077782_24_43272.36	303	1	5
ENSG00000077782_25_43272.35	246	0	2
ENSG00000077782_26_43272.22	1041	4	88
ENSG00000077782_3_43272.67	96	3	2
ENSG00000077782_4_43272.67	52	0	0
ENSG00000077782_5_43272.65	40	0	0
ENSG00000077782_6_43272.59	396	4	9
ENSG00000077782_67_14424.9724	162	0	3
ENSG00000077782_68_14424.9713	320	1	7
ENSG00000077782_7_43272.37	452	5	9
ENSG00000077782_8_43272.35	166	0	1
ENSG00000077782_9_43272.27	77	0	2
ENSG00000078579_0_0.2943	175	1	1
ENSG00000078579_0_2503.2115	331	6	8
ENSG00000078579_0_7509.99	208	1	37
ENSG00000078579_1_0.2916	188	0	1
ENSG00000078579_1_7509.97	1	0	0
ENSG00000078579_10_0.2936	37	1	1
ENSG00000078579_10_7509.24	234	0	3
ENSG00000078579_11_0.2914	313	1	3
ENSG00000078579_12_0.2914	184	0	1
ENSG00000078579_12_7509.9	432	8	5
ENSG00000078579_13_7509.9	506	2	3
ENSG00000078579_14_0.2979	202	1	4
ENSG00000078579_14_7509.6	105	0	0
ENSG00000078579_15_0.2969	224	0	2
ENSG00000078579_15_7509.5	43	0	0
ENSG00000078579_16_7509.5	614	1	20
ENSG00000078579_2_0.2987	17	0	0
ENSG00000078579_3_0.2982	142	1	1
ENSG00000078579_4_0.2978	30	0	1
ENSG00000078579_4_7509.82	336	3	5
ENSG00000078579_5_0.2975	298	4	2
ENSG00000078579_5_2503.2093	168	1	0
ENSG00000078579_6_0.2973	199	1	5
ENSG00000078579_6_7509.79	192	0	3
ENSG00000078579_7_0.2962	135	1	16
ENSG00000078579_7_7509.77	357	3	8
ENSG00000078579_8_0.2947	286	2	4
ENSG00000078579_8_7509.72	193	3	0
ENSG00000078579_9_0.2941	2622	15	62
ENSG00000078579_9_7509.71	314	1	2
ENSG00000080224_0_0.104516	7	0	0
ENSG00000080224_1_0.104515	132	0	4
ENSG00000080224_14_468960.115701	37	0	3
ENSG00000080224_15_468960.115706	112	1	72
ENSG00000080224_16_468960.115717	155	0	3
ENSG00000080224_17_468960.115718	708	2	9
ENSG00000080224_19_468960.115733	20	1	1
ENSG00000080224_20_468960.115734	137	1	1
ENSG00000080224_35_468960.106776	721	4	9
ENSG00000080224_36_468960.106788	207	1	12
ENSG00000080224_37_0.104459	175	2	4
ENSG00000080224_38_0.104459	687	3	9
ENSG00000080224_39_0.104457	386	0	6
ENSG00000080224_39_468960.106791	2649	10	37
ENSG00000080224_4_468960.106780	729	6	9
ENSG00000080224_40_0.104443	481	12	9
ENSG00000080224_40_468960.106791	175	0	5
ENSG00000080224_41_0.104443	914	2	23
ENSG00000080224_41_468960.106809	491	3	5
ENSG00000080224_43_0.104426	239	0	1
ENSG00000080224_44_0.104416	72	0	0
ENSG00000080224_45_0.104414	96	0	36
ENSG00000080224_46_0.104414	267	0	9
ENSG00000080224_47_0.87134	53	0	0
ENSG00000080224_48_0.87134	123	0	2
ENSG00000080224_5_468960.106790	1032	10	14
ENSG00000080224_53_0.87122	60	2	2
ENSG00000080224_6_468960.106808	346	3	6
ENSG00000080224_7_468960.106811	39	0	0
ENSG00000080224_8_468960.106829	0	0	0
ENSG00000082146_0_23247.7892	105	1	2
ENSG00000082146_0_46494.3573	177	6	2
ENSG00000082146_1_23247.7886	64	3	0
ENSG00000082146_10_69741.10196	231	1	5
ENSG00000082146_16_69741.10520	40	1	0
ENSG00000082146_17_69741.10524	483	1	5
ENSG00000082146_18_69741.10524	301	2	4
ENSG00000082146_19_69741.10532	83	1	1
ENSG00000082146_2_23247.7874	233	1	1
ENSG00000082146_20_69741.10536	8	0	0
ENSG00000082146_3_23247.7898	226	1	5
ENSG00000082146_36_69741.11341	47	0	88
ENSG00000082146_37_69741.11341	246	1	4
ENSG00000082146_38_69741.11342	26	0	0
ENSG00000082146_4_23247.7894	235	1	4
ENSG00000082146_40_69741.11352	312	3	3
ENSG00000082146_5_69741.9620	26	0	1
ENSG00000082146_6_69741.9625	191	2	3
ENSG00000082146_67_69741.9623	115	2	0
ENSG00000082146_68_69741.9630	198	0	3
ENSG00000082146_69_69741.9630	96	0	0
ENSG00000082146_7_69741.9627	142	1	2
ENSG00000082146_71_69741.10176	328	1	6
ENSG00000082146_75_69741.10513	148	0	1
ENSG00000082146_76_69741.10528	36	0	0
ENSG00000082146_77_69741.10536	355	1	4
ENSG00000082146_89_69741.11346	291	1	4
ENSG00000082146_9_69741.10194	279	0	1
ENSG00000082146_90_69741.11351	157	1	2
ENSG00000082146_91_69741.11352	383	5	6
ENSG00000083857_386_0.19024	541	166	5
ENSG00000083857_387_0.19023	312	2	6
ENSG00000083857_388_0.19021	341	1	2
ENSG00000083857_390_0.19010	530	2	5
ENSG00000083857_392_0.19006	333	1	3
ENSG00000083857_393_0.19003	242	2	5
ENSG00000083857_394_0.18998	34	0	2
ENSG00000083857_395_0.18992	357	1	7
ENSG00000083857_396_0.18992	31	0	1
ENSG00000083857_408_0.18730	511	2	6
ENSG00000083857_410_0.18730	94	0	2
ENSG00000083857_412_0.18709	79	0	2
ENSG00000083857_413_0.18703	396	1	12
ENSG00000083857_415_0.18702	82	2	2
ENSG00000083857_418_0.18686	7	0	0
ENSG00000083857_421_0.18671	50	0	1
ENSG00000083857_423_0.18671	43	0	3
ENSG00000083857_424_0.18669	248	0	6
ENSG00000083857_457_0.18257	375	2	5
ENSG00000083857_458_0.18250	200	3	5
ENSG00000083857_459_0.18249	267	63	1
ENSG00000083857_6_0.18260	247	0	2
ENSG00000083857_801_0.19026	165	1	6
ENSG00000083857_802_0.19024	448	1	3
ENSG00000083857_803_0.19004	332	1	9
ENSG00000083857_805_0.18994	109	1	2
ENSG00000083857_811_0.18735	461	4	2
ENSG00000083857_812_0.18711	100	0	4
ENSG00000083857_814_0.18700	497	3	14
ENSG00000083857_815_0.18681	182	18	5
ENSG00000084734_0_0.688	143	1	4
ENSG00000084734_16_6711.2508	9	0	0
ENSG00000084734_17_6711.2511	38	1	0
ENSG00000084734_28_0.592	221	1	4
ENSG00000084734_37_0.569	674	3	11
ENSG00000084734_38_0.569	163	0	1
ENSG00000084734_40_0.561	173	1	0
ENSG00000084734_41_0.560	43	1	0
ENSG00000084734_43_0.558	137	3	0
ENSG00000084734_44_0.558	0	0	0
ENSG00000084734_45_0.551	353	4	2
ENSG00000084734_48_0.484	128	0	1
ENSG00000084734_50_0.481	188	0	3
ENSG00000084734_51_0.481	299	0	7
ENSG00000084734_53_0.702	635	1	6
ENSG00000084734_54_0.699	187	1	2
ENSG00000084734_70_6711.2498	397	0	4
ENSG00000084734_71_6711.2503	344	2	11
ENSG00000084734_72_6711.2503	376	2	13
ENSG00000084734_73_6711.2503	115	1	1
ENSG00000084734_74_6711.2506	227	3	2
ENSG00000084734_75_6711.2507	450	4	4
ENSG00000084734_76_6711.2508	431	7	4
ENSG00000084734_77_0.581	352	0	27
ENSG00000084734_78_0.580	827	6	21
ENSG00000084734_79_0.578	418	3	2
ENSG00000084734_80_0.578	1699	11	19
ENSG00000084734_92_0.549	104	1	2
ENSG00000084734_93_0.549	22	0	1
ENSG00000084734_98_0.495	155	2	3
ENSG00000085511_0_0.40	376	0	5
ENSG00000085511_0_31414.14101	599	3	14
ENSG00000085511_1_0.41	97	0	0
ENSG00000085511_1_31414.14103	160	1	0
ENSG00000085511_10_62828.26249	66	0	2
ENSG00000085511_11_62828.26250	888	6	14
ENSG00000085511_11_94242.36675	51	2	0
ENSG00000085511_12_94242.36676	13	0	0
ENSG00000085511_142_94242.36664	111	1	0
ENSG00000085511_144_94242.36674	359	4	10
ENSG00000085511_2_31414.14104	640	3	2
ENSG00000085511_3_31414.14106	32	0	12
ENSG00000085511_4_31414.14107	83	0	2
ENSG00000085511_40_62828.26244	124	1	10
ENSG00000085511_41_62828.26245	269	4	4
ENSG00000085511_5_31414.14132	250	1	2
ENSG00000085511_6_31414.14151	124	2	4
ENSG00000085511_64_31414.14101	0	0	0
ENSG00000085511_65_31414.14101	67	0	2
ENSG00000085511_66_31414.14121	144	1	1
ENSG00000085511_68_31414.14146	110	2	5
ENSG00000085511_69_31414.14154	15	0	0
ENSG00000085511_7_31414.14154	7	0	0
ENSG00000085511_7_62828.26235	405	1	5
ENSG00000085511_70_31414.14164	80	3	0
ENSG00000085511_71_31414.14165	11	0	0
ENSG00000085511_8_31414.14160	343	2	3
ENSG00000085511_8_62828.26241	36	0	1
ENSG00000085511_9_31414.14165	283	4	28
ENSG00000085511_9_62828.26249	474	1	9
ENSG00000086015_0_124568.51843	63	3	1
ENSG00000086015_1_124568.51850	142	1	3
ENSG00000086015_2_124568.51853	318	1	7
ENSG00000086015_22_0.6861	10	0	0
ENSG00000086015_24_0.6888	379	3	6
ENSG00000086015_25_0.6889	205	0	4
ENSG00000086015_3_124568.51857	236	1	7
ENSG00000086015_326_186852.66311	137	1	1
ENSG00000086015_327_186852.66314	36	1	2
ENSG00000086015_328_186852.66314	272	0	5
ENSG00000086015_329_186852.66323	192	0	4
ENSG00000086015_330_186852.66325	217	2	1
ENSG00000086015_377_186852.73003	558	2	13
ENSG00000086015_378_186852.73006	973	4	18
ENSG00000086015_379_186852.73006	385	0	2
ENSG00000086015_380_186852.73014	433	1	7
ENSG00000086015_381_186852.73017	862	4	14
ENSG00000086015_4_0.58	305	3	11
ENSG00000086015_4_186852.66298	641	2	9
ENSG00000086015_5_0.6849	316	2	7
ENSG00000086015_5_124568.51834	51	0	2
ENSG00000086015_5_186852.66298	500	3	3
ENSG00000086015_6_0.6861	370	4	1
ENSG00000086015_6_186852.66299	66	0	2
ENSG00000086015_7_0.6872	39	0	1
ENSG00000086015_7_186852.66301	225	0	3
ENSG00000086015_8_0.6887	253	0	6
ENSG00000086015_8_124568.51857	126	0	2
ENSG00000086015_8_186852.66312	140	3	94
ENSG00000086015_9_186852.66328	17	0	1
ENSG00000086232_1_27735.393	275	1	6
ENSG00000086232_17_0.9911	51	0	2
ENSG00000086232_18_0.9906	262	3	5
ENSG00000086232_18_27735.1861	878	20	15
ENSG00000086232_19_0.9876	146	0	4
ENSG00000086232_19_27735.1862	248	2	2
ENSG00000086232_2_27735.394	447	1	6
ENSG00000086232_20_0.9876	49	0	2
ENSG00000086232_20_27735.1862	233	1	5
ENSG00000086232_21_27735.1864	790	5	13
ENSG00000086232_22_27735.1864	417	9	9
ENSG00000086232_23_27735.1871	466	1	17
ENSG00000086232_24_18490.2428	270	1	4
ENSG00000086232_24_27735.1873	745	5	30
ENSG00000086232_28_27735.395	301	5	2
ENSG00000086232_29_27735.415	183	18	2
ENSG00000086232_3_27735.417	258	0	2
ENSG00000086232_30_27735.436	180	0	4
ENSG00000086232_4_27735.418	247	2	0
ENSG00000086232_53_18490.2433	103	0	1
ENSG00000086232_69_0.7332	160	0	0
ENSG00000086232_7_27735.430	143	0	3
ENSG00000086232_70_0.7318	347	2	5
ENSG00000086232_71_0.7316	80	0	1
ENSG00000086232_8_27735.433	250	0	5
ENSG00000086232_85_0.9918	308	2	9
ENSG00000086232_86_0.9917	302	1	2
ENSG00000086232_87_0.9905	84	0	0
ENSG00000086232_88_0.9903	343	4	6
ENSG00000086232_91_0.9895	452	3	4
ENSG00000086288_0_0.3	147	3	3
ENSG00000086288_1_0.4	142	2	1
ENSG00000086288_10_0.6	129	0	3
ENSG00000086288_10_38853.15527	296	2	5
ENSG00000086288_11_0.7	245	0	4
ENSG00000086288_11_38853.15527	618	8	13
ENSG00000086288_12_38853.15531	354	0	4
ENSG00000086288_13_38853.15537	121	3	1
ENSG00000086288_14_38853.15568	651	4	15
ENSG00000086288_15_12951.4380	1095	5	21
ENSG00000086288_15_38853.15578	329	0	5
ENSG00000086288_16_12951.4393	0	0	0
ENSG00000086288_16_38853.15588	152	1	9
ENSG00000086288_18_0.2334	424	1	6
ENSG00000086288_19_0.2345	212	3	1
ENSG00000086288_2_0.4	100	0	1
ENSG00000086288_26_38853.15535	87	0	0
ENSG00000086288_27_38853.15542	29	0	0
ENSG00000086288_29_38853.15559	37	1	0
ENSG00000086288_30_38853.15566	264	3	5
ENSG00000086288_31_38853.15567	382	3	8
ENSG00000086288_32_38853.15567	171	0	7
ENSG00000086288_33_38853.15569	705	2	53
ENSG00000086288_35_38853.15571	100	0	0
ENSG00000086288_36_38853.15572	273	3	3
ENSG00000086288_37_38853.15584	45	0	82
ENSG00000086288_38_38853.15589	875	9	17
ENSG00000086288_39_38853.15603	34	0	0
ENSG00000086288_6_12951.3955	392	6	7
ENSG00000086288_9_38853.15526	102	0	2
ENSG00000086475_0_23154.444	517	8	8
ENSG00000086475_10_23154.508	252	0	0
ENSG00000086475_11_23154.508	193	0	5
ENSG00000086475_12_23154.447	546	2	9
ENSG00000086475_13_15436.1572	438	5	2
ENSG00000086475_13_23154.448	75	0	1
ENSG00000086475_14_15436.1572	151	1	1
ENSG00000086475_15_15436.1567	201	0	5
ENSG00000086475_16_15436.1567	155	0	1
ENSG00000086475_17_15436.1557	154	2	3
ENSG00000086475_18_15436.1539	212	2	0
ENSG00000086475_18_23154.470	201	1	3
ENSG00000086475_19_15436.1537	55	0	1
ENSG00000086475_22_23154.494	23	0	0
ENSG00000086475_23_23154.498	0	0	0
ENSG00000086475_24_23154.503	174	1	2
ENSG00000086475_25_23154.508	51	0	0
ENSG00000086475_26_23154.509	43	0	0
ENSG00000086475_42_15436.1569	52	0	0
ENSG00000086475_43_15436.1548	479	1	6
ENSG00000086475_44_15436.1548	230	0	2
ENSG00000086475_45_15436.1547	78	0	3
ENSG00000086475_47_15436.1538	182	0	3
ENSG00000086475_48_15436.1536	58	0	0
ENSG00000086475_49_15436.1534	2	0	0
ENSG00000086475_5_23154.487	175	5	4
ENSG00000086475_6_23154.497	315	0	9
ENSG00000086475_7_23154.497	215	2	3
ENSG00000086475_8_23154.500	398	0	12
ENSG00000086475_9_23154.506	116	2	5
ENSG00000087586_1_17211.13	135	0	1
ENSG00000087586_10_11474.652	259	1	1
ENSG00000087586_11_11474.649	141	0	5
ENSG00000087586_12_11474.648	176	0	94
ENSG00000087586_13_11474.648	563	1	6
ENSG00000087586_14_11474.647	142	1	2
ENSG00000087586_17_11474.629	311	2	3
ENSG00000087586_18_11474.616	115	0	0
ENSG00000087586_19_11474.613	23	0	0
ENSG00000087586_20_11474.604	182	0	2
ENSG00000087586_21_11474.601	51	2	1
ENSG00000087586_22_11474.601	166	0	6
ENSG00000087586_23_11474.584	421	5	7
ENSG00000087586_24_11474.582	191	4	5
ENSG00000087586_25_11474.578	72	1	0
ENSG00000087586_26_11474.568	313	1	9
ENSG00000087586_27_11474.564	667	3	6
ENSG00000087586_28_11474.558	460	1	3
ENSG00000087586_47_11474.1674	46	0	15
ENSG00000087586_49_11474.1298	88	0	0
ENSG00000087586_50_11474.1295	42	0	1
ENSG00000087586_51_11474.646	352	3	3
ENSG00000087586_54_11474.610	338	2	6
ENSG00000087586_55_11474.586	205	0	2
ENSG00000087586_57_11474.583	637	4	13
ENSG00000087586_58_11474.581	14	1	0
ENSG00000087586_59_11474.560	417	1	4
ENSG00000087586_60_11474.559	786	0	8
ENSG00000087586_8_11474.1300	252	1	6
ENSG00000087586_9_11474.1295	395	1	25
ENSG00000087589_0_0.5	87	3	1
ENSG00000087589_1_0.5	31	0	0
ENSG00000087589_13_23614.8256	357	2	5
ENSG00000087589_14_23614.8266	185	1	4
ENSG00000087589_16_23614.8272	244	6	7
ENSG00000087589_17_23614.8273	292	1	5
ENSG00000087589_21_23614.8287	79	3	4
ENSG00000087589_22_23614.8288	258	1	1
ENSG00000087589_27_23614.8314	99	2	2
ENSG00000087589_29_23614.8332	237	1	3
ENSG00000087589_3_0.4	350	1	7
ENSG00000087589_4_0.8	209	1	10
ENSG00000087589_45_23614.8245	51	0	1
ENSG00000087589_46_23614.8245	48	0	3
ENSG00000087589_48_23614.8261	239	0	6
ENSG00000087589_49_23614.8267	354	1	6
ENSG00000087589_5_0.8	498	5	58
ENSG00000087589_51_23614.8289	335	1	9
ENSG00000087589_52_23614.8290	77	1	0
ENSG00000087589_53_23614.8292	741	6	14
ENSG00000087589_6_0.9	602	7	19
ENSG00000087589_67_23614.8329	142	1	1
ENSG00000087589_68_23614.8330	279	1	4
ENSG00000087589_69_23614.8332	824	4	10
ENSG00000087589_7_0.9	329	1	7
ENSG00000087589_70_23614.8332	312	2	6
ENSG00000087589_71_23614.8333	302	1	4
ENSG00000087589_8_0.10	521	4	7
ENSG00000087589_87_23614.8372	468	2	8
ENSG00000087589_9_23614.8245	212	0	1
ENSG00000090273_0_0.2972	263	0	4
ENSG00000090273_1_0.2942	1514	7	26
ENSG00000090273_12_0.2971	137	0	4
ENSG00000090273_13_0.2971	30	1	0
ENSG00000090273_13_11656.1421	479	2	6
ENSG00000090273_14_0.2929	164	1	2
ENSG00000090273_15_0.2971	247	0	2
ENSG00000090273_16_0.2962	234	0	5
ENSG00000090273_17_0.2959	296	0	4
ENSG00000090273_2_0.2942	294	0	6
ENSG00000090273_22_11656.1471	594	2	47
ENSG00000090273_24_11656.1482	282	2	6
ENSG00000090273_26_11656.1487	214	1	1
ENSG00000090273_35_11656.1532	465	4	9
ENSG00000090273_39_11656.1539	137	2	3
ENSG00000090273_40_11656.1544	453	4	5
ENSG00000090273_41_11656.1546	63	0	2
ENSG00000090273_42_11656.1548	478	4	7
ENSG00000090273_43_11656.1549	110	1	2
ENSG00000090273_44_11656.1549	305	2	8
ENSG00000090273_45_11656.1550	112	0	0
ENSG00000090273_46_11656.1551	198	1	2
ENSG00000090273_47_11656.1555	114	1	1
ENSG00000090273_50_11656.1566	224	4	4
ENSG00000090273_51_11656.1567	114	4	3
ENSG00000090273_53_11656.1576	481	1	79
ENSG00000090273_61_11656.4220	39	1	2
ENSG00000090273_62_11656.4221	195	0	1
ENSG00000090273_63_11656.4236	180	3	2
ENSG00000090273_8_11656.1412	38	0	1
ENSG00000090316_0_0.452	20	1	0
ENSG00000090316_1_0.452	69	1	1
ENSG00000090316_10_12574.6939	1	1	0
ENSG00000090316_12_12574.6944	99	0	387
ENSG00000090316_14_12574.6882	223	0	5
ENSG00000090316_15_12574.6884	223	2	2
ENSG00000090316_16_0.461	49	0	0
ENSG00000090316_16_12574.6897	172	3	2
ENSG00000090316_17_0.459	247	1	8
ENSG00000090316_17_12574.6906	289	0	34
ENSG00000090316_18_12574.6907	11	0	0
ENSG00000090316_19_12574.6910	395	1	5
ENSG00000090316_2_0.475	372	1	5
ENSG00000090316_20_12574.6914	0	0	0
ENSG00000090316_20_37722.13840	322	3	4
ENSG00000090316_21_12574.6931	119	2	3
ENSG00000090316_21_37722.13842	49	0	1
ENSG00000090316_22_12574.6942	452	4	4
ENSG00000090316_3_0.474	346	0	8
ENSG00000090316_3_12574.6897	215	1	24
ENSG00000090316_4_0.472	417	4	6
ENSG00000090316_4_12574.6897	19	0	0
ENSG00000090316_5_0.470	55	0	1
ENSG00000090316_5_12574.6905	112	1	0
ENSG00000090316_6_0.469	130	0	5
ENSG00000090316_6_12574.6906	941	8	26
ENSG00000090316_65_37722.13836	143	1	2
ENSG00000090316_68_37722.13844	211	1	4
ENSG00000090316_7_12574.6909	94	0	27
ENSG00000090316_9_12574.6938	604	2	6
ENSG00000095015_0_0.60	299	0	6
ENSG00000095015_0_60435.23489	94	1	2
ENSG00000095015_1_0.62	1428	17	29
ENSG00000095015_104_40290.14716	270	1	2
ENSG00000095015_105_40290.14718	142	2	5
ENSG00000095015_106_40290.14718	79	0	1
ENSG00000095015_107_40290.14738	482	6	9
ENSG00000095015_108_40290.14746	223	2	4
ENSG00000095015_109_40290.14749	68	2	1
ENSG00000095015_110_40290.14754	217	2	3
ENSG00000095015_111_40290.14757	323	2	7
ENSG00000095015_112_40290.14758	403	1	2
ENSG00000095015_113_40290.14758	306	2	2
ENSG00000095015_114_40290.14776	143	0	1
ENSG00000095015_115_40290.14777	71	0	42
ENSG00000095015_116_40290.14777	174	1	1
ENSG00000095015_117_40290.14779	140	0	1
ENSG00000095015_187_60435.23464	93	0	2
ENSG00000095015_2_0.119	735	11	25
ENSG00000095015_3_0.120	228	2	5
ENSG00000095015_32_40290.14714	104	2	1
ENSG00000095015_33_40290.14716	184	0	2
ENSG00000095015_34_40290.14728	717	1	7
ENSG00000095015_36_40290.14732	580	1	11
ENSG00000095015_38_40290.14753	173	0	3
ENSG00000095015_4_0.121	432	2	7
ENSG00000095015_40_40290.14764	34	0	1
ENSG00000095015_85_60435.23456	451	2	6
ENSG00000095015_86_60435.23473	73	0	1
ENSG00000095015_87_60435.23487	493	4	7
ENSG00000096063_0_44188.4457	1655	7	23
ENSG00000096063_1_44188.4180	366	3	2
ENSG00000096063_10_44188.3475	121	2	1
ENSG00000096063_18_44188.4450	351	0	6
ENSG00000096063_19_44188.4188	51	0	0
ENSG00000096063_2_44188.4177	150	1	1
ENSG00000096063_20_44188.4188	938	6	13
ENSG00000096063_21_44188.4185	59	0	0
ENSG00000096063_22_44188.4179	312	1	5
ENSG00000096063_23_44188.4178	68	1	0
ENSG00000096063_23_66282.6355	159	1	3
ENSG00000096063_24_44188.4178	73	0	1
ENSG00000096063_24_66282.6538	668	2	15
ENSG00000096063_25_44188.4177	710	2	23
ENSG00000096063_25_66282.6552	353	3	9
ENSG00000096063_26_44188.3479	332	2	6
ENSG00000096063_26_66282.6555	104	1	0
ENSG00000096063_27_44188.3477	25	0	0
ENSG00000096063_28_44188.3465	155	1	2
ENSG00000096063_3_22094.10637	123	1	3
ENSG00000096063_3_44188.4161	177	0	4
ENSG00000096063_4_22094.10626	209	1	3
ENSG00000096063_4_44188.4157	370	1	7
ENSG00000096063_47_22094.10615	39	0	1
ENSG00000096063_48_22094.10615	524	0	7
ENSG00000096063_5_22094.10625	268	2	3
ENSG00000096063_5_44188.4157	174	0	4
ENSG00000096063_6_22094.10615	197	0	1
ENSG00000096063_8_44188.3475	73	2	0
ENSG00000096063_9_44188.3475	64	1	0
ENSG00000096395_0_0.2117	1140	2	17
ENSG00000096395_0_2334.676	940	7	13
ENSG00000096395_0_4668.37	259	2	0
ENSG00000096395_1_2334.665	545	4	10
ENSG00000096395_1_4668.34	216	1	7
ENSG00000096395_10_0.2116	223	1	4
ENSG00000096395_10_4668.0	64	0	0
ENSG00000096395_11_0.2113	168	1	3
ENSG00000096395_11_4668.38	89	1	2
ENSG00000096395_12_4668.36	86	1	1
ENSG00000096395_13_4668.32	356	2	19
ENSG00000096395_14_4668.22	282	1	5
ENSG00000096395_15_4668.18	933	5	6
ENSG00000096395_16_4668.6	70	0	2
ENSG00000096395_17_4668.4	409	5	6
ENSG00000096395_18_4668.0	269	1	3
ENSG00000096395_2_2334.664	272	2	5
ENSG00000096395_2_4668.34	129	1	0
ENSG00000096395_3_2334.691	194	1	4
ENSG00000096395_3_4668.33	209	1	9
ENSG00000096395_4_4668.27	283	2	5
ENSG00000096395_5_2334.677	313	2	2
ENSG00000096395_5_4668.27	151	0	4
ENSG00000096395_6_2334.674	7	34	0
ENSG00000096395_6_4668.26	229	1	5
ENSG00000096395_8_0.2117	279	3	4
ENSG00000096395_8_4668.5	189	1	2
ENSG00000096395_9_0.2116	39	0	2
ENSG00000096395_9_2334.661	53	0	2
ENSG00000096395_9_4668.3	220	1	6
ENSG00000097007_0_0.40382	24	0	1
ENSG00000097007_0_86864.5	302	2	282
ENSG00000097007_1_0.40382	118	1	1
ENSG00000097007_1_86864.0	120	0	0
ENSG00000097007_10_0.40356	456	1	8
ENSG00000097007_11_0.40349	363	3	2
ENSG00000097007_12_0.40348	22	0	0
ENSG00000097007_13_0.40348	42	1	0
ENSG00000097007_181_130296.6202	155	0	5
ENSG00000097007_183_130296.6212	456	2	8
ENSG00000097007_184_130296.6219	80	1	1
ENSG00000097007_185_130296.6222	413	5	9
ENSG00000097007_2_0.40381	106	1	1
ENSG00000097007_2_86864.1	280	0	4
ENSG00000097007_3_0.40378	201	1	0
ENSG00000097007_3_86864.1	458	0	7
ENSG00000097007_345_130296.6204	109	1	4
ENSG00000097007_346_130296.6206	819	7	7
ENSG00000097007_347_130296.6206	653	0	11
ENSG00000097007_348_130296.6210	199	0	3
ENSG00000097007_349_130296.6217	763	3	15
ENSG00000097007_350_130296.6223	124	0	2
ENSG00000097007_4_86864.7	2008	6	17
ENSG00000097007_5_0.40373	50	0	0
ENSG00000097007_5_86864.7	195	1	2
ENSG00000097007_6_0.40373	534	4	10
ENSG00000097007_6_86864.8	414	1	4
ENSG00000097007_7_0.40369	57	0	1
ENSG00000097007_8_0.40359	371	10	2
ENSG00000097007_9_0.40357	38	0	0
ENSG00000097046_0_6228.2181	83	0	0
ENSG00000097046_1_6228.2189	93	1	1
ENSG00000097046_10_0.16	180	0	3
ENSG00000097046_13_6228.3802	61	0	0
ENSG00000097046_14_6228.3803	7	0	0
ENSG00000097046_15_6228.3821	162	2	3
ENSG00000097046_16_6228.3826	319	2	7
ENSG00000097046_17_6228.3828	19	0	0
ENSG00000097046_18_6228.3851	0	0	1
ENSG00000097046_19_6228.2189	301	0	1
ENSG00000097046_2_6228.2217	0	0	0
ENSG00000097046_20_6228.2197	315	1	3
ENSG00000097046_21_6228.2212	328	1	5
ENSG00000097046_22_6228.2221	148	0	2
ENSG00000097046_3_0.5	43	0	0
ENSG00000097046_3_6228.2219	26	0	0
ENSG00000097046_31_6228.3803	314	3	8
ENSG00000097046_32_6228.3825	72	0	1
ENSG00000097046_33_6228.3829	88	1	1
ENSG00000097046_34_6228.3829	133	1	11
ENSG00000097046_35_6228.3831	98	308	3
ENSG00000097046_36_6228.3839	223	0	4
ENSG00000097046_37_6228.2058	101	0	0
ENSG00000097046_4_0.15	321	4	5
ENSG00000097046_4_6228.2219	167	0	3
ENSG00000097046_5_0.17	210	1	1
ENSG00000097046_5_6228.2220	27	0	1
ENSG00000097046_6_0.30	89	0	0
ENSG00000097046_8_0.15	154	0	0
ENSG00000097046_9_0.16	87	1	0
ENSG00000099308_0_0.0	358	2	6
ENSG00000099308_101_26948.13184	50	1	0
ENSG00000099308_169_40422.15579	266	2	3
ENSG00000099308_170_40422.15597	162	2	4
ENSG00000099308_171_40422.15597	126	0	1
ENSG00000099308_172_40422.15598	294	1	7
ENSG00000099308_173_40422.15601	321	1	7
ENSG00000099308_22_13474.8593	241	3	6
ENSG00000099308_23_13474.8593	141	0	3
ENSG00000099308_24_13474.8608	271	0	7
ENSG00000099308_24_26948.13183	119	51	1
ENSG00000099308_25_13474.8608	94	0	3
ENSG00000099308_25_26948.13184	156	0	6
ENSG00000099308_26_13474.8610	289	3	7
ENSG00000099308_26_26948.13185	85	0	1
ENSG00000099308_27_13474.8613	552	2	25
ENSG00000099308_27_26948.13188	189	1	3
ENSG00000099308_28_13474.8614	471	3	14
ENSG00000099308_28_26948.13189	0	0	0
ENSG00000099308_29_13474.8614	152	0	2
ENSG00000099308_30_13474.8618	327	0	4
ENSG00000099308_52_40422.15578	64	1	1
ENSG00000099308_53_40422.15579	131	1	3
ENSG00000099308_54_40422.15579	196	1	2
ENSG00000099308_56_40422.15601	367	0	9
ENSG00000099308_91_13474.8592	97	2	1
ENSG00000099308_92_13474.8595	430	4	5
ENSG00000099308_93_13474.8597	259	0	0
ENSG00000099308_94_13474.8602	523	2	3
ENSG00000099308_95_13474.8614	460	4	4
ENSG00000099385_10_45999.235	48	0	0
ENSG00000099385_11_45999.34	336	5	8
ENSG00000099385_12_45999.30	284	2	8
ENSG00000099385_13_45999.20	177	1	1
ENSG00000099385_14_45999.5	746	7	27
ENSG00000099385_2_45999.413	61	0	7
ENSG00000099385_3_45999.410	191	1	8
ENSG00000099385_40_45999.1695	322	1	7
ENSG00000099385_41_45999.1693	0	0	0
ENSG00000099385_42_45999.1689	103	0	2
ENSG00000099385_43_45999.1674	196	2	1
ENSG00000099385_44_45999.1674	1043	4	23
ENSG00000099385_45_45999.1672	246	0	12
ENSG00000099385_46_45999.1668	136	0	8
ENSG00000099385_47_45999.459	19	0	0
ENSG00000099385_56_45999.244	28	6	0
ENSG00000099385_57_45999.243	70	0	3
ENSG00000099385_58_45999.242	199	2	10
ENSG00000099385_59_45999.239	235	4	2
ENSG00000099385_60_45999.238	84	0	2
ENSG00000099385_61_45999.235	269	1	5
ENSG00000099385_62_45999.234	168	2	5
ENSG00000099385_67_45999.1691	449	6	6
ENSG00000099385_68_45999.1673	32	0	1
ENSG00000099385_69_45999.1669	97	1	93
ENSG00000099385_70_45999.1668	259	1	5
ENSG00000099385_71_45999.1668	383	1	4
ENSG00000099385_72_45999.1668	76	0	1
ENSG00000099385_8_45999.243	683	9	13
ENSG00000099385_9_45999.236	503	5	3
ENSG00000099968_0_25441.7830	435	1	3
ENSG00000099968_1_25441.7808	123	0	2
ENSG00000099968_10_25441.7785	189	1	59
ENSG00000099968_10_50882.7697	0	0	0
ENSG00000099968_11_25441.7785	16	0	0
ENSG00000099968_11_50882.7708	99	0	0
ENSG00000099968_12_50882.7712	981	3	8
ENSG00000099968_13_50882.7713	228	36	6
ENSG00000099968_14_50882.7716	569	2	7
ENSG00000099968_15_50882.7724	428	4	1
ENSG00000099968_16_50882.7725	131	2	2
ENSG00000099968_19_50882.1346	222	1	4
ENSG00000099968_20_50882.1365	24	0	0
ENSG00000099968_3_25441.7787	255	2	6
ENSG00000099968_32_50882.3318	163	0	5
ENSG00000099968_33_50882.3319	610	4	7
ENSG00000099968_37_50882.7689	268	1	4
ENSG00000099968_38_50882.7707	149	4	7
ENSG00000099968_39_50882.7718	89	1	1
ENSG00000099968_4_25441.7829	570	3	384
ENSG00000099968_5_25441.7828	57	0	0
ENSG00000099968_57_50882.3302	14	0	0
ENSG00000099968_58_50882.3302	131	2	0
ENSG00000099968_59_50882.3309	50	0	0
ENSG00000099968_6_25441.7826	495	2	6
ENSG00000099968_60_50882.3316	40	0	1
ENSG00000099968_61_50882.3318	69	0	2
ENSG00000099968_7_25441.7817	187	2	2
ENSG00000099968_8_25441.7799	172	1	4
ENSG00000099968_9_50882.7691	108	1	1
ENSG00000100077_0_0.3	379	68	9
ENSG00000100077_0_41111.26528	123	0	1
ENSG00000100077_0_82222.32172	0	0	0
ENSG00000100077_1_0.7	181	0	2
ENSG00000100077_1_41111.26514	28	0	0
ENSG00000100077_1_82222.32197	17	0	0
ENSG00000100077_10_0.13112	572	2	11
ENSG00000100077_12_0.13127	40	0	0
ENSG00000100077_2_0.9	247	4	1
ENSG00000100077_2_41111.26533	231	1	4
ENSG00000100077_2_82222.34236	72	0	1
ENSG00000100077_20_82222.32189	10	1	0
ENSG00000100077_21_82222.32190	246	0	5
ENSG00000100077_22_82222.32200	47	1	0
ENSG00000100077_23_82222.32208	11	0	0
ENSG00000100077_24_82222.32862	302	0	4
ENSG00000100077_25_82222.32877	466	1	5
ENSG00000100077_26_82222.34231	307	1	3
ENSG00000100077_27_82222.34232	37	1	0
ENSG00000100077_28_82222.34241	182	1	4
ENSG00000100077_29_82222.35767	109	0	0
ENSG00000100077_3_0.27	22	1	1
ENSG00000100077_3_82222.35753	76	1	0
ENSG00000100077_31_82222.36463	217	4	2
ENSG00000100077_4_0.30	2132	11	56
ENSG00000100077_5_0.13106	289	2	7
ENSG00000100077_6_0.13137	77	0	3
ENSG00000100077_7_0.13108	147	0	1
ENSG00000100077_8_0.13109	645	5	9
ENSG00000100077_9_0.13110	408	1	6
ENSG00000100288_0_16878.1496	87	1	4
ENSG00000100288_1_16878.1497	437	4	4
ENSG00000100288_151_0.4846	0	0	0
ENSG00000100288_152_0.4836	368	4	7
ENSG00000100288_153_0.4836	51	0	0
ENSG00000100288_154_0.4833	292	0	30
ENSG00000100288_155_0.4832	325	0	5
ENSG00000100288_157_0.4690	158	3	15
ENSG00000100288_161_0.4689	178	3	4
ENSG00000100288_162_0.4687	658	1	4
ENSG00000100288_163_0.4672	719	2	22
ENSG00000100288_164_0.4670	231	0	3
ENSG00000100288_62_0.4835	197	22	10
ENSG00000100288_63_0.4827	438	1	1
ENSG00000100288_65_0.4826	501	2	25
ENSG00000100288_69_0.4691	752	9	8
ENSG00000100288_70_0.4673	506	4	53
ENSG00000100288_71_0.4672	739	1	5
ENSG00000100288_72_0.4670	344	1	7
ENSG00000100288_74_0.4660	120	0	6
ENSG00000100288_75_0.4589	583	1	15
ENSG00000100288_76_0.4589	484	4	10
ENSG00000100288_77_0.4588	284	3	10
ENSG00000100288_78_0.4582	324	3	71
ENSG00000100288_79_0.4582	198	0	33
ENSG00000100288_80_0.4566	128	1	7
ENSG00000100288_81_0.4565	116	1	2
ENSG00000100288_82_0.4563	269	1	1
ENSG00000100288_83_0.4535	341	2	3
ENSG00000100288_84_0.4533	129	0	5
ENSG00000100490_0_65151.38	140	2	0
ENSG00000100490_1_65151.21	44	0	2
ENSG00000100490_10_65151.1	69	0	7
ENSG00000100490_11_65151.56	462	3	7
ENSG00000100490_12_65151.50	93	2	2
ENSG00000100490_121_0.18980	602	9	7
ENSG00000100490_122_0.18974	288	2	4
ENSG00000100490_123_0.18965	112	0	1
ENSG00000100490_124_0.18952	276	1	7
ENSG00000100490_125_0.18947	81	0	4
ENSG00000100490_13_65151.50	142	1	2
ENSG00000100490_2_65151.5	195	2	5
ENSG00000100490_3_65151.59	673	7	10
ENSG00000100490_4_0.18249	9	0	0
ENSG00000100490_4_65151.55	176	4	6
ENSG00000100490_5_0.18248	259	1	5
ENSG00000100490_5_65151.55	168	0	4
ENSG00000100490_6_0.18248	85	0	0
ENSG00000100490_6_65151.49	356	1	3
ENSG00000100490_66_0.18978	187	1	2
ENSG00000100490_67_0.18977	197	2	6
ENSG00000100490_68_0.18976	192	3	3
ENSG00000100490_69_0.18960	367	1	2
ENSG00000100490_70_0.18958	242	2	15
ENSG00000100490_71_0.18952	349	3	3
ENSG00000100490_74_0.18276	111	0	0
ENSG00000100490_75_0.18269	0	0	0
ENSG00000100490_78_0.18249	277	5	5
ENSG00000100490_8_65151.36	616	3	10
ENSG00000100490_9_65151.30	6	0	0
ENSG00000100503_0_83517.63	9	0	19
ENSG00000100503_1_83517.53	383	1	11
ENSG00000100503_10_83517.5100	72	0	0
ENSG00000100503_11_83517.64	669	5	24
ENSG00000100503_12_83517.64	363	0	10
ENSG00000100503_13_83517.64	207	1	13
ENSG00000100503_14_83517.62	43	0	1
ENSG00000100503_15_83517.60	53	0	0
ENSG00000100503_16_83517.60	108	0	3
ENSG00000100503_17_83517.59	162	0	2
ENSG00000100503_18_83517.58	575	1	8
ENSG00000100503_19_83517.54	234	2	3
ENSG00000100503_20_83517.43	121	1	2
ENSG00000100503_21_83517.42	564	8	11
ENSG00000100503_22_55678.9738	401	5	6
ENSG00000100503_22_83517.41	14	0	0
ENSG00000100503_23_83517.25	1052	4	22
ENSG00000100503_24_83517.25	184	0	38
ENSG00000100503_25_83517.23	27	1	0
ENSG00000100503_26_83517.22	179	1	1
ENSG00000100503_27_83517.0	4	0	0
ENSG00000100503_28_83517.0	357	2	9
ENSG00000100503_29_83517.5108	324	2	11
ENSG00000100503_30_83517.5106	3	0	1
ENSG00000100503_4_83517.43	63	0	2
ENSG00000100503_43_55678.9744	114	3	2
ENSG00000100503_5_83517.41	43	0	1
ENSG00000100503_6_83517.40	26	0	0
ENSG00000100503_7_83517.17	65	0	1
ENSG00000100503_9_83517.5112	42	1	0
ENSG00000100865_0_10148.2358	494	3	7
ENSG00000100865_0_15222.1139	78	0	1
ENSG00000100865_1_10148.2357	349	2	11
ENSG00000100865_1_15222.1126	242	2	3
ENSG00000100865_10_15222.1123	19	0	0
ENSG00000100865_11_15222.1117	50	0	1
ENSG00000100865_12_15222.1117	50	0	0
ENSG00000100865_13_15222.1110	49	1	0
ENSG00000100865_13_5074.4762	401	1	5
ENSG00000100865_14_15222.1086	569	5	9
ENSG00000100865_15_5074.4743	261	0	6
ENSG00000100865_16_5074.4743	745	6	6
ENSG00000100865_2_10148.2362	259	3	3
ENSG00000100865_2_15222.1126	92	0	1
ENSG00000100865_3_10148.2356	55	0	0
ENSG00000100865_3_15222.1121	112	5	2
ENSG00000100865_4_10148.2354	75	0	2
ENSG00000100865_4_15222.1100	32	0	0
ENSG00000100865_47_5074.4765	618	8	5
ENSG00000100865_48_5074.4763	225	2	6
ENSG00000100865_5_10148.2354	308	0	3
ENSG00000100865_5_15222.1098	199	1	1
ENSG00000100865_52_5074.4743	194	1	0
ENSG00000100865_6_10148.2353	520	2	11
ENSG00000100865_6_15222.1097	196	0	1
ENSG00000100865_7_10148.2350	60	0	3
ENSG00000100865_7_15222.1087	123	0	9
ENSG00000100865_8_10148.2342	33	0	14
ENSG00000100865_8_15222.1087	108	1	3
ENSG00000100865_9_15222.0	22	1	1
ENSG00000101109_0_0.3950	174	2	2
ENSG00000101109_1_0.3953	299	4	9
ENSG00000101109_10_0.5099	17	0	0
ENSG00000101109_11_0.5117	51	1	0
ENSG00000101109_12_0.5118	45	1	10
ENSG00000101109_2_0.3964	58	0	2
ENSG00000101109_20_0.1828	60	0	1
ENSG00000101109_21_0.1834	132	0	4
ENSG00000101109_23_0.1	56	0	1
ENSG00000101109_24_0.3953	397	1	5
ENSG00000101109_25_0.3953	47	0	0
ENSG00000101109_26_0.3958	797	3	14
ENSG00000101109_27_0.3970	119	1	2
ENSG00000101109_28_0.3971	11	0	0
ENSG00000101109_29_0.3980	64	0	1
ENSG00000101109_3_0.3974	160	0	7
ENSG00000101109_30_0.3984	88	0	1
ENSG00000101109_31_0.3985	38	1	0
ENSG00000101109_32_0.5086	66	0	0
ENSG00000101109_33_0.5086	5	0	0
ENSG00000101109_36_0.1849	776	3	11
ENSG00000101109_4_0.3979	394	3	7
ENSG00000101109_42_28371.9508	206	2	6
ENSG00000101109_43_28371.9510	292	1	6
ENSG00000101109_5_0.3993	78	0	0
ENSG00000101109_6_0.3995	174	1	3
ENSG00000101109_7_0.11	22	0	1
ENSG00000101109_8_0.5086	0	0	0
ENSG00000101109_8_28371.9514	386	2	3
ENSG00000101109_9_0.5096	86	0	2
ENSG00000101182_0_5742.184	4	0	1
ENSG00000101182_1_2871.970	84	0	0
ENSG00000101182_1_5742.185	19	0	35
ENSG00000101182_11_2871.933	12	0	4
ENSG00000101182_2_2871.966	31	0	3
ENSG00000101182_23_2871.969	0	0	0
ENSG00000101182_25_2871.967	5	0	1
ENSG00000101182_26_2871.955	0	0	0
ENSG00000101182_29_2871.949	166	0	4
ENSG00000101182_3_2871.966	322	1	3
ENSG00000101182_3_5742.188	81	1	53
ENSG00000101182_30_2871.940	179	0	5
ENSG00000101182_31_2871.939	228	3	5
ENSG00000101182_32_2871.939	114	0	4
ENSG00000101182_33_2871.937	81	0	3
ENSG00000101182_34_2871.937	151	2	2
[truncated: 10,472 more rows]
