# Supplementary material for: CRISPR library designer (CLD): software for multispecies design of single guide RNA libraries
Source: Genome Biol. 2016 Mar 24;17:55. doi: 10.1186/s13059-016-0915-2 (PMC4807595; doi:10.1186/s13059-016-0915-2)
Supplement: Additional file 6: — Table S5. Counts after processing the raw read files with Additional file 17: Supplementary file 4 for PBS2. (XLSX 461 kb) [file 13059_2016_915_MOESM6_ESM.xlsx]

## Sheet: 2195_CRISPR_BM_PBS2_extracted-d
DesignID	fullmatch	seedmatch	seedmismatch
BAX_0_0_L	805	0	122
BAX_0_997	212	3	3
BAX_1_0	271	7	8
BAX_1_997_L	519	3	9
BAX_10_0	418	1	15
BAX_10_997_L	1173	3	67
BAX_11_0	1433	16	17
BAX_11_997	427	2	5
BAX_12_0	299	3	8
BAX_12_997	0	0	0
BAX_13_0_L_Z	0	0	0
BAX_13_997	488	5	11
BAX_14_0	0	0	0
BAX_14_997	42	0	2
BAX_15_0	0	0	0
BAX_15_997	0	0	0
BAX_16_0_Z	690	13	11
BAX_16_997_C	957	5	14
BAX_17_0_Z	571	1	8
BAX_17_997	107	0	0
BAX_18_0	179	0	3
BAX_18_997	572	0	14
BAX_19_0	403	1	11
BAX_19_997_C	12	0	0
BAX_2_0	388	6	29
BAX_2_997	399	0	7
BAX_20_0	105	0	1
BAX_20_997	19	0	0
BAX_21_0	188	0	4
BAX_21_997	327	3	6
BAX_22_0	159	0	4
BAX_22_997	145	0	0
BAX_23_0_Z	170	0	3
BAX_23_997	526	1	24
BAX_24_0_C_Z	38	1	1
BAX_24_997	267	0	9
BAX_25_0_Z	28	0	0
BAX_25_997_C	98	0	1
BAX_26_0_Z	350	0	6
BAX_26_997	135	0	2
BAX_27_0_Z	487	5	6
BAX_27_997	7	0	0
BAX_28_0_Z	201	4	0
BAX_28_997	634	3	15
BAX_29_0_Z	270	1	5
BAX_3_0	115	2	16
BAX_3_997	664	4	10
BAX_30_0	511	2	7
BAX_31_0_Z	361	0	5
BAX_32_0	179	0	2
BAX_33_0_Z	535	1	3
BAX_34_0_Z	1010	7	20
BAX_35_0	88	1	29
BAX_36_0_L	8	0	11
BAX_37_0	67	0	19
BAX_38_0	1140	8	12
BAX_39_0	2374	23	31
BAX_4_0	34	0	1
BAX_4_997_L_C	434	2	5
BAX_40_0	314	3	6
BAX_41_0	412	2	4
BAX_42_0	316	5	8
BAX_43_0	316	1	43
BAX_44_0_L_Z	43	0	0
BAX_45_0	309	2	5
BAX_46_0_Z	86	0	0
BAX_47_0	375	3	28
BAX_48_0	644	6	10
BAX_49_0	482	3	14
BAX_5_0	2	0	18
BAX_5_997	9	0	0
BAX_50_0	264	0	6
BAX_51_0	336	0	108
BAX_52_0	143	0	0
BAX_53_0	0	0	0
BAX_54_0_Z	278	0	3
BAX_55_0_Z	1009	7	11
BAX_56_0	648	4	15
BAX_57_0_Z	479	0	14
BAX_58_0_C_Z	865	4	27
BAX_59_0_Z	574	3	8
BAX_6_0	11	1	32
BAX_6_997	784	2	15
BAX_60_0_Z	298	1	2
BAX_61_0_Z	699	1	15
BAX_62_0_Z	252	5	2
BAX_63_0_Z	374	3	6
BAX_7_0	0	0	3
BAX_7_997	361	1	0
BAX_8_0	49	0	1
BAX_8_997	186	2	7
BAX_9_0	1	63	0
BAX_9_997_L	60	2	0
BAX_Guide_1	117	0	0
BAX_Guide_2	358	3	7
BAX_Guide_3	134	3	4
CASP8_0_31008	90	0	1
CASP8_0_38760	758	3	6
CASP8_1_23256	35	0	0
CASP8_1_31008_L	159	1	1
CASP8_1_38760	36	0	0
CASP8_1_46512	118	0	0
CASP8_10_46512	797	3	15
CASP8_11_46512	634	1	7
CASP8_12_38760	570	0	9
CASP8_12_46512	52	0	0
CASP8_13_31008_Z	268	4	2
CASP8_14_31008	177	1	3
CASP8_14_46512	335	1	28
CASP8_142601_1	94	0	1
CASP8_142605_1	582	2	6
CASP8_142607_1	469	3	3
CASP8_15_31008	119	0	0
CASP8_16_38760	73	0	0
CASP8_17_38760	111	0	2
CASP8_17_46512	149	1	0
CASP8_18_31008	202	3	3
CASP8_18_38760	168	2	3
CASP8_18_46512	37	0	0
CASP8_19_31008	504	1	7
CASP8_19_38760	128	0	0
CASP8_2_23256	413	2	9
CASP8_2_31008	179	0	2
CASP8_2_38760	37	0	2
CASP8_20_31008	224	0	3
CASP8_20_38760	584	2	11
CASP8_20_46512	339	2	4
CASP8_21_31008	753	4	10
CASP8_21_38760	54	1	1
CASP8_21_46512	260	0	9
CASP8_22_31008	195	1	1
CASP8_22_46512	71	5	34
CASP8_23_38760	68	0	2
CASP8_24_23256	930	2	16
CASP8_24_31008	595	0	25
CASP8_25_23256_C	227	1	6
CASP8_25_38760_C	387	0	3
CASP8_26_23256	63	2	1
CASP8_26_31008	171	0	0
CASP8_26_46512	189	2	2
CASP8_27_23256	9	0	0
CASP8_27_31008_L	178	1	1
CASP8_28_31008_Z	137	0	4
CASP8_28_46512	339	0	7
CASP8_29_31008	610	3	11
CASP8_3_23256	1	1	0
CASP8_3_38760	536	2	3
CASP8_3_46512	18	0	0
CASP8_30_23256	979	5	14
CASP8_30_31008_L_Z	286	3	6
CASP8_30_38760	193	2	3
CASP8_31_31008_Z	205	0	4
CASP8_31_38760	47	1	0
CASP8_32_31008_L_Z	650	5	10
CASP8_32_38760_C	812	5	44
CASP8_32_46512	243	2	7
CASP8_33_31008_L_C_Z	592	3	8
CASP8_33_38760	120	0	0
CASP8_35_31008_L_Z	113	1	3
CASP8_35_46512	429	3	8
CASP8_36_31008	383	3	9
CASP8_36_46512_OLD	1347	8	32
CASP8_38_31008	125	0	2
CASP8_38_46512	100	1	2
CASP8_39_31008_Z	240	0	4
CASP8_39_46512_OLD	71	0	0
CASP8_4_23256	46	0	2
CASP8_4_31008_Z	86	0	1
CASP8_4_38760	149	2	2
CASP8_4_46512	259	2	6
CASP8_40_31008	160	1	3
CASP8_40_46512	5	0	0
CASP8_41_31008	156	0	0
CASP8_42_31008	288	4	6
CASP8_43_31008	199	0	1
CASP8_43_46512	1132	10	12
CASP8_44_31008	171	3	0
CASP8_46_46512	604	0	6
CASP8_47_46512	47	0	0
CASP8_5_23256	128	0	3
CASP8_5_38760	369	2	5
CASP8_5_46512	250	0	4
CASP8_50_46512	90	1	1
CASP8_6_23256	10	0	0
CASP8_6_31008_Z	356	7	29
CASP8_6_38760	24	0	0
CASP8_6_46512	635	3	8
CASP8_60_46512_OLD	174	0	3
CASP8_62_46512	523	1	11
CASP8_7_31008_L_Z	65	0	0
CASP8_8_31008_L_Z	143	1	3
CASP8_8_38760	210	1	3
CASP8_8_46512_OLD	361	2	7
CASP8_9_31008_Z	162	0	0
CASP8_9_38760	90	0	4
CASP8_9_46512_OLD	199	1	4
ENSG00000002330_0_11154.65	201	2	5
ENSG00000002330_10_11154.40	326	1	8
ENSG00000002330_11_11154.37	212	0	2
ENSG00000002330_12_11154.37	410	1	6
ENSG00000002330_13_11154.32	512	5	34
ENSG00000002330_14_11154.32	947	3	21
ENSG00000002330_15_11154.31	9	0	1
ENSG00000002330_18_11154.15	274	70	1
ENSG00000002330_19_11154.11	276	2	2
ENSG00000002330_2_11154.61	630	4	3
ENSG00000002330_20_11154.10	528	3	10
ENSG00000002330_22_11154.4	12	0	0
ENSG00000002330_3_11154.54	1366	4	118
ENSG00000002330_4_11154.50	318	2	2
ENSG00000002330_41_11154.61	317	1	4
ENSG00000002330_42_11154.51	302	6	4
ENSG00000002330_43_11154.45	320	2	7
ENSG00000002330_45_11154.42	520	0	14
ENSG00000002330_46_11154.39	1093	4	12
ENSG00000002330_47_11154.34	557	2	13
ENSG00000002330_48_11154.32	57	1	0
ENSG00000002330_49_11154.27	306	1	3
ENSG00000002330_5_11154.49	74	1	2
ENSG00000002330_50_11154.27	391	3	6
ENSG00000002330_55_11154.19	89	1	1
ENSG00000002330_57_11154.11	250	0	8
ENSG00000002330_6_11154.48	82	0	1
ENSG00000002330_7_11154.47	125	0	0
ENSG00000002330_8_11154.47	126	0	2
ENSG00000015475_100_0.3142	130	0	1
ENSG00000015475_101_0.3139	456	3	22
ENSG00000015475_103_0.3138	109	0	0
ENSG00000015475_104_0.3137	279	1	4
ENSG00000015475_105_0.3132	519	1	11
ENSG00000015475_24_0.3169	767	4	15
ENSG00000015475_25_0.3167	496	3	10
ENSG00000015475_26_0.3162	138	0	4
ENSG00000015475_27_0.3161	147	5	3
ENSG00000015475_29_0.3156	834	33	1656
ENSG00000015475_30_0.3154	1011	7	14
ENSG00000015475_31_0.3153	489	4	21
ENSG00000015475_32_0.3153	278	1	2
ENSG00000015475_33_0.3150	208	2	8
ENSG00000015475_34_0.3143	991	5	10
ENSG00000015475_35_0.3142	562	2	89
ENSG00000015475_36_0.3141	371	2	13
ENSG00000015475_37_0.3138	323	6	5
ENSG00000015475_38_0.3135	519	11	7
ENSG00000015475_88_0.3169	79	0	4
ENSG00000015475_90_0.3166	208	0	6
ENSG00000015475_91_0.3165	236	2	5
ENSG00000015475_92_0.3164	18	0	0
ENSG00000015475_93_0.3162	221	2	1
ENSG00000015475_95_0.3154	72	0	3
ENSG00000015475_96_0.3152	78	1	1
ENSG00000015475_97_0.3150	245	1	5
ENSG00000015475_98_0.3148	317	2	2
ENSG00000015475_99_0.3148	276	2	4
ENSG00000030110_0_1922.608	302	0	118
ENSG00000030110_1_1922.605	374	3	5
ENSG00000030110_10_3844.24	610	3	144
ENSG00000030110_11_1922.577	44	1	7
ENSG00000030110_13_1922.570	100	1	1
ENSG00000030110_14_3844.7	59	0	1
ENSG00000030110_15_1922.563	683	5	37
ENSG00000030110_15_3844.5	0	0	0
ENSG00000030110_16_1922.560	146	0	2
ENSG00000030110_16_3844.3	504	5	6
ENSG00000030110_17_1922.559	186	1	4
ENSG00000030110_17_3844.3	40	1	1
ENSG00000030110_18_0.1159	546	1	14
ENSG00000030110_18_3844.2	23	0	1
ENSG00000030110_2_1922.603	563	4	13
ENSG00000030110_3_1922.599	397	5	11
ENSG00000030110_37_1922.609	177	2	1
ENSG00000030110_38_1922.609	143	2	3
ENSG00000030110_39_1922.603	379	6	6
ENSG00000030110_4_1922.599	60	1	3
ENSG00000030110_4_3844.16	846	4	13
ENSG00000030110_40_1922.595	237	3	4
ENSG00000030110_46_1922.582	124	0	1
ENSG00000030110_5_1922.597	21	0	0
ENSG00000030110_50_1922.561	184	2	1
ENSG00000030110_51_1922.559	102	0	2
ENSG00000030110_6_1922.596	242	2	5
ENSG00000030110_7_1922.596	46	0	1
ENSG00000030110_8_1922.595	66	1	2
ENSG00000044459_0_0.10	651	4	7
ENSG00000044459_0_276708.93597	171	0	5
ENSG00000044459_1_0.49	497	4	4
ENSG00000044459_10_0.108	316	1	1
ENSG00000044459_11_0.112	1464	7	26
ENSG00000044459_12_0.115	555	4	13
ENSG00000044459_13_0.6	197	1	4
ENSG00000044459_15_0.2747	20	0	0
ENSG00000044459_15_92236.33530	179	1	3
ENSG00000044459_16_0.2756	1129	10	14
ENSG00000044459_16_92236.33537	74	0	1
ENSG00000044459_17_0.2759	70	2	0
ENSG00000044459_17_92236.33773	1194	2	14
ENSG00000044459_18_0.30390	51	0	0
ENSG00000044459_19_0.30399	96	0	0
ENSG00000044459_2_0.82	868	4	21
ENSG00000044459_20_0.2753	132	1	2
ENSG00000044459_21_0.2757	236	2	5
ENSG00000044459_22_0.2757	416	3	7
ENSG00000044459_23_0.30399	240	2	6
ENSG00000044459_3_0.82	460	3	95
ENSG00000044459_33_92236.33528	25	0	35
ENSG00000044459_34_276708.93601	231	0	2
ENSG00000044459_34_92236.33541	329	2	5
ENSG00000044459_4_0.85	351	3	6
ENSG00000044459_5_0.87	52	1	9
ENSG00000044459_6_0.88	165	2	8
ENSG00000044459_7_0.90	250	0	2
ENSG00000044459_8_0.93	184	1	7
ENSG00000044459_9_0.97	776	4	8
ENSG00000050748_0_29478.3746	549	6	8
ENSG00000050748_1_29478.3720	1026	3	11
ENSG00000050748_15_14739.6282	176	0	3
ENSG00000050748_15_44217.42	184	2	5
ENSG00000050748_16_14739.6279	481	2	8
ENSG00000050748_16_44217.37	506	2	7
ENSG00000050748_17_14739.6251	84	0	0
ENSG00000050748_18_14739.6251	63	0	0
ENSG00000050748_18_44217.28	273	0	26
ENSG00000050748_2_29478.3725	270	0	4
ENSG00000050748_23_14739.10534	274	1	5
ENSG00000050748_25_14739.10533	54	1	10
ENSG00000050748_27_14739.10524	1448	2	122
ENSG00000050748_29_14739.10522	314	1	433
ENSG00000050748_3_14739.10522	65	0	22
ENSG00000050748_3_29478.3724	156	0	7
ENSG00000050748_30_44217.40	379	1	11
ENSG00000050748_31_14739.10516	366	4	4
ENSG00000050748_32_14739.10515	613	8	26
ENSG00000050748_33_14739.10512	332	3	9
ENSG00000050748_34_14739.10510	134	0	1
ENSG00000050748_36_44217.32	369	1	286
ENSG00000050748_38_14739.6287	105	1	1
ENSG00000050748_39_14739.6279	168	0	253
ENSG00000050748_40_14739.6265	476	8	8
ENSG00000050748_41_14739.6263	363	1	8
ENSG00000050748_42_14739.6259	335	1	3
ENSG00000050748_5_14739.10514	204	0	4
ENSG00000050748_6_14739.10513	497	5	3
ENSG00000050748_8_14739.10503	116	0	2
ENSG00000051382_0_45230.5662	228	1	2
ENSG00000051382_1_45230.5633	412	2	7
ENSG00000051382_10_90460.10011	131	0	2
ENSG00000051382_11_90460.10014	112	0	4
ENSG00000051382_12_90460.10019	46	0	1
ENSG00000051382_13_90460.10034	186	1	3
ENSG00000051382_14_90460.10039	129	0	1
ENSG00000051382_15_90460.10040	414	3	5
ENSG00000051382_16_90460.10051	249	0	0
ENSG00000051382_17_90460.10052	181	0	4
ENSG00000051382_18_90460.10052	252	2	3
ENSG00000051382_25_90460.9998	91	0	0
ENSG00000051382_26_90460.10007	89	0	2
ENSG00000051382_27_90460.10007	283	4	38
ENSG00000051382_28_90460.10011	77	1	0
ENSG00000051382_29_90460.10023	313	1	5
ENSG00000051382_3_45230.4898	174	0	4
ENSG00000051382_30_90460.10027	49	1	2
ENSG00000051382_31_90460.10035	43	0	0
ENSG00000051382_32_90460.10036	375	2	5
ENSG00000051382_33_90460.10037	17	0	0
ENSG00000051382_34_90460.10037	248	1	3
ENSG00000051382_35_90460.10044	132	2	4
ENSG00000051382_47_45230.5652	0	0	0
ENSG00000051382_48_45230.5630	723	5	30
ENSG00000051382_49_45230.5630	240	2	3
ENSG00000051382_6_90460.9997	53	0	0
ENSG00000051382_7_90460.10001	74	0	2
ENSG00000051382_8_90460.10006	160	1	3
ENSG00000051382_9_90460.10011	173	0	3
ENSG00000053900_0_0.18	478	1	2
ENSG00000053900_1_0.20	433	3	4
ENSG00000053900_11_0.39	155	3	8
ENSG00000053900_12_0.40	178	0	11
ENSG00000053900_13_0.7	634	3	9
ENSG00000053900_14_0.9	267	0	5
ENSG00000053900_15_0.18	82	0	0
ENSG00000053900_16_0.18	23	0	1
ENSG00000053900_17_0.28	0	0	0
ENSG00000053900_18_0.29	199	0	4
ENSG00000053900_19_0.1012	174	1	6
ENSG00000053900_2_0.29	105	1	1
ENSG00000053900_20_0.37	493	2	3
ENSG00000053900_3_0.974	400	0	6
ENSG00000053900_4_0.980	113	1	2
ENSG00000053900_5_0.33	9	0	0
ENSG00000053900_6_0.987	116	0	1
ENSG00000053900_7_0.995	193	4	4
ENSG00000053900_8_0.35	233	1	1
ENSG00000053900_9_0.1004	80	2	1
ENSG00000055332_0_43389.312	81	1	3
ENSG00000055332_1_43389.310	662	5	4
ENSG00000055332_10_28926.2058	580	0	16
ENSG00000055332_10_43389.38	1093	5	17
ENSG00000055332_11_43389.33	240	3	4
ENSG00000055332_12_43389.21	316	1	2
ENSG00000055332_13_43389.20	28	0	0
ENSG00000055332_14_43389.11	419	7	18
ENSG00000055332_15_43389.10	291	2	5
ENSG00000055332_16_43389.7	346	1	228
ENSG00000055332_2_43389.297	87	0	2
ENSG00000055332_23_28926.2081	986	6	23
ENSG00000055332_24_28926.2081	105	1	4
ENSG00000055332_25_28926.2078	449	0	14
ENSG00000055332_26_28926.2078	60	0	1
ENSG00000055332_27_28926.2078	177	0	4
ENSG00000055332_28_28926.2077	352	1	7
ENSG00000055332_29_28926.2057	100	2	0
ENSG00000055332_3_43389.42	57	0	0
ENSG00000055332_30_28926.2053	24	0	0
ENSG00000055332_31_28926.2053	123	0	1
ENSG00000055332_32_28926.2052	0	0	0
ENSG00000055332_4_43389.41	525	3	5
ENSG00000055332_5_43389.37	725	2	19
ENSG00000055332_6_43389.23	437	2	3
ENSG00000055332_7_28926.2070	366	4	3
ENSG00000055332_7_43389.277	53	1	0
ENSG00000055332_8_43389.40	114	1	1
ENSG00000055332_9_28926.2064	375	2	5
ENSG00000055332_9_43389.39	426	5	6
ENSG00000062524_10_2562.1872	456	2	7
ENSG00000062524_10_7686.238	199	1	2
ENSG00000062524_11_2562.1870	724	4	9
ENSG00000062524_11_7686.237	288	3	3
ENSG00000062524_12_2562.1865	106	2	2
ENSG00000062524_12_7686.236	408	4	2
ENSG00000062524_13_2562.1855	646	2	6
ENSG00000062524_13_7686.236	12	0	0
ENSG00000062524_14_7686.221	349	0	5
ENSG00000062524_15_2562.1848	43	0	1
ENSG00000062524_15_7686.221	196	0	5
ENSG00000062524_16_2562.1845	997	5	32
ENSG00000062524_16_7686.221	342	1	5
ENSG00000062524_17_7686.212	314	2	7
ENSG00000062524_18_7686.212	53	0	1
ENSG00000062524_21_7686.198	71	0	1
ENSG00000062524_22_7686.198	427	1	144
ENSG00000062524_23_7686.19	437	1	4
ENSG00000062524_25_7686.4	1203	9	23
ENSG00000062524_26_7686.3	1025	8	22
ENSG00000062524_39_2562.1880	266	0	4
ENSG00000062524_40_2562.1879	81	0	2
ENSG00000062524_41_2562.1873	229	1	5
ENSG00000062524_43_2562.1868	64	0	2
ENSG00000062524_45_2562.1855	654	1	7
ENSG00000062524_46_2562.1854	189	1	2
ENSG00000062524_5_7686.250	21	0	2
ENSG00000062524_53_7686.234	1116	16	18
ENSG00000062524_8_2562.1884	22	0	1
ENSG00000062524_9_2562.1873	1533	6	251
ENSG00000063176_0_5712.539	1638	9	30
ENSG00000063176_1_5712.550	404	1	5
ENSG00000063176_10_5712.617	524	4	10
ENSG00000063176_2_5712.599	306	1	3
ENSG00000063176_3_5712.600	680	228	13
ENSG00000063176_35_5712.530	314	1	9
ENSG00000063176_36_5712.536	117	0	2
ENSG00000063176_37_5712.543	421	1	31
ENSG00000063176_38_5712.543	86	0	0
ENSG00000063176_39_5712.545	474	1	252
ENSG00000063176_4_5712.600	235	0	4
ENSG00000063176_40_5712.550	506	4	16
ENSG00000063176_41_5712.551	381	1	18
ENSG00000063176_42_5712.552	496	1	10
ENSG00000063176_43_5712.553	131	1	1
ENSG00000063176_44_5712.557	733	3	50
ENSG00000063176_45_5712.558	97	0	0
ENSG00000063176_47_5712.592	499	1	7
ENSG00000063176_48_5712.592	190	3	4
ENSG00000063176_49_5712.592	173	0	19
ENSG00000063176_5_5712.601	45	0	0
ENSG00000063176_50_5712.615	524	3	15
ENSG00000063176_51_5712.635	225	134	3
ENSG00000063176_53_5712.641	612	6	19
ENSG00000063176_6_5712.613	458	0	45
ENSG00000063176_69_5712.514	375	5	7
ENSG00000063176_7_5712.614	355	2	8
ENSG00000063176_70_5712.515	126	1	1
ENSG00000063176_8_5712.616	2736	22	42
ENSG00000063176_9_5712.616	458	1	6
ENSG00000065357_1_6677.1574	244	1	2
ENSG00000065357_100_6677.1863	205	1	6
ENSG00000065357_101_6677.1872	15	0	1
ENSG00000065357_120_6677.2360	222	1	3
ENSG00000065357_122_6677.2364	121	0	2
ENSG00000065357_123_6677.2371	338	0	4
ENSG00000065357_124_6677.2380	123	0	2
ENSG00000065357_125_6677.2389	203	46	4
ENSG00000065357_14_6677.1739	536	1	11
ENSG00000065357_15_6677.1740	529	1	8
ENSG00000065357_16_6677.1743	182	3	4
ENSG00000065357_17_6677.1748	245	2	3
ENSG00000065357_18_6677.1855	197	1	2
ENSG00000065357_19_6677.1858	1037	17	66
ENSG00000065357_2_6677.1581	0	0	0
ENSG00000065357_20_6677.1858	484	3	6
ENSG00000065357_21_6677.1860	67	1	6
ENSG00000065357_22_6677.1861	79	0	2
ENSG00000065357_23_6677.1872	405	2	8
ENSG00000065357_26_6677.1905	31	0	1
ENSG00000065357_36_6677.2370	136	0	6
ENSG00000065357_37_6677.2374	139	3	1
ENSG00000065357_38_6677.2375	98	0	1
ENSG00000065357_39_6677.2376	115	0	3
ENSG00000065357_41_6677.2384	659	2	15
ENSG00000065357_83_6677.1567	342	53	2
ENSG00000065357_84_6677.1570	389	1	10
ENSG00000065357_85_6677.1570	237	1	0
ENSG00000065357_86_6677.1571	553	1	6
ENSG00000065357_98_6677.1741	1097	3	18
ENSG00000065361_0_0.1926	294	0	8
ENSG00000065361_1_0.1926	336	0	5
ENSG00000065361_10_0.3077	687	3	9
ENSG00000065361_11_0.3069	93	0	2
ENSG00000065361_12_0.3069	112	0	1
ENSG00000065361_13_0.3053	497	2	18
ENSG00000065361_14_0.3052	465	8	5
ENSG00000065361_15_0.3050	217	1	7
ENSG00000065361_2_0.1922	1361	12	13
ENSG00000065361_29_0.1928	6	0	0
ENSG00000065361_3_0.1917	408	3	5
ENSG00000065361_32_0.1915	688	0	8
ENSG00000065361_33_0.1911	192	0	0
ENSG00000065361_34_0.1906	27	0	2
ENSG00000065361_35_0.1904	98	0	1
ENSG00000065361_36_0.1888	793	6	29
ENSG00000065361_37_0.1875	136	1	2
ENSG00000065361_38_0.1874	131	4	0
ENSG00000065361_39_0.3079	219	2	26
ENSG00000065361_4_0.1902	43	0	0
ENSG00000065361_40_0.3079	84	1	3
ENSG00000065361_41_0.3077	180	1	5
ENSG00000065361_42_0.3076	134	1	3
ENSG00000065361_43_0.3055	446	2	19
ENSG00000065361_44_0.3053	143	1	4
ENSG00000065361_5_0.1900	494	3	14
ENSG00000065361_6_0.1899	409	1	7
ENSG00000065361_7_0.1889	1105	5	21
ENSG00000065361_8_0.1888	56	0	0
ENSG00000065361_9_0.3078	74	0	1
ENSG00000065613_0_0.4	144	1	3
ENSG00000065613_0_31016.13493	287	0	11
ENSG00000065613_1_0.4	14	0	1
ENSG00000065613_1_31016.13528	31	0	0
ENSG00000065613_14_15508.7643	911	4	12
ENSG00000065613_15_15508.7643	420	3	7
ENSG00000065613_16_15508.7648	1359	12	13
ENSG00000065613_17_15508.7680	758	4	7
ENSG00000065613_18_15508.7680	237	1	3
ENSG00000065613_19_15508.8284	58	1	2
ENSG00000065613_2_0.5	695	1	65
ENSG00000065613_22_46524.19302	343	2	6
ENSG00000065613_23_46524.19315	255	2	1
ENSG00000065613_24_46524.19316	241	1	2
ENSG00000065613_25_46524.16838	314	1	6
ENSG00000065613_3_15508.7635	608	4	9
ENSG00000065613_4_15508.7690	69	0	0
ENSG00000065613_4_46524.19319	227	2	3
ENSG00000065613_5_0.34	1218	5	17
ENSG00000065613_5_15508.7690	73	0	1
ENSG00000065613_5_46524.19319	72	0	58
ENSG00000065613_52_31016.13477	66	0	0
ENSG00000065613_6_0.37	272	3	2
ENSG00000065613_6_15508.8283	253	3	6
ENSG00000065613_6_46524.16810	119	1	0
ENSG00000065613_7_0.38	80	0	15
ENSG00000065613_7_15508.8284	16	0	0
ENSG00000065613_8_0.42	164	0	6
ENSG00000065613_8_15508.8292	114	0	5
ENSG00000065613_96_31016.13483	477	0	6
ENSG00000066056_10_11056.3739	184	0	3
ENSG00000066056_11_11056.3746	1051	236	16
ENSG00000066056_12_11056.3763	314	0	7
ENSG00000066056_13_11056.3763	123	0	1
ENSG00000066056_133_5528.1715	798	4	79
ENSG00000066056_134_5528.1717	28	0	1
ENSG00000066056_135_5528.1731	549	1	6
ENSG00000066056_14_11056.3763	672	1	29
ENSG00000066056_15_11056.3765	225	4	3
ENSG00000066056_16_11056.3765	142	1	11
ENSG00000066056_17_11056.3766	501	2	27
ENSG00000066056_18_11056.3767	256	1	5
ENSG00000066056_19_11056.3777	196	2	5
ENSG00000066056_20_11056.3777	83	1	1
ENSG00000066056_55_5528.1712	502	5	7
ENSG00000066056_56_5528.1719	1246	6	24
ENSG00000066056_57_5528.1728	293	2	6
ENSG00000066056_58_5528.1728	633	1	5
ENSG00000066056_59_5528.1730	39	1	1
ENSG00000066056_60_5528.1731	256	2	7
ENSG00000066056_8_11056.3735	321	2	4
ENSG00000066056_9_11056.3736	159	0	5
ENSG00000066056_90_11056.3736	151	0	1
ENSG00000066056_91_11056.3736	237	2	6
ENSG00000066056_92_11056.3744	931	1	32
ENSG00000066056_93_11056.3749	181	1	1
ENSG00000066056_94_11056.3756	717	2	10
ENSG00000066056_95_11056.3761	64	0	2
ENSG00000066056_96_11056.3763	211	0	4
ENSG00000066056_97_11056.3766	177	2	4
ENSG00000066468_0_60062.8570	447	5	3
ENSG00000066468_0_90093.5547	42	0	0
ENSG00000066468_1_60062.8569	275	2	7
ENSG00000066468_1_90093.5551	257	0	6
ENSG00000066468_10_90093.5560	302	2	23
ENSG00000066468_11_90093.5569	250	2	3
ENSG00000066468_12_90093.5584	248	2	10
ENSG00000066468_13_90093.5585	508	1	8
ENSG00000066468_14_90093.5585	365	4	4
ENSG00000066468_15_90093.5588	256	0	7
ENSG00000066468_2_60062.8557	326	1	2
ENSG00000066468_2_90093.5558	170	1	1
ENSG00000066468_29_60062.8586	278	16	7
ENSG00000066468_3_90093.5559	102	0	1
ENSG00000066468_30_60062.8584	181	1	3
ENSG00000066468_31_60062.8583	325	1	5
ENSG00000066468_32_60062.8573	433	3	82
ENSG00000066468_33_60062.8573	278	0	5
ENSG00000066468_34_60062.8569	176	0	2
ENSG00000066468_35_60062.8561	124	0	0
ENSG00000066468_36_60062.8560	177	1	3
ENSG00000066468_37_60062.8560	843	2	26
ENSG00000066468_38_60062.8560	156	0	53
ENSG00000066468_4_60062.8551	330	4	6
ENSG00000066468_4_90093.5559	238	1	1
ENSG00000066468_5_90093.5568	206	1	5
ENSG00000066468_6_90093.5573	182	0	3
ENSG00000066468_7_90093.5584	447	1	4
ENSG00000066468_8_90093.5588	83	0	2
ENSG00000066468_9_90093.5552	95	0	1
ENSG00000067057_0_53541.15420	213	2	8
ENSG00000067057_118_35694.7165	213	1	4
ENSG00000067057_119_35694.7166	20	0	0
ENSG00000067057_120_35694.7167	147	1	3
ENSG00000067057_121_35694.7170	333	1	6
ENSG00000067057_15_0.414	459	2	9
ENSG00000067057_16_0.412	248	1	3
ENSG00000067057_17_0.402	145	0	1
ENSG00000067057_18_0.392	179	0	3
ENSG00000067057_4_0.400	252	0	1
ENSG00000067057_5_0.400	694	2	9
ENSG00000067057_5_53541.15427	243	1	2
ENSG00000067057_50_35694.7162	310	0	4
ENSG00000067057_51_35694.7166	190	0	0
ENSG00000067057_52_35694.7167	106	0	1
ENSG00000067057_53_35694.7169	101	0	2
ENSG00000067057_54_35694.7170	730	5	31
ENSG00000067057_55_35694.7174	72	0	0
ENSG00000067057_56_35694.7174	1106	11	10
ENSG00000067057_57_35694.7178	355	1	6
ENSG00000067057_6_0.400	331	1	4
ENSG00000067057_6_53541.15427	552	8	5
ENSG00000067057_66_53541.15416	362	2	2
ENSG00000067057_67_53541.15416	205	3	8
ENSG00000067057_68_53541.15417	883	1	10
ENSG00000067057_7_0.399	1597	5	46
ENSG00000067057_70_53541.15421	455	2	4
ENSG00000067057_72_53541.15437	53	0	1
ENSG00000067057_8_0.397	283	1	4
ENSG00000067057_9_0.391	0	0	0
ENSG00000067182_0_3339.2905	112	1	2
ENSG00000067182_1_10017.2	502	4	7
ENSG00000067182_10_3339.2797	44	0	0
ENSG00000067182_11_3339.2795	388	2	5
ENSG00000067182_28_3339.2568	104	0	2
ENSG00000067182_29_3339.2540	430	3	4
ENSG00000067182_30_3339.2540	456	2	4
ENSG00000067182_31_3339.2540	2915	23	47
ENSG00000067182_32_3339.2532	105	2	1
ENSG00000067182_33_3339.2523	51	0	2
ENSG00000067182_35_3339.2906	12	0	0
ENSG00000067182_41_3339.2810	489	1	10
ENSG00000067182_43_3339.2794	80	2	1
ENSG00000067182_6_3339.2814	183	1	2
ENSG00000067182_64_3339.2576	120	1	2
ENSG00000067182_65_3339.2575	256	1	3
ENSG00000067182_66_3339.2574	358	1	4
ENSG00000067182_67_3339.2556	361	0	8
ENSG00000067182_68_3339.2547	128	0	1
ENSG00000067182_69_3339.2546	175	2	1
ENSG00000067182_7_3339.2812	225	1	5
ENSG00000067182_70_3339.2545	5	0	1
ENSG00000067182_71_3339.2544	1871	17	52
ENSG00000067182_72_3339.2544	817	8	25
ENSG00000067182_73_3339.2540	416	2	10
ENSG00000067182_74_3339.2538	451	6	6
ENSG00000067182_75_3339.2536	96	2	2
ENSG00000067182_76_3339.2535	52	0	1
ENSG00000067182_77_3339.2535	1571	26	39
ENSG00000067182_78_3339.2523	472	0	5
ENSG00000067992_0_0.3	493	58	6
ENSG00000067992_0_18655.9770	559	3	3
ENSG00000067992_1_18655.9774	1	0	0
ENSG00000067992_10_18655.9779	418	1	5
ENSG00000067992_10_37310.12680	224	0	4
ENSG00000067992_11_18655.9793	28	0	1
ENSG00000067992_12_18655.9800	531	3	6
ENSG00000067992_13_18655.9800	736	2	9
ENSG00000067992_14_18655.11121	486	5	7
ENSG00000067992_15_18655.11139	726	1	15
ENSG00000067992_16_18655.11139	148	0	2
ENSG00000067992_17_18655.11142	310	2	6
ENSG00000067992_2_0.27	91	1	5
ENSG00000067992_2_18655.9776	104	1	0
ENSG00000067992_21_37310.12663	667	4	36
ENSG00000067992_23_37310.12673	138	2	0
ENSG00000067992_3_0.30	6528	28	137
ENSG00000067992_3_18655.9787	38	0	1
ENSG00000067992_4_0.31	236	0	2
ENSG00000067992_4_18655.9796	459	3	7
ENSG00000067992_5_0.31	497	2	13
ENSG00000067992_5_18655.9796	121	0	3
ENSG00000067992_6_0.33	276	1	2
ENSG00000067992_6_18655.9798	432	4	8
ENSG00000067992_7_0.33	373	2	9
ENSG00000067992_7_18655.11134	85	0	0
ENSG00000067992_8_18655.11137	114	2	4
ENSG00000067992_8_37310.12637	589	5	10
ENSG00000067992_9_18655.11139	365	2	11
ENSG00000067992_9_37310.12662	209	3	2
ENSG00000069275_0_0.5942	23	0	0
ENSG00000069275_0_28092.5928	234	0	48
ENSG00000069275_1_0.5941	118	0	4
ENSG00000069275_1_28092.5937	77	2	1
ENSG00000069275_10_0.5869	275	1	5
ENSG00000069275_11_0.5860	4427	32	42
ENSG00000069275_11_9364.847	60	0	0
ENSG00000069275_12_0.4627	400	0	6
ENSG00000069275_17_0.4613	72	1	0
ENSG00000069275_18_0.4613	560	2	5
ENSG00000069275_2_0.5921	865	2	8
ENSG00000069275_24_0.4212	420	1	4
ENSG00000069275_25_0.4211	330	0	7
ENSG00000069275_26_0.4176	514	14	8
ENSG00000069275_27_0.4170	235	1	1
ENSG00000069275_29_0.4624	100	0	3
ENSG00000069275_3_0.5919	232	1	1
ENSG00000069275_30_0.4623	0	0	0
ENSG00000069275_32_0.4622	190	1	5
ENSG00000069275_38_0.4566	108	1	0
ENSG00000069275_39_0.4171	81	0	1
ENSG00000069275_4_0.5917	343	3	3
ENSG00000069275_40_0.4163	740	3	15
ENSG00000069275_5_0.5915	0	53	0
ENSG00000069275_6_0.5913	651	0	7
ENSG00000069275_7_0.5913	506	0	6
ENSG00000069275_8_0.5907	452	3	6
ENSG00000069275_8_9364.862	113	2	0
ENSG00000069275_9_0.5869	104	1	0
ENSG00000069275_9_9364.857	304	0	3
ENSG00000069399_0_6168.2479	34	0	0
ENSG00000069399_1_6168.2481	373	2	10
ENSG00000069399_10_6168.2507	606	1	13
ENSG00000069399_11_6168.2509	35	1	0
ENSG00000069399_12_6168.2512	153	1	7
ENSG00000069399_13_6168.2514	120	2	4
ENSG00000069399_14_6168.2515	265	4	4
ENSG00000069399_15_3084.837	763	7	19
ENSG00000069399_15_6168.2516	157	2	4
ENSG00000069399_16_3084.837	621	5	16
ENSG00000069399_17_3084.837	195	2	29
ENSG00000069399_18_3084.841	66	0	0
ENSG00000069399_18_6168.2478	38	0	2
ENSG00000069399_19_3084.841	149	0	2
ENSG00000069399_2_6168.2481	240	3	5
ENSG00000069399_20_3084.841	95	0	0
ENSG00000069399_20_6168.2480	67	0	0
ENSG00000069399_21_3084.845	422	1	10
ENSG00000069399_21_6168.2482	311	3	5
ENSG00000069399_22_3084.845	139	0	2
ENSG00000069399_23_3084.845	235	1	1
ENSG00000069399_23_6168.2495	191	1	2
ENSG00000069399_24_3084.846	435	1	11
ENSG00000069399_25_3084.851	730	4	13
ENSG00000069399_3_6168.2488	106	5	2
ENSG00000069399_4_3084.836	439	3	8
ENSG00000069399_4_6168.2496	418	4	3
ENSG00000069399_5_3084.846	169	1	0
ENSG00000069399_5_6168.2496	21	1	1
ENSG00000069399_6_3084.852	118	0	11
ENSG00000070019_0_62958.3433	45	0	1
ENSG00000070019_1_62958.3432	275	3	3
ENSG00000070019_10_62958.2802	340	2	4
ENSG00000070019_12_62958.2795	235	0	7
ENSG00000070019_17_62958.45	90	1	0
ENSG00000070019_18_62958.36	106	0	1
ENSG00000070019_19_62958.30	93	0	4
ENSG00000070019_2_62958.3431	603	5	9
ENSG00000070019_20_62958.30	169	1	9
ENSG00000070019_21_62958.27	696	4	11
ENSG00000070019_3_62958.3422	189	0	3
ENSG00000070019_35_62958.4434	89	1	1
ENSG00000070019_4_62958.3412	530	4	11
ENSG00000070019_40_62958.4411	129	0	1
ENSG00000070019_44_62958.3417	250	4	6
ENSG00000070019_45_62958.3412	46	0	0
ENSG00000070019_46_62958.3412	600	1	11
ENSG00000070019_47_62958.3411	331	0	2
ENSG00000070019_48_62958.2829	150	1	2
ENSG00000070019_49_62958.2823	256	2	4
ENSG00000070019_50_62958.2818	66	1	0
ENSG00000070019_51_62958.2814	309	2	5
ENSG00000070019_53_62958.2807	358	3	4
ENSG00000070019_54_62958.2794	266	1	4
ENSG00000070019_6_62958.2833	568	3	7
ENSG00000070019_7_62958.2831	36	0	0
ENSG00000070019_72_62958.4460	6	0	0
ENSG00000070019_75_62958.4423	18	0	0
ENSG00000070019_8_62958.2828	65	1	2
ENSG00000070019_9_62958.2824	364	4	5
ENSG00000070759_0_110493.5937	499	2	9
ENSG00000070759_0_73662.6031	107	0	0
ENSG00000070759_1_110493.5939	169	3	6
ENSG00000070759_1_73662.6028	763	3	24
ENSG00000070759_10_110493.5938	401	1	4
ENSG00000070759_100_0.31646	502	1	46
ENSG00000070759_101_0.31645	80	1	0
ENSG00000070759_102_0.31643	690	1	18
ENSG00000070759_11_110493.5978	322	0	7
ENSG00000070759_113_0.28166	117	0	1
ENSG00000070759_114_0.28156	372	0	4
ENSG00000070759_120_0.28124	122	0	2
ENSG00000070759_13_110493.5989	38	1	0
ENSG00000070759_16_0.28128	18	0	1
ENSG00000070759_190_0.31643	521	2	7
ENSG00000070759_2_73662.6028	528	4	7
ENSG00000070759_3_73662.5995	256	2	6
ENSG00000070759_4_110493.5974	832	3	19
ENSG00000070759_4_73662.6027	48	0	2
ENSG00000070759_5_110493.5975	359	1	7
ENSG00000070759_5_73662.6006	99	0	2
ENSG00000070759_6_110493.5920	15	0	2
ENSG00000070759_6_73662.6005	0	0	0
ENSG00000070759_7_110493.5928	150	0	1
ENSG00000070759_7_73662.5995	1063	3	74
ENSG00000070759_8_0.28169	1054	3	9
ENSG00000070759_8_110493.5930	294	3	2
ENSG00000070759_8_73662.5993	1468	5	18
ENSG00000070759_9_110493.5930	207	1	3
ENSG00000070759_9_73662.5991	102	0	1
ENSG00000070770_0_20006.4485	12	0	0
ENSG00000070770_0_30009.339	272	30	7
ENSG00000070770_1_20006.3666	84	0	2
ENSG00000070770_1_30009.330	695	7	12
ENSG00000070770_10_20006.3657	422	0	6
ENSG00000070770_10_30009.328	78	1	0
ENSG00000070770_11_20006.3645	90	0	5
ENSG00000070770_12_20006.3644	91	0	2
ENSG00000070770_2_20006.3665	385	0	5
ENSG00000070770_20_0.10175	515	1	6
ENSG00000070770_24_0.10019	263	1	2
ENSG00000070770_26_0.10009	130	0	2
ENSG00000070770_3_20006.3665	120	0	4
ENSG00000070770_4_20006.3649	124	1	3
ENSG00000070770_4_30009.38	531	6	10
ENSG00000070770_45_0.10176	0	0	0
ENSG00000070770_47_0.10169	48	0	3
ENSG00000070770_48_0.10164	52	2	0
ENSG00000070770_49_0.10164	396	220	2
ENSG00000070770_5_20006.4481	618	3	7
ENSG00000070770_5_30009.37	442	1	3
ENSG00000070770_52_0.10008	815	10	14
ENSG00000070770_53_0.10008	149	1	2
ENSG00000070770_6_20006.3666	259	0	6
ENSG00000070770_7_20006.3665	266	4	9
ENSG00000070770_7_30009.20	187	5	3
ENSG00000070770_8_20006.3661	112	0	3
ENSG00000070770_8_30009.16	870	3	13
ENSG00000070770_9_20006.3660	375	3	5
ENSG00000070770_9_30009.16	358	1	7
ENSG00000070886_0_0.1880	5	0	0
ENSG00000070886_1_0.1886	491	3	12
ENSG00000070886_11_0.1902	103	1	0
ENSG00000070886_12_0.1880	350	2	4
ENSG00000070886_12_10007.4266	188	1	2
ENSG00000070886_13_0.1891	942	7	16
ENSG00000070886_15_0.1901	399	3	6
ENSG00000070886_15_10007.4301	461	1	10
ENSG00000070886_19_10007.4312	874	9	14
ENSG00000070886_2_0.1887	1147	6	17
ENSG00000070886_20_10007.4316	219	0	4
ENSG00000070886_24_10007.4344	439	3	15
ENSG00000070886_3_0.1889	280	3	2
ENSG00000070886_30_10007.4361	181	2	6
ENSG00000070886_37_10007.4383	391	2	8
ENSG00000070886_4_0.1889	744	4	11
ENSG00000070886_4_10007.4245	77	0	2
ENSG00000070886_44_10007.4205	227	1	7
ENSG00000070886_48_10007.4233	200	0	5
ENSG00000070886_49_10007.4234	220	3	4
ENSG00000070886_5_0.1889	533	6	14
ENSG00000070886_67_10007.4344	79	3	0
ENSG00000070886_68_10007.4344	39	0	0
ENSG00000070886_69_10007.4345	277	5	3
ENSG00000070886_7_0.1897	296	3	2
ENSG00000070886_74_10007.4382	327	2	4
ENSG00000070886_75_10007.4382	1035	5	10
ENSG00000070886_76_10007.4395	287	5	4
ENSG00000070886_8_0.1898	732	6	17
ENSG00000070886_9_0.1898	1025	3	16
ENSG00000071242_0_0.48876	64	0	0
ENSG00000071242_0_124274.39417	1106	2	20
ENSG00000071242_1_0.48876	10	0	0
ENSG00000071242_1_124274.39405	409	2	9
ENSG00000071242_10_0.41897	190	1	2
ENSG00000071242_11_0.41896	200	1	5
ENSG00000071242_12_0.41895	651	5	7
ENSG00000071242_13_0.41892	314	0	6
ENSG00000071242_13_124274.39418	163	0	0
ENSG00000071242_14_124274.39413	159	0	3
ENSG00000071242_15_0.41881	216	1	3
ENSG00000071242_15_124274.39412	64	0	1
ENSG00000071242_15_372822.68402	138	3	1
ENSG00000071242_16_124274.39409	111	0	1
ENSG00000071242_16_372822.68410	746	5	15
ENSG00000071242_17_124274.39404	124	0	3
ENSG00000071242_17_372822.68413	72	1	0
ENSG00000071242_186_0.48877	650	4	6
ENSG00000071242_198_0.41899	17	0	0
ENSG00000071242_199_0.41896	485	2	11
ENSG00000071242_2_0.48876	32	0	0
ENSG00000071242_2_124274.39405	93	0	1
ENSG00000071242_20_124274.39389	196	1	4
ENSG00000071242_201_0.41884	267	0	3
ENSG00000071242_21_124274.39377	738	8	8
ENSG00000071242_3_124274.39404	69	0	2
ENSG00000071242_3_372822.68412	431	4	8
ENSG00000071242_5_124274.39377	579	0	42
ENSG00000071242_6_124274.39375	737	7	14
ENSG00000071242_7_124274.39375	209	2	78
ENSG00000071909_10_0.2530	479	2	19
ENSG00000071909_11_0.2536	149	1	3
ENSG00000071909_12_0.2794	116	0	2
ENSG00000071909_14_0.2829	163	0	2
ENSG00000071909_15_0.2829	233	2	13
ENSG00000071909_16_0.2829	40	1	1
ENSG00000071909_17_0.2830	0	0	0
ENSG00000071909_19_0.2834	520	1	7
ENSG00000071909_22_0.2843	75	2	3
ENSG00000071909_23_0.2843	241	3	2
ENSG00000071909_4_0.2483	141	3	1
ENSG00000071909_5_0.2493	114	0	1
ENSG00000071909_59_0.2482	607	4	11
ENSG00000071909_6_0.2504	103	0	0
ENSG00000071909_60_0.2482	469	0	10
ENSG00000071909_61_0.2483	210	0	6
ENSG00000071909_62_0.2483	365	2	1
ENSG00000071909_63_0.2484	251	2	2
ENSG00000071909_64_0.2496	349	1	5
ENSG00000071909_65_0.2507	84	0	0
ENSG00000071909_66_0.2507	215	1	3
ENSG00000071909_67_0.2510	433	5	2
ENSG00000071909_68_0.2516	540	1	60
ENSG00000071909_69_0.2521	308	1	3
ENSG00000071909_7_0.2505	271	0	4
ENSG00000071909_70_0.2536	20	0	0
ENSG00000071909_71_0.2544	69	1	1
ENSG00000071909_72_0.2796	235	1	3
ENSG00000071909_8_0.2516	298	0	6
ENSG00000071909_9_0.2521	232	3	2
ENSG00000072133_0_30987.27077	195	1	4
ENSG00000072133_1_30987.27077	77	0	1
ENSG00000072133_15_0.40911	245	2	4
ENSG00000072133_16_0.40903	173	1	1
ENSG00000072133_2_30987.27063	100	0	1
ENSG00000072133_2_92961.274	224	1	2
ENSG00000072133_29_61974.10310	340	4	7
ENSG00000072133_3_30987.27062	357	1	5
ENSG00000072133_3_92961.276	96	0	1
ENSG00000072133_30_61974.10310	856	2	19
ENSG00000072133_31_61974.10310	712	3	10
ENSG00000072133_32_61974.10308	115	0	1
ENSG00000072133_33_61974.10306	362	0	9
ENSG00000072133_34_61974.10292	153	2	2
ENSG00000072133_35_30987.27076	134	0	1
ENSG00000072133_35_61974.10291	258	1	8
ENSG00000072133_36_30987.26885	292	0	7
ENSG00000072133_37_30987.26880	152	0	3
ENSG00000072133_38_30987.26852	144	1	4
ENSG00000072133_4_30987.26884	260	2	3
ENSG00000072133_4_92961.277	383	2	5
ENSG00000072133_5_30987.26872	28	0	0
ENSG00000072133_5_61974.10305	105	0	0
ENSG00000072133_5_92961.284	104	0	2
ENSG00000072133_6_0.40919	274	4	3
ENSG00000072133_6_61974.10291	169	1	2
ENSG00000072133_6_92961.290	692	2	12
ENSG00000072133_7_61974.10291	238	1	3
ENSG00000072133_8_0.40897	215	1	5
ENSG00000072133_8_92961.301	850	8	9
ENSG00000074590_0_19174.18253	90	0	2
ENSG00000074590_0_57522.84	644	1	6
ENSG00000074590_1_19174.18252	639	3	13
ENSG00000074590_1_57522.79	355	19	7
ENSG00000074590_10_19174.18246	416	0	8
ENSG00000074590_11_19174.18244	292	2	8
ENSG00000074590_13_19174.17311	354	1	6
ENSG00000074590_139_0.23576	335	1	3
ENSG00000074590_14_19174.17308	295	0	3
ENSG00000074590_142_0.23568	564	4	9
ENSG00000074590_15_19174.17306	154	0	2
ENSG00000074590_16_19174.17295	526	2	5
ENSG00000074590_17_19174.17282	1176	4	20
ENSG00000074590_18_19174.17273	71	0	1
ENSG00000074590_19_19174.17273	206	1	3
ENSG00000074590_2_19174.17297	120	1	3
ENSG00000074590_2_57522.78	253	1	6
ENSG00000074590_20_19174.17272	401	3	1
ENSG00000074590_3_19174.17297	274	110	78
ENSG00000074590_3_57522.3	115	0	1
ENSG00000074590_4_19174.17277	339	3	5
ENSG00000074590_4_57522.2	335	3	4
ENSG00000074590_5_19174.17260	70	0	3
ENSG00000074590_5_57522.2	418	5	4
ENSG00000074590_65_0.23590	183	1	3
ENSG00000074590_67_0.23586	381	1	10
ENSG00000074590_68_0.23585	1151	2	31
ENSG00000074590_7_19174.18263	97	0	2
ENSG00000074590_8_19174.18251	87	0	0
ENSG00000074590_9_19174.18247	417	4	10
ENSG00000076641_18_0.2669	189	2	3
ENSG00000076641_19_0.2669	419	1	3
ENSG00000076641_20_0.2668	250	1	1
ENSG00000076641_21_0.2668	402	1	3
ENSG00000076641_22_0.2656	471	1	7
ENSG00000076641_23_0.2643	999	1	16
ENSG00000076641_24_0.2640	291	2	6
ENSG00000076641_25_0.2631	223	2	2
ENSG00000076641_26_0.1955	201	2	5
ENSG00000076641_27_0.1945	1032	6	2
ENSG00000076641_28_0.1940	2832	8	40
ENSG00000076641_29_0.1935	352	0	4
ENSG00000076641_30_0.1927	541	3	8
ENSG00000076641_75_0.2672	316	2	5
ENSG00000076641_76_0.2667	458	2	5
ENSG00000076641_77_0.2656	380	0	4
ENSG00000076641_78_0.2655	473	2	6
ENSG00000076641_79_0.2647	18	0	0
ENSG00000076641_80_0.2647	174	0	1
ENSG00000076641_81_0.2644	2083	11	23
ENSG00000076641_82_0.2641	336	0	7
ENSG00000076641_83_0.2638	232	2	7
ENSG00000076641_85_0.2631	555	2	12
ENSG00000076641_86_0.2620	193	0	5
ENSG00000076641_87_0.1951	187	2	7
ENSG00000076641_88_0.1950	65	1	1
ENSG00000076641_89_0.1950	415	1	4
ENSG00000076641_92_0.1945	215	0	4
ENSG00000076641_93_0.1934	308	1	3
ENSG00000076641_94_0.1924	698	1	10
ENSG00000076685_0_26779.10953	54	0	2
ENSG00000076685_0_80337.864	22	0	0
ENSG00000076685_1_80337.880	120	1	2
ENSG00000076685_112_0.22175	109	1	0
ENSG00000076685_113_0.22171	390	4	5
ENSG00000076685_114_0.22167	326	0	9
ENSG00000076685_115_0.22158	42	0	155
ENSG00000076685_116_0.22150	185	0	3
ENSG00000076685_119_0.21887	69	0	0
ENSG00000076685_120_0.21873	408	4	5
ENSG00000076685_121_0.21858	512	5	11
ENSG00000076685_154_0.25965	34	0	0
ENSG00000076685_155_0.25964	479	1	4
ENSG00000076685_2_26779.10935	297	0	315
ENSG00000076685_2_80337.891	158	0	2
ENSG00000076685_29_0.22176	215	0	4
ENSG00000076685_3_26779.10948	47	0	1
ENSG00000076685_3_80337.892	418	1	7
ENSG00000076685_30_0.22172	143	1	2
ENSG00000076685_33_0.21879	235	0	4
ENSG00000076685_34_0.21879	240	2	5
ENSG00000076685_35_0.21879	358	2	7
ENSG00000076685_36_0.21859	126	3	5
ENSG00000076685_37_0.21858	125	0	2
ENSG00000076685_38_0.21858	18	0	0
ENSG00000076685_4_26779.10933	2	0	0
ENSG00000076685_4_80337.868	221	2	0
ENSG00000076685_5_80337.883	156	1	1
ENSG00000076685_6_80337.894	406	2	6
ENSG00000076685_7_80337.897	7	0	0
ENSG00000077264_0_141542.4	67	0	3
ENSG00000077264_1_141542.2	202	0	30
ENSG00000077264_10_141542.48	18	1	2
ENSG00000077264_11_141542.56	36	0	1
ENSG00000077264_12_141542.57	158	1	11
ENSG00000077264_14_141542.6346	210	1	4
ENSG00000077264_15_141542.6347	0	0	23
ENSG00000077264_16_141542.6347	508	5	6
ENSG00000077264_17_141542.6353	607	5	6
ENSG00000077264_18_141542.6353	241	7	1
ENSG00000077264_19_141542.6353	489	8	5
ENSG00000077264_2_141542.9	133	0	2
ENSG00000077264_3_141542.15	60	0	2
ENSG00000077264_34_141542.9	340	1	7
ENSG00000077264_35_141542.10	435	1	8
ENSG00000077264_36_141542.10	230	1	4
ENSG00000077264_37_141542.10	408	0	12
ENSG00000077264_38_141542.12	466	3	16
ENSG00000077264_39_141542.13	365	0	3
ENSG00000077264_4_141542.15	38	0	1
ENSG00000077264_40_141542.21	352	0	3
ENSG00000077264_42_141542.35	552	2	7
ENSG00000077264_43_141542.45	645	2	12
ENSG00000077264_45_141542.6338	362	2	6
ENSG00000077264_46_141542.6339	68	0	0
ENSG00000077264_47_141542.6344	379	1	10
ENSG00000077264_6_141542.45	732	4	15
ENSG00000077264_7_141542.46	1199	6	26
ENSG00000077264_8_141542.47	402	5	5
ENSG00000077264_9_141542.48	657	3	44
ENSG00000077782_0_43272.70	476	1	3
ENSG00000077782_1_43272.69	725	3	4
ENSG00000077782_14_43272.72	29	0	0
ENSG00000077782_15_43272.72	477	4	10
ENSG00000077782_16_14424.9738	432	0	8
ENSG00000077782_16_43272.72	93	0	12
ENSG00000077782_17_43272.71	211	1	6
ENSG00000077782_18_14424.9718	566	4	13
ENSG00000077782_18_43272.70	363	0	10
ENSG00000077782_19_14424.9717	303	0	4
ENSG00000077782_19_43272.68	18	0	0
ENSG00000077782_2_43272.67	82	0	0
ENSG00000077782_20_14424.9716	510	3	9
ENSG00000077782_20_43272.66	392	1	7
ENSG00000077782_21_14424.9716	0	0	0
ENSG00000077782_21_43272.58	977	8	9
ENSG00000077782_22_14424.9712	383	6	159
ENSG00000077782_22_43272.40	147	2	2
ENSG00000077782_24_43272.36	424	1	4
ENSG00000077782_25_43272.35	181	3	3
ENSG00000077782_26_43272.22	909	8	42
ENSG00000077782_3_43272.67	169	1	5
ENSG00000077782_4_43272.67	73	0	3
ENSG00000077782_5_43272.65	33	0	0
ENSG00000077782_6_43272.59	625	2	14
ENSG00000077782_67_14424.9724	191	0	5
ENSG00000077782_68_14424.9713	485	2	11
ENSG00000077782_7_43272.37	421	3	6
ENSG00000077782_8_43272.35	150	1	1
ENSG00000077782_9_43272.27	64	0	1
ENSG00000078579_0_0.2943	193	4	3
ENSG00000078579_0_2503.2115	302	9	6
ENSG00000078579_0_7509.99	195	2	107
ENSG00000078579_1_0.2916	293	1	3
ENSG00000078579_1_7509.97	0	0	0
ENSG00000078579_10_0.2936	51	0	2
ENSG00000078579_10_7509.24	198	2	1
ENSG00000078579_11_0.2914	406	1	6
ENSG00000078579_12_0.2914	438	1	6
ENSG00000078579_12_7509.9	558	6	11
ENSG00000078579_13_7509.9	604	4	4
ENSG00000078579_14_0.2979	253	3	5
ENSG00000078579_14_7509.6	120	1	0
ENSG00000078579_15_0.2969	206	2	1
ENSG00000078579_15_7509.5	85	1	0
ENSG00000078579_16_7509.5	753	1	12
ENSG00000078579_2_0.2987	134	0	4
ENSG00000078579_3_0.2982	193	2	5
ENSG00000078579_4_0.2978	16	0	0
ENSG00000078579_4_7509.82	261	1	3
ENSG00000078579_5_0.2975	247	1	8
ENSG00000078579_5_2503.2093	131	0	2
ENSG00000078579_6_0.2973	246	1	5
ENSG00000078579_6_7509.79	279	1	6
ENSG00000078579_7_0.2962	73	0	1
ENSG00000078579_7_7509.77	519	2	20
ENSG00000078579_8_0.2947	436	2	2
ENSG00000078579_8_7509.72	231	4	3
ENSG00000078579_9_0.2941	2285	10	66
ENSG00000078579_9_7509.71	585	3	13
ENSG00000080224_0_0.104516	47	0	0
ENSG00000080224_1_0.104515	59	0	3
ENSG00000080224_14_468960.115701	38	0	0
ENSG00000080224_15_468960.115706	214	0	11
ENSG00000080224_16_468960.115717	83	1	0
ENSG00000080224_17_468960.115718	371	4	6
ENSG00000080224_19_468960.115733	7	0	0
ENSG00000080224_20_468960.115734	107	0	3
ENSG00000080224_35_468960.106776	976	10	20
ENSG00000080224_36_468960.106788	428	0	5
ENSG00000080224_37_0.104459	241	1	4
ENSG00000080224_38_0.104459	648	6	3
ENSG00000080224_39_0.104457	455	1	4
ENSG00000080224_39_468960.106791	3843	22	69
ENSG00000080224_4_468960.106780	590	5	11
ENSG00000080224_40_0.104443	442	12	9
ENSG00000080224_40_468960.106791	137	2	2
ENSG00000080224_41_0.104443	837	0	16
ENSG00000080224_41_468960.106809	569	4	13
ENSG00000080224_43_0.104426	253	0	3
ENSG00000080224_44_0.104416	57	2	1
ENSG00000080224_45_0.104414	59	0	63
ENSG00000080224_46_0.104414	141	1	0
ENSG00000080224_47_0.87134	80	0	1
ENSG00000080224_48_0.87134	168	0	2
ENSG00000080224_5_468960.106790	1034	6	26
ENSG00000080224_53_0.87122	137	0	1
ENSG00000080224_6_468960.106808	558	1	8
ENSG00000080224_7_468960.106811	10	0	0
ENSG00000080224_8_468960.106829	0	0	0
ENSG00000082146_0_23247.7892	133	0	4
ENSG00000082146_0_46494.3573	161	1	2
ENSG00000082146_1_23247.7886	79	0	1
ENSG00000082146_10_69741.10196	196	1	4
ENSG00000082146_16_69741.10520	22	0	0
ENSG00000082146_17_69741.10524	609	2	6
ENSG00000082146_18_69741.10524	310	1	5
ENSG00000082146_19_69741.10532	238	1	3
ENSG00000082146_2_23247.7874	404	1	6
ENSG00000082146_20_69741.10536	72	0	1
ENSG00000082146_3_23247.7898	303	4	6
ENSG00000082146_36_69741.11341	119	0	78
ENSG00000082146_37_69741.11341	280	3	2
ENSG00000082146_38_69741.11342	70	0	2
ENSG00000082146_4_23247.7894	111	0	1
ENSG00000082146_40_69741.11352	272	1	8
ENSG00000082146_5_69741.9620	6	0	0
ENSG00000082146_6_69741.9625	261	3	6
ENSG00000082146_67_69741.9623	167	0	3
ENSG00000082146_68_69741.9630	173	0	7
ENSG00000082146_69_69741.9630	85	0	2
ENSG00000082146_7_69741.9627	196	0	4
ENSG00000082146_71_69741.10176	314	0	23
ENSG00000082146_75_69741.10513	132	1	3
ENSG00000082146_76_69741.10528	34	1	0
ENSG00000082146_77_69741.10536	354	2	6
ENSG00000082146_89_69741.11346	540	1	12
ENSG00000082146_9_69741.10194	436	2	3
ENSG00000082146_90_69741.11351	220	0	1
ENSG00000082146_91_69741.11352	380	1	3
ENSG00000083857_386_0.19024	926	355	20
ENSG00000083857_387_0.19023	372	1	6
ENSG00000083857_388_0.19021	183	1	3
ENSG00000083857_390_0.19010	566	3	9
ENSG00000083857_392_0.19006	308	0	4
ENSG00000083857_393_0.19003	134	0	4
ENSG00000083857_394_0.18998	35	0	1
ENSG00000083857_395_0.18992	311	4	6
ENSG00000083857_396_0.18992	23	0	0
ENSG00000083857_408_0.18730	808	3	17
ENSG00000083857_410_0.18730	208	1	7
ENSG00000083857_412_0.18709	105	0	1
ENSG00000083857_413_0.18703	578	10	7
ENSG00000083857_415_0.18702	155	1	2
ENSG00000083857_418_0.18686	93	0	0
ENSG00000083857_421_0.18671	49	0	0
ENSG00000083857_423_0.18671	50	0	0
ENSG00000083857_424_0.18669	249	1	6
ENSG00000083857_457_0.18257	505	1	8
ENSG00000083857_458_0.18250	225	3	6
ENSG00000083857_459_0.18249	314	90	3
ENSG00000083857_6_0.18260	250	2	3
ENSG00000083857_801_0.19026	155	3	1
ENSG00000083857_802_0.19024	595	3	10
ENSG00000083857_803_0.19004	487	2	11
ENSG00000083857_805_0.18994	139	2	1
ENSG00000083857_811_0.18735	662	2	8
ENSG00000083857_812_0.18711	129	1	3
ENSG00000083857_814_0.18700	515	3	41
ENSG00000083857_815_0.18681	108	9	2
ENSG00000084734_0_0.688	129	1	7
ENSG00000084734_16_6711.2508	52	0	4
ENSG00000084734_17_6711.2511	192	3	10
ENSG00000084734_28_0.592	333	2	13
ENSG00000084734_37_0.569	611	1	9
ENSG00000084734_38_0.569	301	0	5
ENSG00000084734_40_0.561	258	0	2
ENSG00000084734_41_0.560	200	1	1
ENSG00000084734_43_0.558	146	0	1
ENSG00000084734_44_0.558	0	0	0
ENSG00000084734_45_0.551	485	3	8
ENSG00000084734_48_0.484	62	0	0
ENSG00000084734_50_0.481	263	0	12
ENSG00000084734_51_0.481	147	0	4
ENSG00000084734_53_0.702	607	3	18
ENSG00000084734_54_0.699	249	2	5
ENSG00000084734_70_6711.2498	484	2	6
ENSG00000084734_71_6711.2503	329	1	6
ENSG00000084734_72_6711.2503	330	1	24
ENSG00000084734_73_6711.2503	163	1	3
ENSG00000084734_74_6711.2506	457	6	3
ENSG00000084734_75_6711.2507	430	2	11
ENSG00000084734_76_6711.2508	514	5	9
ENSG00000084734_77_0.581	583	3	14
ENSG00000084734_78_0.580	612	4	10
ENSG00000084734_79_0.578	533	2	8
ENSG00000084734_80_0.578	1130	7	10
ENSG00000084734_92_0.549	199	1	3
ENSG00000084734_93_0.549	12	0	1
ENSG00000084734_98_0.495	60	0	0
ENSG00000085511_0_0.40	284	0	4
ENSG00000085511_0_31414.14101	1110	4	17
ENSG00000085511_1_0.41	71	1	2
ENSG00000085511_1_31414.14103	206	2	1
ENSG00000085511_10_62828.26249	229	0	7
ENSG00000085511_11_62828.26250	1107	8	22
ENSG00000085511_11_94242.36675	67	0	1
ENSG00000085511_12_94242.36676	56	0	0
ENSG00000085511_142_94242.36664	134	1	0
ENSG00000085511_144_94242.36674	598	7	8
ENSG00000085511_2_31414.14104	393	1	3
ENSG00000085511_3_31414.14106	72	0	19
ENSG00000085511_4_31414.14107	320	3	8
ENSG00000085511_40_62828.26244	135	3	6
ENSG00000085511_41_62828.26245	228	1	3
ENSG00000085511_5_31414.14132	371	0	7
ENSG00000085511_6_31414.14151	203	1	2
ENSG00000085511_64_31414.14101	0	0	0
ENSG00000085511_65_31414.14101	87	0	2
ENSG00000085511_66_31414.14121	305	1	3
ENSG00000085511_68_31414.14146	147	0	2
ENSG00000085511_69_31414.14154	7	0	1
ENSG00000085511_7_31414.14154	34	0	1
ENSG00000085511_7_62828.26235	332	2	7
ENSG00000085511_70_31414.14164	99	1	1
ENSG00000085511_71_31414.14165	6	0	1
ENSG00000085511_8_31414.14160	529	2	10
ENSG00000085511_8_62828.26241	83	0	1
ENSG00000085511_9_31414.14165	300	3	37
ENSG00000085511_9_62828.26249	742	1	13
ENSG00000086015_0_124568.51843	139	0	2
ENSG00000086015_1_124568.51850	163	1	2
ENSG00000086015_2_124568.51853	463	1	13
ENSG00000086015_22_0.6861	88	2	1
ENSG00000086015_24_0.6888	343	2	6
ENSG00000086015_25_0.6889	141	0	2
ENSG00000086015_3_124568.51857	201	0	8
ENSG00000086015_326_186852.66311	135	1	2
ENSG00000086015_327_186852.66314	76	1	1
ENSG00000086015_328_186852.66314	169	2	1
ENSG00000086015_329_186852.66323	136	1	4
ENSG00000086015_330_186852.66325	180	2	1
ENSG00000086015_377_186852.73003	845	3	17
ENSG00000086015_378_186852.73006	993	3	13
ENSG00000086015_379_186852.73006	333	1	4
ENSG00000086015_380_186852.73014	230	1	6
ENSG00000086015_381_186852.73017	701	1	9
ENSG00000086015_4_0.58	304	4	4
ENSG00000086015_4_186852.66298	690	2	11
ENSG00000086015_5_0.6849	393	0	8
ENSG00000086015_5_124568.51834	107	0	2
ENSG00000086015_5_186852.66298	660	0	7
ENSG00000086015_6_0.6861	354	2	3
ENSG00000086015_6_186852.66299	44	0	0
ENSG00000086015_7_0.6872	111	0	24
ENSG00000086015_7_186852.66301	203	1	4
ENSG00000086015_8_0.6887	591	2	9
ENSG00000086015_8_124568.51857	243	2	2
ENSG00000086015_8_186852.66312	341	0	304
ENSG00000086015_9_186852.66328	60	0	1
ENSG00000086232_1_27735.393	281	0	2
ENSG00000086232_17_0.9911	15	0	0
ENSG00000086232_18_0.9906	232	2	5
ENSG00000086232_18_27735.1861	1556	17	20
ENSG00000086232_19_0.9876	209	1	1
ENSG00000086232_19_27735.1862	440	2	42
ENSG00000086232_2_27735.394	515	3	10
ENSG00000086232_20_0.9876	283	1	5
ENSG00000086232_20_27735.1862	292	1	9
ENSG00000086232_21_27735.1864	576	2	8
ENSG00000086232_22_27735.1864	447	7	9
ENSG00000086232_23_27735.1871	376	3	15
ENSG00000086232_24_18490.2428	395	1	4
ENSG00000086232_24_27735.1873	663	4	36
ENSG00000086232_28_27735.395	193	1	1
ENSG00000086232_29_27735.415	297	8	4
ENSG00000086232_3_27735.417	288	2	1
ENSG00000086232_30_27735.436	337	0	5
ENSG00000086232_4_27735.418	83	0	0
ENSG00000086232_53_18490.2433	147	1	2
ENSG00000086232_69_0.7332	202	3	2
ENSG00000086232_7_27735.430	80	0	2
ENSG00000086232_70_0.7318	541	1	7
ENSG00000086232_71_0.7316	184	1	0
ENSG00000086232_8_27735.433	187	0	2
ENSG00000086232_85_0.9918	349	4	3
ENSG00000086232_86_0.9917	488	2	9
ENSG00000086232_87_0.9905	285	4	9
ENSG00000086232_88_0.9903	177	1	7
ENSG00000086232_91_0.9895	513	6	7
ENSG00000086288_0_0.3	252	2	4
ENSG00000086288_1_0.4	237	1	3
ENSG00000086288_10_0.6	133	1	4
ENSG00000086288_10_38853.15527	325	2	9
ENSG00000086288_11_0.7	227	1	5
ENSG00000086288_11_38853.15527	569	7	8
ENSG00000086288_12_38853.15531	326	2	7
ENSG00000086288_13_38853.15537	283	2	1
ENSG00000086288_14_38853.15568	639	2	18
ENSG00000086288_15_12951.4380	1196	5	19
ENSG00000086288_15_38853.15578	304	0	3
ENSG00000086288_16_12951.4393	29	0	0
ENSG00000086288_16_38853.15588	350	2	22
ENSG00000086288_18_0.2334	559	2	9
ENSG00000086288_19_0.2345	317	1	2
ENSG00000086288_2_0.4	100	1	0
ENSG00000086288_26_38853.15535	135	1	2
ENSG00000086288_27_38853.15542	49	0	0
ENSG00000086288_29_38853.15559	43	1	2
ENSG00000086288_30_38853.15566	184	2	2
ENSG00000086288_31_38853.15567	398	1	7
ENSG00000086288_32_38853.15567	79	0	3
ENSG00000086288_33_38853.15569	365	3	23
ENSG00000086288_35_38853.15571	135	1	3
ENSG00000086288_36_38853.15572	229	0	2
ENSG00000086288_37_38853.15584	98	0	38
ENSG00000086288_38_38853.15589	1171	17	11
ENSG00000086288_39_38853.15603	21	0	0
ENSG00000086288_6_12951.3955	431	2	11
ENSG00000086288_9_38853.15526	67	0	1
ENSG00000086475_0_23154.444	442	1	8
ENSG00000086475_10_23154.508	490	1	3
ENSG00000086475_11_23154.508	178	1	3
ENSG00000086475_12_23154.447	472	1	6
ENSG00000086475_13_15436.1572	572	6	4
ENSG00000086475_13_23154.448	195	0	2
ENSG00000086475_14_15436.1572	255	1	5
ENSG00000086475_15_15436.1567	173	3	1
ENSG00000086475_16_15436.1567	86	0	4
ENSG00000086475_17_15436.1557	159	1	3
ENSG00000086475_18_15436.1539	164	0	4
ENSG00000086475_18_23154.470	296	2	6
ENSG00000086475_19_15436.1537	220	0	3
ENSG00000086475_22_23154.494	38	0	0
ENSG00000086475_23_23154.498	0	0	0
ENSG00000086475_24_23154.503	253	1	4
ENSG00000086475_25_23154.508	18	0	0
ENSG00000086475_26_23154.509	114	0	1
ENSG00000086475_42_15436.1569	65	0	0
ENSG00000086475_43_15436.1548	544	4	2
ENSG00000086475_44_15436.1548	204	0	1
ENSG00000086475_45_15436.1547	215	1	3
ENSG00000086475_47_15436.1538	455	4	0
ENSG00000086475_48_15436.1536	66	1	1
ENSG00000086475_49_15436.1534	22	0	0
ENSG00000086475_5_23154.487	95	1	3
ENSG00000086475_6_23154.497	491	3	57
ENSG00000086475_7_23154.497	297	1	1
ENSG00000086475_8_23154.500	258	2	4
ENSG00000086475_9_23154.506	151	3	4
ENSG00000087586_1_17211.13	136	0	2
ENSG00000087586_10_11474.652	441	1	6
ENSG00000087586_11_11474.649	54	0	2
ENSG00000087586_12_11474.648	247	0	182
ENSG00000087586_13_11474.648	459	4	12
ENSG00000087586_14_11474.647	143	0	4
ENSG00000087586_17_11474.629	484	4	7
ENSG00000087586_18_11474.616	334	0	3
ENSG00000087586_19_11474.613	77	0	3
ENSG00000087586_20_11474.604	143	0	2
ENSG00000087586_21_11474.601	38	0	0
ENSG00000087586_22_11474.601	262	2	3
ENSG00000087586_23_11474.584	754	2	7
ENSG00000087586_24_11474.582	313	3	5
ENSG00000087586_25_11474.578	99	0	3
ENSG00000087586_26_11474.568	261	3	5
ENSG00000087586_27_11474.564	958	4	11
ENSG00000087586_28_11474.558	316	0	3
ENSG00000087586_47_11474.1674	47	0	1
ENSG00000087586_49_11474.1298	55	0	2
ENSG00000087586_50_11474.1295	70	0	3
ENSG00000087586_51_11474.646	301	2	7
ENSG00000087586_54_11474.610	485	3	10
ENSG00000087586_55_11474.586	253	1	7
ENSG00000087586_57_11474.583	719	6	13
ENSG00000087586_58_11474.581	47	0	0
ENSG00000087586_59_11474.560	500	3	7
ENSG00000087586_60_11474.559	873	4	11
ENSG00000087586_8_11474.1300	284	2	6
ENSG00000087586_9_11474.1295	395	2	2
ENSG00000087589_0_0.5	153	0	0
ENSG00000087589_1_0.5	34	0	0
ENSG00000087589_13_23614.8256	575	4	12
ENSG00000087589_14_23614.8266	135	1	2
ENSG00000087589_16_23614.8272	215	2	2
ENSG00000087589_17_23614.8273	244	3	3
ENSG00000087589_21_23614.8287	353	4	4
ENSG00000087589_22_23614.8288	504	3	25
ENSG00000087589_27_23614.8314	55	1	0
ENSG00000087589_29_23614.8332	191	4	3
ENSG00000087589_3_0.4	290	3	4
ENSG00000087589_4_0.8	301	3	10
ENSG00000087589_45_23614.8245	31	1	1
ENSG00000087589_46_23614.8245	118	0	2
ENSG00000087589_48_23614.8261	183	1	5
ENSG00000087589_49_23614.8267	468	3	7
ENSG00000087589_5_0.8	870	5	55
ENSG00000087589_51_23614.8289	381	3	5
ENSG00000087589_52_23614.8290	173	0	2
ENSG00000087589_53_23614.8292	583	1	15
ENSG00000087589_6_0.9	395	3	11
ENSG00000087589_67_23614.8329	173	0	2
ENSG00000087589_68_23614.8330	475	2	5
ENSG00000087589_69_23614.8332	872	7	14
ENSG00000087589_7_0.9	597	5	9
ENSG00000087589_70_23614.8332	413	3	1
ENSG00000087589_71_23614.8333	1432	9	13
ENSG00000087589_8_0.10	554	3	10
ENSG00000087589_87_23614.8372	536	6	7
ENSG00000087589_9_23614.8245	446	1	6
ENSG00000090273_0_0.2972	374	3	4
ENSG00000090273_1_0.2942	1723	4	20
ENSG00000090273_12_0.2971	98	1	1
ENSG00000090273_13_0.2971	62	1	2
ENSG00000090273_13_11656.1421	815	2	4
ENSG00000090273_14_0.2929	205	0	3
ENSG00000090273_15_0.2971	356	0	6
ENSG00000090273_16_0.2962	317	54	6
ENSG00000090273_17_0.2959	305	0	3
ENSG00000090273_2_0.2942	225	1	7
ENSG00000090273_22_11656.1471	883	2	59
ENSG00000090273_24_11656.1482	851	5	10
ENSG00000090273_26_11656.1487	194	1	4
ENSG00000090273_35_11656.1532	296	4	8
ENSG00000090273_39_11656.1539	190	0	3
ENSG00000090273_40_11656.1544	1000	3	20
ENSG00000090273_41_11656.1546	71	0	2
ENSG00000090273_42_11656.1548	820	7	10
ENSG00000090273_43_11656.1549	77	0	1
ENSG00000090273_44_11656.1549	144	1	1
ENSG00000090273_45_11656.1550	224	2	2
ENSG00000090273_46_11656.1551	138	0	2
ENSG00000090273_47_11656.1555	133	2	1
ENSG00000090273_50_11656.1566	264	3	3
ENSG00000090273_51_11656.1567	51	1	3
ENSG00000090273_53_11656.1576	627	4	235
ENSG00000090273_61_11656.4220	230	1	1
ENSG00000090273_62_11656.4221	91	0	2
ENSG00000090273_63_11656.4236	306	5	3
ENSG00000090273_8_11656.1412	175	2	1
ENSG00000090316_0_0.452	53	0	4
ENSG00000090316_1_0.452	68	3	0
ENSG00000090316_10_12574.6939	57	0	0
ENSG00000090316_12_12574.6944	114	2	618
ENSG00000090316_14_12574.6882	278	2	4
ENSG00000090316_15_12574.6884	404	2	17
ENSG00000090316_16_0.461	79	1	1
ENSG00000090316_16_12574.6897	216	1	1
ENSG00000090316_17_0.459	289	0	7
ENSG00000090316_17_12574.6906	440	1	50
ENSG00000090316_18_12574.6907	67	1	2
ENSG00000090316_19_12574.6910	758	2	13
ENSG00000090316_2_0.475	406	1	6
ENSG00000090316_20_12574.6914	0	0	0
ENSG00000090316_20_37722.13840	598	0	16
ENSG00000090316_21_12574.6931	314	2	1
ENSG00000090316_21_37722.13842	165	0	6
ENSG00000090316_22_12574.6942	643	8	7
ENSG00000090316_3_0.474	734	4	9
ENSG00000090316_3_12574.6897	312	0	5
ENSG00000090316_4_0.472	520	0	10
ENSG00000090316_4_12574.6897	63	2	2
ENSG00000090316_5_0.470	70	0	2
ENSG00000090316_5_12574.6905	265	1	1
ENSG00000090316_6_0.469	105	0	4
ENSG00000090316_6_12574.6906	1250	11	31
ENSG00000090316_65_37722.13836	170	1	5
ENSG00000090316_68_37722.13844	329	0	4
ENSG00000090316_7_12574.6909	121	0	101
ENSG00000090316_9_12574.6938	603	1	9
ENSG00000095015_0_0.60	364	0	7
ENSG00000095015_0_60435.23489	219	1	1
ENSG00000095015_1_0.62	1513	16	26
ENSG00000095015_104_40290.14716	442	3	2
ENSG00000095015_105_40290.14718	109	0	2
ENSG00000095015_106_40290.14718	42	0	1
ENSG00000095015_107_40290.14738	632	5	16
ENSG00000095015_108_40290.14746	311	5	7
ENSG00000095015_109_40290.14749	34	0	0
ENSG00000095015_110_40290.14754	140	0	2
ENSG00000095015_111_40290.14757	398	1	9
ENSG00000095015_112_40290.14758	562	2	10
ENSG00000095015_113_40290.14758	321	1	6
ENSG00000095015_114_40290.14776	267	0	2
ENSG00000095015_115_40290.14777	36	0	13
ENSG00000095015_116_40290.14777	221	0	3
ENSG00000095015_117_40290.14779	372	5	5
ENSG00000095015_187_60435.23464	113	1	1
ENSG00000095015_2_0.119	1115	11	64
ENSG00000095015_3_0.120	251	3	2
ENSG00000095015_32_40290.14714	227	1	3
ENSG00000095015_33_40290.14716	109	1	1
ENSG00000095015_34_40290.14728	1033	0	7
ENSG00000095015_36_40290.14732	1151	4	29
ENSG00000095015_38_40290.14753	273	3	8
ENSG00000095015_4_0.121	673	5	25
ENSG00000095015_40_40290.14764	40	0	0
ENSG00000095015_85_60435.23456	528	1	9
ENSG00000095015_86_60435.23473	46	0	1
ENSG00000095015_87_60435.23487	386	2	11
ENSG00000096063_0_44188.4457	2217	10	26
ENSG00000096063_1_44188.4180	409	0	1
ENSG00000096063_10_44188.3475	155	0	3
ENSG00000096063_18_44188.4450	499	4	4
ENSG00000096063_19_44188.4188	80	0	1
ENSG00000096063_2_44188.4177	95	1	4
ENSG00000096063_20_44188.4188	1676	11	28
ENSG00000096063_21_44188.4185	57	0	3
ENSG00000096063_22_44188.4179	158	0	2
ENSG00000096063_23_44188.4178	80	0	2
ENSG00000096063_23_66282.6355	128	0	1
ENSG00000096063_24_44188.4178	43	0	0
ENSG00000096063_24_66282.6538	695	2	15
ENSG00000096063_25_44188.4177	459	1	14
ENSG00000096063_25_66282.6552	482	4	14
ENSG00000096063_26_44188.3479	305	0	6
ENSG00000096063_26_66282.6555	226	3	3
ENSG00000096063_27_44188.3477	43	2	1
ENSG00000096063_28_44188.3465	250	3	5
ENSG00000096063_3_22094.10637	167	2	0
ENSG00000096063_3_44188.4161	335	2	5
ENSG00000096063_4_22094.10626	391	2	9
ENSG00000096063_4_44188.4157	392	2	7
ENSG00000096063_47_22094.10615	68	0	1
ENSG00000096063_48_22094.10615	295	2	5
ENSG00000096063_5_22094.10625	391	3	6
ENSG00000096063_5_44188.4157	86	2	2
ENSG00000096063_6_22094.10615	270	2	2
ENSG00000096063_8_44188.3475	101	1	3
ENSG00000096063_9_44188.3475	54	0	0
ENSG00000096395_0_0.2117	1552	2	37
ENSG00000096395_0_2334.676	825	12	10
ENSG00000096395_0_4668.37	373	1	7
ENSG00000096395_1_2334.665	801	4	13
ENSG00000096395_1_4668.34	230	1	8
ENSG00000096395_10_0.2116	232	0	5
ENSG00000096395_10_4668.0	108	0	1
ENSG00000096395_11_0.2113	258	2	9
ENSG00000096395_11_4668.38	56	1	0
ENSG00000096395_12_4668.36	193	2	4
ENSG00000096395_13_4668.32	565	9	49
ENSG00000096395_14_4668.22	183	1	6
ENSG00000096395_15_4668.18	1087	5	14
ENSG00000096395_16_4668.6	41	1	1
ENSG00000096395_17_4668.4	442	6	10
ENSG00000096395_18_4668.0	294	0	7
ENSG00000096395_2_2334.664	300	1	4
ENSG00000096395_2_4668.34	146	1	2
ENSG00000096395_3_2334.691	137	0	3
ENSG00000096395_3_4668.33	324	3	5
ENSG00000096395_4_4668.27	392	1	5
ENSG00000096395_5_2334.677	313	2	4
ENSG00000096395_5_4668.27	123	1	6
ENSG00000096395_6_2334.674	0	102	0
ENSG00000096395_6_4668.26	216	3	5
ENSG00000096395_8_0.2117	396	6	8
ENSG00000096395_8_4668.5	256	0	6
ENSG00000096395_9_0.2116	94	2	5
ENSG00000096395_9_2334.661	74	0	1
ENSG00000096395_9_4668.3	439	2	4
ENSG00000097007_0_0.40382	8	0	0
ENSG00000097007_0_86864.5	314	2	250
ENSG00000097007_1_0.40382	160	0	3
ENSG00000097007_1_86864.0	372	1	8
ENSG00000097007_10_0.40356	397	1	3
ENSG00000097007_11_0.40349	766	1	6
ENSG00000097007_12_0.40348	0	0	0
ENSG00000097007_13_0.40348	10	0	0
ENSG00000097007_181_130296.6202	179	1	3
ENSG00000097007_183_130296.6212	693	2	16
ENSG00000097007_184_130296.6219	279	0	6
ENSG00000097007_185_130296.6222	270	1	7
ENSG00000097007_2_0.40381	90	1	0
ENSG00000097007_2_86864.1	288	1	3
ENSG00000097007_3_0.40378	278	1	5
ENSG00000097007_3_86864.1	392	0	5
ENSG00000097007_345_130296.6204	148	1	1
ENSG00000097007_346_130296.6206	1067	10	18
ENSG00000097007_347_130296.6206	621	5	9
ENSG00000097007_348_130296.6210	255	3	6
ENSG00000097007_349_130296.6217	650	3	9
ENSG00000097007_350_130296.6223	84	2	2
ENSG00000097007_4_86864.7	2590	13	39
ENSG00000097007_5_0.40373	46	0	0
ENSG00000097007_5_86864.7	98	1	2
ENSG00000097007_6_0.40373	782	10	9
ENSG00000097007_6_86864.8	283	0	5
ENSG00000097007_7_0.40369	55	1	0
ENSG00000097007_8_0.40359	347	5	1
ENSG00000097007_9_0.40357	105	0	2
ENSG00000097046_0_6228.2181	132	0	3
ENSG00000097046_1_6228.2189	184	0	2
ENSG00000097046_10_0.16	477	2	5
ENSG00000097046_13_6228.3802	24	0	0
ENSG00000097046_14_6228.3803	37	0	2
ENSG00000097046_15_6228.3821	132	1	2
ENSG00000097046_16_6228.3826	227	5	7
ENSG00000097046_17_6228.3828	5	0	0
ENSG00000097046_18_6228.3851	1	0	0
ENSG00000097046_19_6228.2189	274	1	3
ENSG00000097046_2_6228.2217	0	0	0
ENSG00000097046_20_6228.2197	162	1	3
ENSG00000097046_21_6228.2212	709	5	12
ENSG00000097046_22_6228.2221	321	3	6
ENSG00000097046_3_0.5	86	0	0
ENSG00000097046_3_6228.2219	0	0	0
ENSG00000097046_31_6228.3803	363	4	4
ENSG00000097046_32_6228.3825	93	0	2
ENSG00000097046_33_6228.3829	78	1	0
ENSG00000097046_34_6228.3829	205	2	3
ENSG00000097046_35_6228.3831	78	152	1
ENSG00000097046_36_6228.3839	170	0	3
ENSG00000097046_37_6228.2058	62	0	1
ENSG00000097046_4_0.15	324	1	1
ENSG00000097046_4_6228.2219	273	3	10
ENSG00000097046_5_0.17	124	0	1
ENSG00000097046_5_6228.2220	55	0	0
ENSG00000097046_6_0.30	169	1	1
ENSG00000097046_8_0.15	264	0	1
ENSG00000097046_9_0.16	134	1	0
ENSG00000099308_0_0.0	534	2	11
ENSG00000099308_101_26948.13184	87	0	0
ENSG00000099308_169_40422.15579	387	0	10
ENSG00000099308_170_40422.15597	164	1	3
ENSG00000099308_171_40422.15597	106	0	1
ENSG00000099308_172_40422.15598	481	5	7
ENSG00000099308_173_40422.15601	182	0	4
ENSG00000099308_22_13474.8593	414	2	4
ENSG00000099308_23_13474.8593	133	3	1
ENSG00000099308_24_13474.8608	163	0	2
ENSG00000099308_24_26948.13183	129	35	2
ENSG00000099308_25_13474.8608	93	0	1
ENSG00000099308_25_26948.13184	92	0	1
ENSG00000099308_26_13474.8610	190	4	3
ENSG00000099308_26_26948.13185	30	0	7
ENSG00000099308_27_13474.8613	1000	4	37
ENSG00000099308_27_26948.13188	343	2	7
ENSG00000099308_28_13474.8614	360	0	8
ENSG00000099308_28_26948.13189	0	0	0
ENSG00000099308_29_13474.8614	177	0	6
ENSG00000099308_30_13474.8618	187	1	1
ENSG00000099308_52_40422.15578	200	1	1
ENSG00000099308_53_40422.15579	187	1	4
ENSG00000099308_54_40422.15579	355	0	3
ENSG00000099308_56_40422.15601	298	0	2
ENSG00000099308_91_13474.8592	123	0	1
ENSG00000099308_92_13474.8595	623	6	13
ENSG00000099308_93_13474.8597	178	0	4
ENSG00000099308_94_13474.8602	646	5	9
ENSG00000099308_95_13474.8614	489	1	7
ENSG00000099385_10_45999.235	160	1	1
ENSG00000099385_11_45999.34	324	3	8
ENSG00000099385_12_45999.30	440	1	15
ENSG00000099385_13_45999.20	150	1	1
ENSG00000099385_14_45999.5	912	9	28
ENSG00000099385_2_45999.413	159	0	2
ENSG00000099385_3_45999.410	165	1	2
ENSG00000099385_40_45999.1695	296	2	5
ENSG00000099385_41_45999.1693	51	0	1
ENSG00000099385_42_45999.1689	124	0	15
ENSG00000099385_43_45999.1674	336	4	6
ENSG00000099385_44_45999.1674	1733	14	36
ENSG00000099385_45_45999.1672	655	1	7
ENSG00000099385_46_45999.1668	103	0	6
ENSG00000099385_47_45999.459	26	0	0
ENSG00000099385_56_45999.244	75	0	2
ENSG00000099385_57_45999.243	159	3	5
ENSG00000099385_58_45999.242	363	4	8
ENSG00000099385_59_45999.239	342	0	12
ENSG00000099385_60_45999.238	108	1	0
ENSG00000099385_61_45999.235	305	1	3
ENSG00000099385_62_45999.234	350	2	7
ENSG00000099385_67_45999.1691	352	5	3
ENSG00000099385_68_45999.1673	63	1	0
ENSG00000099385_69_45999.1669	12	1	241
ENSG00000099385_70_45999.1668	126	1	4
ENSG00000099385_71_45999.1668	649	1	12
ENSG00000099385_72_45999.1668	75	1	1
ENSG00000099385_8_45999.243	827	3	14
ENSG00000099385_9_45999.236	929	10	16
ENSG00000099968_0_25441.7830	541	1	5
ENSG00000099968_1_25441.7808	188	0	1
ENSG00000099968_10_25441.7785	396	3	50
ENSG00000099968_10_50882.7697	0	0	0
ENSG00000099968_11_25441.7785	52	2	0
ENSG00000099968_11_50882.7708	142	1	3
ENSG00000099968_12_50882.7712	970	2	19
ENSG00000099968_13_50882.7713	143	2	3
ENSG00000099968_14_50882.7716	738	2	6
ENSG00000099968_15_50882.7724	233	0	2
ENSG00000099968_16_50882.7725	133	1	2
ENSG00000099968_19_50882.1346	278	1	4
ENSG00000099968_20_50882.1365	18	0	1
ENSG00000099968_3_25441.7787	70	2	2
ENSG00000099968_32_50882.3318	265	3	6
ENSG00000099968_33_50882.3319	940	0	11
ENSG00000099968_37_50882.7689	230	2	4
ENSG00000099968_38_50882.7707	263	0	3
ENSG00000099968_39_50882.7718	130	1	3
ENSG00000099968_4_25441.7829	816	4	540
ENSG00000099968_5_25441.7828	99	0	2
ENSG00000099968_57_50882.3302	109	1	1
ENSG00000099968_58_50882.3302	201	1	3
ENSG00000099968_59_50882.3309	67	0	0
ENSG00000099968_6_25441.7826	356	2	2
ENSG00000099968_60_50882.3316	54	1	2
ENSG00000099968_61_50882.3318	72	1	0
ENSG00000099968_7_25441.7817	247	2	5
ENSG00000099968_8_25441.7799	122	0	2
ENSG00000099968_9_50882.7691	258	0	4
ENSG00000100077_0_0.3	317	34	2
ENSG00000100077_0_41111.26528	168	1	5
ENSG00000100077_0_82222.32172	3	0	0
ENSG00000100077_1_0.7	141	1	1
ENSG00000100077_1_41111.26514	39	0	1
ENSG00000100077_1_82222.32197	43	0	2
ENSG00000100077_10_0.13112	434	2	8
ENSG00000100077_12_0.13127	100	0	1
ENSG00000100077_2_0.9	225	2	2
ENSG00000100077_2_41111.26533	251	1	4
ENSG00000100077_2_82222.34236	77	0	1
ENSG00000100077_20_82222.32189	13	0	0
ENSG00000100077_21_82222.32190	282	1	8
ENSG00000100077_22_82222.32200	35	1	0
ENSG00000100077_23_82222.32208	17	0	1
ENSG00000100077_24_82222.32862	345	0	4
ENSG00000100077_25_82222.32877	402	2	6
ENSG00000100077_26_82222.34231	263	0	3
ENSG00000100077_27_82222.34232	116	0	1
ENSG00000100077_28_82222.34241	120	1	2
ENSG00000100077_29_82222.35767	93	0	3
ENSG00000100077_3_0.27	110	0	1
ENSG00000100077_3_82222.35753	161	0	1
ENSG00000100077_31_82222.36463	410	5	7
ENSG00000100077_4_0.30	3292	22	79
ENSG00000100077_5_0.13106	430	0	14
ENSG00000100077_6_0.13137	116	0	1
ENSG00000100077_7_0.13108	212	0	2
ENSG00000100077_8_0.13109	543	0	7
ENSG00000100077_9_0.13110	421	1	9
ENSG00000100288_0_16878.1496	37	1	0
ENSG00000100288_1_16878.1497	504	1	8
ENSG00000100288_151_0.4846	0	0	0
ENSG00000100288_152_0.4836	479	1	2
ENSG00000100288_153_0.4836	87	0	1
ENSG00000100288_154_0.4833	526	3	32
ENSG00000100288_155_0.4832	250	0	7
ENSG00000100288_157_0.4690	157	1	19
ENSG00000100288_161_0.4689	157	0	3
ENSG00000100288_162_0.4687	739	3	13
ENSG00000100288_163_0.4672	997	3	17
ENSG00000100288_164_0.4670	367	5	3
ENSG00000100288_62_0.4835	460	5	6
ENSG00000100288_63_0.4827	901	2	10
ENSG00000100288_65_0.4826	812	6	48
ENSG00000100288_69_0.4691	1020	17	14
ENSG00000100288_70_0.4673	579	3	32
ENSG00000100288_71_0.4672	817	4	8
ENSG00000100288_72_0.4670	478	1	33
ENSG00000100288_74_0.4660	145	0	4
ENSG00000100288_75_0.4589	855	3	26
ENSG00000100288_76_0.4589	399	4	6
ENSG00000100288_77_0.4588	360	0	5
ENSG00000100288_78_0.4582	569	6	80
ENSG00000100288_79_0.4582	535	7	63
ENSG00000100288_80_0.4566	250	0	2
ENSG00000100288_81_0.4565	519	5	6
ENSG00000100288_82_0.4563	485	2	9
ENSG00000100288_83_0.4535	468	3	11
ENSG00000100288_84_0.4533	398	1	6
ENSG00000100490_0_65151.38	203	2	2
ENSG00000100490_1_65151.21	120	0	2
ENSG00000100490_10_65151.1	64	0	6
ENSG00000100490_11_65151.56	511	2	9
ENSG00000100490_12_65151.50	21	0	0
ENSG00000100490_121_0.18980	547	9	5
ENSG00000100490_122_0.18974	592	7	11
ENSG00000100490_123_0.18965	112	0	1
ENSG00000100490_124_0.18952	283	0	6
ENSG00000100490_125_0.18947	81	0	1
ENSG00000100490_13_65151.50	160	1	3
ENSG00000100490_2_65151.5	283	2	4
ENSG00000100490_3_65151.59	839	3	14
ENSG00000100490_4_0.18249	10	0	0
ENSG00000100490_4_65151.55	95	0	2
ENSG00000100490_5_0.18248	279	0	8
ENSG00000100490_5_65151.55	231	2	15
ENSG00000100490_6_0.18248	188	0	5
ENSG00000100490_6_65151.49	587	5	3
ENSG00000100490_66_0.18978	200	2	2
ENSG00000100490_67_0.18977	131	2	0
ENSG00000100490_68_0.18976	203	2	0
ENSG00000100490_69_0.18960	446	4	13
ENSG00000100490_70_0.18958	559	2	34
ENSG00000100490_71_0.18952	571	1	6
ENSG00000100490_74_0.18276	159	1	2
ENSG00000100490_75_0.18269	94	1	1
ENSG00000100490_78_0.18249	249	5	0
ENSG00000100490_8_65151.36	649	8	16
ENSG00000100490_9_65151.30	44	1	1
ENSG00000100503_0_83517.63	6	0	11
ENSG00000100503_1_83517.53	430	1	4
ENSG00000100503_10_83517.5100	86	1	1
ENSG00000100503_11_83517.64	768	1	26
ENSG00000100503_12_83517.64	334	1	4
ENSG00000100503_13_83517.64	195	0	6
ENSG00000100503_14_83517.62	41	1	0
ENSG00000100503_15_83517.60	62	0	6
ENSG00000100503_16_83517.60	289	1	5
ENSG00000100503_17_83517.59	202	0	5
ENSG00000100503_18_83517.58	520	0	12
ENSG00000100503_19_83517.54	337	0	5
ENSG00000100503_20_83517.43	233	0	2
ENSG00000100503_21_83517.42	639	3	8
ENSG00000100503_22_55678.9738	440	6	5
ENSG00000100503_22_83517.41	44	1	0
ENSG00000100503_23_83517.25	996	1	17
ENSG00000100503_24_83517.25	182	0	7
ENSG00000100503_25_83517.23	18	0	0
ENSG00000100503_26_83517.22	149	0	0
ENSG00000100503_27_83517.0	4	0	0
ENSG00000100503_28_83517.0	384	2	8
ENSG00000100503_29_83517.5108	279	0	7
ENSG00000100503_30_83517.5106	0	0	0
ENSG00000100503_4_83517.43	42	0	0
ENSG00000100503_43_55678.9744	180	0	0
ENSG00000100503_5_83517.41	85	0	5
ENSG00000100503_6_83517.40	12	0	0
ENSG00000100503_7_83517.17	30	0	0
ENSG00000100503_9_83517.5112	14	0	0
ENSG00000100865_0_10148.2358	614	2	8
ENSG00000100865_0_15222.1139	61	0	1
ENSG00000100865_1_10148.2357	398	2	5
ENSG00000100865_1_15222.1126	233	0	1
ENSG00000100865_10_15222.1123	1	0	0
ENSG00000100865_11_15222.1117	102	1	0
ENSG00000100865_12_15222.1117	108	1	1
ENSG00000100865_13_15222.1110	71	0	2
ENSG00000100865_13_5074.4762	607	2	14
ENSG00000100865_14_15222.1086	680	2	7
ENSG00000100865_15_5074.4743	434	19	6
ENSG00000100865_16_5074.4743	542	3	16
ENSG00000100865_2_10148.2362	300	2	2
ENSG00000100865_2_15222.1126	59	0	1
ENSG00000100865_3_10148.2356	76	1	0
ENSG00000100865_3_15222.1121	94	21	2
ENSG00000100865_4_10148.2354	30	0	0
ENSG00000100865_4_15222.1100	46	0	0
ENSG00000100865_47_5074.4765	757	3	16
ENSG00000100865_48_5074.4763	518	4	10
ENSG00000100865_5_10148.2354	445	2	5
ENSG00000100865_5_15222.1098	137	1	5
ENSG00000100865_52_5074.4743	179	0	1
ENSG00000100865_6_10148.2353	1023	5	20
ENSG00000100865_6_15222.1097	629	5	10
ENSG00000100865_7_10148.2350	69	0	1
ENSG00000100865_7_15222.1087	159	1	73
ENSG00000100865_8_10148.2342	63	0	25
ENSG00000100865_8_15222.1087	183	1	1
ENSG00000100865_9_15222.0	0	0	0
ENSG00000101109_0_0.3950	306	1	6
ENSG00000101109_1_0.3953	228	1	5
ENSG00000101109_10_0.5099	9	0	0
ENSG00000101109_11_0.5117	22	0	3
ENSG00000101109_12_0.5118	164	0	3
ENSG00000101109_2_0.3964	76	0	1
ENSG00000101109_20_0.1828	16	0	0
ENSG00000101109_21_0.1834	198	2	1
ENSG00000101109_23_0.1	114	0	1
ENSG00000101109_24_0.3953	238	3	6
ENSG00000101109_25_0.3953	18	1	0
ENSG00000101109_26_0.3958	888	1	16
ENSG00000101109_27_0.3970	125	0	0
ENSG00000101109_28_0.3971	36	0	0
ENSG00000101109_29_0.3980	102	1	0
ENSG00000101109_3_0.3974	123	0	0
ENSG00000101109_30_0.3984	199	2	2
ENSG00000101109_31_0.3985	21	0	0
ENSG00000101109_32_0.5086	55	0	0
ENSG00000101109_33_0.5086	5	0	0
ENSG00000101109_36_0.1849	735	2	9
ENSG00000101109_4_0.3979	348	2	6
ENSG00000101109_42_28371.9508	259	1	7
ENSG00000101109_43_28371.9510	518	3	12
ENSG00000101109_5_0.3993	48	0	1
ENSG00000101109_6_0.3995	301	2	13
ENSG00000101109_7_0.11	62	0	2
ENSG00000101109_8_0.5086	1	0	0
ENSG00000101109_8_28371.9514	272	4	6
ENSG00000101109_9_0.5096	168	1	1
ENSG00000101182_0_5742.184	4	0	0
ENSG00000101182_1_2871.970	70	0	1
ENSG00000101182_1_5742.185	89	0	0
ENSG00000101182_11_2871.933	31	1	10
ENSG00000101182_2_2871.966	30	0	1
ENSG00000101182_23_2871.969	0	0	0
ENSG00000101182_25_2871.967	0	0	0
ENSG00000101182_26_2871.955	0	0	0
ENSG00000101182_29_2871.949	158	0	3
ENSG00000101182_3_2871.966	298	0	41
ENSG00000101182_3_5742.188	108	0	57
ENSG00000101182_30_2871.940	124	2	5
ENSG00000101182_31_2871.939	305	4	5
ENSG00000101182_32_2871.939	330	1	4
ENSG00000101182_33_2871.937	75	1	2
ENSG00000101182_34_2871.937	202	1	3
[truncated: 10,472 more rows]
