# Supplementary material for: CRISPR library designer (CLD): software for multispecies design of single guide RNA libraries
Source: Genome Biol. 2016 Mar 24;17:55. doi: 10.1186/s13059-016-0915-2 (PMC4807595; doi:10.1186/s13059-016-0915-2)
Supplement: Additional file 7: — Table S6. Counts after processing the raw read files with Additional file 17: Supplementary file 4 for TRAIL1. (XLSX 444 kb) [file 13059_2016_915_MOESM7_ESM.xlsx]

## Sheet: 2193_CRISPR_BM_TRAIL1_extracted
DesignID	fullmatch	seedmatch	seedmismatch
BAX_0_0_L	2357	5	221
BAX_0_997	51	1	3
BAX_1_0	114	0	2
BAX_1_997_L	964	2	13
BAX_10_0	374	1	19
BAX_10_997_L	919	0	20
BAX_11_0	228	2	6
BAX_11_997	1373	5	20
BAX_12_0	93	0	2
BAX_12_997	69	0	2
BAX_13_0_L_Z	0	0	0
BAX_13_997	218	2	5
BAX_14_0	0	0	0
BAX_14_997	0	0	0
BAX_15_0	0	0	0
BAX_15_997	3	0	0
BAX_16_0_Z	99	0	1
BAX_16_997_C	1971	10	28
BAX_17_0_Z	140	1	5
BAX_17_997	53	0	0
BAX_18_0	160	0	1
BAX_18_997	41	0	1
BAX_19_0	160	0	73
BAX_19_997_C	0	0	0
BAX_2_0	162	3	13
BAX_2_997	112	0	2
BAX_20_0	775	9	6
BAX_20_997	22	0	0
BAX_21_0	388	0	6
BAX_21_997	262	1	4
BAX_22_0	76	0	0
BAX_22_997	57	1	0
BAX_23_0_Z	147	0	2
BAX_23_997	651	5	18
BAX_24_0_C_Z	54	1	2
BAX_24_997	511	2	10
BAX_25_0_Z	29	0	2
BAX_25_997_C	147	1	2
BAX_26_0_Z	769	4	16
BAX_26_997	209	2	5
BAX_27_0_Z	821	5	11
BAX_27_997	87	0	2
BAX_28_0_Z	178	1	3
BAX_28_997	258	2	4
BAX_29_0_Z	583	2	9
BAX_3_0	6	1	51
BAX_3_997	695	6	7
BAX_30_0	92	0	1
BAX_31_0_Z	126	1	5
BAX_32_0	141	1	5
BAX_33_0_Z	633	4	8
BAX_34_0_Z	749	3	13
BAX_35_0	153	1	18
BAX_36_0_L	8	0	8
BAX_37_0	167	0	45
BAX_38_0	383	4	9
BAX_39_0	722	11	13
BAX_4_0	23	0	1
BAX_4_997_L_C	239	0	5
BAX_40_0	28	1	0
BAX_41_0	34	0	0
BAX_42_0	133	4	4
BAX_43_0	514	6	13
BAX_44_0_L_Z	279	2	7
BAX_45_0	221	2	4
BAX_46_0_Z	48	0	3
BAX_47_0	55	0	2
BAX_48_0	814	4	15
BAX_49_0	174	1	9
BAX_5_0	0	0	6
BAX_5_997	306	1	3
BAX_50_0	80	0	2
BAX_51_0	79	0	510
BAX_52_0	300	1	3
BAX_53_0	0	0	0
BAX_54_0_Z	219	0	2
BAX_55_0_Z	80	0	3
BAX_56_0	150	1	5
BAX_57_0_Z	200	0	1
BAX_58_0_C_Z	206	1	4
BAX_59_0_Z	892	5	12
BAX_6_0	28	0	55
BAX_6_997	406	3	3
BAX_60_0_Z	99	0	1
BAX_61_0_Z	199	1	74
BAX_62_0_Z	157	2	2
BAX_63_0_Z	166	1	2
BAX_7_0	3	0	9
BAX_7_997	538	1	3
BAX_8_0	1	0	0
BAX_8_997	162	2	2
BAX_9_0	1	0	0
BAX_9_997_L	0	0	0
BAX_Guide_1	364	3	9
BAX_Guide_2	127	0	2
BAX_Guide_3	186	2	1
CASP8_0_31008	13	0	1
CASP8_0_38760	2424	17	22
CASP8_1_23256	7	0	0
CASP8_1_31008_L	0	0	0
CASP8_1_38760	60	0	0
CASP8_1_46512	54	1	1
CASP8_10_46512	5730	31	73
CASP8_11_46512	2392	10	32
CASP8_12_38760	57	0	4
CASP8_12_46512	412	3	8
CASP8_13_31008_Z	559	4	7
CASP8_14_31008	1430	13	13
CASP8_14_46512	280	1	7
CASP8_142601_1	54	1	1
CASP8_142605_1	74	0	0
CASP8_142607_1	60	1	2
CASP8_15_31008	469	4	6
CASP8_16_38760	232	0	2
CASP8_17_38760	596	6	9
CASP8_17_46512	125	0	1
CASP8_18_31008	785	6	9
CASP8_18_38760	86	0	1
CASP8_18_46512	297	1	7
CASP8_19_31008	1452	10	22
CASP8_19_38760	320	1	4
CASP8_2_23256	207	0	3
CASP8_2_31008	51	0	0
CASP8_2_38760	58	0	1
CASP8_20_31008	124	0	0
CASP8_20_38760	348	1	3
CASP8_20_46512	1580	42	11
CASP8_21_31008	886	7	11
CASP8_21_38760	47	0	1
CASP8_21_46512	1365	8	13
CASP8_22_31008	84	0	0
CASP8_22_46512	50	0	1
CASP8_23_38760	24	0	0
CASP8_24_23256	426	2	15
CASP8_24_31008	903	3	21
CASP8_25_23256_C	171	0	4
CASP8_25_38760_C	279	2	5
CASP8_26_23256	33	0	0
CASP8_26_31008	0	0	0
CASP8_26_46512	50	0	1
CASP8_27_23256	0	0	1
CASP8_27_31008_L	481	6	12
CASP8_28_31008_Z	353	5	4
CASP8_28_46512	155	3	7
CASP8_29_31008	4591	21	72
CASP8_3_23256	7	0	1
CASP8_3_38760	607	5	4
CASP8_3_46512	19	0	0
CASP8_30_23256	70	0	1
CASP8_30_31008_L_Z	675	2	11
CASP8_30_38760	236	2	1
CASP8_31_31008_Z	157	2	4
CASP8_31_38760	95	1	2
CASP8_32_31008_L_Z	1102	11	6
CASP8_32_38760_C	253	3	3
CASP8_32_46512	1112	6	23
CASP8_33_31008_L_C_Z	198	3	3
CASP8_33_38760	1820	10	11
CASP8_35_31008_L_Z	693	6	8
CASP8_35_46512	71	0	1
CASP8_36_31008	55	0	3
CASP8_36_46512_OLD	17676	59	376
CASP8_38_31008	430	1	9
CASP8_38_46512	44	1	2
CASP8_39_31008_Z	209	2	3
CASP8_39_46512_OLD	69	0	1
CASP8_4_23256	27	0	0
CASP8_4_31008_Z	175	1	2
CASP8_4_38760	0	0	0
CASP8_4_46512	1154	11	19
CASP8_40_31008	30	0	0
CASP8_40_46512	10	0	0
CASP8_41_31008	643	2	13
CASP8_42_31008	1196	9	12
CASP8_43_31008	735	4	10
CASP8_43_46512	423	0	8
CASP8_44_31008	258	1	2
CASP8_46_46512	430	1	1
CASP8_47_46512	4	0	0
CASP8_5_23256	4	0	0
CASP8_5_38760	1748	7	26
CASP8_5_46512	986	6	23
CASP8_50_46512	338	2	4
CASP8_6_23256	0	0	0
CASP8_6_31008_Z	338	1	5
CASP8_6_38760	175	0	5
CASP8_6_46512	597	2	12
CASP8_60_46512_OLD	516	5	6
CASP8_62_46512	3038	16	47
CASP8_7_31008_L_Z	1199	2	19
CASP8_8_31008_L_Z	658	3	10
CASP8_8_38760	962	4	13
CASP8_8_46512_OLD	897	8	14
CASP8_9_31008_Z	506	2	12
CASP8_9_38760	233	1	4
CASP8_9_46512_OLD	1206	8	16
ENSG00000002330_0_11154.65	75	1	0
ENSG00000002330_10_11154.40	468	0	8
ENSG00000002330_11_11154.37	33	2	2
ENSG00000002330_12_11154.37	84	0	2
ENSG00000002330_13_11154.32	270	3	8
ENSG00000002330_14_11154.32	97	1	3
ENSG00000002330_15_11154.31	17	0	0
ENSG00000002330_18_11154.15	17	13	0
ENSG00000002330_19_11154.11	239	2	0
ENSG00000002330_2_11154.61	636	3	4
ENSG00000002330_20_11154.10	166	1	2
ENSG00000002330_22_11154.4	95	1	3
ENSG00000002330_3_11154.54	225	0	21
ENSG00000002330_4_11154.50	121	2	2
ENSG00000002330_41_11154.61	147	0	0
ENSG00000002330_42_11154.51	440	2	9
ENSG00000002330_43_11154.45	71	0	0
ENSG00000002330_45_11154.42	213	0	4
ENSG00000002330_46_11154.39	424	3	8
ENSG00000002330_47_11154.34	38	0	1
ENSG00000002330_48_11154.32	30	0	0
ENSG00000002330_49_11154.27	53	1	2
ENSG00000002330_5_11154.49	25	0	0
ENSG00000002330_50_11154.27	41	0	3
ENSG00000002330_55_11154.19	6	0	0
ENSG00000002330_57_11154.11	60	0	3
ENSG00000002330_6_11154.48	247	0	3
ENSG00000002330_7_11154.47	48	0	0
ENSG00000002330_8_11154.47	44	0	3
ENSG00000015475_100_0.3142	69	1	3
ENSG00000015475_101_0.3139	326	3	5
ENSG00000015475_103_0.3138	62	0	0
ENSG00000015475_104_0.3137	256	2	3
ENSG00000015475_105_0.3132	166	2	4
ENSG00000015475_24_0.3169	1473	3	23
ENSG00000015475_25_0.3167	1401	10	29
ENSG00000015475_26_0.3162	622	2	11
ENSG00000015475_27_0.3161	159	3	5
ENSG00000015475_29_0.3156	638	293	3075
ENSG00000015475_30_0.3154	1081	2	19
ENSG00000015475_31_0.3153	172	4	4
ENSG00000015475_32_0.3153	96	1	0
ENSG00000015475_33_0.3150	173	1	1
ENSG00000015475_34_0.3143	1058	8	20
ENSG00000015475_35_0.3142	1055	6	156
ENSG00000015475_36_0.3141	379	1	7
ENSG00000015475_37_0.3138	7	0	0
ENSG00000015475_38_0.3135	478	3	9
ENSG00000015475_88_0.3169	8	0	0
ENSG00000015475_90_0.3166	101	0	1
ENSG00000015475_91_0.3165	230	4	3
ENSG00000015475_92_0.3164	107	0	2
ENSG00000015475_93_0.3162	37	0	1
ENSG00000015475_95_0.3154	158	0	1
ENSG00000015475_96_0.3152	100	0	2
ENSG00000015475_97_0.3150	80	0	4
ENSG00000015475_98_0.3148	1477	11	33
ENSG00000015475_99_0.3148	515	5	10
ENSG00000030110_0_1922.608	0	0	27
ENSG00000030110_1_1922.605	60	0	1
ENSG00000030110_10_3844.24	112	2	3
ENSG00000030110_11_1922.577	0	0	0
ENSG00000030110_13_1922.570	35	0	1
ENSG00000030110_14_3844.7	0	0	0
ENSG00000030110_15_1922.563	102	0	4
ENSG00000030110_15_3844.5	0	0	0
ENSG00000030110_16_1922.560	124	3	2
ENSG00000030110_16_3844.3	109	1	3
ENSG00000030110_17_1922.559	84	0	3
ENSG00000030110_17_3844.3	74	0	0
ENSG00000030110_18_0.1159	32	0	0
ENSG00000030110_18_3844.2	11	0	0
ENSG00000030110_2_1922.603	151	1	4
ENSG00000030110_3_1922.599	147	0	6
ENSG00000030110_37_1922.609	179	2	4
ENSG00000030110_38_1922.609	4	0	0
ENSG00000030110_39_1922.603	0	0	0
ENSG00000030110_4_1922.599	0	0	0
ENSG00000030110_4_3844.16	160	1	2
ENSG00000030110_40_1922.595	0	0	0
ENSG00000030110_46_1922.582	169	1	1
ENSG00000030110_5_1922.597	1	0	0
ENSG00000030110_50_1922.561	71	0	2
ENSG00000030110_51_1922.559	152	2	2
ENSG00000030110_6_1922.596	139	1	3
ENSG00000030110_7_1922.596	0	0	0
ENSG00000030110_8_1922.595	0	0	0
ENSG00000044459_0_0.10	381	8	4
ENSG00000044459_0_276708.93597	128	0	0
ENSG00000044459_1_0.49	57	2	1
ENSG00000044459_10_0.108	1	0	0
ENSG00000044459_11_0.112	3539	15	64
ENSG00000044459_12_0.115	4	0	0
ENSG00000044459_13_0.6	11	0	0
ENSG00000044459_15_0.2747	12	0	0
ENSG00000044459_15_92236.33530	92	0	2
ENSG00000044459_16_0.2756	347	3	4
ENSG00000044459_16_92236.33537	51	0	0
ENSG00000044459_17_0.2759	0	0	0
ENSG00000044459_17_92236.33773	508	2	4
ENSG00000044459_18_0.30390	0	0	0
ENSG00000044459_19_0.30399	34	0	0
ENSG00000044459_2_0.82	156	1	4
ENSG00000044459_20_0.2753	1	0	0
ENSG00000044459_21_0.2757	47	0	0
ENSG00000044459_22_0.2757	156	0	2
ENSG00000044459_23_0.30399	83	2	3
ENSG00000044459_3_0.82	58	1	159
ENSG00000044459_33_92236.33528	0	0	3
ENSG00000044459_34_276708.93601	35	0	1
ENSG00000044459_34_92236.33541	57	0	2
ENSG00000044459_4_0.85	0	0	1
ENSG00000044459_5_0.87	18	0	3
ENSG00000044459_6_0.88	0	0	0
ENSG00000044459_7_0.90	65	0	3
ENSG00000044459_8_0.93	0	0	0
ENSG00000044459_9_0.97	133	1	5
ENSG00000050748_0_29478.3746	151	1	1
ENSG00000050748_1_29478.3720	525	3	11
ENSG00000050748_15_14739.6282	514	0	7
ENSG00000050748_15_44217.42	89	0	0
ENSG00000050748_16_14739.6279	63	0	0
ENSG00000050748_16_44217.37	219	0	2
ENSG00000050748_17_14739.6251	8	0	1
ENSG00000050748_18_14739.6251	43	0	2
ENSG00000050748_18_44217.28	53	0	1
ENSG00000050748_2_29478.3725	234	5	3
ENSG00000050748_23_14739.10534	0	0	0
ENSG00000050748_25_14739.10533	20	0	0
ENSG00000050748_27_14739.10524	712	4	14
ENSG00000050748_29_14739.10522	296	5	66
ENSG00000050748_3_14739.10522	0	0	0
ENSG00000050748_3_29478.3724	25	0	0
ENSG00000050748_30_44217.40	389	2	7
ENSG00000050748_31_14739.10516	47	0	0
ENSG00000050748_32_14739.10515	93	0	1
ENSG00000050748_33_14739.10512	353	4	10
ENSG00000050748_34_14739.10510	11	0	0
ENSG00000050748_36_44217.32	108	2	2
ENSG00000050748_38_14739.6287	18	0	0
ENSG00000050748_39_14739.6279	652	3	45
ENSG00000050748_40_14739.6265	52	1	3
ENSG00000050748_41_14739.6263	119	0	1
ENSG00000050748_42_14739.6259	524	3	10
ENSG00000050748_5_14739.10514	14	0	0
ENSG00000050748_6_14739.10513	322	3	6
ENSG00000050748_8_14739.10503	25	0	1
ENSG00000051382_0_45230.5662	1	0	0
ENSG00000051382_1_45230.5633	7	0	0
ENSG00000051382_10_90460.10011	57	0	1
ENSG00000051382_11_90460.10014	12	0	0
ENSG00000051382_12_90460.10019	0	0	0
ENSG00000051382_13_90460.10034	25	0	1
ENSG00000051382_14_90460.10039	12	0	0
ENSG00000051382_15_90460.10040	8	0	0
ENSG00000051382_16_90460.10051	158	3	1
ENSG00000051382_17_90460.10052	119	2	3
ENSG00000051382_18_90460.10052	190	0	3
ENSG00000051382_25_90460.9998	20	0	0
ENSG00000051382_26_90460.10007	97	1	1
ENSG00000051382_27_90460.10007	103	1	18
ENSG00000051382_28_90460.10011	262	2	6
ENSG00000051382_29_90460.10023	131	0	0
ENSG00000051382_3_45230.4898	30	0	2
ENSG00000051382_30_90460.10027	6	0	0
ENSG00000051382_31_90460.10035	0	0	0
ENSG00000051382_32_90460.10036	96	1	1
ENSG00000051382_33_90460.10037	106	0	0
ENSG00000051382_34_90460.10037	116	1	0
ENSG00000051382_35_90460.10044	188	1	4
ENSG00000051382_47_45230.5652	0	0	0
ENSG00000051382_48_45230.5630	437	1	4
ENSG00000051382_49_45230.5630	178	1	1
ENSG00000051382_6_90460.9997	4	0	0
ENSG00000051382_7_90460.10001	57	0	1
ENSG00000051382_8_90460.10006	107	1	2
ENSG00000051382_9_90460.10011	134	1	2
ENSG00000053900_0_0.18	26	0	1
ENSG00000053900_1_0.20	104	0	1
ENSG00000053900_11_0.39	5	0	0
ENSG00000053900_12_0.40	1	0	0
ENSG00000053900_13_0.7	51	1	0
ENSG00000053900_14_0.9	169	1	1
ENSG00000053900_15_0.18	14	0	0
ENSG00000053900_16_0.18	0	0	0
ENSG00000053900_17_0.28	0	0	0
ENSG00000053900_18_0.29	10	1	0
ENSG00000053900_19_0.1012	156	0	3
ENSG00000053900_2_0.29	1	0	0
ENSG00000053900_20_0.37	787	4	10
ENSG00000053900_3_0.974	215	1	3
ENSG00000053900_4_0.980	76	0	0
ENSG00000053900_5_0.33	0	0	0
ENSG00000053900_6_0.987	63	0	0
ENSG00000053900_7_0.995	44	0	0
ENSG00000053900_8_0.35	275	2	5
ENSG00000053900_9_0.1004	2	0	0
ENSG00000055332_0_43389.312	3	0	0
ENSG00000055332_1_43389.310	1	0	0
ENSG00000055332_10_28926.2058	75	0	1
ENSG00000055332_10_43389.38	198	1	2
ENSG00000055332_11_43389.33	9	0	0
ENSG00000055332_12_43389.21	58	0	0
ENSG00000055332_13_43389.20	6	0	0
ENSG00000055332_14_43389.11	119	0	4
ENSG00000055332_15_43389.10	146	0	4
ENSG00000055332_16_43389.7	72	0	1
ENSG00000055332_2_43389.297	0	0	0
ENSG00000055332_23_28926.2081	329	3	4
ENSG00000055332_24_28926.2081	0	0	0
ENSG00000055332_25_28926.2078	24	0	1
ENSG00000055332_26_28926.2078	0	0	0
ENSG00000055332_27_28926.2078	148	0	2
ENSG00000055332_28_28926.2077	198	0	5
ENSG00000055332_29_28926.2057	25	0	0
ENSG00000055332_3_43389.42	22	0	1
ENSG00000055332_30_28926.2053	38	1	1
ENSG00000055332_31_28926.2053	8	0	0
ENSG00000055332_32_28926.2052	0	0	0
ENSG00000055332_4_43389.41	327	5	4
ENSG00000055332_5_43389.37	262	2	5
ENSG00000055332_6_43389.23	207	1	3
ENSG00000055332_7_28926.2070	142	3	1
ENSG00000055332_7_43389.277	12	0	0
ENSG00000055332_8_43389.40	19	0	0
ENSG00000055332_9_28926.2064	141	0	2
ENSG00000055332_9_43389.39	694	3	10
ENSG00000062524_10_2562.1872	66	0	0
ENSG00000062524_10_7686.238	228	0	6
ENSG00000062524_11_2562.1870	73	0	1
ENSG00000062524_11_7686.237	38	1	2
ENSG00000062524_12_2562.1865	4	8	2
ENSG00000062524_12_7686.236	52	0	1
ENSG00000062524_13_2562.1855	140	0	2
ENSG00000062524_13_7686.236	16	0	0
ENSG00000062524_14_7686.221	164	1	4
ENSG00000062524_15_2562.1848	3	0	0
ENSG00000062524_15_7686.221	186	0	4
ENSG00000062524_16_2562.1845	865	5	18
ENSG00000062524_16_7686.221	3	0	0
ENSG00000062524_17_7686.212	33	0	0
ENSG00000062524_18_7686.212	0	0	0
ENSG00000062524_21_7686.198	57	0	2
ENSG00000062524_22_7686.198	304	0	56
ENSG00000062524_23_7686.19	13	0	1
ENSG00000062524_25_7686.4	251	2	6
ENSG00000062524_26_7686.3	528	2	14
ENSG00000062524_39_2562.1880	124	0	2
ENSG00000062524_40_2562.1879	25	0	2
ENSG00000062524_41_2562.1873	132	0	1
ENSG00000062524_43_2562.1868	4	0	0
ENSG00000062524_45_2562.1855	2	0	0
ENSG00000062524_46_2562.1854	2	0	2
ENSG00000062524_5_7686.250	8	0	1
ENSG00000062524_53_7686.234	307	3	4
ENSG00000062524_8_2562.1884	61	0	1
ENSG00000062524_9_2562.1873	1697	7	32
ENSG00000063176_0_5712.539	246	0	4
ENSG00000063176_1_5712.550	118	0	2
ENSG00000063176_10_5712.617	475	4	4
ENSG00000063176_2_5712.599	848	3	18
ENSG00000063176_3_5712.600	606	103	6
ENSG00000063176_35_5712.530	29	0	0
ENSG00000063176_36_5712.536	105	0	2
ENSG00000063176_37_5712.543	200	0	5
ENSG00000063176_38_5712.543	111	1	5
ENSG00000063176_39_5712.545	282	5	216
ENSG00000063176_4_5712.600	118	0	1
ENSG00000063176_40_5712.550	448	1	18
ENSG00000063176_41_5712.551	281	4	5
ENSG00000063176_42_5712.552	367	2	8
ENSG00000063176_43_5712.553	4	0	0
ENSG00000063176_44_5712.557	175	1	2
ENSG00000063176_45_5712.558	0	0	0
ENSG00000063176_47_5712.592	454	1	6
ENSG00000063176_48_5712.592	17	0	0
ENSG00000063176_49_5712.592	131	2	2
ENSG00000063176_5_5712.601	3	0	1
ENSG00000063176_50_5712.615	109	0	5
ENSG00000063176_51_5712.635	62	2	2
ENSG00000063176_53_5712.641	554	2	16
ENSG00000063176_6_5712.613	54	0	0
ENSG00000063176_69_5712.514	397	6	7
ENSG00000063176_7_5712.614	112	0	0
ENSG00000063176_70_5712.515	125	2	1
ENSG00000063176_8_5712.616	1718	5	18
ENSG00000063176_9_5712.616	51	1	1
ENSG00000065357_1_6677.1574	29	1	0
ENSG00000065357_100_6677.1863	56	1	0
ENSG00000065357_101_6677.1872	0	0	0
ENSG00000065357_120_6677.2360	398	0	9
ENSG00000065357_122_6677.2364	1	0	0
ENSG00000065357_123_6677.2371	599	7	8
ENSG00000065357_124_6677.2380	0	0	0
ENSG00000065357_125_6677.2389	11	0	0
ENSG00000065357_14_6677.1739	59	1	0
ENSG00000065357_15_6677.1740	171	0	3
ENSG00000065357_16_6677.1743	100	1	1
ENSG00000065357_17_6677.1748	50	1	0
ENSG00000065357_18_6677.1855	21	0	0
ENSG00000065357_19_6677.1858	39	2	0
ENSG00000065357_2_6677.1581	0	0	0
ENSG00000065357_20_6677.1858	121	2	2
ENSG00000065357_21_6677.1860	55	182	1
ENSG00000065357_22_6677.1861	44	0	2
ENSG00000065357_23_6677.1872	17	0	1
ENSG00000065357_26_6677.1905	4	0	0
ENSG00000065357_36_6677.2370	8	0	0
ENSG00000065357_37_6677.2374	83	0	1
ENSG00000065357_38_6677.2375	0	0	0
ENSG00000065357_39_6677.2376	85	0	1
ENSG00000065357_41_6677.2384	290	2	8
ENSG00000065357_83_6677.1567	0	0	0
ENSG00000065357_84_6677.1570	21	0	0
ENSG00000065357_85_6677.1570	6	0	0
ENSG00000065357_86_6677.1571	188	2	3
ENSG00000065357_98_6677.1741	543	4	8
ENSG00000065361_0_0.1926	80	0	0
ENSG00000065361_1_0.1926	94	0	3
ENSG00000065361_10_0.3077	306	3	3
ENSG00000065361_11_0.3069	3	0	0
ENSG00000065361_12_0.3069	136	0	9
ENSG00000065361_13_0.3053	16	0	0
ENSG00000065361_14_0.3052	71	0	0
ENSG00000065361_15_0.3050	41	0	1
ENSG00000065361_2_0.1922	407	4	8
ENSG00000065361_29_0.1928	0	0	0
ENSG00000065361_3_0.1917	28	1	0
ENSG00000065361_32_0.1915	373	0	1
ENSG00000065361_33_0.1911	144	0	1
ENSG00000065361_34_0.1906	50	0	4
ENSG00000065361_35_0.1904	156	1	4
ENSG00000065361_36_0.1888	649	7	11
ENSG00000065361_37_0.1875	75	0	0
ENSG00000065361_38_0.1874	25	2	2
ENSG00000065361_39_0.3079	100	0	7
ENSG00000065361_4_0.1902	0	0	0
ENSG00000065361_40_0.3079	8	0	0
ENSG00000065361_41_0.3077	115	0	1
ENSG00000065361_42_0.3076	271	5	5
ENSG00000065361_43_0.3055	244	1	8
ENSG00000065361_44_0.3053	15	0	0
ENSG00000065361_5_0.1900	53	1	1
ENSG00000065361_6_0.1899	2	0	1
ENSG00000065361_7_0.1889	209	1	4
ENSG00000065361_8_0.1888	1	0	0
ENSG00000065361_9_0.3078	0	0	0
ENSG00000065613_0_0.4	267	7	3
ENSG00000065613_0_31016.13493	29	0	0
ENSG00000065613_1_0.4	38	1	0
ENSG00000065613_1_31016.13528	0	0	0
ENSG00000065613_14_15508.7643	1022	6	16
ENSG00000065613_15_15508.7643	78	1	3
ENSG00000065613_16_15508.7648	141	0	1
ENSG00000065613_17_15508.7680	595	6	10
ENSG00000065613_18_15508.7680	129	3	2
ENSG00000065613_19_15508.8284	113	0	1
ENSG00000065613_2_0.5	64	1	2
ENSG00000065613_22_46524.19302	6	0	0
ENSG00000065613_23_46524.19315	24	0	2
ENSG00000065613_24_46524.19316	11	0	0
ENSG00000065613_25_46524.16838	102	0	1
ENSG00000065613_3_15508.7635	417	2	10
ENSG00000065613_4_15508.7690	1	0	0
ENSG00000065613_4_46524.19319	107	6	4
ENSG00000065613_5_0.34	3	0	0
ENSG00000065613_5_15508.7690	11	0	0
ENSG00000065613_5_46524.19319	44	0	1
ENSG00000065613_52_31016.13477	4	0	0
ENSG00000065613_6_0.37	67	0	1
ENSG00000065613_6_15508.8283	28	0	0
ENSG00000065613_6_46524.16810	26	1	1
ENSG00000065613_7_0.38	74	1	4
ENSG00000065613_7_15508.8284	93	0	4
ENSG00000065613_8_0.42	41	0	1
ENSG00000065613_8_15508.8292	117	0	0
ENSG00000065613_96_31016.13483	1241	5	13
ENSG00000066056_10_11056.3739	682	7	12
ENSG00000066056_11_11056.3746	259	10	4
ENSG00000066056_12_11056.3763	206	1	2
ENSG00000066056_13_11056.3763	115	0	3
ENSG00000066056_133_5528.1715	411	2	47
ENSG00000066056_134_5528.1717	41	0	0
ENSG00000066056_135_5528.1731	414	1	8
ENSG00000066056_14_11056.3763	494	7	28
ENSG00000066056_15_11056.3765	86	0	4
ENSG00000066056_16_11056.3765	72	0	0
ENSG00000066056_17_11056.3766	63	0	2
ENSG00000066056_18_11056.3767	332	3	2
ENSG00000066056_19_11056.3777	3	0	0
ENSG00000066056_20_11056.3777	16	0	0
ENSG00000066056_55_5528.1712	65	0	1
ENSG00000066056_56_5528.1719	149	0	2
ENSG00000066056_57_5528.1728	51	2	0
ENSG00000066056_58_5528.1728	369	3	3
ENSG00000066056_59_5528.1730	13	0	1
ENSG00000066056_60_5528.1731	33	0	1
ENSG00000066056_8_11056.3735	7	0	0
ENSG00000066056_9_11056.3736	241	2	4
ENSG00000066056_90_11056.3736	202	3	3
ENSG00000066056_91_11056.3736	36	0	1
ENSG00000066056_92_11056.3744	219	0	10
ENSG00000066056_93_11056.3749	112	1	4
ENSG00000066056_94_11056.3756	233	3	0
ENSG00000066056_95_11056.3761	3	0	0
ENSG00000066056_96_11056.3763	1	0	0
ENSG00000066056_97_11056.3766	15	0	1
ENSG00000066468_0_60062.8570	40	0	2
ENSG00000066468_0_90093.5547	0	0	0
ENSG00000066468_1_60062.8569	291	1	5
ENSG00000066468_1_90093.5551	480	0	4
ENSG00000066468_10_90093.5560	123	0	1
ENSG00000066468_11_90093.5569	240	0	6
ENSG00000066468_12_90093.5584	77	0	1
ENSG00000066468_13_90093.5585	155	1	3
ENSG00000066468_14_90093.5585	104	0	4
ENSG00000066468_15_90093.5588	101	0	1
ENSG00000066468_2_60062.8557	105	1	0
ENSG00000066468_2_90093.5558	36	1	2
ENSG00000066468_29_60062.8586	287	0	61
ENSG00000066468_3_90093.5559	22	0	0
ENSG00000066468_30_60062.8584	137	0	2
ENSG00000066468_31_60062.8583	101	0	2
ENSG00000066468_32_60062.8573	61	0	12
ENSG00000066468_33_60062.8573	88	1	0
ENSG00000066468_34_60062.8569	2	0	0
ENSG00000066468_35_60062.8561	35	1	0
ENSG00000066468_36_60062.8560	166	1	2
ENSG00000066468_37_60062.8560	106	1	0
ENSG00000066468_38_60062.8560	67	3	160
ENSG00000066468_4_60062.8551	262	1	2
ENSG00000066468_4_90093.5559	179	2	1
ENSG00000066468_5_90093.5568	126	1	3
ENSG00000066468_6_90093.5573	142	3	2
ENSG00000066468_7_90093.5584	167	1	4
ENSG00000066468_8_90093.5588	83	0	0
ENSG00000066468_9_90093.5552	1	0	0
ENSG00000067057_0_53541.15420	176	2	3
ENSG00000067057_118_35694.7165	33	0	0
ENSG00000067057_119_35694.7166	0	0	0
ENSG00000067057_120_35694.7167	289	1	4
ENSG00000067057_121_35694.7170	440	3	4
ENSG00000067057_15_0.414	30	1	0
ENSG00000067057_16_0.412	73	0	2
ENSG00000067057_17_0.402	1	0	0
ENSG00000067057_18_0.392	187	0	2
ENSG00000067057_4_0.400	280	1	7
ENSG00000067057_5_0.400	159	2	4
ENSG00000067057_5_53541.15427	58	1	1
ENSG00000067057_50_35694.7162	24	0	0
ENSG00000067057_51_35694.7166	134	0	3
ENSG00000067057_52_35694.7167	200	0	4
ENSG00000067057_53_35694.7169	29	1	1
ENSG00000067057_54_35694.7170	1065	1	25
ENSG00000067057_55_35694.7174	131	4	1
ENSG00000067057_56_35694.7174	278	7	3
ENSG00000067057_57_35694.7178	99	2	1
ENSG00000067057_6_0.400	301	2	2
ENSG00000067057_6_53541.15427	54	2	0
ENSG00000067057_66_53541.15416	126	0	0
ENSG00000067057_67_53541.15416	0	0	0
ENSG00000067057_68_53541.15417	156	0	3
ENSG00000067057_7_0.399	430	3	12
ENSG00000067057_70_53541.15421	236	2	4
ENSG00000067057_72_53541.15437	88	0	1
ENSG00000067057_8_0.397	310	2	6
ENSG00000067057_9_0.391	0	0	0
ENSG00000067182_0_3339.2905	16	0	0
ENSG00000067182_1_10017.2	365	2	3
ENSG00000067182_10_3339.2797	5	0	1
ENSG00000067182_11_3339.2795	262	1	6
ENSG00000067182_28_3339.2568	29	1	1
ENSG00000067182_29_3339.2540	58	2	0
ENSG00000067182_30_3339.2540	33	0	2
ENSG00000067182_31_3339.2540	676	5	10
ENSG00000067182_32_3339.2532	36	0	0
ENSG00000067182_33_3339.2523	85	0	4
ENSG00000067182_35_3339.2906	0	0	0
ENSG00000067182_41_3339.2810	213	1	3
ENSG00000067182_43_3339.2794	236	1	6
ENSG00000067182_6_3339.2814	158	3	3
ENSG00000067182_64_3339.2576	21	0	2
ENSG00000067182_65_3339.2575	251	2	4
ENSG00000067182_66_3339.2574	21	0	0
ENSG00000067182_67_3339.2556	141	0	3
ENSG00000067182_68_3339.2547	1	0	0
ENSG00000067182_69_3339.2546	127	2	2
ENSG00000067182_7_3339.2812	26	0	0
ENSG00000067182_70_3339.2545	3	0	0
ENSG00000067182_71_3339.2544	423	3	5
ENSG00000067182_72_3339.2544	480	3	20
ENSG00000067182_73_3339.2540	62	1	0
ENSG00000067182_74_3339.2538	0	0	0
ENSG00000067182_75_3339.2536	15	0	1
ENSG00000067182_76_3339.2535	21	0	0
ENSG00000067182_77_3339.2535	23	0	0
ENSG00000067182_78_3339.2523	114	0	1
ENSG00000067992_0_0.3	144	3	4
ENSG00000067992_0_18655.9770	20	0	0
ENSG00000067992_1_18655.9774	0	0	0
ENSG00000067992_10_18655.9779	326	1	0
ENSG00000067992_10_37310.12680	333	1	5
ENSG00000067992_11_18655.9793	0	0	0
ENSG00000067992_12_18655.9800	163	2	1
ENSG00000067992_13_18655.9800	28	0	0
ENSG00000067992_14_18655.11121	765	5	9
ENSG00000067992_15_18655.11139	434	3	13
ENSG00000067992_16_18655.11139	186	1	6
ENSG00000067992_17_18655.11142	300	2	5
ENSG00000067992_2_0.27	95	0	1
ENSG00000067992_2_18655.9776	32	0	0
ENSG00000067992_21_37310.12663	98	1	1
ENSG00000067992_23_37310.12673	58	0	2
ENSG00000067992_3_0.30	361	2	7
ENSG00000067992_3_18655.9787	99	0	0
ENSG00000067992_4_0.31	147	0	6
ENSG00000067992_4_18655.9796	97	0	4
ENSG00000067992_5_0.31	205	0	2
ENSG00000067992_5_18655.9796	0	0	0
ENSG00000067992_6_0.33	148	2	4
ENSG00000067992_6_18655.9798	27	0	3
ENSG00000067992_7_0.33	491	6	8
ENSG00000067992_7_18655.11134	9	0	0
ENSG00000067992_8_18655.11137	304	1	9
ENSG00000067992_8_37310.12637	436	4	4
ENSG00000067992_9_18655.11139	59	0	0
ENSG00000067992_9_37310.12662	25	0	0
ENSG00000069275_0_0.5942	103	1	0
ENSG00000069275_0_28092.5928	52	1	11
ENSG00000069275_1_0.5941	0	0	0
ENSG00000069275_1_28092.5937	38	0	2
ENSG00000069275_10_0.5869	107	1	1
ENSG00000069275_11_0.5860	891	7	5
ENSG00000069275_11_9364.847	2	0	0
ENSG00000069275_12_0.4627	264	1	6
ENSG00000069275_17_0.4613	62	0	2
ENSG00000069275_18_0.4613	338	2	2
ENSG00000069275_2_0.5921	281	0	7
ENSG00000069275_24_0.4212	187	1	1
ENSG00000069275_25_0.4211	273	2	2
ENSG00000069275_26_0.4176	497	12	5
ENSG00000069275_27_0.4170	62	2	1
ENSG00000069275_29_0.4624	24	1	0
ENSG00000069275_3_0.5919	202	1	2
ENSG00000069275_30_0.4623	32	0	2
ENSG00000069275_32_0.4622	80	1	1
ENSG00000069275_38_0.4566	57	0	2
ENSG00000069275_39_0.4171	11	0	1
ENSG00000069275_4_0.5917	77	0	1
ENSG00000069275_40_0.4163	211	0	5
ENSG00000069275_5_0.5915	0	0	0
ENSG00000069275_6_0.5913	125	1	1
ENSG00000069275_7_0.5913	216	0	5
ENSG00000069275_8_0.5907	51	0	0
ENSG00000069275_8_9364.862	91	0	1
ENSG00000069275_9_0.5869	1	0	1
ENSG00000069275_9_9364.857	91	0	0
ENSG00000069399_0_6168.2479	3	0	0
ENSG00000069399_1_6168.2481	99	1	1
ENSG00000069399_10_6168.2507	287	3	6
ENSG00000069399_11_6168.2509	0	0	0
ENSG00000069399_12_6168.2512	155	1	3
ENSG00000069399_13_6168.2514	106	1	4
ENSG00000069399_14_6168.2515	78	2	1
ENSG00000069399_15_3084.837	943	10	19
ENSG00000069399_15_6168.2516	114	0	0
ENSG00000069399_16_3084.837	193	1	1
ENSG00000069399_17_3084.837	16	0	7
ENSG00000069399_18_3084.841	137	1	2
ENSG00000069399_18_6168.2478	48	1	2
ENSG00000069399_19_3084.841	85	0	1
ENSG00000069399_2_6168.2481	234	2	2
ENSG00000069399_20_3084.841	0	0	0
ENSG00000069399_20_6168.2480	0	0	0
ENSG00000069399_21_3084.845	30	1	0
ENSG00000069399_21_6168.2482	140	0	1
ENSG00000069399_22_3084.845	0	1	0
ENSG00000069399_23_3084.845	2	0	0
ENSG00000069399_23_6168.2495	41	0	1
ENSG00000069399_24_3084.846	19	0	0
ENSG00000069399_25_3084.851	490	0	12
ENSG00000069399_3_6168.2488	1	0	0
ENSG00000069399_4_3084.836	116	1	2
ENSG00000069399_4_6168.2496	114	1	1
ENSG00000069399_5_3084.846	0	0	0
ENSG00000069399_5_6168.2496	65	2	1
ENSG00000069399_6_3084.852	59	0	1
ENSG00000070019_0_62958.3433	25	0	1
ENSG00000070019_1_62958.3432	2	0	0
ENSG00000070019_10_62958.2802	282	2	7
ENSG00000070019_12_62958.2795	83	2	1
ENSG00000070019_17_62958.45	14	0	0
ENSG00000070019_18_62958.36	81	1	2
ENSG00000070019_19_62958.30	6	0	0
ENSG00000070019_2_62958.3431	322	3	3
ENSG00000070019_20_62958.30	49	0	4
ENSG00000070019_21_62958.27	226	1	2
ENSG00000070019_3_62958.3422	23	0	1
ENSG00000070019_35_62958.4434	80	0	3
ENSG00000070019_4_62958.3412	342	0	4
ENSG00000070019_40_62958.4411	61	0	1
ENSG00000070019_44_62958.3417	11	1	0
ENSG00000070019_45_62958.3412	0	0	0
ENSG00000070019_46_62958.3412	132	0	2
ENSG00000070019_47_62958.3411	180	0	1
ENSG00000070019_48_62958.2829	13	0	1
ENSG00000070019_49_62958.2823	153	2	2
ENSG00000070019_50_62958.2818	26	0	2
ENSG00000070019_51_62958.2814	88	0	0
ENSG00000070019_53_62958.2807	24	0	1
ENSG00000070019_54_62958.2794	81	3	2
ENSG00000070019_6_62958.2833	29	0	0
ENSG00000070019_7_62958.2831	30	0	3
ENSG00000070019_72_62958.4460	0	0	0
ENSG00000070019_75_62958.4423	0	0	0
ENSG00000070019_8_62958.2828	1	0	0
ENSG00000070019_9_62958.2824	182	0	4
ENSG00000070759_0_110493.5937	148	1	1
ENSG00000070759_0_73662.6031	48	0	11
ENSG00000070759_1_110493.5939	82	0	1
ENSG00000070759_1_73662.6028	111	1	3
ENSG00000070759_10_110493.5938	278	2	6
ENSG00000070759_100_0.31646	220	0	5
ENSG00000070759_101_0.31645	1	0	0
ENSG00000070759_102_0.31643	261	0	7
ENSG00000070759_11_110493.5978	190	0	4
ENSG00000070759_113_0.28166	139	1	2
ENSG00000070759_114_0.28156	383	2	8
ENSG00000070759_120_0.28124	0	0	0
ENSG00000070759_13_110493.5989	2	0	0
ENSG00000070759_16_0.28128	11	0	1
ENSG00000070759_190_0.31643	48	0	2
ENSG00000070759_2_73662.6028	204	0	4
ENSG00000070759_3_73662.5995	179	2	4
ENSG00000070759_4_110493.5974	794	4	20
ENSG00000070759_4_73662.6027	7	0	0
ENSG00000070759_5_110493.5975	19	0	0
ENSG00000070759_5_73662.6006	73	1	0
ENSG00000070759_6_110493.5920	23	0	0
ENSG00000070759_6_73662.6005	8	0	0
ENSG00000070759_7_110493.5928	35	0	1
ENSG00000070759_7_73662.5995	803	8	41
ENSG00000070759_8_0.28169	31	0	0
ENSG00000070759_8_110493.5930	62	1	1
ENSG00000070759_8_73662.5993	1557	9	16
ENSG00000070759_9_110493.5930	31	0	1
ENSG00000070759_9_73662.5991	234	0	2
ENSG00000070770_0_20006.4485	157	2	2
ENSG00000070770_0_30009.339	77	47	1
ENSG00000070770_1_20006.3666	155	0	2
ENSG00000070770_1_30009.330	182	1	4
ENSG00000070770_10_20006.3657	183	1	2
ENSG00000070770_10_30009.328	0	0	0
ENSG00000070770_11_20006.3645	39	0	1
ENSG00000070770_12_20006.3644	89	1	2
ENSG00000070770_2_20006.3665	144	0	1
ENSG00000070770_20_0.10175	98	0	0
ENSG00000070770_24_0.10019	280	0	3
ENSG00000070770_26_0.10009	56	1	0
ENSG00000070770_3_20006.3665	3	0	0
ENSG00000070770_4_20006.3649	91	1	2
ENSG00000070770_4_30009.38	84	0	1
ENSG00000070770_45_0.10176	0	0	0
ENSG00000070770_47_0.10169	18	0	1
ENSG00000070770_48_0.10164	57	1	0
ENSG00000070770_49_0.10164	191	2	6
ENSG00000070770_5_20006.4481	48	0	0
ENSG00000070770_5_30009.37	182	3	4
ENSG00000070770_52_0.10008	200	1	4
ENSG00000070770_53_0.10008	36	0	0
ENSG00000070770_6_20006.3666	50	0	2
ENSG00000070770_7_20006.3665	261	4	4
ENSG00000070770_7_30009.20	0	0	0
ENSG00000070770_8_20006.3661	10	0	0
ENSG00000070770_8_30009.16	234	0	2
ENSG00000070770_9_20006.3660	105	0	3
ENSG00000070770_9_30009.16	73	0	2
ENSG00000070886_0_0.1880	115	1	2
ENSG00000070886_1_0.1886	227	1	4
ENSG00000070886_11_0.1902	10	0	0
ENSG00000070886_12_0.1880	2	0	0
ENSG00000070886_12_10007.4266	38	1	0
ENSG00000070886_13_0.1891	123	0	4
ENSG00000070886_15_0.1901	78	1	0
ENSG00000070886_15_10007.4301	101	2	1
ENSG00000070886_19_10007.4312	81	1	0
ENSG00000070886_2_0.1887	266	2	6
ENSG00000070886_20_10007.4316	114	0	0
ENSG00000070886_24_10007.4344	149	1	4
ENSG00000070886_3_0.1889	15	0	0
ENSG00000070886_30_10007.4361	348	3	9
ENSG00000070886_37_10007.4383	0	0	0
ENSG00000070886_4_0.1889	388	5	2
ENSG00000070886_4_10007.4245	191	0	2
ENSG00000070886_44_10007.4205	124	1	2
ENSG00000070886_48_10007.4233	109	1	1
ENSG00000070886_49_10007.4234	5	0	0
ENSG00000070886_5_0.1889	181	2	6
ENSG00000070886_67_10007.4344	0	0	0
ENSG00000070886_68_10007.4344	1	0	0
ENSG00000070886_69_10007.4345	674	3	13
ENSG00000070886_7_0.1897	79	1	1
ENSG00000070886_74_10007.4382	94	1	2
ENSG00000070886_75_10007.4382	552	7	4
ENSG00000070886_76_10007.4395	66	1	1
ENSG00000070886_8_0.1898	323	2	10
ENSG00000070886_9_0.1898	345	1	4
ENSG00000071242_0_0.48876	0	0	0
ENSG00000071242_0_124274.39417	1895	4	30
ENSG00000071242_1_0.48876	6	0	0
ENSG00000071242_1_124274.39405	101	0	3
ENSG00000071242_10_0.41897	5	0	0
ENSG00000071242_11_0.41896	147	2	1
ENSG00000071242_12_0.41895	602	4	8
ENSG00000071242_13_0.41892	61	0	3
ENSG00000071242_13_124274.39418	31	0	1
ENSG00000071242_14_124274.39413	4	0	0
ENSG00000071242_15_0.41881	284	3	1
ENSG00000071242_15_124274.39412	2	0	0
ENSG00000071242_15_372822.68402	25	0	1
ENSG00000071242_16_124274.39409	75	1	3
ENSG00000071242_16_372822.68410	1400	5	17
ENSG00000071242_17_124274.39404	14	1	2
ENSG00000071242_17_372822.68413	122	0	3
ENSG00000071242_186_0.48877	127	1	4
ENSG00000071242_198_0.41899	12	0	1
ENSG00000071242_199_0.41896	131	1	3
ENSG00000071242_2_0.48876	24	0	2
ENSG00000071242_2_124274.39405	51	0	0
ENSG00000071242_20_124274.39389	35	0	0
ENSG00000071242_201_0.41884	89	1	1
ENSG00000071242_21_124274.39377	68	1	1
ENSG00000071242_3_124274.39404	67	1	0
ENSG00000071242_3_372822.68412	189	1	2
ENSG00000071242_5_124274.39377	408	1	7
ENSG00000071242_6_124274.39375	1513	7	20
ENSG00000071242_7_124274.39375	89	0	18
ENSG00000071909_10_0.2530	168	1	3
ENSG00000071909_11_0.2536	8	0	1
ENSG00000071909_12_0.2794	46	0	1
ENSG00000071909_14_0.2829	25	0	0
ENSG00000071909_15_0.2829	212	2	2
ENSG00000071909_16_0.2829	0	0	0
ENSG00000071909_17_0.2830	1	0	0
ENSG00000071909_19_0.2834	74	0	1
ENSG00000071909_22_0.2843	36	1	0
ENSG00000071909_23_0.2843	51	1	1
ENSG00000071909_4_0.2483	5	0	0
ENSG00000071909_5_0.2493	12	0	0
ENSG00000071909_59_0.2482	158	0	0
ENSG00000071909_6_0.2504	0	0	0
ENSG00000071909_60_0.2482	78	1	2
ENSG00000071909_61_0.2483	23	0	0
ENSG00000071909_62_0.2483	142	0	6
ENSG00000071909_63_0.2484	8	0	0
ENSG00000071909_64_0.2496	196	2	8
ENSG00000071909_65_0.2507	23	0	1
ENSG00000071909_66_0.2507	53	0	2
ENSG00000071909_67_0.2510	38	1	1
ENSG00000071909_68_0.2516	101	0	104
ENSG00000071909_69_0.2521	724	4	14
ENSG00000071909_7_0.2505	50	0	0
ENSG00000071909_70_0.2536	19	0	0
ENSG00000071909_71_0.2544	5	0	0
ENSG00000071909_72_0.2796	0	0	0
ENSG00000071909_8_0.2516	83	0	0
ENSG00000071909_9_0.2521	89	1	2
ENSG00000072133_0_30987.27077	106	0	5
ENSG00000072133_1_30987.27077	34	0	3
ENSG00000072133_15_0.40911	1812	7	21
ENSG00000072133_16_0.40903	365	0	6
ENSG00000072133_2_30987.27063	190	0	0
ENSG00000072133_2_92961.274	30	0	0
ENSG00000072133_29_61974.10310	424	1	12
ENSG00000072133_3_30987.27062	102	0	2
ENSG00000072133_3_92961.276	53	0	1
ENSG00000072133_30_61974.10310	142	1	2
ENSG00000072133_31_61974.10310	570	3	13
ENSG00000072133_32_61974.10308	49	0	0
ENSG00000072133_33_61974.10306	88	2	1
ENSG00000072133_34_61974.10292	14	0	0
ENSG00000072133_35_30987.27076	25	1	0
ENSG00000072133_35_61974.10291	32	0	0
ENSG00000072133_36_30987.26885	58	0	2
ENSG00000072133_37_30987.26880	40	0	0
ENSG00000072133_38_30987.26852	8	0	0
ENSG00000072133_4_30987.26884	13	1	0
ENSG00000072133_4_92961.277	647	1	11
ENSG00000072133_5_30987.26872	6	0	0
ENSG00000072133_5_61974.10305	229	1	5
ENSG00000072133_5_92961.284	234	2	8
ENSG00000072133_6_0.40919	74	2	2
ENSG00000072133_6_61974.10291	6	0	0
ENSG00000072133_6_92961.290	656	6	11
ENSG00000072133_7_61974.10291	68	0	0
ENSG00000072133_8_0.40897	22	0	0
ENSG00000072133_8_92961.301	211	1	3
ENSG00000074590_0_19174.18253	243	1	7
ENSG00000074590_0_57522.84	1386	11	30
ENSG00000074590_1_19174.18252	1234	2	29
ENSG00000074590_1_57522.79	920	209	17
ENSG00000074590_10_19174.18246	614	3	16
ENSG00000074590_11_19174.18244	19	0	0
ENSG00000074590_13_19174.17311	109	1	4
ENSG00000074590_139_0.23576	2	0	0
ENSG00000074590_14_19174.17308	39	0	1
ENSG00000074590_142_0.23568	304	1	3
ENSG00000074590_15_19174.17306	12	0	0
ENSG00000074590_16_19174.17295	896	5	16
ENSG00000074590_17_19174.17282	318	0	8
ENSG00000074590_18_19174.17273	192	1	5
ENSG00000074590_19_19174.17273	7	0	0
ENSG00000074590_2_19174.17297	16	0	0
ENSG00000074590_2_57522.78	4	0	0
ENSG00000074590_20_19174.17272	87	1	1
ENSG00000074590_3_19174.17297	796	24	18
ENSG00000074590_3_57522.3	138	0	0
ENSG00000074590_4_19174.17277	57	0	2
ENSG00000074590_4_57522.2	72	1	0
ENSG00000074590_5_19174.17260	0	0	0
ENSG00000074590_5_57522.2	412	2	6
ENSG00000074590_65_0.23590	67	1	0
ENSG00000074590_67_0.23586	272	0	8
ENSG00000074590_68_0.23585	455	2	28
ENSG00000074590_7_19174.18263	15	0	0
ENSG00000074590_8_19174.18251	26	0	0
ENSG00000074590_9_19174.18247	413	1	10
ENSG00000076641_18_0.2669	40	1	0
ENSG00000076641_19_0.2669	424	5	7
ENSG00000076641_20_0.2668	542	5	8
ENSG00000076641_21_0.2668	81	2	2
ENSG00000076641_22_0.2656	429	4	3
ENSG00000076641_23_0.2643	724	2	12
ENSG00000076641_24_0.2640	2	0	0
ENSG00000076641_25_0.2631	88	0	0
ENSG00000076641_26_0.1955	143	2	2
ENSG00000076641_27_0.1945	538	2	5
ENSG00000076641_28_0.1940	42	0	1
ENSG00000076641_29_0.1935	233	0	4
ENSG00000076641_30_0.1927	764	7	15
ENSG00000076641_75_0.2672	324	2	3
ENSG00000076641_76_0.2667	219	2	6
ENSG00000076641_77_0.2656	257	2	5
ENSG00000076641_78_0.2655	341	3	6
ENSG00000076641_79_0.2647	81	2	1
ENSG00000076641_80_0.2647	38	0	0
ENSG00000076641_81_0.2644	283	2	4
ENSG00000076641_82_0.2641	116	1	0
ENSG00000076641_83_0.2638	15	0	0
ENSG00000076641_85_0.2631	348	2	5
ENSG00000076641_86_0.2620	14	0	0
ENSG00000076641_87_0.1951	136	0	4
ENSG00000076641_88_0.1950	0	0	0
ENSG00000076641_89_0.1950	54	1	0
ENSG00000076641_92_0.1945	115	1	0
ENSG00000076641_93_0.1934	65	0	2
ENSG00000076641_94_0.1924	108	0	1
ENSG00000076685_0_26779.10953	0	0	0
ENSG00000076685_0_80337.864	192	2	3
ENSG00000076685_1_80337.880	39	1	0
ENSG00000076685_112_0.22175	88	0	1
ENSG00000076685_113_0.22171	53	0	11
ENSG00000076685_114_0.22167	666	1	14
ENSG00000076685_115_0.22158	0	0	18
ENSG00000076685_116_0.22150	161	0	1
ENSG00000076685_119_0.21887	42	0	0
ENSG00000076685_120_0.21873	95	0	1
ENSG00000076685_121_0.21858	31	0	0
ENSG00000076685_154_0.25965	3	0	0
ENSG00000076685_155_0.25964	9	0	0
ENSG00000076685_2_26779.10935	123	2	69
ENSG00000076685_2_80337.891	162	1	0
ENSG00000076685_29_0.22176	47	0	0
ENSG00000076685_3_26779.10948	1	0	0
ENSG00000076685_3_80337.892	10	0	1
ENSG00000076685_30_0.22172	19	0	3
ENSG00000076685_33_0.21879	285	2	4
ENSG00000076685_34_0.21879	35	0	1
ENSG00000076685_35_0.21879	35	0	1
ENSG00000076685_36_0.21859	162	1	2
ENSG00000076685_37_0.21858	2	0	0
ENSG00000076685_38_0.21858	53	0	3
ENSG00000076685_4_26779.10933	0	0	0
ENSG00000076685_4_80337.868	21	0	1
ENSG00000076685_5_80337.883	2	0	0
ENSG00000076685_6_80337.894	94	0	1
ENSG00000076685_7_80337.897	4	0	0
ENSG00000077264_0_141542.4	198	0	2
ENSG00000077264_1_141542.2	106	0	0
ENSG00000077264_10_141542.48	0	0	0
ENSG00000077264_11_141542.56	1	0	0
ENSG00000077264_12_141542.57	205	0	6
ENSG00000077264_14_141542.6346	838	2	18
ENSG00000077264_15_141542.6347	0	0	59
ENSG00000077264_16_141542.6347	268	0	10
ENSG00000077264_17_141542.6353	131	3	2
ENSG00000077264_18_141542.6353	209	2	3
ENSG00000077264_19_141542.6353	301	6	5
ENSG00000077264_2_141542.9	30	0	1
ENSG00000077264_3_141542.15	25	0	0
ENSG00000077264_34_141542.9	30	0	1
ENSG00000077264_35_141542.10	31	0	1
ENSG00000077264_36_141542.10	64	0	2
ENSG00000077264_37_141542.10	57	0	0
ENSG00000077264_38_141542.12	506	10	13
ENSG00000077264_39_141542.13	16	1	0
ENSG00000077264_4_141542.15	0	0	0
ENSG00000077264_40_141542.21	10	0	0
ENSG00000077264_42_141542.35	171	4	4
ENSG00000077264_43_141542.45	112	3	1
ENSG00000077264_45_141542.6338	14	1	1
ENSG00000077264_46_141542.6339	52	0	0
ENSG00000077264_47_141542.6344	180	0	4
ENSG00000077264_6_141542.45	123	0	3
ENSG00000077264_7_141542.46	260	2	2
ENSG00000077264_8_141542.47	109	1	3
ENSG00000077264_9_141542.48	308	1	13
ENSG00000077782_0_43272.70	239	2	2
ENSG00000077782_1_43272.69	61	0	1
ENSG00000077782_14_43272.72	1	0	0
ENSG00000077782_15_43272.72	230	6	3
ENSG00000077782_16_14424.9738	38	0	1
ENSG00000077782_16_43272.72	19	0	2
ENSG00000077782_17_43272.71	168	0	5
ENSG00000077782_18_14424.9718	236	1	7
ENSG00000077782_18_43272.70	228	0	8
ENSG00000077782_19_14424.9717	231	0	5
ENSG00000077782_19_43272.68	7	0	0
ENSG00000077782_2_43272.67	19	0	0
ENSG00000077782_20_14424.9716	93	1	3
ENSG00000077782_20_43272.66	548	6	6
ENSG00000077782_21_14424.9716	48	0	1
ENSG00000077782_21_43272.58	835	6	16
ENSG00000077782_22_14424.9712	536	3	96
ENSG00000077782_22_43272.40	31	0	1
ENSG00000077782_24_43272.36	58	0	0
ENSG00000077782_25_43272.35	391	2	3
ENSG00000077782_26_43272.22	492	6	12
ENSG00000077782_3_43272.67	7	0	0
ENSG00000077782_4_43272.67	2	15	0
ENSG00000077782_5_43272.65	0	0	0
ENSG00000077782_6_43272.59	246	4	4
ENSG00000077782_67_14424.9724	206	1	4
ENSG00000077782_68_14424.9713	572	0	13
ENSG00000077782_7_43272.37	138	2	1
ENSG00000077782_8_43272.35	282	2	5
ENSG00000077782_9_43272.27	32	0	0
ENSG00000078579_0_0.2943	26	0	0
ENSG00000078579_0_2503.2115	192	0	5
ENSG00000078579_0_7509.99	48	0	4
ENSG00000078579_1_0.2916	64	0	3
ENSG00000078579_1_7509.97	22	0	1
ENSG00000078579_10_0.2936	43	0	1
ENSG00000078579_10_7509.24	67	0	2
ENSG00000078579_11_0.2914	91	2	2
ENSG00000078579_12_0.2914	185	4	2
ENSG00000078579_12_7509.9	170	2	3
ENSG00000078579_13_7509.9	1564	15	16
ENSG00000078579_14_0.2979	0	0	0
ENSG00000078579_14_7509.6	159	1	1
ENSG00000078579_15_0.2969	30	1	1
ENSG00000078579_15_7509.5	1	0	0
ENSG00000078579_16_7509.5	135	0	3
ENSG00000078579_2_0.2987	12	0	0
ENSG00000078579_3_0.2982	282	3	2
ENSG00000078579_4_0.2978	17	0	1
ENSG00000078579_4_7509.82	165	2	3
ENSG00000078579_5_0.2975	187	3	4
ENSG00000078579_5_2503.2093	55	0	2
ENSG00000078579_6_0.2973	232	2	6
ENSG00000078579_6_7509.79	78	0	0
ENSG00000078579_7_0.2962	21	0	0
ENSG00000078579_7_7509.77	151	0	1
ENSG00000078579_8_0.2947	419	1	7
ENSG00000078579_8_7509.72	61	3	0
ENSG00000078579_9_0.2941	468	1	12
ENSG00000078579_9_7509.71	162	0	3
ENSG00000080224_0_0.104516	0	0	0
ENSG00000080224_1_0.104515	2	0	0
ENSG00000080224_14_468960.115701	90	0	1
ENSG00000080224_15_468960.115706	40	0	2
ENSG00000080224_16_468960.115717	159	0	4
ENSG00000080224_17_468960.115718	60	2	1
ENSG00000080224_19_468960.115733	11	0	0
ENSG00000080224_20_468960.115734	228	1	2
ENSG00000080224_35_468960.106776	668	4	8
ENSG00000080224_36_468960.106788	28	1	1
ENSG00000080224_37_0.104459	74	0	5
ENSG00000080224_38_0.104459	173	2	3
ENSG00000080224_39_0.104457	27	0	0
ENSG00000080224_39_468960.106791	2427	13	39
ENSG00000080224_4_468960.106780	293	1	7
ENSG00000080224_40_0.104443	96	0	4
ENSG00000080224_40_468960.106791	177	1	5
ENSG00000080224_41_0.104443	38	0	1
ENSG00000080224_41_468960.106809	36	0	0
ENSG00000080224_43_0.104426	684	4	19
ENSG00000080224_44_0.104416	75	1	0
ENSG00000080224_45_0.104414	37	0	37
ENSG00000080224_46_0.104414	6	0	1
ENSG00000080224_47_0.87134	9	0	0
ENSG00000080224_48_0.87134	0	0	0
ENSG00000080224_5_468960.106790	295	1	4
ENSG00000080224_53_0.87122	38	0	2
ENSG00000080224_6_468960.106808	359	1	4
ENSG00000080224_7_468960.106811	1	0	0
ENSG00000080224_8_468960.106829	0	0	0
ENSG00000082146_0_23247.7892	92	0	3
ENSG00000082146_0_46494.3573	97	0	1
ENSG00000082146_1_23247.7886	29	0	0
ENSG00000082146_10_69741.10196	84	1	1
ENSG00000082146_16_69741.10520	0	0	0
ENSG00000082146_17_69741.10524	86	0	1
ENSG00000082146_18_69741.10524	224	0	4
ENSG00000082146_19_69741.10532	13	0	0
ENSG00000082146_2_23247.7874	256	1	2
ENSG00000082146_20_69741.10536	8	0	0
ENSG00000082146_3_23247.7898	8	0	0
ENSG00000082146_36_69741.11341	80	0	29
ENSG00000082146_37_69741.11341	21	0	0
ENSG00000082146_38_69741.11342	23	1	1
ENSG00000082146_4_23247.7894	31	0	0
ENSG00000082146_40_69741.11352	73	1	2
ENSG00000082146_5_69741.9620	89	0	0
ENSG00000082146_6_69741.9625	164	0	4
ENSG00000082146_67_69741.9623	92	0	0
ENSG00000082146_68_69741.9630	77	0	1
ENSG00000082146_69_69741.9630	129	0	1
ENSG00000082146_7_69741.9627	31	0	1
ENSG00000082146_71_69741.10176	402	1	10
ENSG00000082146_75_69741.10513	388	1	9
ENSG00000082146_76_69741.10528	3	0	0
ENSG00000082146_77_69741.10536	324	4	4
ENSG00000082146_89_69741.11346	191	2	3
ENSG00000082146_9_69741.10194	34	0	0
ENSG00000082146_90_69741.11351	20	0	1
ENSG00000082146_91_69741.11352	40	0	0
ENSG00000083857_386_0.19024	109	4	1
ENSG00000083857_387_0.19023	452	1	5
ENSG00000083857_388_0.19021	92	0	0
ENSG00000083857_390_0.19010	311	2	6
ENSG00000083857_392_0.19006	39	0	2
ENSG00000083857_393_0.19003	2	0	0
ENSG00000083857_394_0.18998	23	0	2
ENSG00000083857_395_0.18992	116	0	1
ENSG00000083857_396_0.18992	1	0	0
ENSG00000083857_408_0.18730	1798	14	26
ENSG00000083857_410_0.18730	119	1	3
ENSG00000083857_412_0.18709	44	0	1
ENSG00000083857_413_0.18703	219	2	45
ENSG00000083857_415_0.18702	87	1	1
ENSG00000083857_418_0.18686	0	0	0
ENSG00000083857_421_0.18671	2	0	0
ENSG00000083857_423_0.18671	0	0	0
ENSG00000083857_424_0.18669	129	1	4
ENSG00000083857_457_0.18257	297	0	8
ENSG00000083857_458_0.18250	195	4	4
ENSG00000083857_459_0.18249	19	1	4
ENSG00000083857_6_0.18260	152	1	2
ENSG00000083857_801_0.19026	83	0	2
ENSG00000083857_802_0.19024	780	0	19
ENSG00000083857_803_0.19004	382	4	7
ENSG00000083857_805_0.18994	76	0	0
ENSG00000083857_811_0.18735	3	0	0
ENSG00000083857_812_0.18711	54	1	3
ENSG00000083857_814_0.18700	104	0	2
ENSG00000083857_815_0.18681	31	0	0
ENSG00000084734_0_0.688	43	0	0
ENSG00000084734_16_6711.2508	44	0	0
ENSG00000084734_17_6711.2511	73	0	2
ENSG00000084734_28_0.592	88	0	1
ENSG00000084734_37_0.569	374	1	7
ENSG00000084734_38_0.569	111	1	1
ENSG00000084734_40_0.561	299	5	0
ENSG00000084734_41_0.560	0	0	0
ENSG00000084734_43_0.558	113	0	1
ENSG00000084734_44_0.558	0	0	0
ENSG00000084734_45_0.551	401	10	3
ENSG00000084734_48_0.484	5	0	0
ENSG00000084734_50_0.481	178	0	3
ENSG00000084734_51_0.481	11	1	0
ENSG00000084734_53_0.702	208	3	7
ENSG00000084734_54_0.699	283	0	9
ENSG00000084734_70_6711.2498	656	2	10
ENSG00000084734_71_6711.2503	474	1	18
ENSG00000084734_72_6711.2503	529	2	12
ENSG00000084734_73_6711.2503	115	1	3
ENSG00000084734_74_6711.2506	66	0	3
ENSG00000084734_75_6711.2507	288	1	4
ENSG00000084734_76_6711.2508	197	3	2
ENSG00000084734_77_0.581	220	0	5
ENSG00000084734_78_0.580	101	1	3
ENSG00000084734_79_0.578	486	2	10
ENSG00000084734_80_0.578	82	2	1
ENSG00000084734_92_0.549	31	1	1
ENSG00000084734_93_0.549	3	0	2
ENSG00000084734_98_0.495	118	2	3
ENSG00000085511_0_0.40	166	2	2
ENSG00000085511_0_31414.14101	431	0	12
ENSG00000085511_1_0.41	166	2	1
ENSG00000085511_1_31414.14103	6	0	0
ENSG00000085511_10_62828.26249	239	1	5
ENSG00000085511_11_62828.26250	249	2	2
ENSG00000085511_11_94242.36675	0	0	0
ENSG00000085511_12_94242.36676	34	0	0
ENSG00000085511_142_94242.36664	81	2	2
ENSG00000085511_144_94242.36674	112	0	5
ENSG00000085511_2_31414.14104	107	1	2
ENSG00000085511_3_31414.14106	53	0	9
ENSG00000085511_4_31414.14107	0	0	0
ENSG00000085511_40_62828.26244	26	1	1
ENSG00000085511_41_62828.26245	53	0	1
ENSG00000085511_5_31414.14132	223	1	2
ENSG00000085511_6_31414.14151	46	0	0
ENSG00000085511_64_31414.14101	0	0	0
ENSG00000085511_65_31414.14101	56	0	1
ENSG00000085511_66_31414.14121	90	0	1
ENSG00000085511_68_31414.14146	172	2	5
ENSG00000085511_69_31414.14154	0	0	0
ENSG00000085511_7_31414.14154	61	0	2
ENSG00000085511_7_62828.26235	75	1	0
ENSG00000085511_70_31414.14164	112	1	3
ENSG00000085511_71_31414.14165	5	0	0
ENSG00000085511_8_31414.14160	394	4	4
ENSG00000085511_8_62828.26241	223	1	21
ENSG00000085511_9_31414.14165	67	0	0
ENSG00000085511_9_62828.26249	196	1	7
ENSG00000086015_0_124568.51843	0	0	0
ENSG00000086015_1_124568.51850	59	0	0
ENSG00000086015_2_124568.51853	79	2	3
ENSG00000086015_22_0.6861	0	0	0
ENSG00000086015_24_0.6888	305	2	4
ENSG00000086015_25_0.6889	175	0	6
ENSG00000086015_3_124568.51857	229	1	3
ENSG00000086015_326_186852.66311	84	0	1
ENSG00000086015_327_186852.66314	75	0	0
ENSG00000086015_328_186852.66314	18	1	0
ENSG00000086015_329_186852.66323	8	0	0
ENSG00000086015_330_186852.66325	19	0	0
ENSG00000086015_377_186852.73003	552	1	9
ENSG00000086015_378_186852.73006	505	2	7
ENSG00000086015_379_186852.73006	2	0	0
ENSG00000086015_380_186852.73014	66	0	1
ENSG00000086015_381_186852.73017	22	0	0
ENSG00000086015_4_0.58	31	1	0
ENSG00000086015_4_186852.66298	188	0	3
ENSG00000086015_5_0.6849	64	0	1
ENSG00000086015_5_124568.51834	50	0	0
ENSG00000086015_5_186852.66298	106	0	2
ENSG00000086015_6_0.6861	121	0	6
ENSG00000086015_6_186852.66299	0	0	0
ENSG00000086015_7_0.6872	94	1	0
ENSG00000086015_7_186852.66301	26	0	0
ENSG00000086015_8_0.6887	1184	6	19
ENSG00000086015_8_124568.51857	9	0	0
ENSG00000086015_8_186852.66312	113	0	40
ENSG00000086015_9_186852.66328	18	0	0
ENSG00000086232_1_27735.393	90	1	0
ENSG00000086232_17_0.9911	278	1	3
ENSG00000086232_18_0.9906	298	1	6
ENSG00000086232_18_27735.1861	662	12	11
ENSG00000086232_19_0.9876	24	1	1
ENSG00000086232_19_27735.1862	110	0	41
ENSG00000086232_2_27735.394	248	0	4
ENSG00000086232_20_0.9876	7	0	0
ENSG00000086232_20_27735.1862	113	0	1
ENSG00000086232_21_27735.1864	152	0	3
ENSG00000086232_22_27735.1864	55	1	1
ENSG00000086232_23_27735.1871	32	0	6
ENSG00000086232_24_18490.2428	325	2	4
ENSG00000086232_24_27735.1873	504	2	18
ENSG00000086232_28_27735.395	214	3	3
ENSG00000086232_29_27735.415	10	1	0
ENSG00000086232_3_27735.417	103	2	0
ENSG00000086232_30_27735.436	35	1	0
ENSG00000086232_4_27735.418	0	0	0
ENSG00000086232_53_18490.2433	3	0	0
ENSG00000086232_69_0.7332	43	0	0
ENSG00000086232_7_27735.430	1	0	0
ENSG00000086232_70_0.7318	258	0	2
ENSG00000086232_71_0.7316	116	1	1
ENSG00000086232_8_27735.433	132	2	1
ENSG00000086232_85_0.9918	58	0	1
ENSG00000086232_86_0.9917	75	0	2
ENSG00000086232_87_0.9905	82	0	1
ENSG00000086232_88_0.9903	116	0	1
ENSG00000086232_91_0.9895	106	1	1
ENSG00000086288_0_0.3	269	2	6
ENSG00000086288_1_0.4	2	0	0
ENSG00000086288_10_0.6	10	0	0
ENSG00000086288_10_38853.15527	224	1	0
ENSG00000086288_11_0.7	190	0	3
ENSG00000086288_11_38853.15527	245	2	5
ENSG00000086288_12_38853.15531	190	0	7
ENSG00000086288_13_38853.15537	121	1	1
ENSG00000086288_14_38853.15568	103	1	3
ENSG00000086288_15_12951.4380	132	2	4
ENSG00000086288_15_38853.15578	207	1	3
ENSG00000086288_16_12951.4393	4	0	0
ENSG00000086288_16_38853.15588	33	0	18
ENSG00000086288_18_0.2334	83	0	1
ENSG00000086288_19_0.2345	106	0	1
ENSG00000086288_2_0.4	88	0	1
ENSG00000086288_26_38853.15535	10	0	0
ENSG00000086288_27_38853.15542	57	0	1
ENSG00000086288_29_38853.15559	32	0	0
ENSG00000086288_30_38853.15566	50	0	0
ENSG00000086288_31_38853.15567	224	0	3
ENSG00000086288_32_38853.15567	30	0	0
ENSG00000086288_33_38853.15569	54	1	2
ENSG00000086288_35_38853.15571	134	0	2
ENSG00000086288_36_38853.15572	464	2	5
ENSG00000086288_37_38853.15584	8	0	89
ENSG00000086288_38_38853.15589	334	4	11
ENSG00000086288_39_38853.15603	0	0	0
ENSG00000086288_6_12951.3955	63	0	1
ENSG00000086288_9_38853.15526	134	1	2
ENSG00000086475_0_23154.444	88	0	0
ENSG00000086475_10_23154.508	657	0	13
ENSG00000086475_11_23154.508	591	4	9
ENSG00000086475_12_23154.447	153	0	0
ENSG00000086475_13_15436.1572	1057	13	11
ENSG00000086475_13_23154.448	24	0	0
ENSG00000086475_14_15436.1572	112	0	5
ENSG00000086475_15_15436.1567	26	0	0
ENSG00000086475_16_15436.1567	43	0	1
ENSG00000086475_17_15436.1557	9	0	0
ENSG00000086475_18_15436.1539	121	1	3
ENSG00000086475_18_23154.470	495	4	2
ENSG00000086475_19_15436.1537	34	0	0
ENSG00000086475_22_23154.494	7	0	0
ENSG00000086475_23_23154.498	10	0	0
ENSG00000086475_24_23154.503	97	0	1
ENSG00000086475_25_23154.508	184	0	3
ENSG00000086475_26_23154.509	9	0	0
ENSG00000086475_42_15436.1569	29	0	0
ENSG00000086475_43_15436.1548	438	0	4
ENSG00000086475_44_15436.1548	24	0	0
ENSG00000086475_45_15436.1547	335	1	4
ENSG00000086475_47_15436.1538	86	0	1
ENSG00000086475_48_15436.1536	7	1	1
ENSG00000086475_49_15436.1534	5	0	0
ENSG00000086475_5_23154.487	115	1	2
ENSG00000086475_6_23154.497	164	2	3
ENSG00000086475_7_23154.497	48	0	0
ENSG00000086475_8_23154.500	135	2	3
ENSG00000086475_9_23154.506	53	0	0
ENSG00000087586_1_17211.13	1	0	0
ENSG00000087586_10_11474.652	7	1	0
ENSG00000087586_11_11474.649	6	0	0
ENSG00000087586_12_11474.648	104	0	140
ENSG00000087586_13_11474.648	124	2	1
ENSG00000087586_14_11474.647	5	0	1
ENSG00000087586_17_11474.629	0	0	0
ENSG00000087586_18_11474.616	3	0	0
ENSG00000087586_19_11474.613	0	0	0
ENSG00000087586_20_11474.604	49	0	1
ENSG00000087586_21_11474.601	0	0	0
ENSG00000087586_22_11474.601	286	3	9
ENSG00000087586_23_11474.584	62	1	1
ENSG00000087586_24_11474.582	376	4	4
ENSG00000087586_25_11474.578	0	0	0
ENSG00000087586_26_11474.568	314	2	6
ENSG00000087586_27_11474.564	1184	5	18
ENSG00000087586_28_11474.558	0	0	0
ENSG00000087586_47_11474.1674	14	0	0
ENSG00000087586_49_11474.1298	0	0	0
ENSG00000087586_50_11474.1295	0	0	0
ENSG00000087586_51_11474.646	488	4	6
ENSG00000087586_54_11474.610	107	1	2
ENSG00000087586_55_11474.586	119	3	1
ENSG00000087586_57_11474.583	1182	5	10
ENSG00000087586_58_11474.581	1	0	0
ENSG00000087586_59_11474.560	1716	8	40
ENSG00000087586_60_11474.559	24	1	0
ENSG00000087586_8_11474.1300	22	0	1
ENSG00000087586_9_11474.1295	143	2	2
ENSG00000087589_0_0.5	111	0	2
ENSG00000087589_1_0.5	119	0	0
ENSG00000087589_13_23614.8256	182	1	3
ENSG00000087589_14_23614.8266	130	0	3
ENSG00000087589_16_23614.8272	34	0	0
ENSG00000087589_17_23614.8273	191	1	2
ENSG00000087589_21_23614.8287	81	1	2
ENSG00000087589_22_23614.8288	166	2	2
ENSG00000087589_27_23614.8314	18	0	0
ENSG00000087589_29_23614.8332	174	3	1
ENSG00000087589_3_0.4	38	0	1
ENSG00000087589_4_0.8	562	7	15
ENSG00000087589_45_23614.8245	0	0	0
ENSG00000087589_46_23614.8245	101	1	3
ENSG00000087589_48_23614.8261	35	0	0
ENSG00000087589_49_23614.8267	313	2	7
ENSG00000087589_5_0.8	202	0	6
ENSG00000087589_51_23614.8289	134	2	3
ENSG00000087589_52_23614.8290	4	0	0
ENSG00000087589_53_23614.8292	38	0	2
ENSG00000087589_6_0.9	1055	8	30
ENSG00000087589_67_23614.8329	29	0	1
ENSG00000087589_68_23614.8330	166	1	2
ENSG00000087589_69_23614.8332	159	0	4
ENSG00000087589_7_0.9	209	1	5
ENSG00000087589_70_23614.8332	198	1	6
ENSG00000087589_71_23614.8333	43	0	0
ENSG00000087589_8_0.10	144	0	2
ENSG00000087589_87_23614.8372	501	7	9
ENSG00000087589_9_23614.8245	609	1	9
ENSG00000090273_0_0.2972	93	2	0
ENSG00000090273_1_0.2942	49	0	1
ENSG00000090273_12_0.2971	27	0	0
ENSG00000090273_13_0.2971	80	0	1
ENSG00000090273_13_11656.1421	95	0	1
ENSG00000090273_14_0.2929	28	0	1
ENSG00000090273_15_0.2971	98	1	3
ENSG00000090273_16_0.2962	172	1	2
ENSG00000090273_17_0.2959	19	0	1
ENSG00000090273_2_0.2942	100	0	1
ENSG00000090273_22_11656.1471	677	2	15
ENSG00000090273_24_11656.1482	498	4	11
ENSG00000090273_26_11656.1487	24	0	1
ENSG00000090273_35_11656.1532	206	2	6
ENSG00000090273_39_11656.1539	74	0	0
ENSG00000090273_40_11656.1544	296	1	7
ENSG00000090273_41_11656.1546	2	0	0
ENSG00000090273_42_11656.1548	114	2	4
ENSG00000090273_43_11656.1549	8	0	0
ENSG00000090273_44_11656.1549	206	0	3
ENSG00000090273_45_11656.1550	21	0	1
ENSG00000090273_46_11656.1551	41	0	2
ENSG00000090273_47_11656.1555	381	3	6
ENSG00000090273_50_11656.1566	116	2	1
ENSG00000090273_51_11656.1567	56	0	4
ENSG00000090273_53_11656.1576	753	2	126
ENSG00000090273_61_11656.4220	63	0	0
ENSG00000090273_62_11656.4221	46	0	0
ENSG00000090273_63_11656.4236	194	2	3
ENSG00000090273_8_11656.1412	86	1	1
ENSG00000090316_0_0.452	29	1	1
ENSG00000090316_1_0.452	4	0	0
ENSG00000090316_10_12574.6939	79	0	1
ENSG00000090316_12_12574.6944	84	2	193
ENSG00000090316_14_12574.6882	59	0	2
ENSG00000090316_15_12574.6884	102	7	2
ENSG00000090316_16_0.461	11	0	0
ENSG00000090316_16_12574.6897	19	0	2
ENSG00000090316_17_0.459	25	0	4
ENSG00000090316_17_12574.6906	63	0	47
ENSG00000090316_18_12574.6907	18	0	0
ENSG00000090316_19_12574.6910	79	0	14
ENSG00000090316_2_0.475	113	2	0
ENSG00000090316_20_12574.6914	0	0	0
ENSG00000090316_20_37722.13840	243	4	3
ENSG00000090316_21_12574.6931	109	1	5
ENSG00000090316_21_37722.13842	6	0	0
ENSG00000090316_22_12574.6942	793	6	15
ENSG00000090316_3_0.474	4	0	0
ENSG00000090316_3_12574.6897	2	0	0
ENSG00000090316_4_0.472	583	3	9
ENSG00000090316_4_12574.6897	134	1	0
ENSG00000090316_5_0.470	1	0	0
ENSG00000090316_5_12574.6905	128	0	2
ENSG00000090316_6_0.469	21	0	3
ENSG00000090316_6_12574.6906	41	0	1
ENSG00000090316_65_37722.13836	59	1	0
ENSG00000090316_68_37722.13844	26	0	3
ENSG00000090316_7_12574.6909	0	0	0
ENSG00000090316_9_12574.6938	546	2	15
ENSG00000095015_0_0.60	98	0	2
ENSG00000095015_0_60435.23489	72	1	0
ENSG00000095015_1_0.62	410	3	9
ENSG00000095015_104_40290.14716	125	0	0
ENSG00000095015_105_40290.14718	84	3	2
ENSG00000095015_106_40290.14718	211	1	3
ENSG00000095015_107_40290.14738	208	1	0
ENSG00000095015_108_40290.14746	38	0	0
ENSG00000095015_109_40290.14749	26	0	0
ENSG00000095015_110_40290.14754	31	0	0
ENSG00000095015_111_40290.14757	145	0	6
ENSG00000095015_112_40290.14758	581	4	7
ENSG00000095015_113_40290.14758	28	0	0
ENSG00000095015_114_40290.14776	209	1	2
ENSG00000095015_115_40290.14777	0	0	0
ENSG00000095015_116_40290.14777	154	1	2
ENSG00000095015_117_40290.14779	3	0	0
ENSG00000095015_187_60435.23464	51	0	0
ENSG00000095015_2_0.119	157	2	11
ENSG00000095015_3_0.120	70	0	3
ENSG00000095015_32_40290.14714	41	1	0
ENSG00000095015_33_40290.14716	16	1	0
ENSG00000095015_34_40290.14728	826	3	11
ENSG00000095015_36_40290.14732	32	0	0
ENSG00000095015_38_40290.14753	238	1	4
ENSG00000095015_4_0.121	302	1	7
ENSG00000095015_40_40290.14764	11	0	2
ENSG00000095015_85_60435.23456	275	2	4
ENSG00000095015_86_60435.23473	131	0	1
ENSG00000095015_87_60435.23487	119	1	0
ENSG00000096063_0_44188.4457	1318	12	17
ENSG00000096063_1_44188.4180	37	1	1
ENSG00000096063_10_44188.3475	197	3	3
ENSG00000096063_18_44188.4450	87	0	3
ENSG00000096063_19_44188.4188	18	0	0
ENSG00000096063_2_44188.4177	272	0	4
ENSG00000096063_20_44188.4188	260	1	4
ENSG00000096063_21_44188.4185	52	0	1
ENSG00000096063_22_44188.4179	164	0	2
ENSG00000096063_23_44188.4178	87	2	2
ENSG00000096063_23_66282.6355	71	0	1
ENSG00000096063_24_44188.4178	131	0	2
ENSG00000096063_24_66282.6538	282	0	1
ENSG00000096063_25_44188.4177	429	1	3
ENSG00000096063_25_66282.6552	115	2	2
ENSG00000096063_26_44188.3479	274	1	3
ENSG00000096063_26_66282.6555	48	2	1
ENSG00000096063_27_44188.3477	0	0	0
ENSG00000096063_28_44188.3465	0	0	0
ENSG00000096063_3_22094.10637	55	0	1
ENSG00000096063_3_44188.4161	43	0	2
ENSG00000096063_4_22094.10626	173	1	2
ENSG00000096063_4_44188.4157	160	0	2
ENSG00000096063_47_22094.10615	3	0	0
ENSG00000096063_48_22094.10615	74	0	1
ENSG00000096063_5_22094.10625	46	1	0
ENSG00000096063_5_44188.4157	5	0	0
ENSG00000096063_6_22094.10615	384	2	0
ENSG00000096063_8_44188.3475	20	0	1
ENSG00000096063_9_44188.3475	118	0	2
ENSG00000096395_0_0.2117	1084	7	24
ENSG00000096395_0_2334.676	302	1	6
ENSG00000096395_0_4668.37	129	0	1
ENSG00000096395_1_2334.665	714	3	11
ENSG00000096395_1_4668.34	74	78	2
ENSG00000096395_10_0.2116	37	1	0
ENSG00000096395_10_4668.0	2	0	0
ENSG00000096395_11_0.2113	286	1	2
ENSG00000096395_11_4668.38	1	0	0
ENSG00000096395_12_4668.36	50	0	3
ENSG00000096395_13_4668.32	314	1	9
ENSG00000096395_14_4668.22	21	0	0
ENSG00000096395_15_4668.18	612	2	11
ENSG00000096395_16_4668.6	0	0	0
ENSG00000096395_17_4668.4	93	1	1
ENSG00000096395_18_4668.0	73	0	2
ENSG00000096395_2_2334.664	24	1	1
ENSG00000096395_2_4668.34	10	0	0
ENSG00000096395_3_2334.691	192	0	2
ENSG00000096395_3_4668.33	192	0	6
ENSG00000096395_4_4668.27	78	0	2
ENSG00000096395_5_2334.677	30	0	0
ENSG00000096395_5_4668.27	20	0	1
ENSG00000096395_6_2334.674	5	0	0
ENSG00000096395_6_4668.26	42	0	0
ENSG00000096395_8_0.2117	92	2	1
ENSG00000096395_8_4668.5	12	0	1
ENSG00000096395_9_0.2116	95	0	1
ENSG00000096395_9_2334.661	2	0	0
ENSG00000096395_9_4668.3	621	3	9
ENSG00000097007_0_0.40382	0	0	0
ENSG00000097007_0_86864.5	179	1	231
ENSG00000097007_1_0.40382	21	0	0
ENSG00000097007_1_86864.0	70	1	1
ENSG00000097007_10_0.40356	178	0	1
ENSG00000097007_11_0.40349	0	0	0
ENSG00000097007_12_0.40348	0	0	0
ENSG00000097007_13_0.40348	0	0	0
ENSG00000097007_181_130296.6202	114	0	6
ENSG00000097007_183_130296.6212	1021	9	17
ENSG00000097007_184_130296.6219	88	0	2
ENSG00000097007_185_130296.6222	173	3	4
ENSG00000097007_2_0.40381	29	0	1
ENSG00000097007_2_86864.1	81	0	2
ENSG00000097007_3_0.40378	138	0	4
ENSG00000097007_3_86864.1	178	1	2
ENSG00000097007_345_130296.6204	157	4	4
ENSG00000097007_346_130296.6206	92	0	1
ENSG00000097007_347_130296.6206	176	0	2
ENSG00000097007_348_130296.6210	352	2	7
ENSG00000097007_349_130296.6217	327	1	2
ENSG00000097007_350_130296.6223	293	2	5
ENSG00000097007_4_86864.7	1584	7	18
ENSG00000097007_5_0.40373	16	0	0
ENSG00000097007_5_86864.7	9	0	1
ENSG00000097007_6_0.40373	72	0	0
ENSG00000097007_6_86864.8	1	0	0
ENSG00000097007_7_0.40369	0	0	0
ENSG00000097007_8_0.40359	8	0	0
ENSG00000097007_9_0.40357	8	0	0
ENSG00000097046_0_6228.2181	199	2	1
ENSG00000097046_1_6228.2189	34	0	1
ENSG00000097046_10_0.16	14	0	1
ENSG00000097046_13_6228.3802	1	0	1
ENSG00000097046_14_6228.3803	0	0	0
ENSG00000097046_15_6228.3821	128	2	3
ENSG00000097046_16_6228.3826	33	0	1
ENSG00000097046_17_6228.3828	0	0	0
ENSG00000097046_18_6228.3851	0	0	0
ENSG00000097046_19_6228.2189	25	0	0
ENSG00000097046_2_6228.2217	0	0	0
ENSG00000097046_20_6228.2197	8	0	0
ENSG00000097046_21_6228.2212	94	1	1
ENSG00000097046_22_6228.2221	176	0	4
ENSG00000097046_3_0.5	5	0	0
ENSG00000097046_3_6228.2219	17	0	0
ENSG00000097046_31_6228.3803	93	0	2
ENSG00000097046_32_6228.3825	185	0	2
ENSG00000097046_33_6228.3829	73	0	3
ENSG00000097046_34_6228.3829	246	0	5
ENSG00000097046_35_6228.3831	13	272	0
ENSG00000097046_36_6228.3839	31	0	0
ENSG00000097046_37_6228.2058	23	0	0
ENSG00000097046_4_0.15	505	5	8
ENSG00000097046_4_6228.2219	172	1	1
ENSG00000097046_5_0.17	219	1	1
ENSG00000097046_5_6228.2220	39	1	2
ENSG00000097046_6_0.30	0	0	0
ENSG00000097046_8_0.15	36	0	0
ENSG00000097046_9_0.16	68	0	0
ENSG00000099308_0_0.0	78	2	0
ENSG00000099308_101_26948.13184	0	0	0
ENSG00000099308_169_40422.15579	94	3	1
ENSG00000099308_170_40422.15597	231	2	1
ENSG00000099308_171_40422.15597	212	2	3
ENSG00000099308_172_40422.15598	140	1	3
ENSG00000099308_173_40422.15601	64	0	0
ENSG00000099308_22_13474.8593	240	3	3
ENSG00000099308_23_13474.8593	0	0	0
ENSG00000099308_24_13474.8608	39	0	2
ENSG00000099308_24_26948.13183	323	5	1
ENSG00000099308_25_13474.8608	41	0	3
ENSG00000099308_25_26948.13184	93	1	1
ENSG00000099308_26_13474.8610	64	1	1
ENSG00000099308_26_26948.13185	0	0	20
ENSG00000099308_27_13474.8613	1020	11	97
ENSG00000099308_27_26948.13188	142	2	1
ENSG00000099308_28_13474.8614	336	2	7
ENSG00000099308_28_26948.13189	8	0	0
ENSG00000099308_29_13474.8614	0	0	0
ENSG00000099308_30_13474.8618	20	0	0
ENSG00000099308_52_40422.15578	46	0	0
ENSG00000099308_53_40422.15579	6	0	0
ENSG00000099308_54_40422.15579	105	0	1
ENSG00000099308_56_40422.15601	170	1	2
ENSG00000099308_91_13474.8592	33	0	1
ENSG00000099308_92_13474.8595	374	5	4
ENSG00000099308_93_13474.8597	93	0	3
ENSG00000099308_94_13474.8602	318	2	9
ENSG00000099308_95_13474.8614	594	2	14
ENSG00000099385_10_45999.235	233	0	3
ENSG00000099385_11_45999.34	330	0	8
ENSG00000099385_12_45999.30	122	1	0
ENSG00000099385_13_45999.20	55	0	1
ENSG00000099385_14_45999.5	1278	11	26
ENSG00000099385_2_45999.413	192	0	10
ENSG00000099385_3_45999.410	245	0	3
ENSG00000099385_40_45999.1695	108	1	2
ENSG00000099385_41_45999.1693	0	0	0
ENSG00000099385_42_45999.1689	37	0	2
ENSG00000099385_43_45999.1674	139	2	3
ENSG00000099385_44_45999.1674	799	6	22
ENSG00000099385_45_45999.1672	294	1	6
ENSG00000099385_46_45999.1668	83	0	5
ENSG00000099385_47_45999.459	8	0	0
ENSG00000099385_56_45999.244	0	0	0
ENSG00000099385_57_45999.243	56	0	5
ENSG00000099385_58_45999.242	539	3	14
ENSG00000099385_59_45999.239	146	0	3
ENSG00000099385_60_45999.238	51	0	1
ENSG00000099385_61_45999.235	149	2	1
ENSG00000099385_62_45999.234	106	1	3
ENSG00000099385_67_45999.1691	368	2	7
ENSG00000099385_68_45999.1673	55	1	0
ENSG00000099385_69_45999.1669	40	0	206
ENSG00000099385_70_45999.1668	372	1	10
ENSG00000099385_71_45999.1668	109	0	2
ENSG00000099385_72_45999.1668	22	0	0
ENSG00000099385_8_45999.243	353	1	3
ENSG00000099385_9_45999.236	106	3	0
ENSG00000099968_0_25441.7830	417	2	6
ENSG00000099968_1_25441.7808	155	3	0
ENSG00000099968_10_25441.7785	77	0	1
ENSG00000099968_10_50882.7697	0	0	0
ENSG00000099968_11_25441.7785	0	0	0
ENSG00000099968_11_50882.7708	19	0	1
ENSG00000099968_12_50882.7712	320	1	3
ENSG00000099968_13_50882.7713	89	2	1
ENSG00000099968_14_50882.7716	131	1	1
ENSG00000099968_15_50882.7724	683	3	5
ENSG00000099968_16_50882.7725	17	0	0
ENSG00000099968_19_50882.1346	205	0	3
ENSG00000099968_20_50882.1365	0	0	0
ENSG00000099968_3_25441.7787	41	0	1
ENSG00000099968_32_50882.3318	6	0	0
ENSG00000099968_33_50882.3319	43	0	1
ENSG00000099968_37_50882.7689	117	0	1
ENSG00000099968_38_50882.7707	0	0	0
ENSG00000099968_39_50882.7718	45	1	1
ENSG00000099968_4_25441.7829	521	1	228
ENSG00000099968_5_25441.7828	55	1	0
ENSG00000099968_57_50882.3302	14	0	1
ENSG00000099968_58_50882.3302	32	0	1
ENSG00000099968_59_50882.3309	4	1	0
ENSG00000099968_6_25441.7826	563	4	11
ENSG00000099968_60_50882.3316	2	0	0
ENSG00000099968_61_50882.3318	14	0	0
ENSG00000099968_7_25441.7817	6	0	0
ENSG00000099968_8_25441.7799	11	0	0
ENSG00000099968_9_50882.7691	6	0	0
ENSG00000100077_0_0.3	25	8	2
ENSG00000100077_0_41111.26528	232	0	5
ENSG00000100077_0_82222.32172	0	0	0
ENSG00000100077_1_0.7	18	1	0
ENSG00000100077_1_41111.26514	0	0	0
ENSG00000100077_1_82222.32197	50	0	0
ENSG00000100077_10_0.13112	702	1	7
ENSG00000100077_12_0.13127	1	0	0
ENSG00000100077_2_0.9	2	0	0
ENSG00000100077_2_41111.26533	1	0	0
ENSG00000100077_2_82222.34236	81	0	3
ENSG00000100077_20_82222.32189	1	0	0
ENSG00000100077_21_82222.32190	79	0	1
ENSG00000100077_22_82222.32200	375	5	8
ENSG00000100077_23_82222.32208	101	2	1
ENSG00000100077_24_82222.32862	0	0	0
ENSG00000100077_25_82222.32877	145	1	1
ENSG00000100077_26_82222.34231	137	0	2
ENSG00000100077_27_82222.34232	27	1	0
ENSG00000100077_28_82222.34241	28	0	0
ENSG00000100077_29_82222.35767	104	0	0
ENSG00000100077_3_0.27	86	1	0
ENSG00000100077_3_82222.35753	9	1	0
ENSG00000100077_31_82222.36463	82	0	0
ENSG00000100077_4_0.30	2485	17	47
ENSG00000100077_5_0.13106	34	0	1
ENSG00000100077_6_0.13137	13	0	1
ENSG00000100077_7_0.13108	5	0	0
ENSG00000100077_8_0.13109	52	0	0
ENSG00000100077_9_0.13110	150	0	0
ENSG00000100288_0_16878.1496	2	0	0
ENSG00000100288_1_16878.1497	106	0	1
ENSG00000100288_151_0.4846	0	0	0
ENSG00000100288_152_0.4836	38	0	3
ENSG00000100288_153_0.4836	96	1	5
ENSG00000100288_154_0.4833	259	1	2
ENSG00000100288_155_0.4832	217	1	2
ENSG00000100288_157_0.4690	89	0	3
ENSG00000100288_161_0.4689	42	0	1
ENSG00000100288_162_0.4687	329	1	3
ENSG00000100288_163_0.4672	454	2	73
ENSG00000100288_164_0.4670	62	0	2
ENSG00000100288_62_0.4835	35	0	0
ENSG00000100288_63_0.4827	5	0	0
ENSG00000100288_65_0.4826	270	2	7
ENSG00000100288_69_0.4691	327	3	3
ENSG00000100288_70_0.4673	264	2	29
ENSG00000100288_71_0.4672	324	6	4
ENSG00000100288_72_0.4670	41	0	6
ENSG00000100288_74_0.4660	8	0	0
ENSG00000100288_75_0.4589	547	5	40
ENSG00000100288_76_0.4589	254	0	10
ENSG00000100288_77_0.4588	224	2	4
ENSG00000100288_78_0.4582	59	0	11
ENSG00000100288_79_0.4582	298	4	8
ENSG00000100288_80_0.4566	259	1	6
ENSG00000100288_81_0.4565	337	3	5
ENSG00000100288_82_0.4563	74	1	2
ENSG00000100288_83_0.4535	146	0	2
ENSG00000100288_84_0.4533	27	0	0
ENSG00000100490_0_65151.38	13	0	0
ENSG00000100490_1_65151.21	146	0	1
ENSG00000100490_10_65151.1	3	0	0
ENSG00000100490_11_65151.56	133	0	3
ENSG00000100490_12_65151.50	18	0	0
ENSG00000100490_121_0.18980	24	0	0
ENSG00000100490_122_0.18974	83	2	3
ENSG00000100490_123_0.18965	323	0	5
ENSG00000100490_124_0.18952	32	0	0
ENSG00000100490_125_0.18947	35	0	0
ENSG00000100490_13_65151.50	128	0	3
ENSG00000100490_2_65151.5	282	1	6
ENSG00000100490_3_65151.59	951	2	16
ENSG00000100490_4_0.18249	0	0	0
ENSG00000100490_4_65151.55	23	0	0
ENSG00000100490_5_0.18248	19	0	2
ENSG00000100490_5_65151.55	123	0	4
ENSG00000100490_6_0.18248	49	1	1
ENSG00000100490_6_65151.49	91	1	0
ENSG00000100490_66_0.18978	36	0	0
ENSG00000100490_67_0.18977	127	0	2
ENSG00000100490_68_0.18976	0	0	0
ENSG00000100490_69_0.18960	146	0	4
ENSG00000100490_70_0.18958	161	0	0
ENSG00000100490_71_0.18952	451	3	7
ENSG00000100490_74_0.18276	50	0	0
ENSG00000100490_75_0.18269	92	0	0
ENSG00000100490_78_0.18249	223	1	3
ENSG00000100490_8_65151.36	1360	9	29
ENSG00000100490_9_65151.30	1	0	0
ENSG00000100503_0_83517.63	0	0	0
ENSG00000100503_1_83517.53	45	0	1
ENSG00000100503_10_83517.5100	35	0	0
ENSG00000100503_11_83517.64	321	1	16
ENSG00000100503_12_83517.64	166	0	7
ENSG00000100503_13_83517.64	10	0	0
ENSG00000100503_14_83517.62	213	3	7
ENSG00000100503_15_83517.60	0	0	0
ENSG00000100503_16_83517.60	35	0	2
ENSG00000100503_17_83517.59	29	0	0
ENSG00000100503_18_83517.58	220	0	5
ENSG00000100503_19_83517.54	23	0	0
ENSG00000100503_20_83517.43	30	0	0
ENSG00000100503_21_83517.42	821	3	11
ENSG00000100503_22_55678.9738	475	4	8
ENSG00000100503_22_83517.41	0	0	0
ENSG00000100503_23_83517.25	424	1	9
ENSG00000100503_24_83517.25	113	0	1
ENSG00000100503_25_83517.23	10	0	1
ENSG00000100503_26_83517.22	88	0	1
ENSG00000100503_27_83517.0	32	0	0
ENSG00000100503_28_83517.0	313	3	3
ENSG00000100503_29_83517.5108	145	0	2
ENSG00000100503_30_83517.5106	0	0	0
ENSG00000100503_4_83517.43	64	0	1
ENSG00000100503_43_55678.9744	11	0	0
ENSG00000100503_5_83517.41	225	0	6
ENSG00000100503_6_83517.40	0	0	0
ENSG00000100503_7_83517.17	1	0	0
ENSG00000100503_9_83517.5112	67	1	0
ENSG00000100865_0_10148.2358	270	1	5
ENSG00000100865_0_15222.1139	1	0	0
ENSG00000100865_1_10148.2357	245	2	3
ENSG00000100865_1_15222.1126	70	0	2
ENSG00000100865_10_15222.1123	75	0	1
ENSG00000100865_11_15222.1117	47	1	0
ENSG00000100865_12_15222.1117	0	0	0
ENSG00000100865_13_15222.1110	3	0	0
ENSG00000100865_13_5074.4762	258	2	0
ENSG00000100865_14_15222.1086	316	0	3
ENSG00000100865_15_5074.4743	26	0	1
ENSG00000100865_16_5074.4743	174	2	1
ENSG00000100865_2_10148.2362	0	0	0
ENSG00000100865_2_15222.1126	62	0	0
ENSG00000100865_3_10148.2356	0	0	0
ENSG00000100865_3_15222.1121	3	0	0
ENSG00000100865_4_10148.2354	1	0	0
ENSG00000100865_4_15222.1100	0	0	0
ENSG00000100865_47_5074.4765	263	0	3
ENSG00000100865_48_5074.4763	488	6	6
ENSG00000100865_5_10148.2354	64	0	1
ENSG00000100865_5_15222.1098	34	0	1
ENSG00000100865_52_5074.4743	148	0	1
ENSG00000100865_6_10148.2353	157	1	7
ENSG00000100865_6_15222.1097	0	0	0
ENSG00000100865_7_10148.2350	81	0	0
ENSG00000100865_7_15222.1087	17	0	1
ENSG00000100865_8_10148.2342	58	0	8
ENSG00000100865_8_15222.1087	76	2	2
ENSG00000100865_9_15222.0	2	0	0
ENSG00000101109_0_0.3950	219	1	4
ENSG00000101109_1_0.3953	137	0	4
ENSG00000101109_10_0.5099	0	0	0
ENSG00000101109_11_0.5117	0	0	0
ENSG00000101109_12_0.5118	125	2	8
ENSG00000101109_2_0.3964	62	0	0
ENSG00000101109_20_0.1828	4	0	0
ENSG00000101109_21_0.1834	110	0	2
ENSG00000101109_23_0.1	0	0	0
ENSG00000101109_24_0.3953	50	2	0
ENSG00000101109_25_0.3953	20	0	1
ENSG00000101109_26_0.3958	233	1	5
ENSG00000101109_27_0.3970	42	0	0
ENSG00000101109_28_0.3971	2	0	0
ENSG00000101109_29_0.3980	113	1	5
ENSG00000101109_3_0.3974	56	0	1
ENSG00000101109_30_0.3984	23	1	1
ENSG00000101109_31_0.3985	7	0	0
ENSG00000101109_32_0.5086	2	1	0
ENSG00000101109_33_0.5086	12	0	1
ENSG00000101109_36_0.1849	216	1	5
ENSG00000101109_4_0.3979	84	0	1
ENSG00000101109_42_28371.9508	57	0	2
ENSG00000101109_43_28371.9510	711	1	13
ENSG00000101109_5_0.3993	2	0	0
ENSG00000101109_6_0.3995	293	1	6
ENSG00000101109_7_0.11	25	0	1
ENSG00000101109_8_0.5086	0	0	0
ENSG00000101109_8_28371.9514	313	4	7
ENSG00000101109_9_0.5096	0	0	0
ENSG00000101182_0_5742.184	3	0	0
ENSG00000101182_1_2871.970	24	0	0
ENSG00000101182_1_5742.185	47	0	3
ENSG00000101182_11_2871.933	8	0	1
ENSG00000101182_2_2871.966	44	0	1
ENSG00000101182_23_2871.969	0	0	0
ENSG00000101182_25_2871.967	1	0	0
ENSG00000101182_26_2871.955	0	0	0
ENSG00000101182_29_2871.949	49	0	0
ENSG00000101182_3_2871.966	216	0	4
ENSG00000101182_3_5742.188	17	0	125
ENSG00000101182_30_2871.940	56	0	0
ENSG00000101182_31_2871.939	20	0	0
ENSG00000101182_32_2871.939	76	1	0
ENSG00000101182_33_2871.937	5	0	0
ENSG00000101182_34_2871.937	9	0	0
[truncated: 10,472 more rows]
