# Supplementary material for: CRISPR library designer (CLD): software for multispecies design of single guide RNA libraries
Source: Genome Biol. 2016 Mar 24;17:55. doi: 10.1186/s13059-016-0915-2 (PMC4807595; doi:10.1186/s13059-016-0915-2)
Supplement: Additional file 8: — Table S7. Counts after processing the raw read files with Additional file 17: Supplementary file 4 for TRAIL2. (XLSX 414 kb) [file 13059_2016_915_MOESM8_ESM.xlsx]

## Sheet: 2194_CRISPR_BM_TRAIL2_extracted
DesignID	fullmatch	seedmatch	seedmismatch
BAX_0_0_L	1682	2	105
BAX_0_997	76	3	2
BAX_1_0	189	3	4
BAX_1_997_L	1449	4	21
BAX_10_0	223	1	9
BAX_10_997_L	1610	10	30
BAX_11_0	181	3	2
BAX_11_997	1049	4	30
BAX_12_0	509	1	1
BAX_12_997	64	0	1
BAX_13_0_L_Z	0	0	0
BAX_13_997	492	3	12
BAX_14_0	0	0	0
BAX_14_997	88	1	4
BAX_15_0	0	0	0
BAX_15_997	0	0	0
BAX_16_0_Z	450	2	4
BAX_16_997_C	5039	33	76
BAX_17_0_Z	130	1	6
BAX_17_997	176	1	6
BAX_18_0	62	1	0
BAX_18_997	32	1	0
BAX_19_0	26	0	13
BAX_19_997_C	10	0	0
BAX_2_0	257	3	19
BAX_2_997	303	1	6
BAX_20_0	639	6	13
BAX_20_997	19	0	0
BAX_21_0	505	1	6
BAX_21_997	525	2	6
BAX_22_0	69	0	0
BAX_22_997	200	1	4
BAX_23_0_Z	0	0	0
BAX_23_997	821	6	4
BAX_24_0_C_Z	187	3	1
BAX_24_997	351	2	4
BAX_25_0_Z	47	0	0
BAX_25_997_C	132	0	1
BAX_26_0_Z	676	5	6
BAX_26_997	48	0	2
BAX_27_0_Z	981	5	20
BAX_27_997	4	0	0
BAX_28_0_Z	219	0	4
BAX_28_997	202	0	5
BAX_29_0_Z	314	1	5
BAX_3_0	12	0	0
BAX_3_997	1929	9	22
BAX_30_0	233	1	7
BAX_31_0_Z	111	0	1
BAX_32_0	282	3	5
BAX_33_0_Z	1008	8	15
BAX_34_0_Z	777	4	19
BAX_35_0	88	0	20
BAX_36_0_L	6	0	9
BAX_37_0	242	0	93
BAX_38_0	602	4	13
BAX_39_0	897	11	20
BAX_4_0	8	0	0
BAX_4_997_L_C	110	3	0
BAX_40_0	61	0	1
BAX_41_0	14	0	0
BAX_42_0	206	2	7
BAX_43_0	659	4	28
BAX_44_0_L_Z	300	3	4
BAX_45_0	232	0	1
BAX_46_0_Z	12	0	0
BAX_47_0	175	3	2
BAX_48_0	1180	2	24
BAX_49_0	387	1	11
BAX_5_0	5	0	23
BAX_5_997	238	0	7
BAX_50_0	62	1	2
BAX_51_0	62	0	232
BAX_52_0	323	0	4
BAX_53_0	0	0	0
BAX_54_0_Z	321	3	7
BAX_55_0_Z	37	1	0
BAX_56_0	230	3	5
BAX_57_0_Z	738	2	11
BAX_58_0_C_Z	231	1	6
BAX_59_0_Z	260	2	4
BAX_6_0	14	0	36
BAX_6_997	808	3	18
BAX_60_0_Z	214	1	6
BAX_61_0_Z	175	0	3
BAX_62_0_Z	254	0	5
BAX_63_0_Z	415	3	4
BAX_7_0	2	0	1
BAX_7_997	338	1	4
BAX_8_0	2	0	0
BAX_8_997	85	1	1
BAX_9_0	0	0	0
BAX_9_997_L	0	0	0
BAX_Guide_1	460	5	4
BAX_Guide_2	75	2	1
BAX_Guide_3	312	1	4
CASP8_0_31008	58	0	0
CASP8_0_38760	2367	17	21
CASP8_1_23256	22	0	1
CASP8_1_31008_L	0	0	0
CASP8_1_38760	413	3	8
CASP8_1_46512	179	0	4
CASP8_10_46512	6685	22	81
CASP8_11_46512	2245	12	37
CASP8_12_38760	173	1	1
CASP8_12_46512	212	4	7
CASP8_13_31008_Z	1237	5	17
CASP8_14_31008	2364	17	22
CASP8_14_46512	524	0	5
CASP8_142601_1	76	0	0
CASP8_142605_1	63	0	0
CASP8_142607_1	211	3	5
CASP8_15_31008	680	5	14
CASP8_16_38760	197	1	1
CASP8_17_38760	611	4	13
CASP8_17_46512	92	1	4
CASP8_18_31008	1609	3	25
CASP8_18_38760	62	1	1
CASP8_18_46512	572	2	8
CASP8_19_31008	1896	13	27
CASP8_19_38760	253	0	1
CASP8_2_23256	295	4	7
CASP8_2_31008	71	0	0
CASP8_2_38760	100	0	2
CASP8_20_31008	242	0	0
CASP8_20_38760	465	4	7
CASP8_20_46512	3571	113	31
CASP8_21_31008	1720	8	14
CASP8_21_38760	38	2	0
CASP8_21_46512	1389	1	7
CASP8_22_31008	123	0	2
CASP8_22_46512	79	1	14
CASP8_23_38760	102	1	1
CASP8_24_23256	643	6	14
CASP8_24_31008	1567	5	42
CASP8_25_23256_C	285	0	3
CASP8_25_38760_C	471	2	11
CASP8_26_23256	151	1	2
CASP8_26_31008	0	0	0
CASP8_26_46512	395	2	4
CASP8_27_23256	44	0	2
CASP8_27_31008_L	371	2	4
CASP8_28_31008_Z	402	0	6
CASP8_28_46512	661	0	14
CASP8_29_31008	4098	26	44
CASP8_3_23256	1	0	0
CASP8_3_38760	730	6	13
CASP8_3_46512	7	0	0
CASP8_30_23256	91	0	0
CASP8_30_31008_L_Z	1992	8	30
CASP8_30_38760	888	5	8
CASP8_31_31008_Z	692	1	17
CASP8_31_38760	85	1	0
CASP8_32_31008_L_Z	1247	11	18
CASP8_32_38760_C	167	0	1
CASP8_32_46512	956	3	19
CASP8_33_31008_L_C_Z	507	4	8
CASP8_33_38760	887	4	10
CASP8_35_31008_L_Z	549	3	8
CASP8_35_46512	124	0	1
CASP8_36_31008	219	0	4
CASP8_36_46512_OLD	21102	63	434
CASP8_38_31008	452	2	4
CASP8_38_46512	137	1	2
CASP8_39_31008_Z	215	0	1
CASP8_39_46512_OLD	196	0	5
CASP8_4_23256	183	1	0
CASP8_4_31008_Z	308	0	5
CASP8_4_38760	20	0	0
CASP8_4_46512	1880	8	37
CASP8_40_31008	185	1	6
CASP8_40_46512	3	0	0
CASP8_41_31008	1032	2	30
CASP8_42_31008	1077	2	13
CASP8_43_31008	1365	5	18
CASP8_43_46512	713	5	12
CASP8_44_31008	588	2	7
CASP8_46_46512	943	2	7
CASP8_47_46512	48	0	2
CASP8_5_23256	8	0	0
CASP8_5_38760	1949	11	34
CASP8_5_46512	1231	6	17
CASP8_50_46512	483	3	2
CASP8_6_23256	8	0	0
CASP8_6_31008_Z	377	5	6
CASP8_6_38760	432	3	10
CASP8_6_46512	894	4	14
CASP8_60_46512_OLD	837	4	16
CASP8_62_46512	2652	16	53
CASP8_7_31008_L_Z	1397	6	16
CASP8_8_31008_L_Z	826	3	13
CASP8_8_38760	1516	4	21
CASP8_8_46512_OLD	1265	5	16
CASP8_9_31008_Z	407	1	8
CASP8_9_38760	482	1	9
CASP8_9_46512_OLD	3444	18	47
ENSG00000002330_0_11154.65	74	2	0
ENSG00000002330_10_11154.40	357	2	6
ENSG00000002330_11_11154.37	47	0	1
ENSG00000002330_12_11154.37	106	0	4
ENSG00000002330_13_11154.32	271	1	8
ENSG00000002330_14_11154.32	218	1	5
ENSG00000002330_15_11154.31	14	0	2
ENSG00000002330_18_11154.15	79	17	1
ENSG00000002330_19_11154.11	573	8	8
ENSG00000002330_2_11154.61	147	1	5
ENSG00000002330_20_11154.10	242	0	5
ENSG00000002330_22_11154.4	24	1	1
ENSG00000002330_3_11154.54	467	1	24
ENSG00000002330_4_11154.50	109	0	3
ENSG00000002330_41_11154.61	333	3	3
ENSG00000002330_42_11154.51	374	0	5
ENSG00000002330_43_11154.45	316	4	3
ENSG00000002330_45_11154.42	556	2	8
ENSG00000002330_46_11154.39	260	1	1
ENSG00000002330_47_11154.34	134	0	3
ENSG00000002330_48_11154.32	135	0	2
ENSG00000002330_49_11154.27	24	0	0
ENSG00000002330_5_11154.49	30	0	0
ENSG00000002330_50_11154.27	422	4	4
ENSG00000002330_55_11154.19	184	2	0
ENSG00000002330_57_11154.11	107	1	0
ENSG00000002330_6_11154.48	209	2	5
ENSG00000002330_7_11154.47	12	0	1
ENSG00000002330_8_11154.47	9	0	1
ENSG00000015475_100_0.3142	51	0	2
ENSG00000015475_101_0.3139	189	2	9
ENSG00000015475_103_0.3138	109	0	1
ENSG00000015475_104_0.3137	281	1	0
ENSG00000015475_105_0.3132	713	1	7
ENSG00000015475_24_0.3169	2648	16	37
ENSG00000015475_25_0.3167	1586	11	30
ENSG00000015475_26_0.3162	625	10	10
ENSG00000015475_27_0.3161	483	13	7
ENSG00000015475_29_0.3156	733	524	11
ENSG00000015475_30_0.3154	1359	5	12
ENSG00000015475_31_0.3153	539	5	7
ENSG00000015475_32_0.3153	601	5	11
ENSG00000015475_33_0.3150	93	0	0
ENSG00000015475_34_0.3143	917	6	12
ENSG00000015475_35_0.3142	1110	3	129
ENSG00000015475_36_0.3141	221	1	3
ENSG00000015475_37_0.3138	6	0	0
ENSG00000015475_38_0.3135	632	10	6
ENSG00000015475_88_0.3169	67	3	4
ENSG00000015475_90_0.3166	60	0	0
ENSG00000015475_91_0.3165	171	2	3
ENSG00000015475_92_0.3164	43	0	0
ENSG00000015475_93_0.3162	34	0	1
ENSG00000015475_95_0.3154	50	0	0
ENSG00000015475_96_0.3152	22	1	0
ENSG00000015475_97_0.3150	288	0	11
ENSG00000015475_98_0.3148	1161	8	23
ENSG00000015475_99_0.3148	523	42	12
ENSG00000030110_0_1922.608	5	0	0
ENSG00000030110_1_1922.605	130	1	6
ENSG00000030110_10_3844.24	176	1	32
ENSG00000030110_11_1922.577	91	0	3
ENSG00000030110_13_1922.570	16	0	1
ENSG00000030110_14_3844.7	0	0	0
ENSG00000030110_15_1922.563	304	1	20
ENSG00000030110_15_3844.5	8	0	0
ENSG00000030110_16_1922.560	81	1	1
ENSG00000030110_16_3844.3	187	1	2
ENSG00000030110_17_1922.559	176	1	1
ENSG00000030110_17_3844.3	77	0	1
ENSG00000030110_18_0.1159	99	0	4
ENSG00000030110_18_3844.2	35	0	0
ENSG00000030110_2_1922.603	109	1	1
ENSG00000030110_3_1922.599	407	3	11
ENSG00000030110_37_1922.609	255	3	5
ENSG00000030110_38_1922.609	0	0	0
ENSG00000030110_39_1922.603	1	0	0
ENSG00000030110_4_1922.599	0	0	0
ENSG00000030110_4_3844.16	105	1	2
ENSG00000030110_40_1922.595	0	0	0
ENSG00000030110_46_1922.582	45	1	0
ENSG00000030110_5_1922.597	3	0	0
ENSG00000030110_50_1922.561	170	0	2
ENSG00000030110_51_1922.559	545	7	7
ENSG00000030110_6_1922.596	126	1	4
ENSG00000030110_7_1922.596	18	0	1
ENSG00000030110_8_1922.595	15	0	0
ENSG00000044459_0_0.10	359	1	3
ENSG00000044459_0_276708.93597	38	0	0
ENSG00000044459_1_0.49	530	1	13
ENSG00000044459_10_0.108	27	0	2
ENSG00000044459_11_0.112	4977	27	95
ENSG00000044459_12_0.115	35	0	2
ENSG00000044459_13_0.6	35	0	1
ENSG00000044459_15_0.2747	6	0	0
ENSG00000044459_15_92236.33530	89	1	1
ENSG00000044459_16_0.2756	921	8	12
ENSG00000044459_16_92236.33537	107	0	2
ENSG00000044459_17_0.2759	0	0	0
ENSG00000044459_17_92236.33773	571	3	8
ENSG00000044459_18_0.30390	0	0	0
ENSG00000044459_19_0.30399	19	0	0
ENSG00000044459_2_0.82	184	0	1
ENSG00000044459_20_0.2753	0	0	0
ENSG00000044459_21_0.2757	283	3	4
ENSG00000044459_22_0.2757	140	0	2
ENSG00000044459_23_0.30399	330	0	6
ENSG00000044459_3_0.82	78	0	197
ENSG00000044459_33_92236.33528	22	0	20
ENSG00000044459_34_276708.93601	56	0	1
ENSG00000044459_34_92236.33541	133	1	0
ENSG00000044459_4_0.85	0	0	0
ENSG00000044459_5_0.87	34	4	11
ENSG00000044459_6_0.88	12	0	0
ENSG00000044459_7_0.90	249	1	5
ENSG00000044459_8_0.93	0	0	0
ENSG00000044459_9_0.97	565	3	16
ENSG00000050748_0_29478.3746	295	4	1
ENSG00000050748_1_29478.3720	392	2	4
ENSG00000050748_15_14739.6282	1140	17	18
ENSG00000050748_15_44217.42	146	0	3
ENSG00000050748_16_14739.6279	234	0	3
ENSG00000050748_16_44217.37	575	2	7
ENSG00000050748_17_14739.6251	24	1	0
ENSG00000050748_18_14739.6251	183	0	2
ENSG00000050748_18_44217.28	165	0	1
ENSG00000050748_2_29478.3725	310	2	1
ENSG00000050748_23_14739.10534	6	0	0
ENSG00000050748_25_14739.10533	3	0	0
ENSG00000050748_27_14739.10524	909	8	23
ENSG00000050748_29_14739.10522	143	1	44
ENSG00000050748_3_14739.10522	1	0	0
ENSG00000050748_3_29478.3724	71	0	1
ENSG00000050748_30_44217.40	287	0	7
ENSG00000050748_31_14739.10516	20	0	0
ENSG00000050748_32_14739.10515	26	0	2
ENSG00000050748_33_14739.10512	463	6	9
ENSG00000050748_34_14739.10510	52	0	0
ENSG00000050748_36_44217.32	72	1	0
ENSG00000050748_38_14739.6287	61	0	1
ENSG00000050748_39_14739.6279	776	1	55
ENSG00000050748_40_14739.6265	125	1	3
ENSG00000050748_41_14739.6263	20	1	0
ENSG00000050748_42_14739.6259	307	1	5
ENSG00000050748_5_14739.10514	4	0	0
ENSG00000050748_6_14739.10513	209	1	6
ENSG00000050748_8_14739.10503	30	0	0
ENSG00000051382_0_45230.5662	0	0	0
ENSG00000051382_1_45230.5633	32	0	1
ENSG00000051382_10_90460.10011	57	0	3
ENSG00000051382_11_90460.10014	12	0	0
ENSG00000051382_12_90460.10019	0	0	0
ENSG00000051382_13_90460.10034	75	0	1
ENSG00000051382_14_90460.10039	0	0	0
ENSG00000051382_15_90460.10040	1	0	0
ENSG00000051382_16_90460.10051	81	0	0
ENSG00000051382_17_90460.10052	115	0	1
ENSG00000051382_18_90460.10052	110	3	0
ENSG00000051382_25_90460.9998	36	0	0
ENSG00000051382_26_90460.10007	39	0	1
ENSG00000051382_27_90460.10007	256	3	9
ENSG00000051382_28_90460.10011	269	1	4
ENSG00000051382_29_90460.10023	443	2	9
ENSG00000051382_3_45230.4898	10	0	0
ENSG00000051382_30_90460.10027	0	0	0
ENSG00000051382_31_90460.10035	4	0	0
ENSG00000051382_32_90460.10036	27	0	1
ENSG00000051382_33_90460.10037	101	0	2
ENSG00000051382_34_90460.10037	343	2	2
ENSG00000051382_35_90460.10044	89	1	1
ENSG00000051382_47_45230.5652	0	0	0
ENSG00000051382_48_45230.5630	647	4	20
ENSG00000051382_49_45230.5630	39	0	0
ENSG00000051382_6_90460.9997	0	0	0
ENSG00000051382_7_90460.10001	7	0	0
ENSG00000051382_8_90460.10006	159	2	5
ENSG00000051382_9_90460.10011	59	0	1
ENSG00000053900_0_0.18	118	0	1
ENSG00000053900_1_0.20	82	1	2
ENSG00000053900_11_0.39	145	0	4
ENSG00000053900_12_0.40	14	0	0
ENSG00000053900_13_0.7	91	1	2
ENSG00000053900_14_0.9	231	2	2
ENSG00000053900_15_0.18	1	0	0
ENSG00000053900_16_0.18	10	0	0
ENSG00000053900_17_0.28	0	0	0
ENSG00000053900_18_0.29	66	1	0
ENSG00000053900_19_0.1012	110	0	2
ENSG00000053900_2_0.29	7	0	0
ENSG00000053900_20_0.37	97	1	2
ENSG00000053900_3_0.974	187	0	2
ENSG00000053900_4_0.980	155	0	3
ENSG00000053900_5_0.33	42	0	0
ENSG00000053900_6_0.987	51	0	3
ENSG00000053900_7_0.995	70	0	1
ENSG00000053900_8_0.35	85	0	0
ENSG00000053900_9_0.1004	130	1	1
ENSG00000055332_0_43389.312	33	0	0
ENSG00000055332_1_43389.310	21	0	0
ENSG00000055332_10_28926.2058	125	1	2
ENSG00000055332_10_43389.38	132	0	0
ENSG00000055332_11_43389.33	67	0	0
ENSG00000055332_12_43389.21	207	2	3
ENSG00000055332_13_43389.20	4	0	0
ENSG00000055332_14_43389.11	166	1	1
ENSG00000055332_15_43389.10	112	2	0
ENSG00000055332_16_43389.7	298	1	3
ENSG00000055332_2_43389.297	2	0	0
ENSG00000055332_23_28926.2081	285	2	7
ENSG00000055332_24_28926.2081	10	1	0
ENSG00000055332_25_28926.2078	16	0	0
ENSG00000055332_26_28926.2078	0	0	0
ENSG00000055332_27_28926.2078	154	0	4
ENSG00000055332_28_28926.2077	112	0	3
ENSG00000055332_29_28926.2057	15	0	0
ENSG00000055332_3_43389.42	0	0	0
ENSG00000055332_30_28926.2053	36	0	2
ENSG00000055332_31_28926.2053	22	0	0
ENSG00000055332_32_28926.2052	0	0	0
ENSG00000055332_4_43389.41	657	4	12
ENSG00000055332_5_43389.37	206	4	4
ENSG00000055332_6_43389.23	331	1	4
ENSG00000055332_7_28926.2070	104	1	0
ENSG00000055332_7_43389.277	44	0	2
ENSG00000055332_8_43389.40	45	0	0
ENSG00000055332_9_28926.2064	68	2	0
ENSG00000055332_9_43389.39	457	6	9
ENSG00000062524_10_2562.1872	191	0	3
ENSG00000062524_10_7686.238	91	0	0
ENSG00000062524_11_2562.1870	29	0	0
ENSG00000062524_11_7686.237	144	2	2
ENSG00000062524_12_2562.1865	57	3	3
ENSG00000062524_12_7686.236	352	1	6
ENSG00000062524_13_2562.1855	148	0	5
ENSG00000062524_13_7686.236	20	0	0
ENSG00000062524_14_7686.221	190	1	3
ENSG00000062524_15_2562.1848	50	0	0
ENSG00000062524_15_7686.221	160	0	3
ENSG00000062524_16_2562.1845	546	1	8
ENSG00000062524_16_7686.221	40	0	0
ENSG00000062524_17_7686.212	46	0	2
ENSG00000062524_18_7686.212	0	0	0
ENSG00000062524_21_7686.198	57	0	3
ENSG00000062524_22_7686.198	800	3	344
ENSG00000062524_23_7686.19	240	0	4
ENSG00000062524_25_7686.4	152	0	2
ENSG00000062524_26_7686.3	1192	4	16
ENSG00000062524_39_2562.1880	138	1	3
ENSG00000062524_40_2562.1879	0	0	0
ENSG00000062524_41_2562.1873	173	0	3
ENSG00000062524_43_2562.1868	56	0	0
ENSG00000062524_45_2562.1855	83	0	2
ENSG00000062524_46_2562.1854	21	1	1
ENSG00000062524_5_7686.250	230	4	5
ENSG00000062524_53_7686.234	320	7	6
ENSG00000062524_8_2562.1884	44	1	1
ENSG00000062524_9_2562.1873	943	0	20
ENSG00000063176_0_5712.539	612	3	14
ENSG00000063176_1_5712.550	562	7	7
ENSG00000063176_10_5712.617	334	4	4
ENSG00000063176_2_5712.599	400	3	4
ENSG00000063176_3_5712.600	594	232	11
ENSG00000063176_35_5712.530	105	0	1
ENSG00000063176_36_5712.536	56	0	0
ENSG00000063176_37_5712.543	380	3	9
ENSG00000063176_38_5712.543	162	1	4
ENSG00000063176_39_5712.545	457	4	224
ENSG00000063176_4_5712.600	232	5	3
ENSG00000063176_40_5712.550	190	2	8
ENSG00000063176_41_5712.551	445	1	10
ENSG00000063176_42_5712.552	306	1	10
ENSG00000063176_43_5712.553	1	0	1
ENSG00000063176_44_5712.557	330	1	18
ENSG00000063176_45_5712.558	19	1	0
ENSG00000063176_47_5712.592	803	3	16
ENSG00000063176_48_5712.592	97	0	3
ENSG00000063176_49_5712.592	125	1	3
ENSG00000063176_5_5712.601	74	0	2
ENSG00000063176_50_5712.615	421	3	5
ENSG00000063176_51_5712.635	56	0	2
ENSG00000063176_53_5712.641	359	0	10
ENSG00000063176_6_5712.613	26	0	0
ENSG00000063176_69_5712.514	402	1	11
ENSG00000063176_7_5712.614	419	4	3
ENSG00000063176_70_5712.515	100	1	2
ENSG00000063176_8_5712.616	1743	6	30
ENSG00000063176_9_5712.616	63	0	0
ENSG00000065357_1_6677.1574	124	0	1
ENSG00000065357_100_6677.1863	19	0	0
ENSG00000065357_101_6677.1872	24	0	0
ENSG00000065357_120_6677.2360	272	2	6
ENSG00000065357_122_6677.2364	61	0	0
ENSG00000065357_123_6677.2371	796	6	4
ENSG00000065357_124_6677.2380	13	0	0
ENSG00000065357_125_6677.2389	55	0	2
ENSG00000065357_14_6677.1739	12	0	1
ENSG00000065357_15_6677.1740	374	0	8
ENSG00000065357_16_6677.1743	266	2	5
ENSG00000065357_17_6677.1748	97	0	1
ENSG00000065357_18_6677.1855	28	0	0
ENSG00000065357_19_6677.1858	197	2	2
ENSG00000065357_2_6677.1581	0	0	0
ENSG00000065357_20_6677.1858	310	5	6
ENSG00000065357_21_6677.1860	110	166	4
ENSG00000065357_22_6677.1861	36	1	1
ENSG00000065357_23_6677.1872	34	0	0
ENSG00000065357_26_6677.1905	0	0	0
ENSG00000065357_36_6677.2370	175	0	0
ENSG00000065357_37_6677.2374	163	0	2
ENSG00000065357_38_6677.2375	0	0	0
ENSG00000065357_39_6677.2376	359	3	6
ENSG00000065357_41_6677.2384	293	1	5
ENSG00000065357_83_6677.1567	15	1	0
ENSG00000065357_84_6677.1570	32	0	5
ENSG00000065357_85_6677.1570	0	0	3
ENSG00000065357_86_6677.1571	279	1	9
ENSG00000065357_98_6677.1741	547	2	7
ENSG00000065361_0_0.1926	196	0	1
ENSG00000065361_1_0.1926	24	0	0
ENSG00000065361_10_0.3077	235	1	3
ENSG00000065361_11_0.3069	28	0	0
ENSG00000065361_12_0.3069	246	0	10
ENSG00000065361_13_0.3053	0	0	0
ENSG00000065361_14_0.3052	40	0	0
ENSG00000065361_15_0.3050	89	1	2
ENSG00000065361_2_0.1922	576	3	4
ENSG00000065361_29_0.1928	0	0	0
ENSG00000065361_3_0.1917	74	0	1
ENSG00000065361_32_0.1915	503	4	8
ENSG00000065361_33_0.1911	100	0	0
ENSG00000065361_34_0.1906	7	0	0
ENSG00000065361_35_0.1904	200	28	4
ENSG00000065361_36_0.1888	874	4	7
ENSG00000065361_37_0.1875	75	1	0
ENSG00000065361_38_0.1874	63	1	0
ENSG00000065361_39_0.3079	44	0	0
ENSG00000065361_4_0.1902	22	0	0
ENSG00000065361_40_0.3079	9	0	14
ENSG00000065361_41_0.3077	153	1	3
ENSG00000065361_42_0.3076	542	5	4
ENSG00000065361_43_0.3055	905	3	17
ENSG00000065361_44_0.3053	142	0	1
ENSG00000065361_5_0.1900	292	0	6
ENSG00000065361_6_0.1899	30	0	1
ENSG00000065361_7_0.1889	181	2	2
ENSG00000065361_8_0.1888	7	0	0
ENSG00000065361_9_0.3078	4	0	0
ENSG00000065613_0_0.4	123	0	1
ENSG00000065613_0_31016.13493	147	2	3
ENSG00000065613_1_0.4	0	0	0
ENSG00000065613_1_31016.13528	0	0	0
ENSG00000065613_14_15508.7643	1191	7	14
ENSG00000065613_15_15508.7643	184	1	1
ENSG00000065613_16_15508.7648	249	3	0
ENSG00000065613_17_15508.7680	514	4	6
ENSG00000065613_18_15508.7680	87	0	1
ENSG00000065613_19_15508.8284	110	0	5
ENSG00000065613_2_0.5	207	2	2
ENSG00000065613_22_46524.19302	93	0	2
ENSG00000065613_23_46524.19315	275	1	3
ENSG00000065613_24_46524.19316	69	1	0
ENSG00000065613_25_46524.16838	63	0	2
ENSG00000065613_3_15508.7635	705	4	3
ENSG00000065613_4_15508.7690	4	0	0
ENSG00000065613_4_46524.19319	241	1	3
ENSG00000065613_5_0.34	68	0	2
ENSG00000065613_5_15508.7690	104	1	2
ENSG00000065613_5_46524.19319	117	1	26
ENSG00000065613_52_31016.13477	7	0	0
ENSG00000065613_6_0.37	37	1	0
ENSG00000065613_6_15508.8283	135	0	2
ENSG00000065613_6_46524.16810	0	0	0
ENSG00000065613_7_0.38	183	0	2
ENSG00000065613_7_15508.8284	144	0	2
ENSG00000065613_8_0.42	267	0	2
ENSG00000065613_8_15508.8292	63	0	0
ENSG00000065613_96_31016.13483	836	3	11
ENSG00000066056_10_11056.3739	326	3	8
ENSG00000066056_11_11056.3746	388	3	6
ENSG00000066056_12_11056.3763	132	0	3
ENSG00000066056_13_11056.3763	109	1	1
ENSG00000066056_133_5528.1715	478	1	10
ENSG00000066056_134_5528.1717	37	0	0
ENSG00000066056_135_5528.1731	926	0	18
ENSG00000066056_14_11056.3763	1023	2	31
ENSG00000066056_15_11056.3765	153	2	2
ENSG00000066056_16_11056.3765	122	0	3
ENSG00000066056_17_11056.3766	121	2	3
ENSG00000066056_18_11056.3767	543	6	6
ENSG00000066056_19_11056.3777	39	1	0
ENSG00000066056_20_11056.3777	47	0	1
ENSG00000066056_55_5528.1712	153	0	1
ENSG00000066056_56_5528.1719	384	2	8
ENSG00000066056_57_5528.1728	160	2	1
ENSG00000066056_58_5528.1728	340	3	3
ENSG00000066056_59_5528.1730	0	0	0
ENSG00000066056_60_5528.1731	178	0	6
ENSG00000066056_8_11056.3735	67	2	2
ENSG00000066056_9_11056.3736	183	0	1
ENSG00000066056_90_11056.3736	58	0	1
ENSG00000066056_91_11056.3736	140	0	3
ENSG00000066056_92_11056.3744	215	1	7
ENSG00000066056_93_11056.3749	336	3	6
ENSG00000066056_94_11056.3756	490	5	15
ENSG00000066056_95_11056.3761	63	0	1
ENSG00000066056_96_11056.3763	0	0	0
ENSG00000066056_97_11056.3766	135	0	0
ENSG00000066468_0_60062.8570	229	3	6
ENSG00000066468_0_90093.5547	50	0	3
ENSG00000066468_1_60062.8569	362	0	8
ENSG00000066468_1_90093.5551	322	2	4
ENSG00000066468_10_90093.5560	257	3	4
ENSG00000066468_11_90093.5569	539	1	9
ENSG00000066468_12_90093.5584	16	0	0
ENSG00000066468_13_90093.5585	146	0	3
ENSG00000066468_14_90093.5585	277	0	7
ENSG00000066468_15_90093.5588	213	2	5
ENSG00000066468_2_60062.8557	177	1	3
ENSG00000066468_2_90093.5558	130	2	1
ENSG00000066468_29_60062.8586	453	2	17
ENSG00000066468_3_90093.5559	104	1	0
ENSG00000066468_30_60062.8584	124	2	0
ENSG00000066468_31_60062.8583	170	1	3
ENSG00000066468_32_60062.8573	94	3	40
ENSG00000066468_33_60062.8573	28	1	0
ENSG00000066468_34_60062.8569	12	0	0
ENSG00000066468_35_60062.8561	18	0	0
ENSG00000066468_36_60062.8560	186	1	1
ENSG00000066468_37_60062.8560	249	3	6
ENSG00000066468_38_60062.8560	1	0	135
ENSG00000066468_4_60062.8551	224	2	4
ENSG00000066468_4_90093.5559	113	0	2
ENSG00000066468_5_90093.5568	471	5	14
ENSG00000066468_6_90093.5573	11	0	2
ENSG00000066468_7_90093.5584	264	1	9
ENSG00000066468_8_90093.5588	105	1	2
ENSG00000066468_9_90093.5552	0	0	0
ENSG00000067057_0_53541.15420	172	0	3
ENSG00000067057_118_35694.7165	185	1	6
ENSG00000067057_119_35694.7166	7	0	0
ENSG00000067057_120_35694.7167	42	0	1
ENSG00000067057_121_35694.7170	329	0	3
ENSG00000067057_15_0.414	12	0	1
ENSG00000067057_16_0.412	99	0	1
ENSG00000067057_17_0.402	0	0	0
ENSG00000067057_18_0.392	261	1	3
ENSG00000067057_4_0.400	201	1	3
ENSG00000067057_5_0.400	654	4	8
ENSG00000067057_5_53541.15427	174	1	1
ENSG00000067057_50_35694.7162	136	0	2
ENSG00000067057_51_35694.7166	157	0	4
ENSG00000067057_52_35694.7167	535	3	19
ENSG00000067057_53_35694.7169	93	3	3
ENSG00000067057_54_35694.7170	1193	2	34
ENSG00000067057_55_35694.7174	193	0	1
ENSG00000067057_56_35694.7174	374	3	7
ENSG00000067057_57_35694.7178	138	0	2
ENSG00000067057_6_0.400	46	0	2
ENSG00000067057_6_53541.15427	258	2	3
ENSG00000067057_66_53541.15416	108	1	1
ENSG00000067057_67_53541.15416	31	0	1
ENSG00000067057_68_53541.15417	97	0	1
ENSG00000067057_7_0.399	631	2	14
ENSG00000067057_70_53541.15421	359	0	3
ENSG00000067057_72_53541.15437	237	0	2
ENSG00000067057_8_0.397	166	2	4
ENSG00000067057_9_0.391	0	0	0
ENSG00000067182_0_3339.2905	15	0	1
ENSG00000067182_1_10017.2	446	3	4
ENSG00000067182_10_3339.2797	0	0	0
ENSG00000067182_11_3339.2795	272	4	10
ENSG00000067182_28_3339.2568	26	0	1
ENSG00000067182_29_3339.2540	68	0	0
ENSG00000067182_30_3339.2540	0	0	0
ENSG00000067182_31_3339.2540	587	1	10
ENSG00000067182_32_3339.2532	76	1	1
ENSG00000067182_33_3339.2523	20	0	0
ENSG00000067182_35_3339.2906	1	0	0
ENSG00000067182_41_3339.2810	334	1	4
ENSG00000067182_43_3339.2794	157	1	1
ENSG00000067182_6_3339.2814	70	2	2
ENSG00000067182_64_3339.2576	139	1	0
ENSG00000067182_65_3339.2575	454	0	5
ENSG00000067182_66_3339.2574	7	0	0
ENSG00000067182_67_3339.2556	201	0	3
ENSG00000067182_68_3339.2547	56	0	0
ENSG00000067182_69_3339.2546	240	4	0
ENSG00000067182_7_3339.2812	177	0	3
ENSG00000067182_70_3339.2545	101	1	2
ENSG00000067182_71_3339.2544	374	1	5
ENSG00000067182_72_3339.2544	461	3	9
ENSG00000067182_73_3339.2540	99	3	2
ENSG00000067182_74_3339.2538	22	0	1
ENSG00000067182_75_3339.2536	43	0	0
ENSG00000067182_76_3339.2535	34	0	1
ENSG00000067182_77_3339.2535	81	0	2
ENSG00000067182_78_3339.2523	220	0	5
ENSG00000067992_0_0.3	10	0	0
ENSG00000067992_0_18655.9770	20	0	1
ENSG00000067992_1_18655.9774	0	0	0
ENSG00000067992_10_18655.9779	536	6	11
ENSG00000067992_10_37310.12680	225	0	6
ENSG00000067992_11_18655.9793	0	0	0
ENSG00000067992_12_18655.9800	187	0	4
ENSG00000067992_13_18655.9800	208	0	4
ENSG00000067992_14_18655.11121	442	3	9
ENSG00000067992_15_18655.11139	743	7	5
ENSG00000067992_16_18655.11139	257	1	3
ENSG00000067992_17_18655.11142	335	0	7
ENSG00000067992_2_0.27	119	0	4
ENSG00000067992_2_18655.9776	197	0	3
ENSG00000067992_21_37310.12663	231	3	6
ENSG00000067992_23_37310.12673	43	0	1
ENSG00000067992_3_0.30	169	2	2
ENSG00000067992_3_18655.9787	180	2	2
ENSG00000067992_4_0.31	73	0	2
ENSG00000067992_4_18655.9796	174	0	5
ENSG00000067992_5_0.31	323	0	8
ENSG00000067992_5_18655.9796	1	0	0
ENSG00000067992_6_0.33	96	2	1
ENSG00000067992_6_18655.9798	16	0	1
ENSG00000067992_7_0.33	202	1	5
ENSG00000067992_7_18655.11134	28	0	1
ENSG00000067992_8_18655.11137	117	0	1
ENSG00000067992_8_37310.12637	410	6	6
ENSG00000067992_9_18655.11139	151	0	5
ENSG00000067992_9_37310.12662	0	0	0
ENSG00000069275_0_0.5942	36	0	1
ENSG00000069275_0_28092.5928	36	0	61
ENSG00000069275_1_0.5941	0	0	0
ENSG00000069275_1_28092.5937	27	0	0
ENSG00000069275_10_0.5869	274	1	9
ENSG00000069275_11_0.5860	106	0	3
ENSG00000069275_11_9364.847	55	0	1
ENSG00000069275_12_0.4627	304	2	8
ENSG00000069275_17_0.4613	174	4	1
ENSG00000069275_18_0.4613	563	3	8
ENSG00000069275_2_0.5921	616	3	6
ENSG00000069275_24_0.4212	381	1	7
ENSG00000069275_25_0.4211	279	3	4
ENSG00000069275_26_0.4176	451	9	5
ENSG00000069275_27_0.4170	169	0	1
ENSG00000069275_29_0.4624	50	0	0
ENSG00000069275_3_0.5919	55	0	0
ENSG00000069275_30_0.4623	0	0	0
ENSG00000069275_32_0.4622	0	0	0
ENSG00000069275_38_0.4566	17	0	1
ENSG00000069275_39_0.4171	17	0	0
ENSG00000069275_4_0.5917	210	1	3
ENSG00000069275_40_0.4163	425	1	7
ENSG00000069275_5_0.5915	0	0	0
ENSG00000069275_6_0.5913	48	0	0
ENSG00000069275_7_0.5913	276	1	6
ENSG00000069275_8_0.5907	376	2	10
ENSG00000069275_8_9364.862	183	0	3
ENSG00000069275_9_0.5869	1	0	0
ENSG00000069275_9_9364.857	46	0	2
ENSG00000069399_0_6168.2479	70	0	0
ENSG00000069399_1_6168.2481	145	1	2
ENSG00000069399_10_6168.2507	254	2	1
ENSG00000069399_11_6168.2509	1	0	0
ENSG00000069399_12_6168.2512	80	0	3
ENSG00000069399_13_6168.2514	165	1	6
ENSG00000069399_14_6168.2515	42	1	1
ENSG00000069399_15_3084.837	1113	6	11
ENSG00000069399_15_6168.2516	68	0	0
ENSG00000069399_16_3084.837	256	3	4
ENSG00000069399_17_3084.837	13	0	1
ENSG00000069399_18_3084.841	62	0	1
ENSG00000069399_18_6168.2478	54	0	0
ENSG00000069399_19_3084.841	169	0	5
ENSG00000069399_2_6168.2481	131	1	3
ENSG00000069399_20_3084.841	4	0	0
ENSG00000069399_20_6168.2480	0	0	0
ENSG00000069399_21_3084.845	1	0	0
ENSG00000069399_21_6168.2482	166	2	0
ENSG00000069399_22_3084.845	45	0	0
ENSG00000069399_23_3084.845	19	0	0
ENSG00000069399_23_6168.2495	141	1	2
ENSG00000069399_24_3084.846	96	0	1
ENSG00000069399_25_3084.851	473	1	16
ENSG00000069399_3_6168.2488	30	0	0
ENSG00000069399_4_3084.836	174	0	4
ENSG00000069399_4_6168.2496	241	1	3
ENSG00000069399_5_3084.846	0	0	0
ENSG00000069399_5_6168.2496	1	0	0
ENSG00000069399_6_3084.852	78	3	23
ENSG00000070019_0_62958.3433	53	1	0
ENSG00000070019_1_62958.3432	2	0	0
ENSG00000070019_10_62958.2802	363	0	4
ENSG00000070019_12_62958.2795	264	0	3
ENSG00000070019_17_62958.45	49	0	2
ENSG00000070019_18_62958.36	137	1	3
ENSG00000070019_19_62958.30	179	0	3
ENSG00000070019_2_62958.3431	328	0	1
ENSG00000070019_20_62958.30	83	0	1
ENSG00000070019_21_62958.27	280	1	11
ENSG00000070019_3_62958.3422	30	0	0
ENSG00000070019_35_62958.4434	176	1	3
ENSG00000070019_4_62958.3412	560	5	6
ENSG00000070019_40_62958.4411	103	1	2
ENSG00000070019_44_62958.3417	0	0	0
ENSG00000070019_45_62958.3412	0	0	0
ENSG00000070019_46_62958.3412	156	1	3
ENSG00000070019_47_62958.3411	352	3	4
ENSG00000070019_48_62958.2829	66	0	2
ENSG00000070019_49_62958.2823	118	0	2
ENSG00000070019_50_62958.2818	116	1	1
ENSG00000070019_51_62958.2814	364	6	7
ENSG00000070019_53_62958.2807	560	7	6
ENSG00000070019_54_62958.2794	140	2	1
ENSG00000070019_6_62958.2833	193	0	2
ENSG00000070019_7_62958.2831	25	0	1
ENSG00000070019_72_62958.4460	0	0	0
ENSG00000070019_75_62958.4423	6	0	0
ENSG00000070019_8_62958.2828	5	0	0
ENSG00000070019_9_62958.2824	168	0	3
ENSG00000070759_0_110493.5937	174	0	3
ENSG00000070759_0_73662.6031	69	0	0
ENSG00000070759_1_110493.5939	184	0	2
ENSG00000070759_1_73662.6028	442	2	106
ENSG00000070759_10_110493.5938	128	1	6
ENSG00000070759_100_0.31646	452	0	7
ENSG00000070759_101_0.31645	0	0	0
ENSG00000070759_102_0.31643	144	1	7
ENSG00000070759_11_110493.5978	152	0	3
ENSG00000070759_113_0.28166	125	2	3
ENSG00000070759_114_0.28156	478	4	9
ENSG00000070759_120_0.28124	0	0	0
ENSG00000070759_13_110493.5989	14	0	0
ENSG00000070759_16_0.28128	0	0	0
ENSG00000070759_190_0.31643	220	1	2
ENSG00000070759_2_73662.6028	106	0	0
ENSG00000070759_3_73662.5995	136	0	0
ENSG00000070759_4_110493.5974	840	5	20
ENSG00000070759_4_73662.6027	155	0	6
ENSG00000070759_5_110493.5975	73	1	2
ENSG00000070759_5_73662.6006	19	0	0
ENSG00000070759_6_110493.5920	53	1	2
ENSG00000070759_6_73662.6005	3	0	0
ENSG00000070759_7_110493.5928	33	0	0
ENSG00000070759_7_73662.5995	869	3	39
ENSG00000070759_8_0.28169	120	3	3
ENSG00000070759_8_110493.5930	41	0	0
ENSG00000070759_8_73662.5993	1769	8	32
ENSG00000070759_9_110493.5930	187	2	5
ENSG00000070759_9_73662.5991	278	8	2
ENSG00000070770_0_20006.4485	315	0	6
ENSG00000070770_0_30009.339	86	47	1
ENSG00000070770_1_20006.3666	202	0	2
ENSG00000070770_1_30009.330	194	2	6
ENSG00000070770_10_20006.3657	260	1	2
ENSG00000070770_10_30009.328	0	0	0
ENSG00000070770_11_20006.3645	62	0	1
ENSG00000070770_12_20006.3644	163	0	1
ENSG00000070770_2_20006.3665	269	0	1
ENSG00000070770_20_0.10175	271	0	8
ENSG00000070770_24_0.10019	99	0	1
ENSG00000070770_26_0.10009	16	0	0
ENSG00000070770_3_20006.3665	60	0	4
ENSG00000070770_4_20006.3649	146	0	3
ENSG00000070770_4_30009.38	356	3	2
ENSG00000070770_45_0.10176	0	0	0
ENSG00000070770_47_0.10169	35	0	0
ENSG00000070770_48_0.10164	2	0	0
ENSG00000070770_49_0.10164	742	4	8
ENSG00000070770_5_20006.4481	44	0	0
ENSG00000070770_5_30009.37	310	2	2
ENSG00000070770_52_0.10008	545	7	10
ENSG00000070770_53_0.10008	68	0	3
ENSG00000070770_6_20006.3666	83	1	0
ENSG00000070770_7_20006.3665	423	4	14
ENSG00000070770_7_30009.20	0	0	0
ENSG00000070770_8_20006.3661	44	0	0
ENSG00000070770_8_30009.16	228	1	5
ENSG00000070770_9_20006.3660	131	3	6
ENSG00000070770_9_30009.16	101	0	1
ENSG00000070886_0_0.1880	118	0	3
ENSG00000070886_1_0.1886	343	0	2
ENSG00000070886_11_0.1902	36	0	0
ENSG00000070886_12_0.1880	38	1	0
ENSG00000070886_12_10007.4266	206	1	3
ENSG00000070886_13_0.1891	162	2	4
ENSG00000070886_15_0.1901	293	4	3
ENSG00000070886_15_10007.4301	180	0	8
ENSG00000070886_19_10007.4312	784	7	19
ENSG00000070886_2_0.1887	337	0	9
ENSG00000070886_20_10007.4316	78	0	2
ENSG00000070886_24_10007.4344	198	5	3
ENSG00000070886_3_0.1889	0	0	0
ENSG00000070886_30_10007.4361	641	2	17
ENSG00000070886_37_10007.4383	2	0	0
ENSG00000070886_4_0.1889	523	3	8
ENSG00000070886_4_10007.4245	87	1	2
ENSG00000070886_44_10007.4205	363	2	10
ENSG00000070886_48_10007.4233	150	3	2
ENSG00000070886_49_10007.4234	0	0	0
ENSG00000070886_5_0.1889	209	3	2
ENSG00000070886_67_10007.4344	2	0	0
ENSG00000070886_68_10007.4344	0	0	0
ENSG00000070886_69_10007.4345	810	2	13
ENSG00000070886_7_0.1897	302	2	6
ENSG00000070886_74_10007.4382	115	0	2
ENSG00000070886_75_10007.4382	508	4	7
ENSG00000070886_76_10007.4395	88	1	1
ENSG00000070886_8_0.1898	126	0	4
ENSG00000070886_9_0.1898	143	1	1
ENSG00000071242_0_0.48876	7	0	0
ENSG00000071242_0_124274.39417	1559	8	29
ENSG00000071242_1_0.48876	0	0	0
ENSG00000071242_1_124274.39405	358	1	9
ENSG00000071242_10_0.41897	36	0	2
ENSG00000071242_11_0.41896	106	0	0
ENSG00000071242_12_0.41895	778	8	5
ENSG00000071242_13_0.41892	115	1	0
ENSG00000071242_13_124274.39418	78	0	1
ENSG00000071242_14_124274.39413	21	0	0
ENSG00000071242_15_0.41881	197	0	3
ENSG00000071242_15_124274.39412	0	0	0
ENSG00000071242_15_372822.68402	165	1	2
ENSG00000071242_16_124274.39409	10	0	1
ENSG00000071242_16_372822.68410	2593	14	34
ENSG00000071242_17_124274.39404	25	1	1
ENSG00000071242_17_372822.68413	121	1	1
ENSG00000071242_186_0.48877	152	1	3
ENSG00000071242_198_0.41899	42	0	1
ENSG00000071242_199_0.41896	354	1	6
ENSG00000071242_2_0.48876	0	0	0
ENSG00000071242_2_124274.39405	9	0	0
ENSG00000071242_20_124274.39389	177	2	2
ENSG00000071242_201_0.41884	157	1	1
ENSG00000071242_21_124274.39377	193	0	2
ENSG00000071242_3_124274.39404	73	0	1
ENSG00000071242_3_372822.68412	469	3	8
ENSG00000071242_5_124274.39377	300	1	6
ENSG00000071242_6_124274.39375	1713	12	23
ENSG00000071242_7_124274.39375	58	0	1
ENSG00000071909_10_0.2530	387	2	2
ENSG00000071909_11_0.2536	0	0	0
ENSG00000071909_12_0.2794	84	0	1
ENSG00000071909_14_0.2829	55	0	2
ENSG00000071909_15_0.2829	416	1	1
ENSG00000071909_16_0.2829	11	0	0
ENSG00000071909_17_0.2830	0	0	0
ENSG00000071909_19_0.2834	79	0	1
ENSG00000071909_22_0.2843	91	1	1
ENSG00000071909_23_0.2843	101	1	5
ENSG00000071909_4_0.2483	17	0	0
ENSG00000071909_5_0.2493	53	0	2
ENSG00000071909_59_0.2482	224	0	3
ENSG00000071909_6_0.2504	86	0	2
ENSG00000071909_60_0.2482	281	2	2
ENSG00000071909_61_0.2483	24	0	0
ENSG00000071909_62_0.2483	102	0	1
ENSG00000071909_63_0.2484	76	0	1
ENSG00000071909_64_0.2496	235	0	1
ENSG00000071909_65_0.2507	9	0	4
ENSG00000071909_66_0.2507	115	0	4
ENSG00000071909_67_0.2510	102	0	0
ENSG00000071909_68_0.2516	175	2	93
ENSG00000071909_69_0.2521	1239	5	11
ENSG00000071909_7_0.2505	153	0	2
ENSG00000071909_70_0.2536	0	0	0
ENSG00000071909_71_0.2544	0	0	0
ENSG00000071909_72_0.2796	0	0	0
ENSG00000071909_8_0.2516	35	0	2
ENSG00000071909_9_0.2521	180	0	5
ENSG00000072133_0_30987.27077	162	0	2
ENSG00000072133_1_30987.27077	98	1	0
ENSG00000072133_15_0.40911	2264	5	31
ENSG00000072133_16_0.40903	160	0	1
ENSG00000072133_2_30987.27063	166	1	1
ENSG00000072133_2_92961.274	52	1	1
ENSG00000072133_29_61974.10310	852	6	21
ENSG00000072133_3_30987.27062	54	0	0
ENSG00000072133_3_92961.276	15	0	0
ENSG00000072133_30_61974.10310	316	1	3
ENSG00000072133_31_61974.10310	1043	5	15
ENSG00000072133_32_61974.10308	187	0	3
ENSG00000072133_33_61974.10306	143	2	3
ENSG00000072133_34_61974.10292	27	0	0
ENSG00000072133_35_30987.27076	41	0	0
ENSG00000072133_35_61974.10291	121	0	1
ENSG00000072133_36_30987.26885	257	1	6
ENSG00000072133_37_30987.26880	0	0	0
ENSG00000072133_38_30987.26852	66	0	1
ENSG00000072133_4_30987.26884	71	1	2
ENSG00000072133_4_92961.277	768	4	19
ENSG00000072133_5_30987.26872	31	0	0
ENSG00000072133_5_61974.10305	200	2	2
ENSG00000072133_5_92961.284	99	2	2
ENSG00000072133_6_0.40919	87	1	1
ENSG00000072133_6_61974.10291	161	0	1
ENSG00000072133_6_92961.290	937	11	13
ENSG00000072133_7_61974.10291	110	1	2
ENSG00000072133_8_0.40897	71	0	1
ENSG00000072133_8_92961.301	245	0	3
ENSG00000074590_0_19174.18253	66	0	2
ENSG00000074590_0_57522.84	1755	6	35
ENSG00000074590_1_19174.18252	1112	6	24
ENSG00000074590_1_57522.79	858	2	8
ENSG00000074590_10_19174.18246	258	0	5
ENSG00000074590_11_19174.18244	49	1	0
ENSG00000074590_13_19174.17311	198	1	4
ENSG00000074590_139_0.23576	25	0	0
ENSG00000074590_14_19174.17308	4	0	0
ENSG00000074590_142_0.23568	191	1	2
ENSG00000074590_15_19174.17306	64	0	0
ENSG00000074590_16_19174.17295	1088	6	22
ENSG00000074590_17_19174.17282	334	0	5
ENSG00000074590_18_19174.17273	145	0	3
ENSG00000074590_19_19174.17273	47	0	1
ENSG00000074590_2_19174.17297	40	0	2
ENSG00000074590_2_57522.78	5	0	0
ENSG00000074590_20_19174.17272	126	0	1
ENSG00000074590_3_19174.17297	487	159	5
ENSG00000074590_3_57522.3	389	2	6
ENSG00000074590_4_19174.17277	219	0	5
ENSG00000074590_4_57522.2	276	1	4
ENSG00000074590_5_19174.17260	2	0	0
ENSG00000074590_5_57522.2	737	3	8
ENSG00000074590_65_0.23590	131	2	2
ENSG00000074590_67_0.23586	621	1	17
ENSG00000074590_68_0.23585	838	0	21
ENSG00000074590_7_19174.18263	106	2	2
ENSG00000074590_8_19174.18251	161	0	2
ENSG00000074590_9_19174.18247	306	1	6
ENSG00000076641_18_0.2669	78	1	1
ENSG00000076641_19_0.2669	301	2	1
ENSG00000076641_20_0.2668	583	6	6
ENSG00000076641_21_0.2668	72	0	1
ENSG00000076641_22_0.2656	357	1	5
ENSG00000076641_23_0.2643	1	0	0
ENSG00000076641_24_0.2640	67	0	0
ENSG00000076641_25_0.2631	190	0	2
ENSG00000076641_26_0.1955	347	1	7
ENSG00000076641_27_0.1945	810	4	10
ENSG00000076641_28_0.1940	238	1	2
ENSG00000076641_29_0.1935	177	0	1
ENSG00000076641_30_0.1927	471	2	5
ENSG00000076641_75_0.2672	300	3	9
ENSG00000076641_76_0.2667	364	1	2
ENSG00000076641_77_0.2656	383	2	1
ENSG00000076641_78_0.2655	436	2	4
ENSG00000076641_79_0.2647	208	3	2
ENSG00000076641_80_0.2647	43	0	1
ENSG00000076641_81_0.2644	588	5	7
ENSG00000076641_82_0.2641	128	0	0
ENSG00000076641_83_0.2638	97	1	0
ENSG00000076641_85_0.2631	940	3	6
ENSG00000076641_86_0.2620	80	0	1
ENSG00000076641_87_0.1951	60	0	4
ENSG00000076641_88_0.1950	12	0	0
ENSG00000076641_89_0.1950	77	0	0
ENSG00000076641_92_0.1945	47	0	0
ENSG00000076641_93_0.1934	225	1	4
ENSG00000076641_94_0.1924	208	0	3
ENSG00000076685_0_26779.10953	0	0	0
ENSG00000076685_0_80337.864	182	1	3
ENSG00000076685_1_80337.880	192	1	0
ENSG00000076685_112_0.22175	82	0	2
ENSG00000076685_113_0.22171	155	1	4
ENSG00000076685_114_0.22167	1217	2	23
ENSG00000076685_115_0.22158	0	0	88
ENSG00000076685_116_0.22150	318	0	2
ENSG00000076685_119_0.21887	68	0	0
ENSG00000076685_120_0.21873	188	1	3
ENSG00000076685_121_0.21858	33	0	2
ENSG00000076685_154_0.25965	6	0	1
ENSG00000076685_155_0.25964	3	0	0
ENSG00000076685_2_26779.10935	131	1	208
ENSG00000076685_2_80337.891	299	3	0
ENSG00000076685_29_0.22176	0	0	0
ENSG00000076685_3_26779.10948	4	0	0
ENSG00000076685_3_80337.892	30	0	0
ENSG00000076685_30_0.22172	0	0	0
ENSG00000076685_33_0.21879	289	0	6
ENSG00000076685_34_0.21879	43	0	1
ENSG00000076685_35_0.21879	143	0	3
ENSG00000076685_36_0.21859	41	1	1
ENSG00000076685_37_0.21858	69	1	0
ENSG00000076685_38_0.21858	54	0	0
ENSG00000076685_4_26779.10933	0	0	0
ENSG00000076685_4_80337.868	0	0	0
ENSG00000076685_5_80337.883	21	0	1
ENSG00000076685_6_80337.894	184	0	2
ENSG00000076685_7_80337.897	18	0	0
ENSG00000077264_0_141542.4	394	3	4
ENSG00000077264_1_141542.2	186	1	1
ENSG00000077264_10_141542.48	7	0	0
ENSG00000077264_11_141542.56	0	0	0
ENSG00000077264_12_141542.57	350	1	2
ENSG00000077264_14_141542.6346	520	1	7
ENSG00000077264_15_141542.6347	0	0	202
ENSG00000077264_16_141542.6347	324	1	3
ENSG00000077264_17_141542.6353	318	6	4
ENSG00000077264_18_141542.6353	297	3	2
ENSG00000077264_19_141542.6353	397	4	4
ENSG00000077264_2_141542.9	4	0	0
ENSG00000077264_3_141542.15	83	0	2
ENSG00000077264_34_141542.9	36	0	0
ENSG00000077264_35_141542.10	51	1	3
ENSG00000077264_36_141542.10	170	0	3
ENSG00000077264_37_141542.10	136	0	2
ENSG00000077264_38_141542.12	291	6	5
ENSG00000077264_39_141542.13	159	2	1
ENSG00000077264_4_141542.15	14	0	0
ENSG00000077264_40_141542.21	51	0	1
ENSG00000077264_42_141542.35	205	2	3
ENSG00000077264_43_141542.45	70	0	0
ENSG00000077264_45_141542.6338	90	1	0
ENSG00000077264_46_141542.6339	78	0	1
ENSG00000077264_47_141542.6344	31	0	1
ENSG00000077264_6_141542.45	269	2	3
ENSG00000077264_7_141542.46	268	0	6
ENSG00000077264_8_141542.47	175	1	2
ENSG00000077264_9_141542.48	394	2	96
ENSG00000077782_0_43272.70	401	1	10
ENSG00000077782_1_43272.69	371	4	4
ENSG00000077782_14_43272.72	59	0	0
ENSG00000077782_15_43272.72	302	2	9
ENSG00000077782_16_14424.9738	177	0	2
ENSG00000077782_16_43272.72	46	0	0
ENSG00000077782_17_43272.71	302	0	9
ENSG00000077782_18_14424.9718	206	0	3
ENSG00000077782_18_43272.70	516	0	14
ENSG00000077782_19_14424.9717	270	2	5
ENSG00000077782_19_43272.68	0	0	0
ENSG00000077782_2_43272.67	60	0	1
ENSG00000077782_20_14424.9716	275	1	4
ENSG00000077782_20_43272.66	478	2	9
ENSG00000077782_21_14424.9716	8	0	1
ENSG00000077782_21_43272.58	630	5	9
ENSG00000077782_22_14424.9712	828	9	54
ENSG00000077782_22_43272.40	51	0	0
ENSG00000077782_24_43272.36	92	0	1
ENSG00000077782_25_43272.35	466	4	3
ENSG00000077782_26_43272.22	425	5	2
ENSG00000077782_3_43272.67	67	0	3
ENSG00000077782_4_43272.67	7	5	0
ENSG00000077782_5_43272.65	0	0	0
ENSG00000077782_6_43272.59	148	0	5
ENSG00000077782_67_14424.9724	307	3	10
ENSG00000077782_68_14424.9713	363	1	4
ENSG00000077782_7_43272.37	209	3	2
ENSG00000077782_8_43272.35	277	1	5
ENSG00000077782_9_43272.27	24	0	3
ENSG00000078579_0_0.2943	79	0	2
ENSG00000078579_0_2503.2115	540	5	5
ENSG00000078579_0_7509.99	92	0	33
ENSG00000078579_1_0.2916	28	0	0
ENSG00000078579_1_7509.97	35	0	3
ENSG00000078579_10_0.2936	207	0	8
ENSG00000078579_10_7509.24	13	0	0
ENSG00000078579_11_0.2914	98	1	2
ENSG00000078579_12_0.2914	141	2	2
ENSG00000078579_12_7509.9	236	3	3
ENSG00000078579_13_7509.9	1436	13	18
ENSG00000078579_14_0.2979	0	0	0
ENSG00000078579_14_7509.6	90	0	1
ENSG00000078579_15_0.2969	53	1	2
ENSG00000078579_15_7509.5	58	0	1
ENSG00000078579_16_7509.5	131	3	0
ENSG00000078579_2_0.2987	43	2	1
ENSG00000078579_3_0.2982	54	0	1
ENSG00000078579_4_0.2978	213	0	3
ENSG00000078579_4_7509.82	71	0	2
ENSG00000078579_5_0.2975	194	1	3
ENSG00000078579_5_2503.2093	106	0	2
ENSG00000078579_6_0.2973	202	2	9
ENSG00000078579_6_7509.79	8	0	1
ENSG00000078579_7_0.2962	15	0	0
ENSG00000078579_7_7509.77	283	0	6
ENSG00000078579_8_0.2947	335	2	4
ENSG00000078579_8_7509.72	11	0	0
ENSG00000078579_9_0.2941	1187	5	37
ENSG00000078579_9_7509.71	109	1	1
ENSG00000080224_0_0.104516	0	0	0
ENSG00000080224_1_0.104515	0	0	0
ENSG00000080224_14_468960.115701	434	1	3
ENSG00000080224_15_468960.115706	109	1	2
ENSG00000080224_16_468960.115717	479	1	2
ENSG00000080224_17_468960.115718	286	3	4
ENSG00000080224_19_468960.115733	10	0	0
ENSG00000080224_20_468960.115734	338	3	5
ENSG00000080224_35_468960.106776	847	3	11
ENSG00000080224_36_468960.106788	172	0	1
ENSG00000080224_37_0.104459	75	1	1
ENSG00000080224_38_0.104459	244	2	1
ENSG00000080224_39_0.104457	242	0	6
ENSG00000080224_39_468960.106791	5422	35	98
ENSG00000080224_4_468960.106780	352	5	8
ENSG00000080224_40_0.104443	218	0	7
ENSG00000080224_40_468960.106791	233	0	3
ENSG00000080224_41_0.104443	81	0	2
ENSG00000080224_41_468960.106809	182	1	1
ENSG00000080224_43_0.104426	1372	4	18
ENSG00000080224_44_0.104416	40	0	2
ENSG00000080224_45_0.104414	30	0	263
ENSG00000080224_46_0.104414	16	0	1
ENSG00000080224_47_0.87134	79	0	1
ENSG00000080224_48_0.87134	12	0	0
ENSG00000080224_5_468960.106790	461	6	8
ENSG00000080224_53_0.87122	43	0	1
ENSG00000080224_6_468960.106808	318	3	4
ENSG00000080224_7_468960.106811	13	0	0
ENSG00000080224_8_468960.106829	0	0	0
ENSG00000082146_0_23247.7892	190	1	1
ENSG00000082146_0_46494.3573	131	0	2
ENSG00000082146_1_23247.7886	25	0	0
ENSG00000082146_10_69741.10196	101	0	1
ENSG00000082146_16_69741.10520	0	0	0
ENSG00000082146_17_69741.10524	191	0	3
ENSG00000082146_18_69741.10524	139	1	2
ENSG00000082146_19_69741.10532	43	2	2
ENSG00000082146_2_23247.7874	198	0	4
ENSG00000082146_20_69741.10536	106	0	1
ENSG00000082146_3_23247.7898	0	0	0
ENSG00000082146_36_69741.11341	153	1	3
ENSG00000082146_37_69741.11341	41	0	0
ENSG00000082146_38_69741.11342	0	0	0
ENSG00000082146_4_23247.7894	75	0	0
ENSG00000082146_40_69741.11352	144	3	4
ENSG00000082146_5_69741.9620	171	1	1
ENSG00000082146_6_69741.9625	178	2	2
ENSG00000082146_67_69741.9623	46	0	2
ENSG00000082146_68_69741.9630	192	0	2
ENSG00000082146_69_69741.9630	457	3	7
ENSG00000082146_7_69741.9627	12	0	0
ENSG00000082146_71_69741.10176	571	1	5
ENSG00000082146_75_69741.10513	265	3	3
ENSG00000082146_76_69741.10528	43	0	1
ENSG00000082146_77_69741.10536	200	1	2
ENSG00000082146_89_69741.11346	270	0	6
ENSG00000082146_9_69741.10194	137	0	0
ENSG00000082146_90_69741.11351	231	1	3
ENSG00000082146_91_69741.11352	42	0	0
ENSG00000083857_386_0.19024	285	17	10
ENSG00000083857_387_0.19023	591	1	11
ENSG00000083857_388_0.19021	45	2	0
ENSG00000083857_390_0.19010	276	1	4
ENSG00000083857_392_0.19006	80	0	1
ENSG00000083857_393_0.19003	25	0	0
ENSG00000083857_394_0.18998	2	0	0
ENSG00000083857_395_0.18992	92	0	0
ENSG00000083857_396_0.18992	14	0	0
ENSG00000083857_408_0.18730	2884	15	67
ENSG00000083857_410_0.18730	55	0	2
ENSG00000083857_412_0.18709	90	0	1
ENSG00000083857_413_0.18703	507	9	35
ENSG00000083857_415_0.18702	76	1	3
ENSG00000083857_418_0.18686	63	1	0
ENSG00000083857_421_0.18671	19	0	0
ENSG00000083857_423_0.18671	0	0	0
ENSG00000083857_424_0.18669	100	0	3
ENSG00000083857_457_0.18257	223	0	9
ENSG00000083857_458_0.18250	53	0	1
ENSG00000083857_459_0.18249	120	0	1
ENSG00000083857_6_0.18260	407	2	9
ENSG00000083857_801_0.19026	352	1	4
ENSG00000083857_802_0.19024	785	2	11
ENSG00000083857_803_0.19004	433	3	10
ENSG00000083857_805_0.18994	70	0	0
ENSG00000083857_811_0.18735	7	0	0
ENSG00000083857_812_0.18711	25	0	0
ENSG00000083857_814_0.18700	385	1	12
ENSG00000083857_815_0.18681	1	0	0
ENSG00000084734_0_0.688	82	0	2
ENSG00000084734_16_6711.2508	33	0	1
ENSG00000084734_17_6711.2511	131	0	0
ENSG00000084734_28_0.592	87	0	0
ENSG00000084734_37_0.569	379	4	2
ENSG00000084734_38_0.569	197	2	2
ENSG00000084734_40_0.561	84	1	1
ENSG00000084734_41_0.560	26	0	0
ENSG00000084734_43_0.558	96	2	2
ENSG00000084734_44_0.558	0	0	0
ENSG00000084734_45_0.551	224	3	7
ENSG00000084734_48_0.484	14	0	0
ENSG00000084734_50_0.481	228	1	7
ENSG00000084734_51_0.481	33	0	0
ENSG00000084734_53_0.702	113	0	4
ENSG00000084734_54_0.699	246	1	2
ENSG00000084734_70_6711.2498	817	8	6
ENSG00000084734_71_6711.2503	683	4	22
ENSG00000084734_72_6711.2503	511	2	11
ENSG00000084734_73_6711.2503	205	1	4
ENSG00000084734_74_6711.2506	177	2	3
ENSG00000084734_75_6711.2507	195	1	3
ENSG00000084734_76_6711.2508	246	5	2
ENSG00000084734_77_0.581	246	0	8
ENSG00000084734_78_0.580	30	0	1
ENSG00000084734_79_0.578	1127	6	16
ENSG00000084734_80_0.578	575	2	6
ENSG00000084734_92_0.549	62	0	2
ENSG00000084734_93_0.549	14	1	0
ENSG00000084734_98_0.495	145	1	5
ENSG00000085511_0_0.40	225	0	4
ENSG00000085511_0_31414.14101	516	2	8
ENSG00000085511_1_0.41	270	1	4
ENSG00000085511_1_31414.14103	96	0	2
ENSG00000085511_10_62828.26249	979	3	13
ENSG00000085511_11_62828.26250	236	2	3
ENSG00000085511_11_94242.36675	12	0	0
ENSG00000085511_12_94242.36676	0	0	0
ENSG00000085511_142_94242.36664	165	1	2
ENSG00000085511_144_94242.36674	30	0	1
ENSG00000085511_2_31414.14104	133	1	2
ENSG00000085511_3_31414.14106	34	0	0
ENSG00000085511_4_31414.14107	0	0	0
ENSG00000085511_40_62828.26244	115	0	14
ENSG00000085511_41_62828.26245	12	0	0
ENSG00000085511_5_31414.14132	257	0	4
ENSG00000085511_6_31414.14151	111	0	3
ENSG00000085511_64_31414.14101	0	0	0
ENSG00000085511_65_31414.14101	49	0	3
ENSG00000085511_66_31414.14121	64	2	1
ENSG00000085511_68_31414.14146	98	1	3
ENSG00000085511_69_31414.14154	1	0	0
ENSG00000085511_7_31414.14154	55	0	0
ENSG00000085511_7_62828.26235	76	1	1
ENSG00000085511_70_31414.14164	70	0	1
ENSG00000085511_71_31414.14165	11	0	1
ENSG00000085511_8_31414.14160	304	1	2
ENSG00000085511_8_62828.26241	106	0	8
ENSG00000085511_9_31414.14165	498	3	2
ENSG00000085511_9_62828.26249	781	3	13
ENSG00000086015_0_124568.51843	0	0	0
ENSG00000086015_1_124568.51850	106	0	0
ENSG00000086015_2_124568.51853	342	2	2
ENSG00000086015_22_0.6861	0	0	0
ENSG00000086015_24_0.6888	282	3	4
ENSG00000086015_25_0.6889	242	0	4
ENSG00000086015_3_124568.51857	181	2	8
ENSG00000086015_326_186852.66311	0	0	0
ENSG00000086015_327_186852.66314	12	0	0
ENSG00000086015_328_186852.66314	142	2	2
ENSG00000086015_329_186852.66323	3	0	0
ENSG00000086015_330_186852.66325	5	0	0
ENSG00000086015_377_186852.73003	348	1	4
ENSG00000086015_378_186852.73006	408	3	7
ENSG00000086015_379_186852.73006	24	1	0
ENSG00000086015_380_186852.73014	331	2	6
ENSG00000086015_381_186852.73017	190	1	1
ENSG00000086015_4_0.58	257	0	6
ENSG00000086015_4_186852.66298	117	2	1
ENSG00000086015_5_0.6849	87	0	1
ENSG00000086015_5_124568.51834	10	0	0
ENSG00000086015_5_186852.66298	51	1	0
ENSG00000086015_6_0.6861	131	0	1
ENSG00000086015_6_186852.66299	11	0	0
ENSG00000086015_7_0.6872	119	1	13
ENSG00000086015_7_186852.66301	143	0	2
ENSG00000086015_8_0.6887	1796	10	23
ENSG00000086015_8_124568.51857	74	0	1
ENSG00000086015_8_186852.66312	351	1	10
ENSG00000086015_9_186852.66328	25	0	0
ENSG00000086232_1_27735.393	33	0	0
ENSG00000086232_17_0.9911	222	0	3
ENSG00000086232_18_0.9906	129	1	2
ENSG00000086232_18_27735.1861	473	5	9
ENSG00000086232_19_0.9876	175	1	2
ENSG00000086232_19_27735.1862	128	3	44
ENSG00000086232_2_27735.394	183	1	4
ENSG00000086232_20_0.9876	91	0	0
ENSG00000086232_20_27735.1862	122	0	2
ENSG00000086232_21_27735.1864	958	8	14
ENSG00000086232_22_27735.1864	133	0	43
ENSG00000086232_23_27735.1871	80	0	3
ENSG00000086232_24_18490.2428	202	0	4
ENSG00000086232_24_27735.1873	715	0	36
ENSG00000086232_28_27735.395	126	1	1
ENSG00000086232_29_27735.415	2	0	0
ENSG00000086232_3_27735.417	300	2	7
ENSG00000086232_30_27735.436	81	1	1
ENSG00000086232_4_27735.418	40	1	0
ENSG00000086232_53_18490.2433	53	0	0
ENSG00000086232_69_0.7332	67	0	1
ENSG00000086232_7_27735.430	9	0	0
ENSG00000086232_70_0.7318	350	1	13
ENSG00000086232_71_0.7316	101	0	0
ENSG00000086232_8_27735.433	303	0	1
ENSG00000086232_85_0.9918	222	2	2
ENSG00000086232_86_0.9917	237	2	1
ENSG00000086232_87_0.9905	75	0	2
ENSG00000086232_88_0.9903	355	1	6
ENSG00000086232_91_0.9895	53	0	3
ENSG00000086288_0_0.3	363	1	11
ENSG00000086288_1_0.4	15	0	0
ENSG00000086288_10_0.6	143	1	4
ENSG00000086288_10_38853.15527	176	0	3
ENSG00000086288_11_0.7	210	0	1
ENSG00000086288_11_38853.15527	248	0	7
ENSG00000086288_12_38853.15531	150	0	3
ENSG00000086288_13_38853.15537	80	0	2
ENSG00000086288_14_38853.15568	148	0	2
ENSG00000086288_15_12951.4380	164	1	2
ENSG00000086288_15_38853.15578	304	0	4
ENSG00000086288_16_12951.4393	15	0	0
ENSG00000086288_16_38853.15588	28	0	10
ENSG00000086288_18_0.2334	164	1	3
ENSG00000086288_19_0.2345	81	0	2
ENSG00000086288_2_0.4	263	2	5
ENSG00000086288_26_38853.15535	45	0	2
ENSG00000086288_27_38853.15542	0	0	0
ENSG00000086288_29_38853.15559	14	0	0
ENSG00000086288_30_38853.15566	98	0	0
ENSG00000086288_31_38853.15567	325	2	6
ENSG00000086288_32_38853.15567	13	0	0
ENSG00000086288_33_38853.15569	92	1	10
ENSG00000086288_35_38853.15571	109	0	1
ENSG00000086288_36_38853.15572	893	1	8
ENSG00000086288_37_38853.15584	15	0	21
ENSG00000086288_38_38853.15589	257	2	4
ENSG00000086288_39_38853.15603	93	0	1
ENSG00000086288_6_12951.3955	154	2	5
ENSG00000086288_9_38853.15526	32	0	1
ENSG00000086475_0_23154.444	0	0	0
ENSG00000086475_10_23154.508	905	5	8
ENSG00000086475_11_23154.508	360	1	9
ENSG00000086475_12_23154.447	212	0	5
ENSG00000086475_13_15436.1572	575	4	6
ENSG00000086475_13_23154.448	8	0	0
ENSG00000086475_14_15436.1572	131	1	5
ENSG00000086475_15_15436.1567	98	0	2
ENSG00000086475_16_15436.1567	21	0	0
ENSG00000086475_17_15436.1557	76	0	0
ENSG00000086475_18_15436.1539	172	0	6
ENSG00000086475_18_23154.470	342	0	3
ENSG00000086475_19_15436.1537	24	1	0
ENSG00000086475_22_23154.494	15	0	0
ENSG00000086475_23_23154.498	47	1	1
ENSG00000086475_24_23154.503	280	3	3
ENSG00000086475_25_23154.508	116	0	2
ENSG00000086475_26_23154.509	16	0	0
ENSG00000086475_42_15436.1569	9	0	0
ENSG00000086475_43_15436.1548	762	6	9
ENSG00000086475_44_15436.1548	161	0	3
ENSG00000086475_45_15436.1547	232	0	2
ENSG00000086475_47_15436.1538	36	0	1
ENSG00000086475_48_15436.1536	28	1	0
ENSG00000086475_49_15436.1534	78	0	1
ENSG00000086475_5_23154.487	29	0	1
ENSG00000086475_6_23154.497	347	1	3
ENSG00000086475_7_23154.497	117	0	5
ENSG00000086475_8_23154.500	283	0	8
ENSG00000086475_9_23154.506	46	0	1
ENSG00000087586_1_17211.13	43	0	1
ENSG00000087586_10_11474.652	0	0	0
ENSG00000087586_11_11474.649	48	1	0
ENSG00000087586_12_11474.648	20	1	143
ENSG00000087586_13_11474.648	269	3	4
ENSG00000087586_14_11474.647	99	2	1
ENSG00000087586_17_11474.629	12	0	0
ENSG00000087586_18_11474.616	1	0	0
ENSG00000087586_19_11474.613	66	0	0
ENSG00000087586_20_11474.604	19	0	2
ENSG00000087586_21_11474.601	109	1	0
ENSG00000087586_22_11474.601	541	3	7
ENSG00000087586_23_11474.584	296	0	4
ENSG00000087586_24_11474.582	225	1	2
ENSG00000087586_25_11474.578	37	1	0
ENSG00000087586_26_11474.568	47	2	1
ENSG00000087586_27_11474.564	490	1	8
ENSG00000087586_28_11474.558	11	0	0
ENSG00000087586_47_11474.1674	10	1	0
ENSG00000087586_49_11474.1298	1	0	0
ENSG00000087586_50_11474.1295	0	0	0
ENSG00000087586_51_11474.646	505	7	8
ENSG00000087586_54_11474.610	275	1	10
ENSG00000087586_55_11474.586	262	1	6
ENSG00000087586_57_11474.583	876	3	15
ENSG00000087586_58_11474.581	0	0	0
ENSG00000087586_59_11474.560	1712	6	34
ENSG00000087586_60_11474.559	80	0	3
ENSG00000087586_8_11474.1300	18	0	0
ENSG00000087586_9_11474.1295	276	0	5
ENSG00000087589_0_0.5	58	1	0
ENSG00000087589_1_0.5	0	0	0
ENSG00000087589_13_23614.8256	145	2	2
ENSG00000087589_14_23614.8266	61	1	2
ENSG00000087589_16_23614.8272	77	3	2
ENSG00000087589_17_23614.8273	351	1	6
ENSG00000087589_21_23614.8287	116	0	3
ENSG00000087589_22_23614.8288	214	1	3
ENSG00000087589_27_23614.8314	0	0	0
ENSG00000087589_29_23614.8332	198	3	3
ENSG00000087589_3_0.4	181	1	0
ENSG00000087589_4_0.8	437	2	19
ENSG00000087589_45_23614.8245	7	0	1
ENSG00000087589_46_23614.8245	230	1	6
ENSG00000087589_48_23614.8261	64	0	1
ENSG00000087589_49_23614.8267	538	2	7
ENSG00000087589_5_0.8	503	2	17
ENSG00000087589_51_23614.8289	335	4	3
ENSG00000087589_52_23614.8290	4	0	0
ENSG00000087589_53_23614.8292	38	0	1
ENSG00000087589_6_0.9	621	2	22
ENSG00000087589_67_23614.8329	46	0	1
ENSG00000087589_68_23614.8330	49	1	0
ENSG00000087589_69_23614.8332	470	1	7
ENSG00000087589_7_0.9	392	1	6
ENSG00000087589_70_23614.8332	254	2	4
ENSG00000087589_71_23614.8333	172	1	5
ENSG00000087589_8_0.10	161	1	2
ENSG00000087589_87_23614.8372	89	1	3
ENSG00000087589_9_23614.8245	441	3	5
ENSG00000090273_0_0.2972	299	2	1
ENSG00000090273_1_0.2942	178	1	1
ENSG00000090273_12_0.2971	52	0	1
ENSG00000090273_13_0.2971	19	0	3
ENSG00000090273_13_11656.1421	97	1	2
ENSG00000090273_14_0.2929	39	0	0
ENSG00000090273_15_0.2971	44	0	1
ENSG00000090273_16_0.2962	283	2	6
ENSG00000090273_17_0.2959	48	0	0
ENSG00000090273_2_0.2942	55	0	0
ENSG00000090273_22_11656.1471	879	1	22
ENSG00000090273_24_11656.1482	458	1	4
ENSG00000090273_26_11656.1487	65	0	1
ENSG00000090273_35_11656.1532	724	3	15
ENSG00000090273_39_11656.1539	51	0	2
ENSG00000090273_40_11656.1544	225	2	0
ENSG00000090273_41_11656.1546	41	0	0
ENSG00000090273_42_11656.1548	151	1	3
ENSG00000090273_43_11656.1549	0	0	0
ENSG00000090273_44_11656.1549	277	0	3
ENSG00000090273_45_11656.1550	99	0	0
ENSG00000090273_46_11656.1551	181	0	1
ENSG00000090273_47_11656.1555	279	4	3
ENSG00000090273_50_11656.1566	112	0	2
ENSG00000090273_51_11656.1567	109	5	5
ENSG00000090273_53_11656.1576	569	1	133
ENSG00000090273_61_11656.4220	36	0	0
ENSG00000090273_62_11656.4221	39	1	1
ENSG00000090273_63_11656.4236	164	1	1
ENSG00000090273_8_11656.1412	19	0	0
ENSG00000090316_0_0.452	9	0	1
ENSG00000090316_1_0.452	68	0	2
ENSG00000090316_10_12574.6939	13	0	0
ENSG00000090316_12_12574.6944	240	1	5
ENSG00000090316_14_12574.6882	103	0	1
ENSG00000090316_15_12574.6884	67	0	1
ENSG00000090316_16_0.461	62	1	0
ENSG00000090316_16_12574.6897	35	0	0
ENSG00000090316_17_0.459	67	0	2
ENSG00000090316_17_12574.6906	29	0	1
ENSG00000090316_18_12574.6907	0	0	0
ENSG00000090316_19_12574.6910	61	1	2
ENSG00000090316_2_0.475	144	1	0
ENSG00000090316_20_12574.6914	0	0	0
ENSG00000090316_20_37722.13840	565	3	8
ENSG00000090316_21_12574.6931	147	0	3
ENSG00000090316_21_37722.13842	4	0	0
ENSG00000090316_22_12574.6942	909	5	21
ENSG00000090316_3_0.474	160	0	3
ENSG00000090316_3_12574.6897	5	0	0
ENSG00000090316_4_0.472	660	4	10
ENSG00000090316_4_12574.6897	156	0	0
ENSG00000090316_5_0.470	0	0	0
ENSG00000090316_5_12574.6905	94	0	1
ENSG00000090316_6_0.469	17	0	0
ENSG00000090316_6_12574.6906	94	0	0
ENSG00000090316_65_37722.13836	0	0	0
ENSG00000090316_68_37722.13844	47	1	0
ENSG00000090316_7_12574.6909	14	0	0
ENSG00000090316_9_12574.6938	839	2	17
ENSG00000095015_0_0.60	403	0	12
ENSG00000095015_0_60435.23489	95	1	2
ENSG00000095015_1_0.62	818	10	12
ENSG00000095015_104_40290.14716	123	0	0
ENSG00000095015_105_40290.14718	66	1	0
ENSG00000095015_106_40290.14718	86	0	2
ENSG00000095015_107_40290.14738	152	1	0
ENSG00000095015_108_40290.14746	30	1	0
ENSG00000095015_109_40290.14749	0	0	0
ENSG00000095015_110_40290.14754	241	1	5
ENSG00000095015_111_40290.14757	181	0	4
ENSG00000095015_112_40290.14758	436	1	6
ENSG00000095015_113_40290.14758	77	0	0
ENSG00000095015_114_40290.14776	212	0	3
ENSG00000095015_115_40290.14777	12	0	0
ENSG00000095015_116_40290.14777	260	1	5
ENSG00000095015_117_40290.14779	1	0	0
ENSG00000095015_187_60435.23464	50	0	0
ENSG00000095015_2_0.119	321	5	8
ENSG00000095015_3_0.120	249	1	2
ENSG00000095015_32_40290.14714	20	1	2
ENSG00000095015_33_40290.14716	3	0	0
ENSG00000095015_34_40290.14728	875	3	16
ENSG00000095015_36_40290.14732	45	1	0
ENSG00000095015_38_40290.14753	98	0	1
ENSG00000095015_4_0.121	210	0	10
ENSG00000095015_40_40290.14764	5	0	0
ENSG00000095015_85_60435.23456	325	0	3
ENSG00000095015_86_60435.23473	17	0	0
ENSG00000095015_87_60435.23487	114	0	0
ENSG00000096063_0_44188.4457	1832	11	27
ENSG00000096063_1_44188.4180	4	0	0
ENSG00000096063_10_44188.3475	79	1	2
ENSG00000096063_18_44188.4450	87	0	0
ENSG00000096063_19_44188.4188	141	0	3
ENSG00000096063_2_44188.4177	288	3	4
ENSG00000096063_20_44188.4188	471	1	11
ENSG00000096063_21_44188.4185	36	0	0
ENSG00000096063_22_44188.4179	164	0	5
ENSG00000096063_23_44188.4178	137	2	2
ENSG00000096063_23_66282.6355	51	0	2
ENSG00000096063_24_44188.4178	138	0	1
ENSG00000096063_24_66282.6538	358	2	9
ENSG00000096063_25_44188.4177	218	2	3
ENSG00000096063_25_66282.6552	699	3	13
ENSG00000096063_26_44188.3479	147	0	2
ENSG00000096063_26_66282.6555	143	1	3
ENSG00000096063_27_44188.3477	0	0	0
ENSG00000096063_28_44188.3465	3	0	0
ENSG00000096063_3_22094.10637	6	0	0
ENSG00000096063_3_44188.4161	3	0	0
ENSG00000096063_4_22094.10626	198	1	1
ENSG00000096063_4_44188.4157	349	5	4
ENSG00000096063_47_22094.10615	0	0	0
ENSG00000096063_48_22094.10615	90	2	0
ENSG00000096063_5_22094.10625	63	0	2
ENSG00000096063_5_44188.4157	23	1	0
ENSG00000096063_6_22094.10615	344	1	2
ENSG00000096063_8_44188.3475	41	0	1
ENSG00000096063_9_44188.3475	52	0	0
ENSG00000096395_0_0.2117	1029	6	18
ENSG00000096395_0_2334.676	355	4	9
ENSG00000096395_0_4668.37	61	0	2
ENSG00000096395_1_2334.665	742	7	14
ENSG00000096395_1_4668.34	104	210	2
ENSG00000096395_10_0.2116	95	1	2
ENSG00000096395_10_4668.0	116	0	0
ENSG00000096395_11_0.2113	99	0	1
ENSG00000096395_11_4668.38	11	0	0
ENSG00000096395_12_4668.36	98	1	1
ENSG00000096395_13_4668.32	156	4	1
ENSG00000096395_14_4668.22	100	0	1
ENSG00000096395_15_4668.18	796	7	8
ENSG00000096395_16_4668.6	31	1	0
ENSG00000096395_17_4668.4	148	0	2
ENSG00000096395_18_4668.0	7	0	0
ENSG00000096395_2_2334.664	78	1	2
ENSG00000096395_2_4668.34	177	1	2
ENSG00000096395_3_2334.691	53	0	0
ENSG00000096395_3_4668.33	362	3	5
ENSG00000096395_4_4668.27	40	0	0
ENSG00000096395_5_2334.677	135	0	3
ENSG00000096395_5_4668.27	74	0	2
ENSG00000096395_6_2334.674	12	0	1
ENSG00000096395_6_4668.26	20	1	0
ENSG00000096395_8_0.2117	96	0	0
ENSG00000096395_8_4668.5	160	0	2
ENSG00000096395_9_0.2116	53	0	3
ENSG00000096395_9_2334.661	0	0	0
ENSG00000096395_9_4668.3	372	1	7
ENSG00000097007_0_0.40382	11	0	0
ENSG00000097007_0_86864.5	156	2	262
ENSG00000097007_1_0.40382	93	1	1
ENSG00000097007_1_86864.0	202	0	1
ENSG00000097007_10_0.40356	207	0	3
ENSG00000097007_11_0.40349	12	0	0
ENSG00000097007_12_0.40348	22	0	0
ENSG00000097007_13_0.40348	26	0	1
ENSG00000097007_181_130296.6202	547	3	19
ENSG00000097007_183_130296.6212	1482	7	21
ENSG00000097007_184_130296.6219	148	0	7
ENSG00000097007_185_130296.6222	250	2	3
ENSG00000097007_2_0.40381	80	0	1
ENSG00000097007_2_86864.1	154	0	0
ENSG00000097007_3_0.40378	102	0	1
ENSG00000097007_3_86864.1	132	2	1
ENSG00000097007_345_130296.6204	50	1	1
ENSG00000097007_346_130296.6206	101	0	4
ENSG00000097007_347_130296.6206	207	0	1
ENSG00000097007_348_130296.6210	296	1	5
ENSG00000097007_349_130296.6217	568	1	6
ENSG00000097007_350_130296.6223	483	3	2
ENSG00000097007_4_86864.7	2629	7	29
ENSG00000097007_5_0.40373	29	0	2
ENSG00000097007_5_86864.7	6	0	0
ENSG00000097007_6_0.40373	85	0	0
ENSG00000097007_6_86864.8	19	0	1
ENSG00000097007_7_0.40369	0	0	0
ENSG00000097007_8_0.40359	17	0	0
ENSG00000097007_9_0.40357	2	0	0
ENSG00000097046_0_6228.2181	39	1	0
ENSG00000097046_1_6228.2189	0	0	0
ENSG00000097046_10_0.16	101	1	5
ENSG00000097046_13_6228.3802	41	1	2
ENSG00000097046_14_6228.3803	0	0	0
ENSG00000097046_15_6228.3821	175	0	3
ENSG00000097046_16_6228.3826	29	0	2
ENSG00000097046_17_6228.3828	1	0	0
ENSG00000097046_18_6228.3851	0	0	0
ENSG00000097046_19_6228.2189	126	1	1
ENSG00000097046_2_6228.2217	0	0	0
ENSG00000097046_20_6228.2197	47	0	0
ENSG00000097046_21_6228.2212	40	0	1
ENSG00000097046_22_6228.2221	189	1	10
ENSG00000097046_3_0.5	66	0	1
ENSG00000097046_3_6228.2219	0	0	0
ENSG00000097046_31_6228.3803	76	0	0
ENSG00000097046_32_6228.3825	65	0	1
ENSG00000097046_33_6228.3829	29	0	1
ENSG00000097046_34_6228.3829	456	5	14
ENSG00000097046_35_6228.3831	15	667	0
ENSG00000097046_36_6228.3839	41	0	1
ENSG00000097046_37_6228.2058	137	2	2
ENSG00000097046_4_0.15	399	2	7
ENSG00000097046_4_6228.2219	91	1	0
ENSG00000097046_5_0.17	63	1	1
ENSG00000097046_5_6228.2220	111	0	2
ENSG00000097046_6_0.30	119	0	2
ENSG00000097046_8_0.15	305	0	3
ENSG00000097046_9_0.16	75	1	2
ENSG00000099308_0_0.0	181	0	6
ENSG00000099308_101_26948.13184	100	0	1
ENSG00000099308_169_40422.15579	60	0	0
ENSG00000099308_170_40422.15597	249	0	1
ENSG00000099308_171_40422.15597	206	3	4
ENSG00000099308_172_40422.15598	262	0	2
ENSG00000099308_173_40422.15601	22	0	0
ENSG00000099308_22_13474.8593	503	3	15
ENSG00000099308_23_13474.8593	0	0	0
ENSG00000099308_24_13474.8608	171	2	0
ENSG00000099308_24_26948.13183	155	0	0
ENSG00000099308_25_13474.8608	28	0	0
ENSG00000099308_25_26948.13184	175	0	3
ENSG00000099308_26_13474.8610	48	1	1
ENSG00000099308_26_26948.13185	19	0	19
ENSG00000099308_27_13474.8613	1356	9	33
ENSG00000099308_27_26948.13188	256	1	5
ENSG00000099308_28_13474.8614	586	4	16
ENSG00000099308_28_26948.13189	6	0	0
ENSG00000099308_29_13474.8614	20	0	1
ENSG00000099308_30_13474.8618	68	0	4
ENSG00000099308_52_40422.15578	54	0	0
ENSG00000099308_53_40422.15579	33	0	0
ENSG00000099308_54_40422.15579	93	1	1
ENSG00000099308_56_40422.15601	215	0	7
ENSG00000099308_91_13474.8592	52	0	0
ENSG00000099308_92_13474.8595	294	3	4
ENSG00000099308_93_13474.8597	290	0	6
ENSG00000099308_94_13474.8602	249	1	0
ENSG00000099308_95_13474.8614	682	4	8
ENSG00000099385_10_45999.235	36	0	2
ENSG00000099385_11_45999.34	225	0	0
ENSG00000099385_12_45999.30	72	0	0
ENSG00000099385_13_45999.20	67	0	0
ENSG00000099385_14_45999.5	1864	16	30
ENSG00000099385_2_45999.413	251	0	3
ENSG00000099385_3_45999.410	469	3	6
ENSG00000099385_40_45999.1695	111	0	4
ENSG00000099385_41_45999.1693	0	0	0
ENSG00000099385_42_45999.1689	83	0	5
ENSG00000099385_43_45999.1674	278	1	5
ENSG00000099385_44_45999.1674	576	1	6
ENSG00000099385_45_45999.1672	277	0	5
ENSG00000099385_46_45999.1668	7	0	29
ENSG00000099385_47_45999.459	0	0	0
ENSG00000099385_56_45999.244	11	0	0
ENSG00000099385_57_45999.243	82	0	0
ENSG00000099385_58_45999.242	938	4	18
ENSG00000099385_59_45999.239	81	0	4
ENSG00000099385_60_45999.238	4	0	0
ENSG00000099385_61_45999.235	99	0	3
ENSG00000099385_62_45999.234	54	2	1
ENSG00000099385_67_45999.1691	340	5	6
ENSG00000099385_68_45999.1673	89	0	0
ENSG00000099385_69_45999.1669	31	0	84
ENSG00000099385_70_45999.1668	503	2	11
ENSG00000099385_71_45999.1668	94	0	5
ENSG00000099385_72_45999.1668	115	0	5
ENSG00000099385_8_45999.243	553	4	10
ENSG00000099385_9_45999.236	204	1	2
ENSG00000099968_0_25441.7830	472	3	3
ENSG00000099968_1_25441.7808	85	1	1
ENSG00000099968_10_25441.7785	22	1	1
ENSG00000099968_10_50882.7697	0	0	0
ENSG00000099968_11_25441.7785	0	0	0
ENSG00000099968_11_50882.7708	133	0	2
ENSG00000099968_12_50882.7712	316	1	1
ENSG00000099968_13_50882.7713	64	2	2
ENSG00000099968_14_50882.7716	250	3	1
ENSG00000099968_15_50882.7724	376	1	4
ENSG00000099968_16_50882.7725	119	2	2
ENSG00000099968_19_50882.1346	171	0	4
ENSG00000099968_20_50882.1365	6	0	0
ENSG00000099968_3_25441.7787	87	1	1
ENSG00000099968_32_50882.3318	13	0	0
ENSG00000099968_33_50882.3319	337	4	3
ENSG00000099968_37_50882.7689	320	1	10
ENSG00000099968_38_50882.7707	19	0	0
ENSG00000099968_39_50882.7718	106	0	1
ENSG00000099968_4_25441.7829	479	2	113
ENSG00000099968_5_25441.7828	70	0	2
ENSG00000099968_57_50882.3302	28	1	2
ENSG00000099968_58_50882.3302	105	0	2
ENSG00000099968_59_50882.3309	65	1	1
ENSG00000099968_6_25441.7826	590	4	8
ENSG00000099968_60_50882.3316	8	0	0
ENSG00000099968_61_50882.3318	44	0	1
ENSG00000099968_7_25441.7817	106	1	1
ENSG00000099968_8_25441.7799	60	0	2
ENSG00000099968_9_50882.7691	139	2	3
ENSG00000100077_0_0.3	80	8	2
ENSG00000100077_0_41111.26528	209	0	1
ENSG00000100077_0_82222.32172	0	0	0
ENSG00000100077_1_0.7	31	0	1
ENSG00000100077_1_41111.26514	0	0	0
ENSG00000100077_1_82222.32197	0	0	0
ENSG00000100077_10_0.13112	1087	5	12
ENSG00000100077_12_0.13127	1	0	0
ENSG00000100077_2_0.9	64	0	2
ENSG00000100077_2_41111.26533	10	0	1
ENSG00000100077_2_82222.34236	167	0	4
ENSG00000100077_20_82222.32189	0	0	0
ENSG00000100077_21_82222.32190	60	0	1
ENSG00000100077_22_82222.32200	955	12	11
ENSG00000100077_23_82222.32208	177	0	0
ENSG00000100077_24_82222.32862	33	0	0
ENSG00000100077_25_82222.32877	153	0	3
ENSG00000100077_26_82222.34231	288	2	5
ENSG00000100077_27_82222.34232	48	0	2
ENSG00000100077_28_82222.34241	134	2	2
ENSG00000100077_29_82222.35767	411	1	4
ENSG00000100077_3_0.27	74	2	0
ENSG00000100077_3_82222.35753	71	1	1
ENSG00000100077_31_82222.36463	51	3	0
ENSG00000100077_4_0.30	2448	11	48
ENSG00000100077_5_0.13106	178	1	1
ENSG00000100077_6_0.13137	26	1	1
ENSG00000100077_7_0.13108	40	0	0
ENSG00000100077_8_0.13109	184	0	1
ENSG00000100077_9_0.13110	313	1	5
ENSG00000100288_0_16878.1496	0	0	3
ENSG00000100288_1_16878.1497	153	0	5
ENSG00000100288_151_0.4846	0	0	0
ENSG00000100288_152_0.4836	207	1	8
ENSG00000100288_153_0.4836	90	0	2
ENSG00000100288_154_0.4833	371	5	9
ENSG00000100288_155_0.4832	232	0	3
ENSG00000100288_157_0.4690	49	0	1
ENSG00000100288_161_0.4689	25	0	1
ENSG00000100288_162_0.4687	502	0	8
ENSG00000100288_163_0.4672	390	0	8
ENSG00000100288_164_0.4670	260	5	5
ENSG00000100288_62_0.4835	201	5	8
ENSG00000100288_63_0.4827	38	0	0
ENSG00000100288_65_0.4826	94	0	29
ENSG00000100288_69_0.4691	393	1	8
ENSG00000100288_70_0.4673	417	4	37
ENSG00000100288_71_0.4672	528	2	12
ENSG00000100288_72_0.4670	206	1	6
ENSG00000100288_74_0.4660	153	0	4
ENSG00000100288_75_0.4589	329	2	4
ENSG00000100288_76_0.4589	500	0	7
ENSG00000100288_77_0.4588	524	2	3
ENSG00000100288_78_0.4582	279	2	24
ENSG00000100288_79_0.4582	134	2	15
ENSG00000100288_80_0.4566	434	1	9
ENSG00000100288_81_0.4565	226	0	2
ENSG00000100288_82_0.4563	168	0	4
ENSG00000100288_83_0.4535	497	6	7
ENSG00000100288_84_0.4533	167	1	1
ENSG00000100490_0_65151.38	34	0	0
ENSG00000100490_1_65151.21	328	1	4
ENSG00000100490_10_65151.1	56	1	0
ENSG00000100490_11_65151.56	183	1	1
ENSG00000100490_12_65151.50	40	0	0
ENSG00000100490_121_0.18980	53	1	0
ENSG00000100490_122_0.18974	395	4	4
ENSG00000100490_123_0.18965	685	8	14
ENSG00000100490_124_0.18952	98	1	2
ENSG00000100490_125_0.18947	239	0	3
ENSG00000100490_13_65151.50	283	0	4
ENSG00000100490_2_65151.5	217	1	5
ENSG00000100490_3_65151.59	1293	5	13
ENSG00000100490_4_0.18249	0	0	0
ENSG00000100490_4_65151.55	20	0	1
ENSG00000100490_5_0.18248	52	0	1
ENSG00000100490_5_65151.55	183	1	1
ENSG00000100490_6_0.18248	14	0	0
ENSG00000100490_6_65151.49	58	0	1
ENSG00000100490_66_0.18978	92	2	2
ENSG00000100490_67_0.18977	185	1	1
ENSG00000100490_68_0.18976	68	0	1
ENSG00000100490_69_0.18960	195	1	4
ENSG00000100490_70_0.18958	143	0	2
ENSG00000100490_71_0.18952	400	1	6
ENSG00000100490_74_0.18276	38	0	4
ENSG00000100490_75_0.18269	57	1	1
ENSG00000100490_78_0.18249	354	4	4
ENSG00000100490_8_65151.36	1395	13	28
ENSG00000100490_9_65151.30	13	0	0
ENSG00000100503_0_83517.63	0	0	0
ENSG00000100503_1_83517.53	37	0	0
ENSG00000100503_10_83517.5100	16	0	0
ENSG00000100503_11_83517.64	414	0	29
ENSG00000100503_12_83517.64	149	0	4
ENSG00000100503_13_83517.64	38	0	2
ENSG00000100503_14_83517.62	69	1	0
ENSG00000100503_15_83517.60	0	0	0
ENSG00000100503_16_83517.60	158	0	0
ENSG00000100503_17_83517.59	0	0	0
ENSG00000100503_18_83517.58	272	2	3
ENSG00000100503_19_83517.54	3	0	0
ENSG00000100503_20_83517.43	72	0	1
ENSG00000100503_21_83517.42	574	4	8
ENSG00000100503_22_55678.9738	611	6	9
ENSG00000100503_22_83517.41	7	0	0
ENSG00000100503_23_83517.25	451	1	9
ENSG00000100503_24_83517.25	55	1	1
ENSG00000100503_25_83517.23	0	0	0
ENSG00000100503_26_83517.22	341	2	4
ENSG00000100503_27_83517.0	0	0	0
ENSG00000100503_28_83517.0	704	4	9
ENSG00000100503_29_83517.5108	231	0	6
ENSG00000100503_30_83517.5106	0	0	0
ENSG00000100503_4_83517.43	13	0	0
ENSG00000100503_43_55678.9744	5	0	0
ENSG00000100503_5_83517.41	150	0	3
ENSG00000100503_6_83517.40	0	0	0
ENSG00000100503_7_83517.17	0	0	0
ENSG00000100503_9_83517.5112	0	0	0
ENSG00000100865_0_10148.2358	430	1	4
ENSG00000100865_0_15222.1139	16	0	0
ENSG00000100865_1_10148.2357	257	0	8
ENSG00000100865_1_15222.1126	35	0	1
ENSG00000100865_10_15222.1123	291	1	7
ENSG00000100865_11_15222.1117	7	0	0
ENSG00000100865_12_15222.1117	0	0	0
ENSG00000100865_13_15222.1110	7	0	0
ENSG00000100865_13_5074.4762	323	3	3
ENSG00000100865_14_15222.1086	196	2	4
ENSG00000100865_15_5074.4743	34	0	1
ENSG00000100865_16_5074.4743	290	1	6
ENSG00000100865_2_10148.2362	0	0	0
ENSG00000100865_2_15222.1126	298	1	4
ENSG00000100865_3_10148.2356	2	0	0
ENSG00000100865_3_15222.1121	40	16	0
ENSG00000100865_4_10148.2354	7	0	0
ENSG00000100865_4_15222.1100	46	1	1
ENSG00000100865_47_5074.4765	252	3	1
ENSG00000100865_48_5074.4763	655	2	14
ENSG00000100865_5_10148.2354	20	0	0
ENSG00000100865_5_15222.1098	87	1	2
ENSG00000100865_52_5074.4743	102	0	1
ENSG00000100865_6_10148.2353	176	1	2
ENSG00000100865_6_15222.1097	2	0	0
ENSG00000100865_7_10148.2350	184	0	4
ENSG00000100865_7_15222.1087	26	0	2
ENSG00000100865_8_10148.2342	93	0	29
ENSG00000100865_8_15222.1087	9	0	0
ENSG00000100865_9_15222.0	0	0	0
ENSG00000101109_0_0.3950	189	0	7
ENSG00000101109_1_0.3953	438	0	11
ENSG00000101109_10_0.5099	0	0	0
ENSG00000101109_11_0.5117	12	0	0
ENSG00000101109_12_0.5118	45	0	11
ENSG00000101109_2_0.3964	21	0	1
ENSG00000101109_20_0.1828	22	0	0
ENSG00000101109_21_0.1834	302	1	5
ENSG00000101109_23_0.1	0	0	0
ENSG00000101109_24_0.3953	205	3	3
ENSG00000101109_25_0.3953	99	1	0
ENSG00000101109_26_0.3958	390	1	7
ENSG00000101109_27_0.3970	110	0	2
ENSG00000101109_28_0.3971	43	0	1
ENSG00000101109_29_0.3980	35	0	0
ENSG00000101109_3_0.3974	53	0	1
ENSG00000101109_30_0.3984	55	0	0
ENSG00000101109_31_0.3985	9	0	0
ENSG00000101109_32_0.5086	15	0	0
ENSG00000101109_33_0.5086	37	0	1
ENSG00000101109_36_0.1849	185	2	3
ENSG00000101109_4_0.3979	145	1	4
ENSG00000101109_42_28371.9508	168	0	2
ENSG00000101109_43_28371.9510	472	1	6
ENSG00000101109_5_0.3993	52	1	1
ENSG00000101109_6_0.3995	188	0	8
ENSG00000101109_7_0.11	114	2	2
ENSG00000101109_8_0.5086	84	0	1
ENSG00000101109_8_28371.9514	195	2	2
ENSG00000101109_9_0.5096	30	0	1
ENSG00000101182_0_5742.184	23	0	0
ENSG00000101182_1_2871.970	34	1	1
ENSG00000101182_1_5742.185	9	0	2
ENSG00000101182_11_2871.933	5	0	2
ENSG00000101182_2_2871.966	76	0	0
ENSG00000101182_23_2871.969	0	0	0
ENSG00000101182_25_2871.967	7	0	0
ENSG00000101182_26_2871.955	0	0	0
ENSG00000101182_29_2871.949	70	0	2
ENSG00000101182_3_2871.966	169	1	3
ENSG00000101182_3_5742.188	12	1	50
ENSG00000101182_30_2871.940	156	0	4
ENSG00000101182_31_2871.939	67	1	0
ENSG00000101182_32_2871.939	162	2	3
ENSG00000101182_33_2871.937	13	0	0
ENSG00000101182_34_2871.937	15	0	0
[truncated: 10,472 more rows]
