# Supplementary material for: CRISPR library designer (CLD): software for multispecies design of single guide RNA libraries
Source: Genome Biol. 2016 Mar 24;17:55. doi: 10.1186/s13059-016-0915-2 (PMC4807595; doi:10.1186/s13059-016-0915-2)
Supplement: Additional file 9: — Table S8. Re-annonation of the sgRNA library targeting the TRAIL pathway. (XLSX 1883 kb) [file 13059_2016_915_MOESM9_ESM.xlsx]

## Sheet: Supplementary Table 3.txt
Name	Target-chrome(s)	Start	End	Gene targets	Spec-Score	Anno-Score	Eff-Score	Matchstring	Sequence	Direction	CDS	exon	startCOD	stopCOD	gene	CpG	startGG	startG	totalGC	seedGC	microhom
BAX_0_0_L	19	49458177	49458200	ENSG00000087088::BAX	100	85.1562	50.4027	MMMMMMMMMMMMMMMMMMMMMMM	GCGGCGGTGATGGACGGGTCCGG	fw	97.8261	83.3333	8	0	1	0	0	1	75	75	7.74562
BAX_0_997	19	49459433	49459456	ENSG00000087088::BAX	100	28.125	42.385	XMMMMMMMMMMMMMMMMMMMMMM	GTGGTTCTCCTCTCTCCTGCAGG	fw	22.6449	37.2475	0	0	1	0	0	0	60	75	3.85484
BAX_1_0	19	49458178	49458201	ENSG00000087088::BAX	100	85.1562	45.9719	XMMMMMMMMMMMMMMMMMMMMMM	GGGCGGTGATGGACGGGTCCGGG	fw	97.8261	83.3333	8	0	1	0	0	0	75	75	6.04286
BAX_1_997_L	19	49459449	49459472	ENSG00000087088::BAX	100	28.125	50.766	XMMMMMMMMMMMMMMMMMMMMMM	GTGCAGGATGATTGCCGCCGTGG	fw	22.6449	37.2475	0	0	1	0	0	0	65	100	8.96726
BAX_2_0	19	49458179	49458202	ENSG00000087088::BAX	100	85.1562	46.5794	MMMMMMMMMMMMMMMMMMMMMMM	GGCGGTGATGGACGGGTCCGGGG	fw	97.8261	83.3333	8	0	1	0	1	1	75	75	4.41343
BAX_2_997	19	49459470	49459493	ENSG00000087088::BAX	100	28.125	36.9242	MMMMMMMMMMMMMMMMMMMMMMM	GGACACAGACTCCCCCCGAGAGG	fw	22.6449	37.2475	0	0	1	0	1	1	70	75	-1.47623
BAX_3_0	19	49458192	49458215	ENSG00000087088::BAX	84.3478	85.1562	58.5388	MMMMMMMMMMMMMMMMMMMMMMM	GGGTCCGGGGAGCAGCCCAGAGG	fw	97.8261	83.3333	8	0	1	0	1	1	80	75	11.7087
BAX_3_997	19	49459507	49459530	ENSG00000087088::BAX	84.3478	28.125	37.4785	MMMMMMMMMMMMMMMMMMMMMMM	GCAGCTGACATGTTTTCTGACGG	fw	22.6449	37.2475	0	0	1	0	0	1	45	50	0.861863
BAX_4_0	19	49458195	49458218	ENSG00000087088::BAX	100	85.1562	42.6202	XMMMMMMMMMMMMMMMMMMMMMM	GCCGGGGAGCAGCCCAGAGGCGG	fw	97.8261	83.3333	8	0	1	0	0	0	75	75	3.99831
BAX_4_997_L_C	19	49459520	49459543	ENSG00000087088::BAX	100	28.125	34.5726	XMMMMMMMMMMMMMMMMMMMMMM	GTTCTGACGGCAACTTCAACTGG	fw	22.6449	37.2475	0	0	1	0	0	0	45	50	0.0893021
BAX_5_0	19	49458203	49458226	ENSG00000087088::BAX	100	85.1562	63.9858	MMMMMMMMMMMMMMMMMMMMMMM	GCAGCCCAGAGGCGGGGGTGAGG	fw	97.8261	83.3333	8	0	1	0	0	1	80	75	16.0314
BAX_5_997	19	49459521	49459544	ENSG00000087088::BAX	100	28.125	41.5899	XMMMMMMMMMMMMMMMMMMMMMM	GTCTGACGGCAACTTCAACTGGG	fw	22.6449	37.2475	0	0	1	0	0	0	45	25	4.36982
BAX_6_0	19	49458206	49458229	ENSG00000087088::BAX	100	85.1562	57.347	MMMMMMMMMMMMMMMMMMMMMMM	GCCCAGAGGCGGGGGTGAGGCGG	fw	97.8261	83.3333	8	0	1	0	0	1	80	75	11.9816
BAX_6_997	19	49459522	49459545	ENSG00000087088::BAX	100	28.125	42.5338	XMMMMMMMMMMMMMMMMMMMMMM	GCTGACGGCAACTTCAACTGGGG	fw	22.6449	37.2475	0	0	1	0	0	0	50	50	4.94559
BAX_7_0	19	49458207	49458230	ENSG00000087088::BAX	100	85.1562	52.9696	XMMMMMMMMMMMMMMMMMMMMMM	GCCAGAGGCGGGGGTGAGGCGGG	fw	97.8261	83.3333	8	0	1	0	0	0	80	75	10.3115
BAX_7_997	19	49459526	49459549	ENSG00000087088::BAX	100	28.125	44.1828	XMMMMMMMMMMMMMMMMMMMMMM	GCGGCAACTTCAACTGGGGCCGG	fw	22.6449	37.2475	0	0	1	0	0	0	60	100	4.95149
BAX_8_0	19	49458210	49458233	ENSG00000087088::BAX	100	85.1562	50.3968	XMMMMMMMMMMMMMMMMMMMMMM	GGAGGCGGGGGTGAGGCGGGAGG	fw	97.8261	83.3333	8	0	1	0	0	0	80	100	8.74207
BAX_8_997	19	49459527	49459550	ENSG00000087088::BAX	100	28.125	44.0627	XMMMMMMMMMMMMMMMMMMMMMM	GGGCAACTTCAACTGGGGCCGGG	fw	22.6449	37.2475	0	0	1	0	0	0	65	100	4.87824
BAX_9_0	19	49458217	49458240	ENSG00000087088::BAX	100	85.1562	31.4435	MMMMMMMMMMMMMMMMMMMMMMM	GGGGTGAGGCGGGAGGCAGACGG	fw	97.8261	83.3333	8	0	1	0	1	1	75	50	-3.81946
BAX_9_997_L	19	49459560	49459583	ENSG00000087088::BAX	100	28.125	45.5795	XMMMMMMMMMMMMMMMMMMMMMM	GTTCTACTTTGCCAGCAAACTGG	fw	22.6449	37.2475	0	0	1	0	0	0	40	25	6.80348
BAX_10_0	19	49458218	49458241	ENSG00000087088::BAX	100	85.1562	34.0671	MMMMMMMMMMMMMMMMMMMMMMM	GGGTGAGGCGGGAGGCAGACGGG	fw	97.8261	83.3333	8	0	1	0	1	1	75	50	-2.21909
BAX_10_997_L	19	49459569	49459592	ENSG00000087088::BAX	100	28.125	19.9039	XMMMMMMMMMMMMMMMMMMMMMM	GGCCAGCAAACTGGTGCTCAAGG	fw	22.6449	37.2475	0	0	1	0	0	0	55	50	-8.85859
BAX_11_0	19	49458783	49458806	ENSG00000087088::BAX	100	33.9844	45.8086	XMMMMMMMMMMMMMMMMMMMMMM	GTTCCCTTCCTTTCTCCTCTAGG	fw	32.6087	41.6667	0	0	1	0	0	0	50	50	6.94326
BAX_11_997	19	49459572	49459595	ENSG00000087088::BAX	100	28.125	29.4238	XMMMMMMMMMMMMMMMMMMMMMM	GAGCAAACTGGTGCTCAAGGTGG	fw	22.6449	37.2475	0	0	1	0	0	0	55	50	-3.05147
BAX_12_0	19	49458784	49458807	ENSG00000087088::BAX	100	33.9844	45.5903	XMMMMMMMMMMMMMMMMMMMMMM	GTCCCTTCCTTTCTCCTCTAGGG	fw	32.6087	41.6667	0	0	1	0	0	0	45	25	6.81006
BAX_12_997	19	49459573	49459596	ENSG00000087088::BAX	100	28.125	30.4863	XMMMMMMMMMMMMMMMMMMMMMM	GGCAAACTGGTGCTCAAGGTGGG	fw	22.6449	37.2475	0	0	1	0	0	0	50	50	-2.40335
BAX_13_0_L_Z	19	49458816	49458839	ENSG00000087088::BAX	100	33.9844	56.8913	XMMMMMMMMMMMMMMMMMMMMMM	GCTGAGCAGATCATGAAGACAGG	fw	32.6087	41.6667	0	0	1	0	0	0	45	50	13.7037
BAX_13_997	19	49459583	49459606	ENSG00000087088::BAX	100	26.8229	44.0965	XMMMMMMMMMMMMMMMMMMMMMM	GGCTCAAGGTGGGCAGCTGCAGG	fw	22.6449	34.7222	0	0	1	0	0	0	65	75	4.89884
BAX_14_0	19	49458817	49458840	ENSG00000087088::BAX	88.6957	33.9844	58.8262	XMMMMMMMMMMMMMMMMMMMMMM	GTGAGCAGATCATGAAGACAGGG	fw	32.6087	41.6667	0	0	1	0	0	0	45	50	14.884
BAX_14_997	19	49459584	49459607	ENSG00000087088::BAX	100	26.8229	45.7809	MMMMMMMMMMMMMMMMMMMMMMM	GCTCAAGGTGGGCAGCTGCAGGG	fw	22.6449	34.7222	0	0	1	0	0	1	65	50	5.92638
BAX_15_0	19	49458818	49458841	ENSG00000087088::BAX	88.6957	33.9844	53.62	XMMMMMMMMMMMMMMMMMMMMMM	GGAGCAGATCATGAAGACAGGGG	fw	32.6087	41.6667	0	0	1	0	0	0	45	50	11.7082
BAX_15_997	19	49459441	49459464	ENSG00000087088::BAX	100	28.125	66.5094	MMMMMMMMMMMMMMMMMMMMMMM	CCTCTCTCCTGCAGGATGATTGC	rc	22.6449	37.2475	0	0	1	0	0	1	55	50	18.5707
BAX_16_0_Z	19	49458833	49458856	ENSG00000087088::BAX	100	33.9844	55.5783	MMMMMMMMMMMMMMMMMMMMMMM	GACAGGGGCCCTTTTGCTTCAGG	fw	32.6087	41.6667	0	0	1	0	0	1	60	50	11.9028
BAX_16_997_C	19	49459448	49459471	ENSG00000087088::BAX	100	28.125	39.9435	MMMMMMMMMMMMMMMMMMMMMMX	CCTGCAGGATGATTGCCGCCGTC	rc	22.6449	37.2475	0	0	1	0	0	0	65	75	2.36552
BAX_17_0_Z	19	49458834	49458857	ENSG00000087088::BAX	100	33.9844	53.4589	XMMMMMMMMMMMMMMMMMMMMMM	GCAGGGGCCCTTTTGCTTCAGGG	fw	32.6087	41.6667	0	0	1	0	0	0	55	25	11.6099
BAX_17_997	19	49459463	49459486	ENSG00000087088::BAX	100	28.125	55.2712	MMMMMMMMMMMMMMMMMMMMMMM	CCGCCGTGGACACAGACTCCCCC	rc	22.6449	37.2475	0	0	1	0	1	1	70	75	9.71541
BAX_18_0	19	49458835	49458858	ENSG00000087088::BAX	100	33.9844	50.1141	XMMMMMMMMMMMMMMMMMMMMMM	GAGGGGCCCTTTTGCTTCAGGGG	fw	32.6087	41.6667	0	0	1	0	0	0	60	50	9.56959
BAX_18_997	19	49459466	49459489	ENSG00000087088::BAX	100	28.125	49.153	MMMMMMMMMMMMMMMMMMMMMMX	CCGTGGACACAGACTCCCCCCGC	rc	22.6449	37.2475	0	0	1	0	0	0	65	50	8.9833
BAX_19_0	19	49458846	49458869	ENSG00000087088::BAX	100	33.9844	34.8894	XMMMMMMMMMMMMMMMMMMMMMM	GTGCTTCAGGGGTGAGTTTGAGG	fw	32.6087	41.6667	0	0	1	0	0	0	50	25	0.28256
BAX_19_997_C	19	49459481	49459504	ENSG00000087088::BAX	100	28.125	36.6374	MMMMMMMMMMMMMMMMMMMMMMX	CCCCCCGAGAGGTCTTTTTCCGC	rc	22.6449	37.2475	0	0	1	0	0	0	55	100	0.348793
BAX_20_0	19	49458932	49458955	ENSG00000087088::BAX	100	30.9896	38.2049	XMMMMMMMMMMMMMMMMMMMMMM	GCCCCACTCTAGTTTCATCCAGG	fw	28.9855	35.3535	0	2	1	0	0	0	50	50	2.305
BAX_20_997	19	49459482	49459505	ENSG00000087088::BAX	100	28.125	36.2039	MMMMMMMMMMMMMMMMMMMMMMX	CCCCCGAGAGGTCTTTTTCCGAC	rc	22.6449	37.2475	0	0	1	0	0	0	55	75	0.0843998
BAX_21_0	19	49458942	49458965	ENSG00000087088::BAX	100	30.9896	53.6648	XMMMMMMMMMMMMMMMMMMMMMM	GGTTTCATCCAGGATCGAGCAGG	fw	28.9855	35.3535	0	2	1	0	0	0	50	75	10.7355
BAX_21_997	19	49459483	49459506	ENSG00000087088::BAX	100	28.125	33.6455	MMMMMMMMMMMMMMMMMMMMMMX	CCCCGAGAGGTCTTTTTCCGAGC	rc	22.6449	37.2475	0	0	1	0	0	0	50	75	-1.47623
BAX_22_0	19	49458943	49458966	ENSG00000087088::BAX	100	30.9896	49.8589	MMMMMMMMMMMMMMMMMMMMMMM	GTTTCATCCAGGATCGAGCAGGG	fw	28.9855	35.3535	0	2	1	0	0	1	50	50	8.41394
BAX_22_997	19	49459484	49459507	ENSG00000087088::BAX	100	28.125	34.9147	MMMMMMMMMMMMMMMMMMMMMMX	CCCGAGAGGTCTTTTTCCGAGTC	rc	22.6449	37.2475	0	0	1	0	0	0	50	50	0.297969
BAX_23_0_Z	19	49458950	49458973	ENSG00000087088::BAX	100	30.9896	46.3946	XMMMMMMMMMMMMMMMMMMMMMM	GCAGGATCGAGCAGGGCGAATGG	fw	28.9855	35.3535	0	2	1	0	0	0	65	50	7.30069
BAX_23_997	19	49459485	49459508	ENSG00000087088::BAX	100	28.125	34.3029	MMMMMMMMMMMMMMMMMMMMMMX	CCGAGAGGTCTTTTTCCGAGTGC	rc	22.6449	37.2475	0	0	1	0	0	0	50	50	-0.0752396
BAX_24_0_C_Z	19	49458951	49458974	ENSG00000087088::BAX	100	30.9896	47.1549	XMMMMMMMMMMMMMMMMMMMMMM	GAGGATCGAGCAGGGCGAATGGG	fw	28.9855	35.3535	0	2	1	0	0	0	60	25	7.76446
BAX_24_997	19	49459500	49459523	ENSG00000087088::BAX	100	28.125	41.0923	MMMMMMMMMMMMMMMMMMMMMMX	CCGAGTGGCAGCTGACATGTTTC	rc	22.6449	37.2475	0	0	1	0	0	0	45	50	4.06631
BAX_25_0_Z	19	49458952	49458975	ENSG00000087088::BAX	100	30.9896	47.4135	XMMMMMMMMMMMMMMMMMMMMMM	GGGATCGAGCAGGGCGAATGGGG	fw	28.9855	35.3535	0	2	1	0	0	0	60	25	7.92227
BAX_25_997_C	19	49459545	49459568	ENSG00000087088::BAX	100	28.125	46.7151	MMMMMMMMMMMMMMMMMMMMMMX	CCGGGTTGTCGCCCTTTTCTACC	rc	22.6449	37.2475	0	0	1	0	0	0	50	50	7.4962
BAX_26_0_Z	19	49458953	49458976	ENSG00000087088::BAX	100	30.9896	51.7928	MMMMMMMMMMMMMMMMMMMMMMM	GGATCGAGCAGGGCGAATGGGGG	fw	28.9855	35.3535	0	2	1	0	1	1	65	50	8.59362
BAX_26_997	19	49459556	49459579	ENSG00000087088::BAX	100	28.125	28.3034	MMMMMMMMMMMMMMMMMMMMMMX	CCCTTTTCTACTTTGCCAGCAAC	rc	22.6449	37.2475	0	0	1	0	0	0	35	0	-3.73495
BAX_27_0_Z	19	49458954	49458977	ENSG00000087088::BAX	100	30.9896	49.6986	MMMMMMMMMMMMMMMMMMMMMMM	GATCGAGCAGGGCGAATGGGGGG	fw	28.9855	35.3535	0	2	1	0	0	1	65	75	7.31614
BAX_27_997	19	49459557	49459580	ENSG00000087088::BAX	100	28.125	31.6376	MMMMMMMMMMMMMMMMMMMMMMM	CCTTTTCTACTTTGCCAGCAAAC	rc	22.6449	37.2475	0	0	1	0	0	1	40	25	-2.70104
BAX_28_0_Z	19	49458955	49458978	ENSG00000087088::BAX	100	30.9896	51.3432	XMMMMMMMMMMMMMMMMMMMMMM	GTCGAGCAGGGCGAATGGGGGGG	fw	28.9855	35.3535	0	2	1	0	0	0	65	100	9.31936
BAX_28_997	19	49459571	49459594	ENSG00000087088::BAX	100	28.125	49.2854	MMMMMMMMMMMMMMMMMMMMMMX	CCAGCAAACTGGTGCTCAAGGTC	rc	22.6449	37.2475	0	0	1	0	0	0	55	50	9.06408
BAX_29_0_Z	19	49458956	49458979	ENSG00000087088::BAX	100	30.9896	50.2993	XMMMMMMMMMMMMMMMMMMMMMM	GCGAGCAGGGCGAATGGGGGGGG	fw	28.9855	35.3535	0	2	1	0	0	0	70	100	8.68257
BAX_30_0	19	49458959	49458982	ENSG00000087088::BAX	100	30.9896	49.3536	XMMMMMMMMMMMMMMMMMMMMMM	GGCAGGGCGAATGGGGGGGGAGG	fw	28.9855	35.3535	0	2	1	0	0	0	75	100	8.10567
BAX_31_0_Z	19	49458971	49458994	ENSG00000087088::BAX	100	30.9896	41.4216	MMMMMMMMMMMMMMMMMMMMMMM	GGGGGGGGAGGCACCCGAGCTGG	fw	28.9855	35.3535	0	2	1	0	1	1	85	75	2.26717
BAX_32_0	19	49458977	49459000	ENSG00000087088::BAX	100	30.9896	40.2152	MMMMMMMMMMMMMMMMMMMMMMM	GGAGGCACCCGAGCTGGCCCTGG	fw	28.9855	35.3535	0	2	1	0	1	1	80	100	0.531301
BAX_33_0_Z	19	49458983	49459006	ENSG00000087088::BAX	100	30.9896	45.0755	XMMMMMMMMMMMMMMMMMMMMMM	GCCCGAGCTGGCCCTGGACCCGG	fw	28.9855	35.3535	0	2	1	0	0	0	75	75	5.49605
BAX_34_0_Z	19	49458992	49459015	ENSG00000087088::BAX	100	30.9896	37.6989	MMMMMMMMMMMMMMMMMMMMMMM	GGCCCTGGACCCGGTGCCTCAGG	fw	28.9855	35.3535	0	2	1	0	1	1	80	75	-1.00367
BAX_35_0	19	49458167	49458190	ENSG00000087088::BAX	77.1014	85.1562	59.39	MMMMMMMMMMMMMMMMMMMMMMM	GGCGGCGGGAGCGGCGGTGATGG	fw	97.8261	83.3333	8	0	1	0	1	1	85	50	14.2279
BAX_36_0_L	19	49458171	49458194	ENSG00000087088::BAX	100	85.1562	72.3761	MMMMMMMMMMMMMMMMMMMMMMM	GCGGGAGCGGCGGTGATGGACGG	fw	97.8261	83.3333	8	0	1	0	0	1	75	50	22.1494
BAX_37_0	19	49458172	49458195	ENSG00000087088::BAX	100	85.1562	71.9332	XMMMMMMMMMMMMMMMMMMMMMM	GGGGAGCGGCGGTGATGGACGGG	fw	97.8261	83.3333	8	0	1	0	0	0	75	75	21.8793
BAX_38_0	19	49458207	49458230	ENSG00000087088::BAX	100	85.1562	42.8666	MMMMMMMMMMMMMMMMMMMMMMX	CCCAGAGGCGGGGGTGAGGCGGC	rc	97.8261	83.3333	8	0	1	0	0	0	80	50	5.1486
BAX_39_0	19	49458208	49458231	ENSG00000087088::BAX	100	85.1562	42.6202	MMMMMMMMMMMMMMMMMMMMMMX	CCAGAGGCGGGGGTGAGGCGGGC	rc	97.8261	83.3333	8	0	1	0	0	0	80	75	3.99831
BAX_40_0	19	49458786	49458809	ENSG00000087088::BAX	84.3478	33.9844	39.6709	MMMMMMMMMMMMMMMMMMMMMMM	CCCTTCCTTTCTCCTCTAGGGCC	rc	32.6087	41.6667	0	0	1	0	1	1	55	50	1.19928
BAX_41_0	19	49458787	49458810	ENSG00000087088::BAX	100	33.9844	40.2334	MMMMMMMMMMMMMMMMMMMMMMM	CCTTCCTTTCTCCTCTAGGGCCC	rc	32.6087	41.6667	0	0	1	0	1	1	60	50	1.54235
BAX_42_0	19	49458791	49458814	ENSG00000087088::BAX	100	33.9844	44.7634	MMMMMMMMMMMMMMMMMMMMMMX	CCTTTCTCCTCTAGGGCCCACCC	rc	32.6087	41.6667	0	0	1	0	0	0	60	25	6.30568
BAX_43_0	19	49458798	49458821	ENSG00000087088::BAX	100	33.9844	45.8586	MMMMMMMMMMMMMMMMMMMMMMX	CCTCTAGGGCCCACCAGCTCTGC	rc	32.6087	41.6667	0	0	1	0	0	0	65	50	6.97376
BAX_44_0_L_Z	19	49458807	49458830	ENSG00000087088::BAX	100	33.9844	54.8643	MMMMMMMMMMMMMMMMMMMMMMX	CCCACCAGCTCTGAGCAGATCAC	rc	32.6087	41.6667	0	0	1	0	0	0	50	50	12.4672
BAX_45_0	19	49458808	49458831	ENSG00000087088::BAX	88.6957	33.9844	55.3236	MMMMMMMMMMMMMMMMMMMMMMX	CCACCAGCTCTGAGCAGATCATC	rc	32.6087	41.6667	0	0	1	0	0	0	55	75	11.7474
BAX_46_0_Z	19	49458811	49458834	ENSG00000087088::BAX	100	33.9844	45.6191	MMMMMMMMMMMMMMMMMMMMMMX	CCAGCTCTGAGCAGATCATGAAC	rc	32.6087	41.6667	0	0	1	0	0	0	50	75	5.82766
BAX_47_0	19	49458841	49458864	ENSG00000087088::BAX	100	33.9844	54.8103	MMMMMMMMMMMMMMMMMMMMMMX	CCCTTTTGCTTCAGGGGTGAGTC	rc	32.6087	41.6667	0	0	1	0	0	0	45	0	12.4343
BAX_48_0	19	49458842	49458865	ENSG00000087088::BAX	100	33.9844	49.8348	MMMMMMMMMMMMMMMMMMMMMMX	CCTTTTGCTTCAGGGGTGAGTTC	rc	32.6087	41.6667	0	0	1	0	0	0	45	25	9.39922
BAX_49_0	19	49458922	49458945	ENSG00000087088::BAX	74.1884	30.9896	49.3954	MMMMMMMMMMMMMMMMMMMMMMX	CCTCACTCCATCCCCACTCTAGC	rc	28.9855	35.3535	0	2	1	0	0	0	55	50	9.13117
BAX_50_0	19	49458929	49458952	ENSG00000087088::BAX	100	30.9896	49.8759	MMMMMMMMMMMMMMMMMMMMMMM	CCATCCCCACTCTAGTTTCATCC	rc	28.9855	35.3535	0	2	1	0	1	1	50	75	6.4243
BAX_51_0	19	49458933	49458956	ENSG00000087088::BAX	100	30.9896	48.1169	MMMMMMMMMMMMMMMMMMMMMMX	CCCCACTCTAGTTTCATCCAGGC	rc	28.9855	35.3535	0	2	1	0	0	0	45	50	8.35128
BAX_52_0	19	49458934	49458957	ENSG00000087088::BAX	100	30.9896	47.5305	MMMMMMMMMMMMMMMMMMMMMMX	CCCACTCTAGTTTCATCCAGGAC	rc	28.9855	35.3535	0	2	1	0	0	0	40	50	7.99359
BAX_53_0	19	49458935	49458958	ENSG00000087088::BAX	100	30.9896	47.9417	MMMMMMMMMMMMMMMMMMMMMMM	CCACTCTAGTTTCATCCAGGATC	rc	28.9855	35.3535	0	2	1	0	0	1	45	50	7.24442
BAX_54_0_Z	19	49458950	49458973	ENSG00000087088::BAX	100	30.9896	57.8683	MMMMMMMMMMMMMMMMMMMMMMX	CCAGGATCGAGCAGGGCGAATGC	rc	28.9855	35.3535	0	2	1	0	0	0	65	50	14.2997
BAX_55_0_Z	19	49458984	49459007	ENSG00000087088::BAX	100	30.9896	39.7822	MMMMMMMMMMMMMMMMMMMMMMX	CCCGAGCTGGCCCTGGACCCGGC	rc	28.9855	35.3535	0	2	1	0	0	0	75	75	2.26717
BAX_56_0	19	49458985	49459008	ENSG00000087088::BAX	100	30.9896	41.7679	MMMMMMMMMMMMMMMMMMMMMMX	CCGAGCTGGCCCTGGACCCGGTC	rc	28.9855	35.3535	0	2	1	0	0	0	75	50	4.47845
BAX_57_0_Z	19	49458994	49459017	ENSG00000087088::BAX	100	30.9896	45.255	MMMMMMMMMMMMMMMMMMMMMMX	CCCTGGACCCGGTGCCTCAGGAC	rc	28.9855	35.3535	0	2	1	0	0	0	65	50	6.60556
BAX_58_0_C_Z	19	49458995	49459018	ENSG00000087088::BAX	100	30.9896	50.0555	MMMMMMMMMMMMMMMMMMMMMMX	CCTGGACCCGGTGCCTCAGGATC	rc	28.9855	35.3535	0	2	1	0	0	0	70	75	8.53388
BAX_59_0_Z	19	49459001	49459024	ENSG00000087088::BAX	100	30.9896	39.1504	MMMMMMMMMMMMMMMMMMMMMMX	CCCGGTGCCTCAGGATGCGTCCC	rc	28.9855	35.3535	0	2	1	0	0	0	65	75	1.88175
BAX_60_0_Z	19	49459002	49459025	ENSG00000087088::BAX	100	30.9896	42.5671	MMMMMMMMMMMMMMMMMMMMMMM	CCGGTGCCTCAGGATGCGTCCAC	rc	28.9855	35.3535	0	2	1	0	0	1	65	75	2.96593
BAX_61_0_Z	19	49459008	49459031	ENSG00000087088::BAX	100	30.9896	42.9429	MMMMMMMMMMMMMMMMMMMMMMX	CCTCAGGATGCGTCCACCAAGAC	rc	28.9855	35.3535	0	2	1	0	0	0	55	75	4.19519
BAX_62_0_Z	19	49459021	49459044	ENSG00000087088::BAX	100	30.9896	45.5528	MMMMMMMMMMMMMMMMMMMMMMX	CCACCAAGAAGCTGAGCGAGTGC	rc	28.9855	35.3535	0	2	1	0	0	0	55	50	6.78723
BAX_63_0_Z	19	49459024	49459047	ENSG00000087088::BAX	100	30.9896	46.5126	MMMMMMMMMMMMMMMMMMMMMMM	CCAAGAAGCTGAGCGAGTGTCTC	rc	28.9855	35.3535	0	2	1	0	0	1	55	25	6.37271
BAX_Guide_@1	19	49459046	49459069	ENSG00000087088::BAX	100	27.0833	27.103	XMMMMMMMMMMMMMMMMMMMMMM	GAAGCGCATCGGGGACGAACTGG	fw	18.1159	35.3535	0	2	1	0	0	0	65	50	-4.46718
BAX_Guide_@2	19	49459037	49459060	ENSG00000087088::BAX	100	27.0833	39.506	XMMMMMMMMMMMMMMMMMMMMMM	GGAGTGTCTCAAGCGCATCGGGG	fw	18.1159	35.3535	0	2	1	0	0	0	60	50	3.09864
BAX_Guide_@3	19	49459036	49459059	ENSG00000087088::BAX	100	27.0833	39.6732	MMMMMMMMMMMMMMMMMMMMMMM	GCGAGTGTCTCAAGCGCATCGGG	fw	18.1159	35.3535	0	2	1	0	0	1	60	50	2.20068
CASP8_0_31008	2	202131191	202131214	ENSG00000064012::CASP8	100	33.254	46.0698	XMMMMMMMMMMMMMMMMMMMMMM	GCTCCTGCCTTTTAAAAAGATGG	fw	32.9457	30.6604	7	1	1	0	0	0	35	25	7.10257
CASP8_0_38760	2	202137348	202137371	ENSG00000064012::CASP8	100	24.9206	48.419	XMMMMMMMMMMMMMMMMMMMMMM	GTCCTCCTCTTAGAACCTGCTGG	fw	26.8411	26.6509	0	0	1	0	0	0	55	75	7.53562
CASP8_1_23256	2	202122939	202122962	ENSG00000064012::CASP8	83.0435	10.9524	38.9945	XMMMMMMMMMMMMMMMMMMMMMM	GACAGGAAGTGAGGCCATGGAGG	fw	11.6279	9.43396	2	0	1	0	0	0	55	50	2.78663
CASP8_1_31008_L	2	202131219	202131242	ENSG00000064012::CASP8	100	33.254	41.5179	XMMMMMMMMMMMMMMMMMMMMMM	GGCAGAAATCTTTATGATATTGG	fw	32.9457	30.6604	7	1	1	0	0	0	25	0	4.32589
CASP8_1_38760	2	202137366	202137389	ENSG00000064012::CASP8	100	24.9206	24.0635	MMMMMMMMMMMMMMMMMMMMMMM	GCTGGATATTTTCATAGAGATGG	fw	26.8411	26.6509	0	0	1	0	0	1	35	50	-7.32125
CASP8_1_46512	2	202149518	202149541	ENSG00000064012::CASP8	88.6957	7.51512	50.0782	XMMMMMMMMMMMMMMMMMMMMMM	GGTTCAAATTTCACTTTTCAGGG	fw	7.45201	7.89907	0	0	1	0	0	0	25	25	9.54772
CASP8_2_23256	2	202122940	202122963	ENSG00000064012::CASP8	100	10.9524	37.5191	XMMMMMMMMMMMMMMMMMMMMMM	GCAGGAAGTGAGGCCATGGAGGG	fw	11.6279	9.43396	2	0	1	0	0	0	55	50	1.88665
CASP8_2_31008	2	202131220	202131243	ENSG00000064012::CASP8	100	33.254	35.1543	MMMMMMMMMMMMMMMMMMMMMMM	GCAGAAATCTTTATGATATTGGG	fw	32.9457	30.6604	7	1	1	0	0	1	25	0	-0.555904
CASP8_2_38760	2	202137374	202137397	ENSG00000064012::CASP8	88.6957	24.9206	36.2375	XMMMMMMMMMMMMMMMMMMMMMM	GTTTCATAGAGATGGAGAAGAGG	fw	26.8411	26.6509	0	0	1	0	0	0	35	50	1.10489
CASP8_3_23256	2	202122943	202122966	ENSG00000064012::CASP8	100	10.9524	49.4322	MMMMMMMMMMMMMMMMMMMMMMM	GGAAGTGAGGCCATGGAGGGAGG	fw	11.6279	9.43396	2	0	1	0	1	1	65	75	6.15363
CASP8_3_38760	2	202137375	202137398	ENSG00000064012::CASP8	100	24.9206	42.403	XMMMMMMMMMMMMMMMMMMMMMM	GTTCATAGAGATGGAGAAGAGGG	fw	26.8411	26.6509	0	0	1	0	0	0	35	25	4.86583
CASP8_3_46512	2	202149621	202149644	ENSG00000064012::CASP8	100	7.51512	29.1553	XMMMMMMMMMMMMMMMMMMMMMM	GTTGAAAATCTACCAACTCATGG	fw	7.45201	7.89907	0	0	1	0	0	0	30	50	-3.21529
CASP8_4_23256	2	202122956	202122979	ENSG00000064012::CASP8	79.2754	10.9524	32.9693	XMMMMMMMMMMMMMMMMMMMMMM	GGGAGGGAGGCAGAAGAGCCAGG	fw	11.6279	9.43396	2	0	1	0	0	0	65	75	-1.88873
CASP8_4_31008_Z	2	202131230	202131253	ENSG00000064012::CASP8	100	33.254	28.474	XMMMMMMMMMMMMMMMMMMMMMM	GTATGATATTGGGGAACAACTGG	fw	32.9457	30.6604	7	1	1	0	0	0	35	50	-3.63083
CASP8_4_38760	2	202137384	202137407	ENSG00000064012::CASP8	100	24.9206	58.5038	MMMMMMMMMMMMMMMMMMMMMMM	GATGGAGAAGAGGGTCATCCTGG	fw	26.8411	26.6509	0	0	1	0	0	1	55	50	13.6873
CASP8_4_46512	2	202149636	202149659	ENSG00000064012::CASP8	100	7.51512	10.2086	XMMMMMMMMMMMMMMMMMMMMMM	GCTCATGGACCACAGTAACATGG	fw	7.45201	7.89907	0	0	1	0	0	0	45	25	-14.7727
CASP8_5_23256	2	202122960	202122983	ENSG00000064012::CASP8	77.1014	10.9524	39.2839	MMMMMMMMMMMMMMMMMMMMMMM	GGGAGGCAGAAGAGCCAGGGTGG	fw	11.6279	9.43396	2	0	1	0	1	1	70	75	-0.0368235
CASP8_5_38760	2	202137385	202137408	ENSG00000064012::CASP8	100	24.9206	56.4473	XMMMMMMMMMMMMMMMMMMMMMM	GTGGAGAAGAGGGTCATCCTGGG	fw	26.8411	26.6509	0	0	1	0	0	0	50	50	13.4328
CASP8_5_46512	2	202149667	202149690	ENSG00000064012::CASP8	100	7.51512	40.6228	XMMMMMMMMMMMMMMMMMMMMMM	GTCTGCTGTATCCTCTCCCATGG	fw	7.45201	7.89907	0	0	1	0	0	0	50	75	2.7799
CASP8_6_23256	2	202122990	202123013	ENSG00000064012::CASP8	100	10.9524	36.703	XMMMMMMMMMMMMMMMMMMMMMM	GAGTAAAAGAAACTTCTTCCTGG	fw	11.6279	9.43396	2	0	1	0	0	0	30	50	1.38886
CASP8_6_31008_Z	2	202131269	202131292	ENSG00000064012::CASP8	100	32.0635	30.2719	XMMMMMMMMMMMMMMMMMMMMMM	GTCCCTCAAGTTCCTGAGCCTGG	fw	30.0388	30.6604	7	1	1	0	0	0	60	75	-3.53411
CASP8_6_38760	2	202141566	202141589	ENSG00000064012::CASP8	100	11.8707	33.0074	XMMMMMMMMMMMMMMMMMMMMMM	GCCAAATGAAAAGCAAACCTCGG	fw	11.7525	10.2089	0	3	1	0	0	0	35	50	-0.865516
CASP8_6_46512	2	202149675	202149698	ENSG00000064012::CASP8	100	7.51512	33.471	XMMMMMMMMMMMMMMMMMMMMMM	GATCCTCTCCCATGGAGACAAGG	fw	7.45201	7.89907	0	0	1	0	0	0	50	50	-0.582668
CASP8_7_31008_L_Z	2	202131286	202131309	ENSG00000064012::CASP8	100	32.0635	44.3867	MMMMMMMMMMMMMMMMMMMMMMM	GCCTGGACTACATTCCGCAAAGG	fw	30.0388	30.6604	7	1	1	0	0	1	55	50	5.07589
CASP8_8_31008_L_Z	2	202131305	202131328	ENSG00000064012::CASP8	100	32.0635	52.5151	XMMMMMMMMMMMMMMMMMMMMMM	GAGGAAGCAAGAACCCATCAAGG	fw	30.0388	30.6604	7	1	1	0	0	0	45	25	11.0342
CASP8_8_38760	2	202141567	202141590	ENSG00000064012::CASP8	100	11.8707	35.902	XMMMMMMMMMMMMMMMMMMMMMM	GCAAATGAAAAGCAAACCTCGGG	fw	11.7525	10.2089	0	3	1	0	0	0	40	75	-0.0997681
CASP8_8_46512_OLD	2	202149688	202149711	ENSG00000064012::CASP8	100	7.51512	30.8101	MMMMMMMMMMMMMMMMMMMMMMM	GGAGACAAGGGCATCATCTATGG	fw	7.45201	7.89907	0	0	1	0	1	1	50	25	-4.20585
CASP8_9_31008_Z	2	202131335	202131358	ENSG00000064012::CASP8	100	28.7302	29.4393	MMMMMMMMMMMMMMMMMMMMMMM	GATGTTATTCCAGAGACTCCAGG	fw	30.0388	30.6604	0	1	1	0	0	1	45	75	-5.04203
CASP8_9_38760	2	202141568	202141591	ENSG00000064012::CASP8	100	11.8707	40.4021	XMMMMMMMMMMMMMMMMMMMMMM	GAAATGAAAAGCAAACCTCGGGG	fw	11.7525	10.2089	0	3	1	0	0	0	40	75	2.6453
CASP8_9_46512_OLD	2	202149697	202149720	ENSG00000064012::CASP8	100	7.51512	28.0036	MMMMMMMMMMMMMMMMMMMMMMM	GGCATCATCTATGGCACTGATGG	fw	7.45201	7.89907	0	0	1	0	1	1	50	50	-5.91779
CASP8_10_46512	2	202149702	202149725	ENSG00000064012::CASP8	100	7.51512	37.3786	XMMMMMMMMMMMMMMMMMMMMMM	GATCTATGGCACTGATGGACAGG	fw	7.45201	7.89907	0	0	1	0	0	0	50	75	0.800936
CASP8_11_46512	2	202149705	202149728	ENSG00000064012::CASP8	100	7.51512	42.4685	XMMMMMMMMMMMMMMMMMMMMMM	GTATGGCACTGATGGACAGGAGG	fw	7.45201	7.89907	0	0	1	0	0	0	55	75	3.90581
CASP8_12_38760	2	202141641	202141664	ENSG00000064012::CASP8	100	10.9184	30.8288	XMMMMMMMMMMMMMMMMMMMMMM	GGCCCAAACTTCACAGCATTAGG	fw	10.5897	9.2655	0	3	1	0	0	0	45	25	-2.19445
CASP8_12_46512	2	202149739	202149762	ENSG00000064012::CASP8	100	7.51512	35.3522	MMMMMMMMMMMMMMMMMMMMMMM	GAGCTGACATCTCAGTTCACTGG	fw	7.45201	7.89907	0	0	1	0	0	1	50	50	-0.435131
CASP8_13_31008_Z	2	202131404	202131427	ENSG00000064012::CASP8	100	28.254	34.4226	MMMMMMMMMMMMMMMMMMMMMMM	GCTCTTCCGAATTAATAGACTGG	fw	30.0388	30.6604	0	0	1	0	0	1	40	50	-1.00219
CASP8_14_31008	2	202131437	202131460	ENSG00000064012::CASP8	100	28.254	36.2702	XMMMMMMMMMMMMMMMMMMMMMM	GACCTACCTAAACACTAGAAAGG	fw	30.0388	30.6604	0	0	1	0	0	0	35	25	1.12484
CASP8_14_46512	2	202149801	202149824	ENSG00000064012::CASP8	100	7.51512	38.74	XMMMMMMMMMMMMMMMMMMMMMM	GTTTATTCAGGCTTGTCAGGGGG	fw	7.45201	7.89907	0	0	1	0	0	0	40	75	1.63139
CASP8_15_31008	2	202131440	202131463	ENSG00000064012::CASP8	100	28.254	60.8969	XMMMMMMMMMMMMMMMMMMMMMM	GTACCTAAACACTAGAAAGGAGG	fw	30.0388	30.6604	0	0	1	0	0	0	40	50	16.1471
CASP8_16_38760	2	202141652	202141675	ENSG00000064012::CASP8	100	10.9184	58.8023	XMMMMMMMMMMMMMMMMMMMMMM	GACAGCATTAGGGACAGGAATGG	fw	10.5897	9.2655	0	3	1	0	0	0	50	50	14.8694
CASP8_17_38760	2	202141663	202141686	ENSG00000064012::CASP8	100	8.65079	48.9303	MMMMMMMMMMMMMMMMMMMMMMM	GGACAGGAATGGAACACACTTGG	fw	5.0526	9.2655	0	3	1	0	1	1	50	50	6.84747
CASP8_17_46512	2	202149864	202149887	ENSG00000064012::CASP8	100	7.51512	37.2689	MMMMMMMMMMMMMMMMMMMMMMM	GGAGCAACCCTATTTAGAAATGG	fw	7.45201	7.89907	0	0	1	0	1	1	40	25	-0.265943
CASP8_18_31008	2	202131468	202131491	ENSG00000064012::CASP8	84.3478	28.254	53.7426	MMMMMMMMMMMMMMMMMMMMMMM	GAAAGGGAACTTCAGACACCAGG	fw	30.0388	30.6604	0	0	1	0	0	1	50	75	9.783
CASP8_18_38760	2	202137478	202137501	ENSG00000064012::CASP8	100	23.5317	42.75	MMMMMMMMMMMMMMMMMMMMMMM	GACTATGAAGAATTCAGCAAAGG	fw	26.8411	23.8994	0	0	1	0	0	1	35	50	4.07752
CASP8_18_46512	2	202149897	202149920	ENSG00000064012::CASP8	100	7.51512	41.8479	XMMMMMMMMMMMMMMMMMMMMMM	GCCTCAAACGAGATATATCCCGG	fw	7.45201	7.89907	0	0	1	0	0	0	40	50	4.52721
CASP8_19_31008	2	202131472	202131495	ENSG00000064012::CASP8	84.3478	28.254	48.259	MMMMMMMMMMMMMMMMMMMMMMM	GGGAACTTCAGACACCAGGCAGG	fw	30.0388	30.6604	0	0	1	0	1	1	60	75	5.43797
CASP8_19_38760	2	202137499	202137522	ENSG00000064012::CASP8	100	23.5317	46.9816	MMMMMMMMMMMMMMMMMMMMMMM	GGTAGAAACAACCTGACAGCCGG	fw	26.8411	23.8994	0	0	1	0	1	1	50	75	4.65879
CASP8_20_31008	2	202131473	202131496	ENSG00000064012::CASP8	100	28.254	51.2692	MMMMMMMMMMMMMMMMMMMMMMM	GGAACTTCAGACACCAGGCAGGG	fw	30.0388	30.6604	0	0	1	0	1	1	55	75	7.27423
CASP8_20_38760	2	202137500	202137523	ENSG00000064012::CASP8	100	0.952381	43.2283	MMMMMMMMMMMMMMMMMMMMMMM	GTAGAAACAACCTGACAGCCGGG	fw	0	0.943396	0	0	1	0	0	1	50	75	3.36927
CASP8_20_46512	2	202149918	202149941	ENSG00000064012::CASP8	100	7.51512	57.4817	MMMMMMMMMMMMMMMMMMMMMMM	GGATGAGGCTGACTTTCTGCTGG	fw	7.45201	7.89907	0	0	1	0	1	1	55	75	11.0638
CASP8_21_31008	2	202131493	202131516	ENSG00000064012::CASP8	100	28.254	42.6151	MMMMMMMMMMMMMMMMMMMMMMM	GGGCTCAAATTTCTGCCTACAGG	fw	30.0388	30.6604	0	0	1	0	1	1	50	50	2.99523
CASP8_21_38760	2	202137350	202137373	ENSG00000064012::CASP8	100	24.9206	49.3715	MMMMMMMMMMMMMMMMMMMMMMX	CCTCCTCTTAGAACCTGCTGGAC	rc	26.8411	26.6509	0	0	1	0	0	0	50	75	8.11661
CASP8_21_46512	2	202149919	202149942	ENSG00000064012::CASP8	100	7.51512	54.1692	MMMMMMMMMMMMMMMMMMMMMMM	GATGAGGCTGACTTTCTGCTGGG	fw	7.45201	7.89907	0	0	1	0	0	1	50	50	11.0432
CASP8_22_31008	2	202131496	202131519	ENSG00000064012::CASP8	100	28.254	41.2553	XMMMMMMMMMMMMMMMMMMMMMM	GTCAAATTTCTGCCTACAGGTGG	fw	30.0388	30.6604	0	0	1	0	0	0	45	75	3.16573
CASP8_22_46512	2	202149920	202149943	ENSG00000064012::CASP8	100	7.51512	51.1091	XMMMMMMMMMMMMMMMMMMMMMM	GTGAGGCTGACTTTCTGCTGGGG	fw	7.45201	7.89907	0	0	1	0	0	0	50	75	9.17658
CASP8_23_38760	2	202137363	202137386	ENSG00000064012::CASP8	88.6957	24.9206	44.4275	MMMMMMMMMMMMMMMMMMMMMMX	CCTGCTGGATATTTTCATAGAGC	rc	26.8411	26.6509	0	0	1	0	0	0	35	75	5.10079
CASP8_24_23256	2	202122953	202122976	ENSG00000064012::CASP8	100	10.9524	40.7978	MMMMMMMMMMMMMMMMMMMMMMM	CCATGGAGGGAGGCAGAAGAGCC	rc	11.6279	9.43396	2	0	1	0	1	1	65	50	1.88665
CASP8_24_31008	2	202131500	202131523	ENSG00000064012::CASP8	100	28.254	48.2957	XMMMMMMMMMMMMMMMMMMMMMM	GATTTCTGCCTACAGGTGGGTGG	fw	30.0388	30.6604	0	0	1	0	0	0	50	75	7.46035
CASP8_25_23256_C	2	202122974	202122997	ENSG00000064012::CASP8	100	10.9524	35.5043	MMMMMMMMMMMMMMMMMMMMMMX	CCAGGGTGGTTATTGAAAGTAAC	rc	11.6279	9.43396	2	0	1	0	0	0	35	75	-0.342391
CASP8_25_38760_C	2	202141567	202141590	ENSG00000064012::CASP8	100	11.8707	40.6381	MMMMMMMMMMMMMMMMMMMMMMX	CCAAATGAAAAGCAAACCTCGGC	rc	11.7525	10.2089	0	3	1	0	0	0	45	25	3.78927
CASP8_26_23256	2	202123008	202123031	ENSG00000064012::CASP8	100	10.9524	41.6538	MMMMMMMMMMMMMMMMMMMMMMX	CCTGGGAGCCTTTCCCACCCCCC	rc	11.6279	9.43396	2	0	1	0	0	0	70	75	3.40882
CASP8_26_31008	2	202131166	202131189	ENSG00000064012::CASP8	100	18.1746	41.7124	MMMMMMMMMMMMMMMMMMMMMMX	CCATTTATTTTGACTTAGATTAC	rc	2.90698	25.1572	7	1	1	0	0	0	15	0	4.44459
CASP8_26_46512	2	202149974	202149997	ENSG00000064012::CASP8	100	7.51512	55.493	MMMMMMMMMMMMMMMMMMMMMMM	GAAACCCTGCAGAGGGAACCTGG	fw	7.45201	7.89907	0	0	1	0	0	1	60	50	11.8507
CASP8_27_23256	2	202123016	202123039	ENSG00000064012::CASP8	88.6957	10.9524	37.2211	MMMMMMMMMMMMMMMMMMMMMMX	CCTTTCCCACCCCCTTCCCTGCC	rc	11.6279	9.43396	2	0	1	0	0	0	65	50	1.70488
CASP8_27_31008_L	2	202131268	202131291	ENSG00000064012::CASP8	100	32.0635	45.0997	MMMMMMMMMMMMMMMMMMMMMMX	CCTCCCTCAAGTTCCTGAGCCTC	rc	30.0388	30.6604	7	1	1	0	0	0	60	75	5.51083
CASP8_28_31008_Z	2	202131271	202131294	ENSG00000064012::CASP8	88.6957	32.0635	47.1489	MMMMMMMMMMMMMMMMMMMMMMM	CCCTCAAGTTCCTGAGCCTGGAC	rc	30.0388	30.6604	7	1	1	0	0	1	55	25	6.76085
CASP8_28_46512	2	202149548	202149571	ENSG00000064012::CASP8	100	7.51512	49.344	MMMMMMMMMMMMMMMMMMMMMMX	CCACGACCTTTGAAGAGCTTCAC	rc	7.45201	7.89907	0	0	1	0	0	0	45	75	8.09982
CASP8_29_31008	2	202131272	202131295	ENSG00000064012::CASP8	100	32.0635	38.8165	MMMMMMMMMMMMMMMMMMMMMMX	CCTCAAGTTCCTGAGCCTGGACC	rc	30.0388	30.6604	7	1	1	0	0	0	55	50	2.67807
CASP8_30_23256	2	202123025	202123048	ENSG00000064012::CASP8	100	13.3333	54.7733	MMMMMMMMMMMMMMMMMMMMMMX	CCCCCTTCCCTGCTGAGCACGTC	rc	11.6279	14.1509	2	0	1	0	0	0	65	50	12.4117
CASP8_30_31008_L_Z	2	202131281	202131304	ENSG00000064012::CASP8	100	32.0635	45.9793	MMMMMMMMMMMMMMMMMMMMMMM	CCTGAGCCTGGACTACATTCCGC	rc	30.0388	30.6604	7	1	1	0	0	1	60	75	5.04739
CASP8_30_38760	2	202137426	202137449	ENSG00000064012::CASP8	100	24.9206	44.3627	MMMMMMMMMMMMMMMMMMMMMMX	CCTGAAAAGAGTCTGTGCCCAAC	rc	26.8411	26.6509	0	0	1	0	0	0	45	25	6.06123
CASP8_31_31008_Z	2	202131287	202131310	ENSG00000064012::CASP8	100	32.0635	57.6989	MMMMMMMMMMMMMMMMMMMMMMX	CCTGGACTACATTCCGCAAAGGC	rc	30.0388	30.6604	7	1	1	0	0	0	50	75	13.1963
CASP8_31_38760	2	202137443	202137466	ENSG00000064012::CASP8	100	24.9206	43.0325	MMMMMMMMMMMMMMMMMMMMMMX	CCCAAATCAACAAGAGCCTGCTC	rc	26.8411	26.6509	0	0	1	0	0	0	45	0	5.24981
CASP8_32_31008_L_Z	2	202131300	202131323	ENSG00000064012::CASP8	100	32.0635	42.9601	MMMMMMMMMMMMMMMMMMMMMMX	CCGCAAAGGAAGCAAGAACCCAC	rc	30.0388	30.6604	7	1	1	0	0	0	45	25	5.20565
CASP8_32_38760_C	2	202137444	202137467	ENSG00000064012::CASP8	100	24.9206	48.2082	MMMMMMMMMMMMMMMMMMMMMMX	CCAAATCAACAAGAGCCTGCTGC	rc	26.8411	26.6509	0	0	1	0	0	0	45	25	8.40699
CASP8_32_46512	2	202149585	202149608	ENSG00000064012::CASP8	100	7.51512	40.9825	MMMMMMMMMMMMMMMMMMMMMMM	CCACGATGACTGCACAGTAGAGC	rc	7.45201	7.89907	0	0	1	0	0	1	55	50	2.99932
CASP8_33_31008_L_C_Z	2	202131318	202131341	ENSG00000064012::CASP8	100	28.7302	52.5151	MMMMMMMMMMMMMMMMMMMMMMX	CCCATCAAGGATGCCTTGATGTC	rc	30.0388	30.6604	0	1	1	0	0	0	40	25	11.0342
CASP8_33_38760	2	202137459	202137482	ENSG00000064012::CASP8	100	24.127	21.3105	MMMMMMMMMMMMMMMMMMMMMMX	CCTGCTGAAGATAATCAACGACC	rc	26.8411	25.0786	0	0	1	0	0	0	40	75	-9.0006
CASP8_35_31008_L_Z	2	202131331	202131354	ENSG00000064012::CASP8	100	28.7302	53.4537	MMMMMMMMMMMMMMMMMMMMMMM	CCTTGATGTTATTCCAGAGACTC	rc	30.0388	30.6604	0	1	1	0	0	1	40	25	10.6067
CASP8_35_46512	2	202149678	202149701	ENSG00000064012::CASP8	100	7.51512	41.9456	MMMMMMMMMMMMMMMMMMMMMMX	CCTCTCCCATGGAGACAAGGGCC	rc	7.45201	7.89907	0	0	1	0	0	0	60	75	3.58684
CASP8_36_31008	2	202131344	202131367	ENSG00000064012::CASP8	100	28.254	19.2905	MMMMMMMMMMMMMMMMMMMMMMX	CCAGAGACTCCAGGAAAAGAGAC	rc	30.0388	30.6604	0	0	1	0	0	0	45	50	-9.23278
CASP8_36_46512_OLD	2	202149683	202149706	ENSG00000064012::CASP8	100	7.51512	25.6341	MMMMMMMMMMMMMMMMMMMMMMM	CCCATGGAGACAAGGGCATCATC	rc	7.45201	7.89907	0	0	1	0	0	1	50	50	-6.36322
CASP8_38_31008	2	202131388	202131411	ENSG00000064012::CASP8	100	28.254	37.7614	MMMMMMMMMMMMMMMMMMMMMMM	CCTTCCTGAAGGAGCTGCTCTTC	rc	30.0388	30.6604	0	0	1	0	0	1	55	50	1.03446
CASP8_38_46512	2	202149728	202149751	ENSG00000064012::CASP8	100	7.51512	28.1041	MMMMMMMMMMMMMMMMMMMMMMX	CCCCCATCTATGAGCTGACATCC	rc	7.45201	7.89907	0	0	1	0	0	0	45	50	-3.85651
CASP8_39_31008_Z	2	202131392	202131415	ENSG00000064012::CASP8	100	28.254	24.3993	MMMMMMMMMMMMMMMMMMMMMMX	CCTGAAGGAGCTGCTCTTCCGAC	rc	30.0388	30.6604	0	0	1	0	0	0	55	50	-6.11643
CASP8_39_46512_OLD	2	202149729	202149752	ENSG00000064012::CASP8	100	7.51512	29.6358	MMMMMMMMMMMMMMMMMMMMMMM	CCCCATCTATGAGCTGACATCTC	rc	7.45201	7.89907	0	0	1	0	0	1	45	50	-3.92217
CASP8_40_31008	2	202131410	202131433	ENSG00000064012::CASP8	84.3478	28.254	34.244	MMMMMMMMMMMMMMMMMMMMMMM	CCGAATTAATAGACTGGATTTGC	rc	30.0388	30.6604	0	0	1	0	0	1	30	0	-1.11116
CASP8_40_46512	2	202149730	202149753	ENSG00000064012::CASP8	100	7.51512	29.7801	MMMMMMMMMMMMMMMMMMMMMMX	CCCATCTATGAGCTGACATCTCC	rc	7.45201	7.89907	0	0	1	0	0	0	40	25	-2.83416
CASP8_41_31008	2	202131439	202131462	ENSG00000064012::CASP8	100	28.254	41.9185	MMMMMMMMMMMMMMMMMMMMMMX	CCTACCTAAACACTAGAAAGGAC	rc	30.0388	30.6604	0	0	1	0	0	0	40	50	4.57027
CASP8_42_31008	2	202131443	202131466	ENSG00000064012::CASP8	100	28.254	43.1284	MMMMMMMMMMMMMMMMMMMMMMX	CCTAAACACTAGAAAGGAGGAGC	rc	30.0388	30.6604	0	0	1	0	0	0	40	25	5.30834
CASP8_43_31008	2	202131486	202131509	ENSG00000064012::CASP8	84.3478	28.254	49.6299	MMMMMMMMMMMMMMMMMMMMMMM	CCAGGCAGGGCTCAAATTTCTGC	rc	30.0388	30.6604	0	0	1	0	0	1	55	75	7.27423
CASP8_43_46512	2	202149772	202149795	ENSG00000064012::CASP8	100	7.51512	52.7507	MMMMMMMMMMMMMMMMMMMMMMX	CCTTCCCTTGCTGGAAAACCCAC	rc	7.45201	7.89907	0	0	1	0	0	0	50	75	10.1779
CASP8_44_31008	2	202131508	202131531	ENSG00000064012::CASP8	100	28.254	41.6889	MMMMMMMMMMMMMMMMMMMMMMM	CCTACAGGTGGGTGGAAACTCCC	rc	30.0388	30.6604	0	0	1	0	1	1	60	50	2.43025
CASP8_46_46512	2	202149790	202149813	ENSG00000064012::CASP8	100	7.51512	48.3906	MMMMMMMMMMMMMMMMMMMMMMM	CCCAAAGTGTTTTTTATTCAGGC	rc	7.45201	7.89907	0	0	1	0	0	1	30	25	7.51827
CASP8_47_46512	2	202149791	202149814	ENSG00000064012::CASP8	100	7.51512	47.8998	MMMMMMMMMMMMMMMMMMMMMMX	CCAAAGTGTTTTTTATTCAGGCC	rc	7.45201	7.89907	0	0	1	0	0	0	30	25	8.21887
CASP8_50_46512	2	202149871	202149894	ENSG00000064012::CASP8	100	7.51512	31.8223	MMMMMMMMMMMMMMMMMMMMMMM	CCCTATTTAGAAATGGATTTATC	rc	7.45201	7.89907	0	0	1	0	0	1	20	0	-2.58838
CASP8_60_46512_OLD	2	202149992	202150015	ENSG00000064012::CASP8	100	7.51512	53.1746	MMMMMMMMMMMMMMMMMMMMMMM	CCTGGTACATCCAGTCACTTTGC	rc	7.45201	7.89907	0	0	1	0	0	1	50	50	10.4365
CASP8_62_46512	2	202150014	202150037	ENSG00000064012::CASP8	100	7.51512	37.3241	MMMMMMMMMMMMMMMMMMMMMMM	CCAGAGCCTGAGAGAGCGATGTC	rc	7.45201	7.89907	0	0	1	0	0	1	60	75	-0.232322
ENSG00000002330_0_11154.65	11	64051642	64051665	ENSG00000002330::BAD	100	33.8235	50.771	XMMMMMMMMMMMMMMMMMMMMMM	GGGGGTACTTACCTCCATGATGG	fw	36.5854	34.3137	0	0	2	0	0	0	50	25	9.97031
ENSG00000002330_2_11154.61	11	64051656	64051679	ENSG00000002330::BAD	100	33.8235	72.8533	XMMMMMMMMMMMMMMMMMMMMMM	GCATGATGGCTGCTGCTGGTTGG	fw	36.5854	34.3137	0	0	2	0	0	0	60	50	23.4405
ENSG00000002330_3_11154.54	11	64051676	64051699	ENSG00000002330::BAD	100	33.8235	52.0149	XMMMMMMMMMMMMMMMMMMMMMM	GGGCTGCTCCTGCTGGTGACTGG	fw	36.5854	34.3137	0	0	2	0	0	0	65	50	10.7291
ENSG00000002330_4_11154.50	11	64051687	64051710	ENSG00000002330::BAD	100	33.8235	53.1772	MMMMMMMMMMMMMMMMMMMMMMM	GCTGGTGACTGGCGTCCCACAGG	fw	36.5854	34.3137	0	0	2	0	0	1	70	75	9.43808
ENSG00000002330_5_11154.49	11	64051690	64051713	ENSG00000002330::BAD	100	33.8235	55.0623	MMMMMMMMMMMMMMMMMMMMMMM	GGTGACTGGCGTCCCACAGGAGG	fw	36.5854	34.3137	0	0	2	0	1	1	70	75	9.58801
ENSG00000002330_6_11154.48	11	64051695	64051718	ENSG00000002330::BAD	100	33.8235	48.9617	XMMMMMMMMMMMMMMMMMMMMMM	GTGGCGTCCCACAGGAGGCCTGG	fw	36.5854	34.3137	0	0	2	0	0	0	75	100	7.86666
ENSG00000002330_7_11154.47	11	64051696	64051719	ENSG00000002330::BAD	100	33.8235	47.5704	XMMMMMMMMMMMMMMMMMMMMMM	GGGCGTCCCACAGGAGGCCTGGG	fw	36.5854	34.3137	0	0	2	0	0	0	70	75	7.01796
ENSG00000002330_8_11154.47	11	64051697	64051720	ENSG00000002330::BAD	88.6957	33.8235	49.2433	MMMMMMMMMMMMMMMMMMMMMMM	GGCGTCCCACAGGAGGCCTGGGG	fw	36.5854	34.3137	0	0	2	0	1	1	75	75	6.03841
ENSG00000002330_10_11154.40	11	64051718	64051741	ENSG00000002330::BAD	100	38.7255	57.3357	MMMMMMMMMMMMMMMMMMMMMMM	GGCCTGGCGATGATGCTTGCCGG	fw	36.5854	34.3137	5	0	2	0	1	1	65	50	11.9748
ENSG00000002330_11_11154.37	11	64051727	64051750	ENSG00000002330::BAD	100	38.7255	39.1968	XMMMMMMMMMMMMMMMMMMMMMM	GTGATGCTTGCCGGAGCCTGAGG	fw	36.5854	34.3137	5	0	2	0	0	0	60	75	1.91002
ENSG00000002330_12_11154.37	11	64051728	64051751	ENSG00000002330::BAD	100	38.7255	34.1199	XMMMMMMMMMMMMMMMMMMMMMM	GGATGCTTGCCGGAGCCTGAGGG	fw	36.5854	34.3137	5	0	2	0	0	0	60	50	-0.186852
ENSG00000002330_13_11154.32	11	64051742	64051765	ENSG00000002330::BAD	100	38.7255	50.0992	MMMMMMMMMMMMMMMMMMMMMMM	GCCTGAGGGCCCGTCCCCTGCGG	fw	36.5854	34.3137	5	0	2	0	0	1	80	75	7.5605
ENSG00000002330_14_11154.32	11	64051743	64051766	ENSG00000002330::BAD	100	38.7255	48.0651	XMMMMMMMMMMMMMMMMMMMMMM	GCTGAGGGCCCGTCCCCTGCGGG	fw	36.5854	34.3137	5	0	2	0	0	0	80	75	7.31973
ENSG00000002330_15_11154.31	11	64051744	64051767	ENSG00000002330::BAD	100	38.7255	47.8695	XMMMMMMMMMMMMMMMMMMMMMM	GTGAGGGCCCGTCCCCTGCGGGG	fw	36.5854	34.3137	5	0	2	0	0	0	80	75	7.20039
ENSG00000002330_18_11154.15	11	64051794	64051817	ENSG00000002330::BAD	100	43.6275	37.8961	XMMMMMMMMMMMMMMMMMMMMMM	GTGGAGTCTTCCTGCTCACTCGG	fw	36.5854	44.1176	5	0	2	0	0	0	55	50	2.11661
ENSG00000002330_19_11154.11	11	64051806	64051829	ENSG00000002330::BAD	88.6957	43.6275	45.0749	XMMMMMMMMMMMMMMMMMMMMMM	GGCTCACTCGGCTCAAACTCTGG	fw	36.5854	44.1176	5	0	2	0	0	0	55	50	6.49566
ENSG00000002330_20_11154.10	11	64051807	64051830	ENSG00000002330::BAD	100	43.6275	51.164	MMMMMMMMMMMMMMMMMMMMMMM	GCTCACTCGGCTCAAACTCTGGG	fw	36.5854	44.1176	5	0	2	0	0	1	55	50	9.21007
ENSG00000002330_22_11154.4	11	64051825	64051848	ENSG00000002330::BAD	100	48.5294	35.3976	XMMMMMMMMMMMMMMMMMMMMMM	GTGGGATCTGGAACATGCTCTGG	fw	48.7805	44.1176	5	0	2	0	0	0	55	75	-0.407449
ENSG00000002330_41_11154.61	11	64051656	64051679	ENSG00000002330::BAD	100	33.8235	50.4623	MMMMMMMMMMMMMMMMMMMMMMX	CCATGATGGCTGCTGCTGGTTGC	rc	36.5854	34.3137	0	0	2	0	0	0	60	25	9.782
ENSG00000002330_42_11154.51	11	64051684	64051707	ENSG00000002330::BAD	100	33.8235	48.7076	MMMMMMMMMMMMMMMMMMMMMMM	CCTGCTGGTGACTGGCGTCCCAC	rc	36.5854	34.3137	0	0	2	0	0	1	70	75	6.71162
ENSG00000002330_43_11154.45	11	64051702	64051725	ENSG00000002330::BAD	88.6957	33.8235	50.7558	MMMMMMMMMMMMMMMMMMMMMMX	CCCACAGGAGGCCTGGGGCCTGC	rc	36.5854	34.3137	0	0	2	0	0	0	75	50	9.96102
ENSG00000002330_45_11154.42	11	64051713	64051736	ENSG00000002330::BAD	100	33.8235	55.2553	MMMMMMMMMMMMMMMMMMMMMMX	CCTGGGGCCTGGCGATGATGCTC	rc	36.5854	34.3137	0	0	2	0	0	0	65	100	11.7057
ENSG00000002330_46_11154.39	11	64051720	64051743	ENSG00000002330::BAD	100	38.7255	51.0823	MMMMMMMMMMMMMMMMMMMMMMX	CCTGGCGATGATGCTTGCCGGAC	rc	36.5854	34.3137	5	0	2	0	0	0	65	100	9.16022
ENSG00000002330_47_11154.34	11	64051737	64051760	ENSG00000002330::BAD	100	38.7255	45.1525	MMMMMMMMMMMMMMMMMMMMMMM	CCGGAGCCTGAGGGCCCGTCCCC	rc	36.5854	34.3137	5	0	2	0	1	1	80	75	3.54302
ENSG00000002330_48_11154.32	11	64051743	64051766	ENSG00000002330::BAD	100	38.7255	38.843	MMMMMMMMMMMMMMMMMMMMMMX	CCTGAGGGCCCGTCCCCTGCGGC	rc	36.5854	34.3137	5	0	2	0	0	0	85	75	2.69425
ENSG00000002330_49_11154.27	11	64051756	64051779	ENSG00000002330::BAD	100	38.7255	46.4258	MMMMMMMMMMMMMMMMMMMMMMX	CCCCTGCGGGGCTGGGGCCCAGC	rc	36.5854	34.3137	5	0	2	0	0	0	85	75	7.31973
ENSG00000002330_50_11154.27	11	64051757	64051780	ENSG00000002330::BAD	88.6957	38.7255	47.8695	MMMMMMMMMMMMMMMMMMMMMMM	CCCTGCGGGGCTGGGGCCCAGGC	rc	36.5854	34.3137	5	0	2	0	0	1	85	75	7.20039
ENSG00000002330_55_11154.19	11	64051780	64051803	ENSG00000002330::BAD	100	38.7255	43.107	MMMMMMMMMMMMMMMMMMMMMMX	CCCTCTCTGCAGAGCTGGAGTCC	rc	36.5854	34.3137	5	0	2	0	0	0	55	50	5.29528
ENSG00000002330_57_11154.11	11	64051804	64051827	ENSG00000002330::BAD	100	43.6275	38.4786	MMMMMMMMMMMMMMMMMMMMMMX	CCTGCTCACTCGGCTCAAACTCC	rc	36.5854	44.1176	5	0	2	0	0	0	55	75	1.47196
ENSG00000015475_24_0.3169	22	18222105	18222128	ENSG00000015475::BID	100	29.0404	51.7626	XMMMMMMMMMMMMMMMMMMMMMM	GCTCACTCACCTCCTCCGACCGG	fw	25.5376	30.0595	2	1	1	0	0	0	65	75	9.57517
ENSG00000015475_25_0.3167	22	18222109	18222132	ENSG00000015475::BID	100	29.0404	48.5603	XMMMMMMMMMMMMMMMMMMMMMM	GCTCACCTCCTCCGACCGGCTGG	fw	25.5376	30.0595	2	1	1	0	0	0	70	100	7.62178
ENSG00000015475_26_0.3162	22	18222126	18222149	ENSG00000015475::BID	88.6957	29.0404	39.8483	MMMMMMMMMMMMMMMMMMMMMMM	GGCTGGTGTTCCTGAGCTGCAGG	fw	25.5376	30.0595	2	1	1	0	1	1	65	75	0.307474
ENSG00000015475_27_0.3161	22	18222127	18222150	ENSG00000015475::BID	100	29.0404	39.8456	MMMMMMMMMMMMMMMMMMMMMMM	GCTGGTGTTCCTGAGCTGCAGGG	fw	25.5376	30.0595	2	1	1	0	0	1	60	50	2.30584
ENSG00000015475_29_0.3156	22	18222144	18222167	ENSG00000015475::BID	100	30.0505	24.9427	MMMMMMMMMMMMMMMMMMMMMMM	GCAGGGCCAGGCCGTTCACCAGG	fw	28.7634	30.0595	2	1	1	0	0	1	75	75	-7.78494
ENSG00000015475_30_0.3154	22	18222149	18222172	ENSG00000015475::BID	100	30.0505	45.967	MMMMMMMMMMMMMMMMMMMMMMM	GCCAGGCCGTTCACCAGGCCCGG	fw	28.7634	30.0595	2	1	1	0	0	1	75	100	5.03988
ENSG00000015475_31_0.3153	22	18222152	18222175	ENSG00000015475::BID	100	30.0505	44.2614	XMMMMMMMMMMMMMMMMMMMMMM	GGGCCGTTCACCAGGCCCGGAGG	fw	28.7634	30.0595	2	1	1	0	0	0	75	100	4.99943
ENSG00000015475_32_0.3153	22	18222153	18222176	ENSG00000015475::BID	100	30.0505	43.9806	MMMMMMMMMMMMMMMMMMMMMMM	GGCCGTTCACCAGGCCCGGAGGG	fw	28.7634	30.0595	2	1	1	0	1	1	75	75	2.82819
ENSG00000015475_33_0.3150	22	18222162	18222185	ENSG00000015475::BID	100	30.0505	38.4563	XMMMMMMMMMMMMMMMMMMMMMM	GCAGGCCCGGAGGGATGCTACGG	fw	28.7634	30.0595	2	1	1	0	0	0	70	50	2.45837
ENSG00000015475_34_0.3143	22	18222183	18222206	ENSG00000015475::BID	100	30.0505	51.1213	MMMMMMMMMMMMMMMMMMMMMMM	GGTCCATGCTGTCCCCGACCTGG	fw	28.7634	30.0595	2	1	1	0	1	1	70	75	7.18401
ENSG00000015475_35_0.3142	22	18222184	18222207	ENSG00000015475::BID	100	30.0505	46.1854	MMMMMMMMMMMMMMMMMMMMMMM	GTCCATGCTGTCCCCGACCTGGG	fw	28.7634	30.0595	2	1	1	0	0	1	65	50	6.17312
ENSG00000015475_36_0.3141	22	18222189	18222212	ENSG00000015475::BID	100	30.0505	37.7775	XMMMMMMMMMMMMMMMMMMMMMM	GGCTGTCCCCGACCTGGGCGAGG	fw	28.7634	30.0595	2	1	1	0	0	0	75	100	1.04429
ENSG00000015475_37_0.3138	22	18222196	18222219	ENSG00000015475::BID	100	27.5253	48.1973	XMMMMMMMMMMMMMMMMMMMMMM	GCCGACCTGGGCGAGGTGCCTGG	fw	15.3226	33.0357	2	1	1	0	0	0	80	75	7.40036
ENSG00000015475_38_0.3135	22	18222207	18222230	ENSG00000015475::BID	100	27.5253	32.0978	XMMMMMMMMMMMMMMMMMMMMMM	GGAGGTGCCTGGCAATATTCCGG	fw	15.3226	33.0357	2	1	1	0	0	0	55	25	-1.42031
ENSG00000015475_88_0.3169	22	18222104	18222127	ENSG00000015475::BID	100	29.0404	40.0533	MMMMMMMMMMMMMMMMMMMMMMX	CCCTCACTCACCTCCTCCGACCC	rc	25.5376	30.0595	2	1	1	0	0	0	65	50	3.43248
ENSG00000015475_90_0.3166	22	18222114	18222137	ENSG00000015475::BID	100	29.0404	45.4092	MMMMMMMMMMMMMMMMMMMMMMM	CCTCCTCCGACCGGCTGGTGTTC	rc	25.5376	30.0595	2	1	1	0	0	1	70	75	4.69964
ENSG00000015475_91_0.3165	22	18222117	18222140	ENSG00000015475::BID	100	29.0404	51.4742	MMMMMMMMMMMMMMMMMMMMMMX	CCTCCGACCGGCTGGTGTTCCTC	rc	25.5376	30.0595	2	1	1	0	0	0	70	75	9.39924
ENSG00000015475_92_0.3164	22	18222120	18222143	ENSG00000015475::BID	100	29.0404	49.1322	MMMMMMMMMMMMMMMMMMMMMMM	CCGACCGGCTGGTGTTCCTGAGC	rc	25.5376	30.0595	2	1	1	0	0	1	65	75	6.97062
ENSG00000015475_93_0.3162	22	18222124	18222147	ENSG00000015475::BID	100	29.0404	49.0136	MMMMMMMMMMMMMMMMMMMMMMX	CCGGCTGGTGTTCCTGAGCTGCC	rc	25.5376	30.0595	2	1	1	0	0	0	60	75	7.89828
ENSG00000015475_95_0.3154	22	18222150	18222173	ENSG00000015475::BID	100	30.0505	34.7868	MMMMMMMMMMMMMMMMMMMMMMX	CCAGGCCGTTCACCAGGCCCGGC	rc	28.7634	30.0595	2	1	1	0	0	0	75	100	-0.780067
ENSG00000015475_96_0.3152	22	18222155	18222178	ENSG00000015475::BID	100	30.0505	21.0756	MMMMMMMMMMMMMMMMMMMMMMX	CCGTTCACCAGGCCCGGAGGGAC	rc	28.7634	30.0595	2	1	1	0	0	0	65	25	-8.14391
ENSG00000015475_97_0.3150	22	18222162	18222185	ENSG00000015475::BID	100	30.0505	44.3277	MMMMMMMMMMMMMMMMMMMMMMX	CCAGGCCCGGAGGGATGCTACGC	rc	28.7634	30.0595	2	1	1	0	0	0	75	100	5.03988
ENSG00000015475_98_0.3148	22	18222167	18222190	ENSG00000015475::BID	100	30.0505	40.0473	MMMMMMMMMMMMMMMMMMMMMMX	CCCGGAGGGATGCTACGGTCCAC	rc	28.7634	30.0595	2	1	1	0	0	0	60	75	2.42884
ENSG00000015475_99_0.3148	22	18222168	18222191	ENSG00000015475::BID	100	30.0505	37.4761	MMMMMMMMMMMMMMMMMMMMMMX	CCGGAGGGATGCTACGGTCCATC	rc	28.7634	30.0595	2	1	1	0	0	0	60	75	0.860401
ENSG00000015475_100_0.3142	22	18222186	18222209	ENSG00000015475::BID	100	30.0505	29.183	MMMMMMMMMMMMMMMMMMMMMMX	CCATGCTGTCCCCGACCTGGGCC	rc	28.7634	30.0595	2	1	1	0	0	0	75	50	-3.1984
ENSG00000015475_101_0.3139	22	18222195	18222218	ENSG00000015475::BID	100	27.5253	46.0416	MMMMMMMMMMMMMMMMMMMMMMX	CCCCGACCTGGGCGAGGTGCCTC	rc	15.3226	33.0357	2	1	1	0	0	0	75	75	6.08536
ENSG00000015475_103_0.3138	22	18222197	18222220	ENSG00000015475::BID	100	27.5253	46.1854	MMMMMMMMMMMMMMMMMMMMMMM	CCGACCTGGGCGAGGTGCCTGGC	rc	15.3226	33.0357	2	1	1	0	0	1	75	50	6.17312
ENSG00000015475_104_0.3137	22	18222201	18222224	ENSG00000015475::BID	100	27.5253	36.4744	MMMMMMMMMMMMMMMMMMMMMMX	CCTGGGCGAGGTGCCTGGCAATC	rc	15.3226	33.0357	2	1	1	0	0	0	65	100	0.249361
ENSG00000015475_105_0.3132	22	18222214	18222237	ENSG00000015475::BID	100	27.5253	38.0876	MMMMMMMMMMMMMMMMMMMMMMX	CCTGGCAATATTCCGGATGATGC	rc	15.3226	33.0357	2	1	1	0	0	0	45	75	1.23342
ENSG00000030110_0_1922.608	6	33543555	33543578	ENSG00000030110::BAK1	100	26.7544	49.7997	MMMMMMMMMMMMMMMMMMMMMMM	GCGGTTGTAGCTCACCTGCTAGG	fw	28.6458	28.6458	0	0	1	0	0	1	60	50	8.37783
ENSG00000030110_1_1922.605	6	33543564	33543587	ENSG00000030110::BAK1	100	26.7544	42.6354	MMMMMMMMMMMMMMMMMMMMMMM	GCTCACCTGCTAGGTTGCAGAGG	fw	28.6458	28.6458	0	0	1	0	0	1	60	75	3.00757
ENSG00000030110_2_1922.603	6	33543569	33543592	ENSG00000030110::BAK1	88.6957	26.7544	58.7078	XMMMMMMMMMMMMMMMMMMMMMM	GCTGCTAGGTTGCAGAGGTAAGG	fw	28.6458	28.6458	0	0	1	0	0	0	55	50	14.8117
ENSG00000030110_3_1922.599	6	33543582	33543605	ENSG00000030110::BAK1	88.6957	26.7544	48.6161	XMMMMMMMMMMMMMMMMMMMMMM	GGAGGTAAGGTGACCATCTCTGG	fw	28.6458	28.6458	0	0	1	0	0	0	50	50	8.65584
ENSG00000030110_4_1922.599	6	33543583	33543606	ENSG00000030110::BAK1	84.3478	26.7544	49.6152	MMMMMMMMMMMMMMMMMMMMMMM	GAGGTAAGGTGACCATCTCTGGG	fw	28.6458	28.6458	0	0	1	0	0	1	50	50	8.26525
ENSG00000030110_4_3844.16	6	33545331	33545354	ENSG00000030110::BAK1	88.6957	45.614	54.1816	XMMMMMMMMMMMMMMMMMMMMMM	GGGCTCTCCGCACTCCTGCCTGG	fw	41.6667	41.6667	3	0	1	0	0	0	70	75	11.0508
ENSG00000030110_5_1922.597	6	33543587	33543610	ENSG00000030110::BAK1	83.0435	26.7544	39.1885	XMMMMMMMMMMMMMMMMMMMMMM	GAAGGTGACCATCTCTGGGTCGG	fw	28.6458	28.6458	0	0	1	0	0	0	50	75	1.90496
ENSG00000030110_6_1922.596	6	33543591	33543614	ENSG00000030110::BAK1	76.5217	26.7544	42.3887	MMMMMMMMMMMMMMMMMMMMMMM	GTGACCATCTCTGGGTCGGCAGG	fw	28.6458	28.6458	0	0	1	0	0	1	65	100	2.85708
ENSG00000030110_7_1922.596	6	33543592	33543615	ENSG00000030110::BAK1	83.0435	26.7544	40.1198	XMMMMMMMMMMMMMMMMMMMMMM	GGACCATCTCTGGGTCGGCAGGG	fw	28.6458	28.6458	0	0	1	0	0	0	60	75	2.47308
ENSG00000030110_8_1922.595	6	33543593	33543616	ENSG00000030110::BAK1	76.5217	26.7544	40.5811	MMMMMMMMMMMMMMMMMMMMMMM	GACCATCTCTGGGTCGGCAGGGG	fw	28.6458	28.6458	0	0	1	0	0	1	65	75	1.75448
ENSG00000030110_10_3844.24	6	33545306	33545329	ENSG00000030110::BAK1	88.6957	45.614	41.4068	MMMMMMMMMMMMMMMMMMMMMMX	CCTTACCAGAAGCAGAGGGCAGC	rc	41.6667	41.6667	3	0	1	0	0	0	60	50	4.25814
ENSG00000030110_11_1922.577	6	33543649	33543672	ENSG00000030110::BAK1	83.0435	26.7544	39.7039	MMMMMMMMMMMMMMMMMMMMMMM	GGCGGTAAAAAACGTAGCTGCGG	fw	28.6458	28.6458	0	0	1	0	1	1	50	75	0.219401
ENSG00000030110_13_1922.570	6	33543670	33543693	ENSG00000030110::BAK1	84.3478	26.7544	30.6357	MMMMMMMMMMMMMMMMMMMMMMM	GGAAAACCTCCTCTGTGTCCTGG	fw	28.6458	28.6458	0	0	1	0	1	1	55	75	-5.31225
ENSG00000030110_14_3844.7	6	33545359	33545382	ENSG00000030110::BAK1	100	45.614	44.393	MMMMMMMMMMMMMMMMMMMMMMX	CCTGGGCCTTGCCCCGAAGCCAC	rc	41.6667	41.6667	3	0	1	0	0	0	70	100	5.07974
ENSG00000030110_15_1922.563	6	33543689	33543712	ENSG00000030110::BAK1	100	26.7544	33.4739	XMMMMMMMMMMMMMMMMMMMMMM	GTGGGCTACCTGCTCCTCTGAGG	fw	28.6458	28.6458	0	0	1	0	0	0	65	50	-0.580923
ENSG00000030110_15_3844.5	6	33545365	33545388	ENSG00000030110::BAK1	100	45.614	53.4582	MMMMMMMMMMMMMMMMMMMMMMX	CCTTGCCCCGAAGCCATTTTTCC	rc	41.6667	41.6667	3	0	1	0	0	0	50	75	10.6095
ENSG00000030110_16_1922.560	6	33543700	33543723	ENSG00000030110::BAK1	100	26.7544	36.0579	MMMMMMMMMMMMMMMMMMMMMMM	GCTCCTCTGAGGATCAAAGCTGG	fw	28.6458	28.6458	0	0	1	0	0	1	55	50	-0.00468568
ENSG00000030110_16_3844.3	6	33545370	33545393	ENSG00000030110::BAK1	100	45.614	62.2315	MMMMMMMMMMMMMMMMMMMMMMX	CCCCGAAGCCATTTTTCAGGTCC	rc	41.6667	41.6667	3	0	1	0	0	0	45	50	16.9612
ENSG00000030110_17_1922.559	6	33543701	33543724	ENSG00000030110::BAK1	100	26.7544	34.9446	XMMMMMMMMMMMMMMMMMMMMMM	GTCCTCTGAGGATCAAAGCTGGG	fw	28.6458	28.6458	0	0	1	0	0	0	50	50	0.316211
ENSG00000030110_17_3844.3	6	33545371	33545394	ENSG00000030110::BAK1	83.0435	45.614	57.3467	MMMMMMMMMMMMMMMMMMMMMMM	CCCGAAGCCATTTTTCAGGTCTC	rc	41.6667	41.6667	3	0	1	0	0	1	45	50	12.9815
ENSG00000030110_18_0.1159	6	33541903	33541926	ENSG00000030110::BAK1	100	19.2982	51.0603	MMMMMMMMMMMMMMMMMMMMMMM	GGCCATGCTGGTAGACGTGTAGG	fw	16.6667	16.6667	0	1	1	0	1	1	60	50	8.14677
ENSG00000030110_18_3844.2	6	33545372	33545395	ENSG00000030110::BAK1	100	45.614	56.6171	MMMMMMMMMMMMMMMMMMMMMMX	CCGAAGCCATTTTTCAGGTCTCC	rc	41.6667	41.6667	3	0	1	0	0	0	40	50	13.5364
ENSG00000030110_37_1922.609	6	33543551	33543574	ENSG00000030110::BAK1	100	26.7544	31.761	MMMMMMMMMMMMMMMMMMMMMMM	CCCAGCGGTTGTAGCTCACCTGC	rc	28.6458	28.6458	0	0	1	0	0	1	60	75	-3.62576
ENSG00000030110_38_1922.609	6	33543552	33543575	ENSG00000030110::BAK1	100	26.7544	31.8743	MMMMMMMMMMMMMMMMMMMMMMX	CCAGCGGTTGTAGCTCACCTGCC	rc	28.6458	28.6458	0	0	1	0	0	0	60	100	-2.55669
ENSG00000030110_39_1922.603	6	33543569	33543592	ENSG00000030110::BAK1	100	26.7544	47.4899	MMMMMMMMMMMMMMMMMMMMMMX	CCTGCTAGGTTGCAGAGGTAAGC	rc	28.6458	28.6458	0	0	1	0	0	0	55	50	7.96886
ENSG00000030110_40_1922.595	6	33543595	33543618	ENSG00000030110::BAK1	83.0435	26.7544	48.6161	MMMMMMMMMMMMMMMMMMMMMMX	CCATCTCTGGGTCGGCAGGGGCC	rc	28.6458	28.6458	0	0	1	0	0	0	70	50	8.65584
ENSG00000030110_46_1922.582	6	33543634	33543657	ENSG00000030110::BAK1	100	26.7544	18.9742	MMMMMMMMMMMMMMMMMMMMMMX	CCTGTTCCTGCTGATGGCGGTAC	rc	28.6458	28.6458	0	0	1	0	0	0	55	50	-9.42572
ENSG00000030110_50_1922.561	6	33543697	33543720	ENSG00000030110::BAK1	84.3478	26.7544	15.5527	MMMMMMMMMMMMMMMMMMMMMMM	CCTGCTCCTCTGAGGATCAAAGC	rc	28.6458	28.6458	0	0	1	0	0	1	55	75	-13.5129
ENSG00000030110_51_1922.559	6	33543703	33543726	ENSG00000030110::BAK1	100	26.7544	26.9351	MMMMMMMMMMMMMMMMMMMMMMX	CCTCTGAGGATCAAAGCTGGGAC	rc	28.6458	28.6458	0	0	1	0	0	0	55	50	-4.56958
ENSG00000044459_0_0.10	9	17135096	17135119	ENSG00000044459::CNTLN	100	92.5926	49.5135	XMMMMMMMMMMMMMMMMMMMMMM	GTCGCCCCCAGCGCGACAGCTGG	fw	95.2381	69.4444	4	0	1	0	0	0	75	75	8.20324
ENSG00000044459_0_276708.93597	9	17415858	17415881	ENSG00000044459::CNTLN	100	14.3791	35.6842	XMMMMMMMMMMMMMMMMMMMMMM	GATACAGCAGTTCCTACTAGAGG	fw	4.20168	16.3399	0	0	1	0	0	0	45	50	0.767362
ENSG00000044459_1_0.49	9	17135212	17135235	ENSG00000044459::CNTLN	100	85.1852	37.5015	XMMMMMMMMMMMMMMMMMMMMMM	GGGACGAAAGTGATAAAATCTGG	fw	95.2381	69.4444	0	0	1	0	0	0	40	25	1.87593
ENSG00000044459_2_0.82	9	17135312	17135335	ENSG00000044459::CNTLN	100	85.1852	54.3338	XMMMMMMMMMMMMMMMMMMMMMM	GATGGGGTCCAGACGGCTAGAGG	fw	95.2381	69.4444	0	0	1	0	0	0	65	50	12.1436
ENSG00000044459_3_0.82	9	17135313	17135336	ENSG00000044459::CNTLN	100	85.1852	54.6814	XMMMMMMMMMMMMMMMMMMMMMM	GTGGGGTCCAGACGGCTAGAGGG	fw	95.2381	69.4444	0	0	1	0	0	0	60	25	12.3557
ENSG00000044459_4_0.85	9	17135321	17135344	ENSG00000044459::CNTLN	100	85.1852	30.6667	XMMMMMMMMMMMMMMMMMMMMMM	GAGACGGCTAGAGGGCATCTCGG	fw	95.2381	69.4444	0	0	1	0	0	0	60	25	-2.29331
ENSG00000044459_5_0.87	9	17135327	17135350	ENSG00000044459::CNTLN	100	85.1852	31.0957	MMMMMMMMMMMMMMMMMMMMMMM	GCTAGAGGGCATCTCGGTAGAGG	fw	95.2381	69.4444	0	0	1	0	0	1	60	50	-3.03162
ENSG00000044459_6_0.88	9	17135330	17135353	ENSG00000044459::CNTLN	100	85.1852	31.545	XMMMMMMMMMMMMMMMMMMMMMM	GGAGGGCATCTCGGTAGAGGAGG	fw	95.2381	69.4444	0	0	1	0	0	0	60	75	-2.75756
ENSG00000044459_7_0.90	9	17135336	17135359	ENSG00000044459::CNTLN	83.0435	85.1852	41.0692	XMMMMMMMMMMMMMMMMMMMMMM	GATCTCGGTAGAGGAGGCGATGG	fw	95.2381	69.4444	0	0	1	0	0	0	60	75	3.05219
ENSG00000044459_8_0.93	9	17135344	17135367	ENSG00000044459::CNTLN	100	85.1852	38.058	XMMMMMMMMMMMMMMMMMMMMMM	GAGAGGAGGCGATGGTGACCCGG	fw	95.2381	69.4444	0	0	1	0	0	0	60	75	1.21537
ENSG00000044459_9_0.97	9	17135357	17135380	ENSG00000044459::CNTLN	100	85.1852	36.1631	MMMMMMMMMMMMMMMMMMMMMMM	GGTGACCCGGACGCAGCTGCTGG	fw	95.2381	69.4444	0	0	1	0	1	1	75	75	-1.9405
ENSG00000044459_10_0.108	9	17135390	17135413	ENSG00000044459::CNTLN	100	85.1852	36.2814	MMMMMMMMMMMMMMMMMMMMMMM	GAGCAGCCTAAAGGAGGAGTTGG	fw	95.2381	69.4444	0	0	1	0	0	1	55	50	0.131667
ENSG00000044459_11_0.112	9	17135402	17135425	ENSG00000044459::CNTLN	100	85.1852	46.942	MMMMMMMMMMMMMMMMMMMMMMM	GGAGGAGTTGGCCCTGTGTCAGG	fw	95.2381	69.4444	0	0	1	0	1	1	65	50	5.63461
ENSG00000044459_12_0.115	9	17135410	17135433	ENSG00000044459::CNTLN	100	85.1852	56.8924	XMMMMMMMMMMMMMMMMMMMMMM	GGGCCCTGTGTCAGGTATCGAGG	fw	95.2381	69.4444	0	0	1	0	0	0	60	50	13.7043
ENSG00000044459_13_0.6	9	17135045	17135068	ENSG00000044459::CNTLN	100	92.5926	47.1583	XMMMMMMMMMMMMMMMMMMMMMM	GCCGTTAGCAGCCGCAGCCATGG	fw	95.2381	69.4444	4	0	1	0	0	0	70	75	6.76655
ENSG00000044459_15_0.2747	9	17143306	17143329	ENSG00000044459::CNTLN	100	43.5185	66.0895	MMMMMMMMMMMMMMMMMMMMMMM	GTCTTTGTGGAAACGTCTCCAGG	fw	47.619	34.7222	0	0	1	0	0	1	50	75	17.3146
ENSG00000044459_15_92236.33530	9	17235655	17235678	ENSG00000044459::CNTLN	100	20.3704	31.2687	MMMMMMMMMMMMMMMMMMMMMMM	GAGAGAGTCAGTACTGAAACAGG	fw	23.8095	13.8889	0	0	1	0	0	1	45	25	-2.9261
ENSG00000044459_16_0.2756	9	17143333	17143356	ENSG00000044459::CNTLN	100	43.5185	33.4066	XMMMMMMMMMMMMMMMMMMMMMM	GAACCCAGATCTCACACAAGTGG	fw	47.619	34.7222	0	0	1	0	0	0	45	50	-0.621961
ENSG00000044459_16_92236.33537	9	17235678	17235701	ENSG00000044459::CNTLN	88.6957	20.3704	38.2102	XMMMMMMMMMMMMMMMMMMMMMM	GAATAAATGACCTTGTAAAACGG	fw	23.8095	13.8889	0	0	1	0	0	0	20	0	2.30821
ENSG00000044459_17_0.2759	9	17143342	17143365	ENSG00000044459::CNTLN	100	43.5185	22.5267	XMMMMMMMMMMMMMMMMMMMMMM	GCTCACACAAGTGGTCAGTTTGG	fw	47.619	34.7222	0	0	1	0	0	0	45	25	-7.2587
ENSG00000044459_17_92236.33773	9	17236385	17236408	ENSG00000044459::CNTLN	100	16.6667	38.4457	XMMMMMMMMMMMMMMMMMMMMMM	GCCTTGTGGTACTGTTCTACAGG	fw	19.0476	11.1111	0	0	1	0	0	0	50	50	2.4519
ENSG00000044459_18_0.30390	9	17226237	17226260	ENSG00000044459::CNTLN	100	26.5432	52.7059	XMMMMMMMMMMMMMMMMMMMMMM	GCTAGAAATTCTGCAAGTCAAGG	fw	31.746	18.5185	0	0	1	0	0	0	35	50	11.1506
ENSG00000044459_19_0.30399	9	17226264	17226287	ENSG00000044459::CNTLN	100	26.5432	31.9328	XMMMMMMMMMMMMMMMMMMMMMM	GAAAATACAAGAATTTGAACAGG	fw	31.746	18.5185	0	0	1	0	0	0	25	50	-1.52096
ENSG00000044459_20_0.2753	9	17143324	17143347	ENSG00000044459::CNTLN	100	43.5185	50.9988	MMMMMMMMMMMMMMMMMMMMMMX	CCAGGTTACAAACCCAGATCTCC	rc	47.619	34.7222	0	0	1	0	0	0	45	50	10.1093
ENSG00000044459_21_0.2757	9	17143336	17143359	ENSG00000044459::CNTLN	100	43.5185	41.8637	MMMMMMMMMMMMMMMMMMMMMMX	CCCAGATCTCACACAAGTGGTCC	rc	47.619	34.7222	0	0	1	0	0	0	45	25	4.53688
ENSG00000044459_22_0.2757	9	17143337	17143360	ENSG00000044459::CNTLN	100	43.5185	41.8319	MMMMMMMMMMMMMMMMMMMMMMX	CCAGATCTCACACAAGTGGTCAC	rc	47.619	34.7222	0	0	1	0	0	0	50	50	4.51744
ENSG00000044459_23_0.30399	9	17226263	17226286	ENSG00000044459::CNTLN	88.6957	26.5432	39.7827	MMMMMMMMMMMMMMMMMMMMMMX	CCAAAATACAAGAATTTGAACAC	rc	31.746	18.5185	0	0	1	0	0	0	25	0	3.26743
ENSG00000044459_33_92236.33528	9	17235650	17235673	ENSG00000044459::CNTLN	100	20.3704	44.5518	MMMMMMMMMMMMMMMMMMMMMMX	CCACAGAGAGAGTCAGTACTGAC	rc	23.8095	13.8889	0	0	1	0	0	0	45	50	6.17661
ENSG00000044459_34_92236.33541	9	17235688	17235711	ENSG00000044459::CNTLN	100	20.3704	36.7036	MMMMMMMMMMMMMMMMMMMMMMX	CCTTGTAAAACGGAAAATTGCAC	rc	23.8095	13.8889	0	0	1	0	0	0	35	25	1.38919
ENSG00000044459_34_276708.93601	9	17415870	17415893	ENSG00000044459::CNTLN	100	14.3791	36.1837	MMMMMMMMMMMMMMMMMMMMMMX	CCTACTAGAGGTAAGAATGTATC	rc	4.20168	16.3399	0	0	1	0	0	0	30	25	1.07206
ENSG00000050748_0_29478.3746	5	179696321	179696344	ENSG00000050748::MAPK9	100	23.6998	41.5009	XMMMMMMMMMMMMMMMMMMMMMM	GAGCTCTCTTTGCATGAGTTTGG	fw	26.9608	23.4742	0	2	1	0	0	0	40	25	4.31558
ENSG00000050748_1_29478.3720	5	179696398	179696421	ENSG00000050748::MAPK9	100	25.7683	31.0605	XMMMMMMMMMMMMMMMMMMMMMM	GCAAATGCAGCACTAGAATTAGG	fw	32.6797	23.4742	0	2	1	0	0	0	35	0	-2.05312
ENSG00000050748_2_29478.3725	5	179696385	179696408	ENSG00000050748::MAPK9	100	25.7683	34.0684	MMMMMMMMMMMMMMMMMMMMMMX	CCCAAGAACTGTATCAAATGCAC	rc	32.6797	23.4742	0	2	1	0	0	0	35	25	-0.218271
ENSG00000050748_3_14739.10522	5	179675994	179676017	ENSG00000050748::MAPK9	100	11.4995	53.777	XMMMMMMMMMMMMMMMMMMMMMM	GCAGGATGACTTCGGGCGCCCGG	fw	11.7647	12.9779	0	0	1	0	0	0	70	100	10.804
ENSG00000050748_3_29478.3724	5	179696386	179696409	ENSG00000050748::MAPK9	100	25.7683	32.105	MMMMMMMMMMMMMMMMMMMMMMM	CCAAGAACTGTATCAAATGCAGC	rc	32.6797	23.4742	0	2	1	0	0	1	40	25	-2.41597
ENSG00000050748_5_14739.10514	5	179676018	179676041	ENSG00000050748::MAPK9	100	11.4995	30.3424	XMMMMMMMMMMMMMMMMMMMMMM	GGTACCGTGTCACCACGTAAGGG	fw	11.7647	12.9779	0	0	1	0	0	0	50	25	-2.49114
ENSG00000050748_6_14739.10513	5	179676019	179676042	ENSG00000050748::MAPK9	100	11.4995	32.4675	MMMMMMMMMMMMMMMMMMMMMMM	GTACCGTGTCACCACGTAAGGGG	fw	11.7647	12.9779	0	0	1	0	0	1	55	25	-2.19481
ENSG00000050748_8_14739.10503	5	179676049	179676072	ENSG00000050748::MAPK9	100	11.4995	47.1115	MMMMMMMMMMMMMMMMMMMMMMM	GAAGTTAGTGCACGCTGTCCGGG	fw	11.7647	12.9779	0	0	1	0	0	1	55	75	5.73804
ENSG00000050748_15_14739.6282	5	179688713	179688736	ENSG00000050748::MAPK9	100	15.8392	33.0283	MMMMMMMMMMMMMMMMMMMMMMM	GTTTAATACCACAAAGCATCTGG	fw	14.2157	19.8357	0	0	1	0	0	1	35	50	-1.85273
ENSG00000050748_15_44217.42	5	179707433	179707456	ENSG00000050748::MAPK9	100	42.0804	36.7534	XMMMMMMMMMMMMMMMMMMMMMM	GACTTACCAAACAATCCCTTGGG	fw	57.1895	41.0798	0	0	1	0	0	0	35	50	1.41959
ENSG00000050748_16_14739.6279	5	179688722	179688745	ENSG00000050748::MAPK9	100	15.8392	26.737	XMMMMMMMMMMMMMMMMMMMMMM	GACAAAGCATCTGGTAAAGAAGG	fw	14.2157	19.8357	0	0	1	0	0	0	40	25	-4.69044
ENSG00000050748_16_44217.37	5	179707449	179707472	ENSG00000050748::MAPK9	100	48.4634	56.2118	XMMMMMMMMMMMMMMMMMMMMMM	GCTTGGGCCCCAGAGCCAATTGG	fw	57.1895	41.0798	9	0	1	0	0	0	65	25	13.2892
ENSG00000050748_17_14739.6251	5	179688806	179688829	ENSG00000050748::MAPK9	100	15.8392	43.3431	XMMMMMMMMMMMMMMMMMMMMMM	GTTCCATAACCAAATACCTGAGG	fw	14.2157	19.8357	0	0	1	0	0	0	35	75	4.43927
ENSG00000050748_18_14739.6251	5	179688807	179688830	ENSG00000050748::MAPK9	88.6957	15.8392	41.6372	XMMMMMMMMMMMMMMMMMMMMMM	GTCCATAACCAAATACCTGAGGG	fw	14.2157	19.8357	0	0	1	0	0	0	35	50	4.3987
ENSG00000050748_18_44217.28	5	179707474	179707497	ENSG00000050748::MAPK9	100	48.4634	52.2557	XMMMMMMMMMMMMMMMMMMMMMM	GCAGCTGCTGGTAACGTTTTAGG	fw	57.1895	41.0798	9	0	1	0	0	0	45	0	10.876
ENSG00000050748_23_14739.10534	5	179675957	179675980	ENSG00000050748::MAPK9	100	11.4995	44.0922	MMMMMMMMMMMMMMMMMMMMMMM	CCCCGGCTATACTCACCGTTCTC	rc	11.7647	12.9779	0	0	1	0	0	1	55	100	3.89625
ENSG00000050748_25_14739.10533	5	179675959	179675982	ENSG00000050748::MAPK9	100	11.4995	45.7615	MMMMMMMMMMMMMMMMMMMMMMX	CCGGCTATACTCACCGTTCTCTC	rc	11.7647	12.9779	0	0	1	0	0	0	45	50	6.91451
ENSG00000050748_27_14739.10524	5	179675987	179676010	ENSG00000050748::MAPK9	100	11.4995	33.7508	MMMMMMMMMMMMMMMMMMMMMMX	CCCATACCCAGGATGACTTCGGC	rc	11.7647	12.9779	0	0	1	0	0	0	55	25	-0.411987
ENSG00000050748_29_14739.10522	5	179675993	179676016	ENSG00000050748::MAPK9	100	11.4995	41.4894	MMMMMMMMMMMMMMMMMMMMMMX	CCCAGGATGACTTCGGGCGCCCC	rc	11.7647	12.9779	0	0	1	0	0	0	70	50	4.30853
ENSG00000050748_30_44217.40	5	179707439	179707462	ENSG00000050748::MAPK9	100	48.4634	40.4519	MMMMMMMMMMMMMMMMMMMMMMX	CCAAACAATCCCTTGGGCCCCAC	rc	57.1895	41.0798	9	0	1	0	0	0	60	25	3.67566
ENSG00000050748_31_14739.10516	5	179676012	179676035	ENSG00000050748::MAPK9	100	11.4995	43.9588	MMMMMMMMMMMMMMMMMMMMMMX	CCCGGTAGTACCGTGTCACCACC	rc	11.7647	12.9779	0	0	1	0	0	0	60	50	5.81489
ENSG00000050748_32_14739.10515	5	179676013	179676036	ENSG00000050748::MAPK9	100	11.4995	36.2757	MMMMMMMMMMMMMMMMMMMMMMX	CCGGTAGTACCGTGTCACCACGC	rc	11.7647	12.9779	0	0	1	0	0	0	55	50	1.12817
ENSG00000050748_33_14739.10512	5	179676022	179676045	ENSG00000050748::MAPK9	100	11.4995	43.3917	MMMMMMMMMMMMMMMMMMMMMMX	CCGTGTCACCACGTAAGGGGTCC	rc	11.7647	12.9779	0	0	1	0	0	0	55	50	5.46893
ENSG00000050748_34_14739.10510	5	179676030	179676053	ENSG00000050748::MAPK9	100	11.4995	27.7836	MMMMMMMMMMMMMMMMMMMMMMX	CCACGTAAGGGGTCATCATGAAC	rc	11.7647	12.9779	0	0	1	0	0	0	50	50	-4.05198
ENSG00000050748_36_44217.32	5	179707464	179707487	ENSG00000050748::MAPK9	100	48.4634	56.5475	MMMMMMMMMMMMMMMMMMMMMMX	CCAATTGGTTTCAGCTGCTGGTC	rc	57.1895	41.0798	9	0	1	0	0	0	45	25	13.494
ENSG00000050748_38_14739.6287	5	179688697	179688720	ENSG00000050748::MAPK9	100	15.8392	41.0957	MMMMMMMMMMMMMMMMMMMMMMX	CCAGCTGAATGCAGATGTTTAAC	rc	14.2157	19.8357	0	0	1	0	0	0	35	75	3.0684
ENSG00000050748_39_14739.6279	5	179688721	179688744	ENSG00000050748::MAPK9	100	15.8392	38.2086	MMMMMMMMMMMMMMMMMMMMMMX	CCACAAAGCATCTGGTAAAGAAC	rc	14.2157	19.8357	0	0	1	0	0	0	40	25	2.30725
ENSG00000050748_40_14739.6265	5	179688764	179688787	ENSG00000050748::MAPK9	100	15.8392	26.6369	MMMMMMMMMMMMMMMMMMMMMMX	CCAGCTCCATGTGAATAACCTGC	rc	14.2157	19.8357	0	0	1	0	0	0	45	75	-5.75148
ENSG00000050748_41_14739.6263	5	179688770	179688793	ENSG00000050748::MAPK9	100	15.8392	27.6698	MMMMMMMMMMMMMMMMMMMMMMX	CCATGTGAATAACCTGACATAAC	rc	14.2157	19.8357	0	0	1	0	0	0	35	50	-4.12144
ENSG00000050748_42_14739.6259	5	179688782	179688805	ENSG00000050748::MAPK9	88.6957	15.8392	41.2864	MMMMMMMMMMMMMMMMMMMMMMX	CCTGACATAAGTTAGCATCCATC	rc	14.2157	19.8357	0	0	1	0	0	0	35	50	4.18469
ENSG00000051382_0_45230.5662	3	138431031	138431054	ENSG00000051382::PIK3CB	100	20.5338	49.9633	XMMMMMMMMMMMMMMMMMMMMMM	GTAAGAATGTAAATCTTACCAGG	fw	24.4296	19.4606	0	0	1	0	0	0	25	50	9.47759
ENSG00000051382_1_45230.5633	3	138431118	138431141	ENSG00000051382::PIK3CB	100	13.9978	44.7815	XMMMMMMMMMMMMMMMMMMMMMM	GTCGTATTTACCCACGCTACAGG	fw	15.501	13.6466	0	0	1	0	0	0	45	50	6.31672
ENSG00000051382_3_45230.4898	3	138433325	138433348	ENSG00000051382::PIK3CB	100	12.6167	42.5951	XMMMMMMMMMMMMMMMMMMMMMM	GCTGATGGTCTGATATTTAGAGG	fw	11.3202	13.912	0	0	1	0	0	0	40	25	4.98303
ENSG00000051382_6_90460.9997	3	138478012	138478035	ENSG00000051382::PIK3CB	100	20.8061	38.5419	XMMMMMMMMMMMMMMMMMMMMMM	GACCTGCTTAATATAAGAAATGG	fw	27.5298	17.9264	0	0	1	0	0	0	25	25	2.51059
ENSG00000051382_7_90460.10001	3	138478025	138478048	ENSG00000051382::PIK3CB	100	20.8061	45.1717	XMMMMMMMMMMMMMMMMMMMMMM	GAAGAAATGGTAGCTTCCCGAGG	fw	27.5298	17.9264	0	0	1	0	0	0	45	100	5.55476
ENSG00000051382_8_90460.10006	3	138478038	138478061	ENSG00000051382::PIK3CB	100	20.8061	47.8673	XMMMMMMMMMMMMMMMMMMMMMM	GTTCCCGAGGTACCTCCAACTGG	fw	27.5298	17.9264	0	0	1	0	0	0	60	50	8.19903
ENSG00000051382_9_90460.10011	3	138478054	138478077	ENSG00000051382::PIK3CB	100	20.8061	48.2336	XMMMMMMMMMMMMMMMMMMMMMM	GAACTGGATATAAATCCCAGTGG	fw	27.5298	17.9264	0	0	1	0	0	0	40	75	7.42248
ENSG00000051382_10_90460.10011	3	138478055	138478078	ENSG00000051382::PIK3CB	100	20.8061	49.6668	XMMMMMMMMMMMMMMMMMMMMMM	GACTGGATATAAATCCCAGTGGG	fw	27.5298	17.9264	0	0	1	0	0	0	35	50	9.29673
ENSG00000051382_11_90460.10014	3	138478062	138478085	ENSG00000051382::PIK3CB	100	22.7669	46.99	XMMMMMMMMMMMMMMMMMMMMMM	GATAAATCCCAGTGGGCAAAAGG	fw	27.5298	17.9264	3	0	1	0	0	0	40	25	7.6639
ENSG00000051382_12_90460.10019	3	138478078	138478101	ENSG00000051382::PIK3CB	100	22.7669	39.5642	XMMMMMMMMMMMMMMMMMMMMMM	GAAAAGGAAATCCACAGGTATGG	fw	27.5298	17.9264	3	0	1	0	0	0	40	50	3.13414
ENSG00000051382_13_90460.10034	3	138478122	138478145	ENSG00000051382::PIK3CB	100	22.7669	37.2699	XMMMMMMMMMMMMMMMMMMMMMM	GATCCACCGCCCAGATGTCAAGG	fw	27.5298	17.9264	3	0	1	0	0	0	55	50	1.73466
ENSG00000051382_14_90460.10039	3	138478139	138478162	ENSG00000051382::PIK3CB	100	22.7669	43.0487	XMMMMMMMMMMMMMMMMMMMMMM	GCAAGGATGTCTGCCATAGCAGG	fw	27.5298	17.9264	3	0	1	0	0	0	50	50	5.25972
ENSG00000051382_15_90460.10040	3	138478142	138478165	ENSG00000051382::PIK3CB	100	22.7669	36.7014	XMMMMMMMMMMMMMMMMMMMMMM	GGGATGTCTGCCATAGCAGGAGG	fw	27.5298	17.9264	3	0	1	0	0	0	55	75	0.387881
ENSG00000051382_16_90460.10051	3	138478175	138478198	ENSG00000051382::PIK3CB	100	22.7669	36.6396	XMMMMMMMMMMMMMMMMMMMMMM	GTGAAGCACATTCATAACCACGG	fw	27.5298	17.9264	3	0	1	0	0	0	40	50	1.35016
ENSG00000051382_17_90460.10052	3	138478176	138478199	ENSG00000051382::PIK3CB	100	22.7669	46.1558	XMMMMMMMMMMMMMMMMMMMMMM	GGAAGCACATTCATAACCACGGG	fw	27.5298	17.9264	3	0	1	0	0	0	40	75	6.15503
ENSG00000051382_18_90460.10052	3	138478177	138478200	ENSG00000051382::PIK3CB	100	22.7669	49.8585	MMMMMMMMMMMMMMMMMMMMMMM	GAAGCACATTCATAACCACGGGG	fw	27.5298	17.9264	3	0	1	0	0	1	45	75	7.41369
ENSG00000051382_25_90460.9998	3	138478014	138478037	ENSG00000051382::PIK3CB	100	20.8061	55.4297	MMMMMMMMMMMMMMMMMMMMMMX	CCTGCTTAATATAAGAAATGGTC	rc	27.5298	17.9264	0	0	1	0	0	0	25	50	12.8121
ENSG00000051382_26_90460.10007	3	138478041	138478064	ENSG00000051382::PIK3CB	100	20.8061	44.0976	MMMMMMMMMMMMMMMMMMMMMMX	CCCGAGGTACCTCCAACTGGATC	rc	27.5298	17.9264	0	0	1	0	0	0	50	75	4.89952
ENSG00000051382_27_90460.10007	3	138478042	138478065	ENSG00000051382::PIK3CB	100	20.8061	40.5354	MMMMMMMMMMMMMMMMMMMMMMX	CCGAGGTACCTCCAACTGGATAC	rc	27.5298	17.9264	0	0	1	0	0	0	45	50	3.72662
ENSG00000051382_28_90460.10011	3	138478053	138478076	ENSG00000051382::PIK3CB	100	20.8061	53.1627	MMMMMMMMMMMMMMMMMMMMMMX	CCAACTGGATATAAATCCCAGTC	rc	27.5298	17.9264	0	0	1	0	0	0	40	50	11.4292
ENSG00000051382_29_90460.10023	3	138478089	138478112	ENSG00000051382::PIK3CB	100	22.7669	46.9614	MMMMMMMMMMMMMMMMMMMMMMX	CCACAGGTATGGAGCCATCAGAC	rc	27.5298	17.9264	3	0	1	0	0	0	50	75	6.64647
ENSG00000051382_30_90460.10027	3	138478103	138478126	ENSG00000051382::PIK3CB	84.3478	22.7669	42.4828	MMMMMMMMMMMMMMMMMMMMMMM	CCATCAGATGCTATCTGTGAATC	rc	27.5298	17.9264	3	0	1	0	0	1	40	50	3.9145
ENSG00000051382_31_90460.10035	3	138478125	138478148	ENSG00000051382::PIK3CB	100	22.7669	55.0034	MMMMMMMMMMMMMMMMMMMMMMX	CCACCGCCCAGATGTCAAGGATC	rc	27.5298	17.9264	3	0	1	0	0	0	60	100	11.5521
ENSG00000051382_32_90460.10036	3	138478128	138478151	ENSG00000051382::PIK3CB	100	22.7669	56.3347	MMMMMMMMMMMMMMMMMMMMMMX	CCGCCCAGATGTCAAGGATGTCC	rc	27.5298	17.9264	3	0	1	0	0	0	50	75	12.3642
ENSG00000051382_33_90460.10037	3	138478131	138478154	ENSG00000051382::PIK3CB	100	22.7669	45.4385	MMMMMMMMMMMMMMMMMMMMMMM	CCCAGATGTCAAGGATGTCTGCC	rc	27.5298	17.9264	3	0	1	0	1	1	50	25	4.71748
ENSG00000051382_34_90460.10037	3	138478132	138478155	ENSG00000051382::PIK3CB	100	22.7669	46.2986	MMMMMMMMMMMMMMMMMMMMMMX	CCAGATGTCAAGGATGTCTGCCC	rc	27.5298	17.9264	3	0	1	0	0	0	50	50	7.24217
ENSG00000051382_35_90460.10044	3	138478152	138478175	ENSG00000051382::PIK3CB	100	22.7669	43.0487	MMMMMMMMMMMMMMMMMMMMMMX	CCATAGCAGGAGGCATTATGAAC	rc	27.5298	17.9264	3	0	1	0	0	0	40	50	5.25972
ENSG00000051382_47_45230.5652	3	138431063	138431086	ENSG00000051382::PIK3CB	100	20.5338	50.0227	MMMMMMMMMMMMMMMMMMMMMMM	CCAGCTGTGTAATATTATGTCTC	rc	24.4296	19.4606	0	0	1	0	0	1	35	75	7.51384
ENSG00000051382_48_45230.5630	3	138431128	138431151	ENSG00000051382::PIK3CB	100	13.9978	34.951	MMMMMMMMMMMMMMMMMMMMMMX	CCCACGCTACAGGATAATGCTGC	rc	15.501	13.6466	0	0	1	0	0	0	45	75	-0.679867
ENSG00000051382_49_45230.5630	3	138431129	138431152	ENSG00000051382::PIK3CB	100	13.9978	37.7299	MMMMMMMMMMMMMMMMMMMMMMX	CCACGCTACAGGATAATGCTGTC	rc	15.501	13.6466	0	0	1	0	0	0	45	75	1.01527
ENSG00000053900_0_0.18	4	25379106	25379129	ENSG00000053900::ANAPC4	100	40.9639	30.4093	XMMMMMMMMMMMMMMMMMMMMMM	GCCGCAGGAGATTATTTTCCTGG	fw	59.5238	31.25	3	0	1	0	0	0	50	50	-2.45034
ENSG00000053900_1_0.20	4	25379111	25379134	ENSG00000053900::ANAPC4	100	40.9639	40.931	XMMMMMMMMMMMMMMMMMMMMMM	GGGAGATTATTTTCCTGGTCTGG	fw	59.5238	31.25	3	0	1	0	0	0	40	75	2.96788
ENSG00000053900_2_0.29	4	25379139	25379162	ENSG00000053900::ANAPC4	100	40.9639	46.8893	XMMMMMMMMMMMMMMMMMMMMMM	GAAGCGGGATCTCATTGCTTTGG	fw	59.5238	31.25	3	0	1	0	0	0	50	50	7.60246
ENSG00000053900_3_0.974	4	25381974	25381997	ENSG00000053900::ANAPC4	100	22.2892	47.8288	XMMMMMMMMMMMMMMMMMMMMMM	GATTATATCTGCTTTGTCTTAGG	fw	35.7143	17.8571	0	0	1	0	0	0	30	25	8.17559
ENSG00000053900_4_0.980	4	25381992	25382015	ENSG00000053900::ANAPC4	100	22.2892	31.8019	XMMMMMMMMMMMMMMMMMMMMMM	GTAGGTTTTACTTCATCGACTGG	fw	35.7143	17.8571	0	0	1	0	0	0	35	75	-2.60082
ENSG00000053900_5_0.33	4	25379152	25379175	ENSG00000053900::ANAPC4	100	40.9639	38.7373	XMMMMMMMMMMMMMMMMMMMMMM	GTTGCTTTGGCCAACACAGCTGG	fw	59.5238	31.25	3	0	1	0	0	0	50	75	1.62973
ENSG00000053900_6_0.987	4	25382012	25382035	ENSG00000053900::ANAPC4	100	22.2892	31.4648	XMMMMMMMMMMMMMMMMMMMMMM	GGGCAAGTTTTCATCGAGTTTGG	fw	35.7143	17.8571	0	0	1	0	0	0	40	25	-1.80646
ENSG00000053900_7_0.995	4	25382038	25382061	ENSG00000053900::ANAPC4	100	22.2892	53.5935	XMMMMMMMMMMMMMMMMMMMMMM	GTTCCACCAAATGAAAATACAGG	fw	35.7143	17.8571	0	0	1	0	0	0	30	25	11.692
ENSG00000053900_8_0.35	4	25379157	25379180	ENSG00000053900::ANAPC4	100	37.3494	43.2181	XMMMMMMMMMMMMMMMMMMMMMM	GTTGGCCAACACAGCTGGCGAGG	fw	59.5238	31.25	0	0	1	0	0	0	60	100	4.36303
ENSG00000053900_9_0.1004	4	25382063	25382086	ENSG00000053900::ANAPC4	100	22.2892	52.8176	XMMMMMMMMMMMMMMMMMMMMMM	GGGAGGTGACGTGTCTGGCATGG	fw	35.7143	17.8571	0	0	1	0	0	0	60	75	10.2188
ENSG00000053900_11_0.39	4	25379169	25379192	ENSG00000053900::ANAPC4	88.6957	37.3494	53.161	XMMMMMMMMMMMMMMMMMMMMMM	GGCTGGCGAGGTGAGTGAGCCGG	fw	59.5238	31.25	0	0	1	0	0	0	65	75	10.4282
ENSG00000053900_12_0.40	4	25379172	25379195	ENSG00000053900::ANAPC4	100	37.3494	55.3245	XMMMMMMMMMMMMMMMMMMMMMM	GGGCGAGGTGAGTGAGCCGGCGG	fw	59.5238	31.25	0	0	1	0	0	0	70	100	11.748
ENSG00000053900_13_0.7	4	25379074	25379097	ENSG00000053900::ANAPC4	100	40.9639	31.8637	MMMMMMMMMMMMMMMMMMMMMMX	CCATCCTTCCGGGTGGTGGGAGC	rc	59.5238	31.25	3	0	1	0	0	0	65	50	-1.56317
ENSG00000053900_14_0.9	4	25379078	25379101	ENSG00000053900::ANAPC4	100	40.9639	47.8936	MMMMMMMMMMMMMMMMMMMMMMX	CCTTCCGGGTGGTGGGAGAGAAC	rc	59.5238	31.25	3	0	1	0	0	0	65	75	7.2151
ENSG00000053900_15_0.18	4	25379106	25379129	ENSG00000053900::ANAPC4	100	40.9639	34.1142	MMMMMMMMMMMMMMMMMMMMMMX	CCCGCAGGAGATTATTTTCCTGC	rc	59.5238	31.25	3	0	1	0	0	0	45	75	-1.19036
ENSG00000053900_16_0.18	4	25379107	25379130	ENSG00000053900::ANAPC4	100	40.9639	37.4115	MMMMMMMMMMMMMMMMMMMMMMX	CCGCAGGAGATTATTTTCCTGGC	rc	59.5238	31.25	3	0	1	0	0	0	40	75	0.821035
ENSG00000053900_17_0.28	4	25379137	25379160	ENSG00000053900::ANAPC4	100	40.9639	42.6624	MMMMMMMMMMMMMMMMMMMMMMX	CCCAAGCGGGATCTCATTGCTTC	rc	59.5238	31.25	3	0	1	0	0	0	45	50	5.02406
ENSG00000053900_18_0.29	4	25379138	25379161	ENSG00000053900::ANAPC4	100	40.9639	44.8272	MMMMMMMMMMMMMMMMMMMMMMX	CCAAGCGGGATCTCATTGCTTTC	rc	59.5238	31.25	3	0	1	0	0	0	50	75	5.34458
ENSG00000053900_19_0.1012	4	25382089	25382112	ENSG00000053900::ANAPC4	100	18.2731	64.948	MMMMMMMMMMMMMMMMMMMMMMX	CCAGATGGCAAACGTAATGATAC	rc	27.7778	14.881	0	0	1	0	0	0	35	50	18.6183
ENSG00000053900_20_0.37	4	25379162	25379185	ENSG00000053900::ANAPC4	100	37.3494	41.5956	MMMMMMMMMMMMMMMMMMMMMMX	CCAACACAGCTGGCGAGGTGAGC	rc	59.5238	31.25	0	0	1	0	0	0	60	50	4.37333
ENSG00000055332_0_43389.312	2	37374011	37374034	ENSG00000055332::EIF2AK2	100	25.3012	23.4748	XMMMMMMMMMMMMMMMMMMMMMM	GAGTATCTCAACAGCTAATTTGG	fw	28.8462	24.5098	0	0	1	0	0	0	30	0	-6.6804
ENSG00000055332_1_43389.310	2	37374017	37374040	ENSG00000055332::EIF2AK2	100	25.3012	46.4452	XMMMMMMMMMMMMMMMMMMMMMM	GTCAACAGCTAATTTGGCTGCGG	fw	28.8462	24.5098	0	0	1	0	0	0	45	75	6.33155
ENSG00000055332_2_43389.297	2	37374057	37374080	ENSG00000055332::EIF2AK2	100	25.3012	39.486	XMMMMMMMMMMMMMMMMMMMMMM	GTTGATCTACCTTCACCTTCTGG	fw	28.8462	24.5098	0	0	1	0	0	0	40	50	3.08648
ENSG00000055332_3_43389.42	2	37374822	37374845	ENSG00000055332::EIF2AK2	100	29.3173	49.6466	MMMMMMMMMMMMMMMMMMMMMMM	GCAACCTACCTCCTATCATGTGG	fw	44.8718	22.8758	0	0	1	0	0	1	50	50	8.28445
ENSG00000055332_4_43389.41	2	37374825	37374848	ENSG00000055332::EIF2AK2	100	32.9317	48.7761	XMMMMMMMMMMMMMMMMMMMMMM	GCCTACCTCCTATCATGTGGAGG	fw	44.8718	22.8758	3	0	1	0	0	0	50	75	7.75344
ENSG00000055332_5_43389.37	2	37374837	37374860	ENSG00000055332::EIF2AK2	100	32.9317	26.4044	XMMMMMMMMMMMMMMMMMMMMMM	GCATGTGGAGGTCCTGAATTAGG	fw	44.8718	22.8758	3	0	1	0	0	0	45	0	-4.89331
ENSG00000055332_6_43389.23	2	37374877	37374900	ENSG00000055332::EIF2AK2	100	32.9317	43.4954	MMMMMMMMMMMMMMMMMMMMMMM	GTACTACTCCCTGCTTCTGACGG	fw	44.8718	22.8758	3	0	1	0	0	1	50	50	4.53222
ENSG00000055332_7_28926.2070	2	37368736	37368759	ENSG00000055332::EIF2AK2	100	15.4618	43.6371	XMMMMMMMMMMMMMMMMMMMMMM	GTACAGTTAGTCTTTTCTTCTGG	fw	17.9487	14.0523	0	0	1	0	0	0	30	50	5.61864
ENSG00000055332_7_43389.277	2	37374116	37374139	ENSG00000055332::EIF2AK2	100	19.2771	35.9688	MMMMMMMMMMMMMMMMMMMMMMX	CCTGATTACAAAGAGAATATTCC	rc	28.8462	14.7059	0	0	1	0	0	0	25	25	0.940989
ENSG00000055332_8_43389.40	2	37374826	37374849	ENSG00000055332::EIF2AK2	100	32.9317	45.0234	MMMMMMMMMMMMMMMMMMMMMMX	CCTACCTCCTATCATGTGGAGGC	rc	44.8718	22.8758	3	0	1	0	0	0	50	50	6.4643
ENSG00000055332_9_28926.2064	2	37368754	37368777	ENSG00000055332::EIF2AK2	100	15.4618	47.2447	XMMMMMMMMMMMMMMMMMMMMMM	GCTGGGCAATTCTATTGATAAGG	fw	17.9487	14.0523	0	0	1	0	0	0	35	25	7.81927
ENSG00000055332_9_43389.39	2	37374830	37374853	ENSG00000055332::EIF2AK2	100	32.9317	38.9053	MMMMMMMMMMMMMMMMMMMMMMX	CCTCCTATCATGTGGAGGTCCTC	rc	44.8718	22.8758	3	0	1	0	0	0	55	50	2.73224
ENSG00000055332_10_28926.2058	2	37368773	37368796	ENSG00000055332::EIF2AK2	100	17.8715	45.6047	XMMMMMMMMMMMMMMMMMMMMMM	GAGGCCTATGTAATTCCCCATGG	fw	21.7949	16.0131	0	0	1	0	0	0	45	75	5.81889
ENSG00000055332_10_43389.38	2	37374833	37374856	ENSG00000055332::EIF2AK2	100	32.9317	45.6522	MMMMMMMMMMMMMMMMMMMMMMX	CCTATCATGTGGAGGTCCTGAAC	rc	44.8718	22.8758	3	0	1	0	0	0	45	25	6.84787
ENSG00000055332_11_43389.33	2	37374849	37374872	ENSG00000055332::EIF2AK2	100	32.9317	22.5001	MMMMMMMMMMMMMMMMMMMMMMX	CCTGAATTAGGCAGTTCTTGATC	rc	44.8718	22.8758	3	0	1	0	0	0	35	25	-7.27497
ENSG00000055332_12_43389.21	2	37374885	37374908	ENSG00000055332::EIF2AK2	100	32.9317	50.0021	MMMMMMMMMMMMMMMMMMMMMMX	CCCTGCTTCTGACGGTATGTATC	rc	44.8718	22.8758	3	0	1	0	0	0	40	50	9.50126
ENSG00000055332_13_43389.20	2	37374886	37374909	ENSG00000055332::EIF2AK2	100	32.9317	41.3419	MMMMMMMMMMMMMMMMMMMMMMX	CCTGCTTCTGACGGTATGTATTC	rc	44.8718	22.8758	3	0	1	0	0	0	40	50	4.21855
ENSG00000055332_14_43389.11	2	37374913	37374936	ENSG00000055332::EIF2AK2	100	32.9317	59.7307	MMMMMMMMMMMMMMMMMMMMMMX	CCTCCATGAAGAAACCTGCTGAC	rc	44.8718	22.8758	3	0	1	0	0	0	45	50	15.4357
ENSG00000055332_15_43389.10	2	37374916	37374939	ENSG00000055332::EIF2AK2	88.6957	32.9317	53.087	MMMMMMMMMMMMMMMMMMMMMMX	CCATGAAGAAACCTGCTGAAAGC	rc	44.8718	22.8758	3	0	1	0	0	0	40	25	11.383
ENSG00000055332_16_43389.7	2	37374927	37374950	ENSG00000055332::EIF2AK2	100	32.9317	49.3196	MMMMMMMMMMMMMMMMMMMMMMX	CCTGCTGAAAGATCACCAGCCAC	rc	44.8718	22.8758	3	0	1	0	0	0	50	75	8.08494
ENSG00000055332_23_28926.2081	2	37368704	37368727	ENSG00000055332::EIF2AK2	100	15.4618	41.2413	MMMMMMMMMMMMMMMMMMMMMMX	CCCATGCACCCCCGATGCACACC	rc	17.9487	14.0523	0	0	1	0	0	0	60	50	4.15718
ENSG00000055332_24_28926.2081	2	37368705	37368728	ENSG00000055332::EIF2AK2	100	15.4618	44.7206	MMMMMMMMMMMMMMMMMMMMMMX	CCATGCACCCCCGATGCACACTC	rc	17.9487	14.0523	0	0	1	0	0	0	65	50	6.27956
ENSG00000055332_25_28926.2078	2	37368712	37368735	ENSG00000055332::EIF2AK2	100	15.4618	65.0396	MMMMMMMMMMMMMMMMMMMMMMX	CCCCCGATGCACACTGTTCATAC	rc	17.9487	14.0523	0	0	1	0	0	0	45	75	17.6742
ENSG00000055332_26_28926.2078	2	37368713	37368736	ENSG00000055332::EIF2AK2	100	15.4618	63.1842	MMMMMMMMMMMMMMMMMMMMMMX	CCCCGATGCACACTGTTCATAAC	rc	17.9487	14.0523	0	0	1	0	0	0	40	50	17.5423
ENSG00000055332_27_28926.2078	2	37368714	37368737	ENSG00000055332::EIF2AK2	100	15.4618	58.1282	MMMMMMMMMMMMMMMMMMMMMMX	CCCGATGCACACTGTTCATAATC	rc	17.9487	14.0523	0	0	1	0	0	0	35	50	14.4582
ENSG00000055332_28_28926.2077	2	37368715	37368738	ENSG00000055332::EIF2AK2	100	15.4618	53.0197	MMMMMMMMMMMMMMMMMMMMMMX	CCGATGCACACTGTTCATAATTC	rc	17.9487	14.0523	0	0	1	0	0	0	30	50	11.342
ENSG00000055332_29_28926.2057	2	37368777	37368800	ENSG00000055332::EIF2AK2	100	17.8715	53.9248	MMMMMMMMMMMMMMMMMMMMMMX	CCTATGTAATTCCCCATGGATAC	rc	21.7949	16.0131	0	0	1	0	0	0	35	25	11.8941
ENSG00000055332_30_28926.2053	2	37368788	37368811	ENSG00000055332::EIF2AK2	100	17.8715	47.1147	MMMMMMMMMMMMMMMMMMMMMMX	CCCCATGGATAATCCTTCTGAAC	rc	21.7949	16.0131	0	0	1	0	0	0	40	50	7.73998
ENSG00000055332_31_28926.2053	2	37368789	37368812	ENSG00000055332::EIF2AK2	100	17.8715	51.19	MMMMMMMMMMMMMMMMMMMMMMX	CCCATGGATAATCCTTCTGAAGC	rc	21.7949	16.0131	0	0	1	0	0	0	35	50	10.2259
ENSG00000055332_32_28926.2052	2	37368790	37368813	ENSG00000055332::EIF2AK2	100	17.8715	50.69	MMMMMMMMMMMMMMMMMMMMMMX	CCATGGATAATCCTTCTGAAGAC	rc	21.7949	16.0131	0	0	1	0	0	0	35	50	9.92093
ENSG00000062524_5_7686.250	15	41805156	41805179	ENSG00000062524::LTK	100	31.3559	36.3801	MMMMMMMMMMMMMMMMMMMMMMM	GGAGGCGTCTAAAGCTCACCCGG	fw	35.7143	32.2581	0	0	1	0	1	1	60	75	-1.80811
ENSG00000062524_8_2562.1884	15	41800253	41800276	ENSG00000062524::LTK	100	22.8814	44.4472	XMMMMMMMMMMMMMMMMMMMMMM	GAGGTAGGACATACCCATGCAGG	fw	16.5344	29.1219	0	0	1	0	0	0	50	50	6.11276
ENSG00000062524_9_2562.1873	15	41800287	41800310	ENSG00000062524::LTK	100	22.8814	41.6268	XMMMMMMMMMMMMMMMMMMMMMM	GCAGCTAGCTCCATGCCTTCTGG	fw	16.5344	29.1219	0	0	1	0	0	0	55	50	4.39235
ENSG00000062524_10_2562.1872	15	41800288	41800311	ENSG00000062524::LTK	100	22.8814	45.598	XMMMMMMMMMMMMMMMMMMMMMM	GAGCTAGCTCCATGCCTTCTGGG	fw	16.5344	29.1219	0	0	1	0	0	0	55	25	6.81475
ENSG00000062524_10_7686.238	15	41805192	41805215	ENSG00000062524::LTK	100	31.3559	43.6729	MMMMMMMMMMMMMMMMMMMMMMM	GAGGCTGGCTCCAAGATACTAGG	fw	35.7143	32.2581	0	0	1	0	0	1	55	25	4.64048
ENSG00000062524_11_2562.1870	15	41800294	41800317	ENSG00000062524::LTK	100	22.8814	44.3651	MMMMMMMMMMMMMMMMMMMMMMM	GCTCCATGCCTTCTGGGCACAGG	fw	16.5344	29.1219	0	0	1	0	0	1	65	75	4.06272
ENSG00000062524_11_7686.237	15	41805195	41805218	ENSG00000062524::LTK	100	31.3559	37.5342	MMMMMMMMMMMMMMMMMMMMMMM	GCTGGCTCCAAGATACTAGGCGG	fw	35.7143	32.2581	0	0	1	0	0	1	55	50	0.895844
ENSG00000062524_12_2562.1865	15	41800309	41800332	ENSG00000062524::LTK	100	22.8814	52.8538	MMMMMMMMMMMMMMMMMMMMMMM	GGCACAGGCATTCAGCCAGCTGG	fw	16.5344	29.1219	0	0	1	0	1	1	65	75	8.24081
ENSG00000062524_12_7686.236	15	41805196	41805219	ENSG00000062524::LTK	100	31.3559	40.2758	XMMMMMMMMMMMMMMMMMMMMMM	GTGGCTCCAAGATACTAGGCGGG	fw	35.7143	32.2581	0	0	1	0	0	0	55	75	2.56821
ENSG00000062524_13_2562.1855	15	41800341	41800364	ENSG00000062524::LTK	100	22.8814	19.3272	XMMMMMMMMMMMMMMMMMMMMMM	GGCCATTGGCAGTCTCTCAAAGG	fw	16.5344	29.1219	0	0	1	0	0	0	50	25	-9.21042
ENSG00000062524_13_7686.236	15	41805197	41805220	ENSG00000062524::LTK	100	31.3559	44.0066	XMMMMMMMMMMMMMMMMMMMMMM	GGGCTCCAAGATACTAGGCGGGG	fw	35.7143	32.2581	0	0	1	0	0	0	55	100	4.84403
ENSG00000062524_14_7686.221	15	41805241	41805264	ENSG00000062524::LTK	100	31.3559	45.4208	MMMMMMMMMMMMMMMMMMMMMMM	GGCTGGGACTTGCCAGCGGCAGG	fw	35.7143	32.2581	0	0	1	0	1	1	75	100	3.70669
ENSG00000062524_15_2562.1848	15	41800360	41800383	ENSG00000062524::LTK	100	22.8814	45.2539	XMMMMMMMMMMMMMMMMMMMMMM	GAGGGCAGTGACTGCAGTTGAGG	fw	16.5344	29.1219	0	0	1	0	0	0	55	50	6.60486
ENSG00000062524_15_7686.221	15	41805242	41805265	ENSG00000062524::LTK	100	31.3559	40.1686	MMMMMMMMMMMMMMMMMMMMMMM	GCTGGGACTTGCCAGCGGCAGGG	fw	35.7143	32.2581	0	0	1	0	0	1	70	75	1.50287
ENSG00000062524_16_2562.1845	15	41800369	41800392	ENSG00000062524::LTK	100	22.8814	33.1062	MMMMMMMMMMMMMMMMMMMMMMM	GACTGCAGTTGAGGTGCCTTCGG	fw	16.5344	29.1219	0	0	1	0	0	1	55	50	-1.80524
ENSG00000062524_16_7686.221	15	41805243	41805266	ENSG00000062524::LTK	100	31.3559	40.3371	XMMMMMMMMMMMMMMMMMMMMMM	GTGGGACTTGCCAGCGGCAGGGG	fw	35.7143	32.2581	0	0	1	0	0	0	70	75	2.60565
ENSG00000062524_17_7686.212	15	41805268	41805291	ENSG00000062524::LTK	100	31.3559	40.6805	XMMMMMMMMMMMMMMMMMMMMMM	GGGACCGCAGAAAAGTCTCCTGG	fw	35.7143	32.2581	0	0	1	0	0	0	55	75	2.81513
ENSG00000062524_18_7686.212	15	41805269	41805292	ENSG00000062524::LTK	100	31.3559	41.274	MMMMMMMMMMMMMMMMMMMMMMM	GGACCGCAGAAAAGTCTCCTGGG	fw	35.7143	32.2581	0	0	1	0	1	1	55	50	2.17712
ENSG00000062524_21_7686.198	15	41805310	41805333	ENSG00000062524::LTK	100	31.3559	45.3042	MMMMMMMMMMMMMMMMMMMMMMM	GAATGGCGCCTGAAAGGTGTTGG	fw	35.7143	32.2581	0	0	1	0	0	1	55	50	5.63555
ENSG00000062524_22_7686.198	15	41805311	41805334	ENSG00000062524::LTK	100	31.3559	45.401	XMMMMMMMMMMMMMMMMMMMMMM	GATGGCGCCTGAAAGGTGTTGGG	fw	35.7143	32.2581	0	0	1	0	0	0	50	25	6.69464
ENSG00000062524_23_7686.19	15	41805848	41805871	ENSG00000062524::LTK	100	84.7458	42.069	XMMMMMMMMMMMMMMMMMMMMMM	GGCCAGATAGCACTTACCCGCGG	fw	95.2381	80.6452	4	0	1	0	0	0	60	100	3.66209
ENSG00000062524_25_7686.4	15	41805894	41805917	ENSG00000062524::LTK	100	84.7458	37.6708	XMMMMMMMMMMMMMMMMMMMMMM	GCCCAGCAGCCCATCCCTGTTGG	fw	95.2381	80.6452	4	0	1	0	0	0	70	50	1.97921
ENSG00000062524_26_7686.3	15	41805895	41805918	ENSG00000062524::LTK	100	84.7458	42.1434	XMMMMMMMMMMMMMMMMMMMMMM	GCCAGCAGCCCATCCCTGTTGGG	fw	95.2381	80.6452	4	0	1	0	0	0	65	25	4.70749
ENSG00000062524_39_2562.1880	15	41800266	41800289	ENSG00000062524::LTK	100	22.8814	46.0865	MMMMMMMMMMMMMMMMMMMMMMM	CCCATGCAGGTGACGTTATCCAC	rc	16.5344	29.1219	0	0	1	0	0	1	50	50	6.11276
ENSG00000062524_40_2562.1879	15	41800267	41800290	ENSG00000062524::LTK	100	22.8814	45.6516	MMMMMMMMMMMMMMMMMMMMMMX	CCATGCAGGTGACGTTATCCACC	rc	16.5344	29.1219	0	0	1	0	0	0	50	50	6.84749
ENSG00000062524_41_2562.1873	15	41800285	41800308	ENSG00000062524::LTK	100	22.8814	31.1162	MMMMMMMMMMMMMMMMMMMMMMX	CCACAGCTAGCTCCATGCCTTCC	rc	16.5344	29.1219	0	0	1	0	0	0	55	75	-3.01914
ENSG00000062524_43_2562.1868	15	41800302	41800325	ENSG00000062524::LTK	100	22.8814	48.0498	MMMMMMMMMMMMMMMMMMMMMMM	CCTTCTGGGCACAGGCATTCAGC	rc	16.5344	29.1219	0	0	1	0	0	1	60	50	7.31035
ENSG00000062524_45_2562.1855	15	41800339	41800362	ENSG00000062524::LTK	100	22.8814	45.3619	MMMMMMMMMMMMMMMMMMMMMMX	CCTGCCATTGGCAGTCTCTCAAC	rc	16.5344	29.1219	0	0	1	0	0	0	50	75	5.67076
ENSG00000062524_46_2562.1854	15	41800343	41800366	ENSG00000062524::LTK	100	22.8814	51.5557	MMMMMMMMMMMMMMMMMMMMMMM	CCATTGGCAGTCTCTCAAAGGGC	rc	16.5344	29.1219	0	0	1	0	0	1	55	50	9.44898
ENSG00000062524_53_7686.234	15	41805202	41805225	ENSG00000062524::LTK	100	31.3559	41.1552	MMMMMMMMMMMMMMMMMMMMMMX	CCAAGATACTAGGCGGGGCGCTC	rc	35.7143	32.2581	0	0	1	0	0	0	65	25	4.10467
ENSG00000063176_0_5712.539	19	49129271	49129294	ENSG00000063176::SPHK2	100	34.0388	31.8154	XMMMMMMMMMMMMMMMMMMMMMM	GTTGGCTCCTACCCAGCCCGAGG	fw	43.7158	29.8742	5	0	1	0	0	0	65	100	-2.59262
ENSG00000063176_1_5712.550	19	49129303	49129326	ENSG00000063176::SPHK2	100	37.1252	45.7292	XMMMMMMMMMMMMMMMMMMMMMM	GGCCCTCACCCTTACATCGCAGG	fw	46.4481	33.805	5	0	1	0	0	0	60	75	5.8948
ENSG00000063176_2_5712.599	19	49129452	49129475	ENSG00000063176::SPHK2	100	31.8342	58.2835	XMMMMMMMMMMMMMMMMMMMMMM	GCTGCATCTACACCTACCCTCGG	fw	42.3497	31.4465	0	0	1	0	0	0	50	75	13.5529
ENSG00000063176_3_5712.600	19	49129453	49129476	ENSG00000063176::SPHK2	100	31.8342	49.6742	XMMMMMMMMMMMMMMMMMMMMMM	GTGCATCTACACCTACCCTCGGG	fw	42.3497	31.4465	0	0	1	0	0	0	55	75	8.30123
ENSG00000063176_4_5712.600	19	49129454	49129477	ENSG00000063176::SPHK2	100	31.8342	41.2655	XMMMMMMMMMMMMMMMMMMMMMM	GGCATCTACACCTACCCTCGGGG	fw	42.3497	31.4465	0	0	1	0	0	0	55	75	3.17197
ENSG00000063176_5_5712.601	19	49129458	49129481	ENSG00000063176::SPHK2	100	31.8342	34.1385	XMMMMMMMMMMMMMMMMMMMMMM	GCTACACCTACCCTCGGGGCCGG	fw	42.3497	31.4465	0	0	1	0	0	0	65	100	-1.17549
ENSG00000063176_6_5712.613	19	49129494	49129517	ENSG00000063176::SPHK2	84.3478	31.8342	46.9466	MMMMMMMMMMMMMMMMMMMMMMM	GCAGAGCCACTCGCACCTTCCGG	fw	42.3497	31.4465	0	0	1	0	0	1	65	50	6.63741
ENSG00000063176_7_5712.614	19	49129495	49129518	ENSG00000063176::SPHK2	100	31.8342	43.0962	XMMMMMMMMMMMMMMMMMMMMMM	GAGAGCCACTCGCACCTTCCGGG	fw	42.3497	31.4465	0	0	1	0	0	0	65	50	5.28868
ENSG00000063176_8_5712.616	19	49129502	49129525	ENSG00000063176::SPHK2	100	31.8342	40.4588	XMMMMMMMMMMMMMMMMMMMMMM	GCTCGCACCTTCCGGGCAGATGG	fw	42.3497	31.4465	0	0	1	0	0	0	65	50	3.67986
ENSG00000063176_9_5712.616	19	49129503	49129526	ENSG00000063176::SPHK2	100	31.8342	34.387	XMMMMMMMMMMMMMMMMMMMMMM	GTCGCACCTTCCGGGCAGATGGG	fw	42.3497	31.4465	0	0	1	0	0	0	65	25	-0.0239075
ENSG00000063176_10_5712.617	19	49129504	49129527	ENSG00000063176::SPHK2	100	31.8342	34.4878	XMMMMMMMMMMMMMMMMMMMMMM	GCGCACCTTCCGGGCAGATGGGG	fw	42.3497	31.4465	0	0	1	0	0	0	65	50	0.0375306
ENSG00000063176_35_5712.530	19	49129244	49129267	ENSG00000063176::SPHK2	100	34.0388	59.8842	MMMMMMMMMMMMMMMMMMMMMMM	GCCAGCACCCCGCTCCTCCATGG	fw	43.7158	29.8742	5	0	1	0	0	1	75	50	14.5294
ENSG00000063176_36_5712.536	19	49129261	49129284	ENSG00000063176::SPHK2	100	34.0388	70.0434	MMMMMMMMMMMMMMMMMMMMMMM	CCATGGCGAGTTTGGCTCCTACC	rc	43.7158	29.8742	5	0	1	0	1	1	60	75	18.7265
ENSG00000063176_37_5712.543	19	49129282	49129305	ENSG00000063176::SPHK2	100	34.0388	43.4501	MMMMMMMMMMMMMMMMMMMMMMX	CCCAGCCCGAGGCCCACGCTTTC	rc	43.7158	29.8742	5	0	1	0	0	0	70	75	4.50455
ENSG00000063176_38_5712.543	19	49129283	49129306	ENSG00000063176::SPHK2	100	34.0388	36.236	MMMMMMMMMMMMMMMMMMMMMMM	CCAGCCCGAGGCCCACGCTTTGC	rc	43.7158	29.8742	5	0	1	0	0	1	75	100	-0.896035
ENSG00000063176_39_5712.545	19	49129288	49129311	ENSG00000063176::SPHK2	83.0435	34.0388	42.8388	MMMMMMMMMMMMMMMMMMMMMMX	CCGAGGCCCACGCTTTGCCCTCC	rc	43.7158	29.8742	5	0	1	0	0	0	65	75	4.13168
ENSG00000063176_40_5712.550	19	49129305	49129328	ENSG00000063176::SPHK2	100	37.1252	49.6391	MMMMMMMMMMMMMMMMMMMMMMM	CCCTCACCCTTACATCGCAGGCC	rc	46.4481	33.805	5	0	1	0	1	1	60	50	7.27988
ENSG00000063176_41_5712.551	19	49129306	49129329	ENSG00000063176::SPHK2	100	37.1252	39.2979	MMMMMMMMMMMMMMMMMMMMMMM	CCTCACCCTTACATCGCAGGCCC	rc	46.4481	33.805	5	0	1	0	1	1	65	75	-0.0282973
ENSG00000063176_42_5712.552	19	49129311	49129334	ENSG00000063176::SPHK2	100	37.1252	42.1192	MMMMMMMMMMMMMMMMMMMMMMM	CCCTTACATCGCAGGCCCTGCAC	rc	46.4481	33.805	5	0	1	0	0	1	60	25	3.69271
ENSG00000063176_43_5712.553	19	49129312	49129335	ENSG00000063176::SPHK2	100	37.1252	39.5375	MMMMMMMMMMMMMMMMMMMMMMX	CCTTACATCGCAGGCCCTGCACC	rc	46.4481	33.805	5	0	1	0	0	0	60	25	3.1179
ENSG00000063176_44_5712.557	19	49129326	49129349	ENSG00000063176::SPHK2	100	34.4797	51.7603	MMMMMMMMMMMMMMMMMMMMMMM	CCCTGCACATACAGCGGCTGCGC	rc	46.4481	33.805	0	0	1	0	0	1	65	50	9.57379
ENSG00000063176_45_5712.558	19	49129327	49129350	ENSG00000063176::SPHK2	100	34.4797	55.1836	MMMMMMMMMMMMMMMMMMMMMMM	CCTGCACATACAGCGGCTGCGCC	rc	46.4481	33.805	0	0	1	0	1	1	70	75	9.66201
ENSG00000063176_47_5712.592	19	49129429	49129452	ENSG00000063176::SPHK2	100	34.4797	66.2188	MMMMMMMMMMMMMMMMMMMMMMX	CCCCTCAGACTCAGCGGCCTACC	rc	46.4481	33.805	0	0	1	0	0	0	60	50	19.3935
ENSG00000063176_48_5712.592	19	49129430	49129453	ENSG00000063176::SPHK2	100	34.4797	59.1078	MMMMMMMMMMMMMMMMMMMMMMX	CCCTCAGACTCAGCGGCCTACTC	rc	46.4481	33.805	0	0	1	0	0	0	55	50	15.0558
ENSG00000063176_49_5712.592	19	49129431	49129454	ENSG00000063176::SPHK2	100	34.4797	46.1425	MMMMMMMMMMMMMMMMMMMMMMM	CCTCAGACTCAGCGGCCTACTTC	rc	46.4481	33.805	0	0	1	0	0	1	60	50	6.1469
ENSG00000063176_50_5712.615	19	49129500	49129523	ENSG00000063176::SPHK2	100	31.8342	28.3231	MMMMMMMMMMMMMMMMMMMMMMX	CCACTCGCACCTTCCGGGCAGAC	rc	42.3497	31.4465	0	0	1	0	0	0	65	75	-4.72293
ENSG00000063176_51_5712.635	19	49129558	49129581	ENSG00000063176::SPHK2	88.6957	31.8342	39.2757	MMMMMMMMMMMMMMMMMMMMMMX	CCAGCGCTGGGCCACTGCCCTCC	rc	42.3497	31.4465	0	0	1	0	0	0	75	100	1.95816
ENSG00000063176_53_5712.641	19	49129576	49129599	ENSG00000063176::SPHK2	100	30.5115	56.2735	MMMMMMMMMMMMMMMMMMMMMMM	CCTCACCTGTCTGCTCCGAGGAC	rc	42.3497	29.0881	0	0	1	0	0	1	65	75	11.3268
ENSG00000063176_69_5712.514	19	49129197	49129220	ENSG00000063176::SPHK2	100	34.0388	40.9499	MMMMMMMMMMMMMMMMMMMMMMX	CCCTGGTCAGGGCTAAGGCCATC	rc	43.7158	29.8742	5	0	1	0	0	0	60	50	3.97943
ENSG00000063176_70_5712.515	19	49129198	49129221	ENSG00000063176::SPHK2	100	34.0388	43.8454	MMMMMMMMMMMMMMMMMMMMMMX	CCTGGTCAGGGCTAAGGCCATGC	rc	43.7158	29.8742	5	0	1	0	0	0	65	75	4.7457
ENSG00000065357_1_6677.1574	12	56330326	56330349	ENSG00000065357::DGKA	100	32.1715	40.7147	XMMMMMMMMMMMMMMMMMMMMMM	GGCCCAGCTGCAAAAATACATGG	fw	37.037	29.2128	7	0	1	0	0	0	45	25	3.83595
ENSG00000065357_2_6677.1581	12	56330347	56330370	ENSG00000065357::DGKA	100	32.1715	45.9697	MMMMMMMMMMMMMMMMMMMMMMM	GGAATGTGAGTCTTCCTGTCAGG	fw	37.037	29.2128	7	0	1	0	1	1	50	50	5.04154
ENSG00000065357_14_6677.1739	12	56330820	56330843	ENSG00000065357::DGKA	100	18.4696	34.0058	XMMMMMMMMMMMMMMMMMMMMMM	GGATGTCCTAAAGCTCTTCGAGG	fw	20.8333	18.2964	0	0	1	0	0	0	45	50	-0.256489
ENSG00000065357_15_6677.1740	12	56330824	56330847	ENSG00000065357::DGKA	100	18.4696	38.1596	MMMMMMMMMMMMMMMMMMMMMMM	GTCCTAAAGCTCTTCGAGGATGG	fw	20.8333	18.2964	0	0	1	0	0	1	50	50	1.27734
ENSG00000065357_16_6677.1743	12	56330832	56330855	ENSG00000065357::DGKA	100	18.4696	65.4606	MMMMMMMMMMMMMMMMMMMMMMM	GCTCTTCGAGGATGGCGAGATGG	fw	20.8333	18.2964	0	0	1	0	0	1	60	50	17.931
ENSG00000065357_17_6677.1748	12	56330848	56330871	ENSG00000065357::DGKA	100	18.4696	50.6389	MMMMMMMMMMMMMMMMMMMMMMM	GAGATGGCTAAATATGTCCAAGG	fw	20.8333	18.2964	0	0	1	0	0	1	40	50	8.88973
ENSG00000065357_18_6677.1855	12	56331170	56331193	ENSG00000065357::DGKA	100	11.7388	41.9919	XMMMMMMMMMMMMMMMMMMMMMM	GTAATGCTCACTCTCATTATAGG	fw	13.0291	11.5929	0	0	1	0	0	0	30	0	4.61508
ENSG00000065357_19_6677.1858	12	56331177	56331200	ENSG00000065357::DGKA	100	11.7388	43.1947	XMMMMMMMMMMMMMMMMMMMMMM	GCACTCTCATTATAGGCCATTGG	fw	13.0291	11.5929	0	0	1	0	0	0	40	50	5.34876
ENSG00000065357_20_6677.1858	12	56331178	56331201	ENSG00000065357::DGKA	100	11.7388	36.8909	XMMMMMMMMMMMMMMMMMMMMMM	GACTCTCATTATAGGCCATTGGG	fw	13.0291	11.5929	0	0	1	0	0	0	40	25	1.50347
ENSG00000065357_21_6677.1860	12	56331185	56331208	ENSG00000065357::DGKA	100	11.7388	46.2584	XMMMMMMMMMMMMMMMMMMMMMM	GTTATAGGCCATTGGGTACGAGG	fw	13.0291	11.5929	0	0	1	0	0	0	45	50	7.21765
ENSG00000065357_22_6677.1861	12	56331186	56331209	ENSG00000065357::DGKA	100	11.7388	46.4812	XMMMMMMMMMMMMMMMMMMMMMM	GTATAGGCCATTGGGTACGAGGG	fw	13.0291	11.5929	0	0	1	0	0	0	45	50	7.3535
ENSG00000065357_23_6677.1872	12	56331221	56331244	ENSG00000065357::DGKA	100	11.7388	44.9648	XMMMMMMMMMMMMMMMMMMMMMM	GCTGAAAATCTATCTCGAAGTGG	fw	13.0291	11.5929	0	0	1	0	0	0	40	50	6.42851
ENSG00000065357_26_6677.1905	12	56331320	56331343	ENSG00000065357::DGKA	100	12.3397	44.9809	MMMMMMMMMMMMMMMMMMMMMMM	GACAAAAGGTATGGTCAAGCAGG	fw	12.037	12.9766	0	0	1	0	0	1	45	50	5.43837
ENSG00000065357_36_6677.2370	12	56332713	56332736	ENSG00000065357::DGKA	100	12.0793	52.7044	XMMMMMMMMMMMMMMMMMMMMMM	GATCCTACAGATGATGCGAGTGG	fw	3.49584	16.1791	0	1	1	0	0	0	45	75	10.1497
ENSG00000065357_37_6677.2374	12	56332725	56332748	ENSG00000065357::DGKA	100	12.0793	42.9609	MMMMMMMMMMMMMMMMMMMMMMM	GATGCGAGTGGCTGAATACCTGG	fw	3.49584	16.1791	0	1	1	0	0	1	55	50	4.20612
ENSG00000065357_38_6677.2375	12	56332730	56332753	ENSG00000065357::DGKA	100	11.9076	48.4484	MMMMMMMMMMMMMMMMMMMMMMM	GAGTGGCTGAATACCTGGATTGG	fw	3.49584	15.9155	0	1	1	0	0	1	50	50	7.55352
ENSG00000065357_39_6677.2376	12	56332731	56332754	ENSG00000065357::DGKA	100	11.9076	45.6504	XMMMMMMMMMMMMMMMMMMMMMM	GGTGGCTGAATACCTGGATTGGG	fw	3.49584	15.9155	0	1	1	0	0	0	45	25	6.84673
ENSG00000065357_41_6677.2384	12	56332757	56332780	ENSG00000065357::DGKA	100	11.5642	23.9385	XMMMMMMMMMMMMMMMMMMMMMM	GGTCTGAGCTGAGGCCGGTAAGG	fw	2.92895	15.6519	0	1	1	0	0	0	60	50	-6.3975
ENSG00000065357_83_6677.1567	12	56330305	56330328	ENSG00000065357::DGKA	100	32.1715	38.0967	MMMMMMMMMMMMMMMMMMMMMMX	CCTAATAAGCCCCAGTGATTTTC	rc	37.037	29.2128	7	0	1	0	0	0	40	0	2.23902
ENSG00000065357_84_6677.1570	12	56330314	56330337	ENSG00000065357::DGKA	100	32.1715	54.9198	MMMMMMMMMMMMMMMMMMMMMMM	CCCCAGTGATTTTGCCCAGCTGC	rc	37.037	29.2128	7	0	1	0	0	1	55	50	11.5011
ENSG00000065357_85_6677.1570	12	56330315	56330338	ENSG00000065357::DGKA	100	32.1715	54.3638	MMMMMMMMMMMMMMMMMMMMMMX	CCCAGTGATTTTGCCCAGCTGCC	rc	37.037	29.2128	7	0	1	0	0	0	50	50	12.1619
ENSG00000065357_86_6677.1571	12	56330316	56330339	ENSG00000065357::DGKA	100	32.1715	56.419	MMMMMMMMMMMMMMMMMMMMMMX	CCAGTGATTTTGCCCAGCTGCAC	rc	37.037	29.2128	7	0	1	0	0	0	50	50	13.4156
ENSG00000065357_98_6677.1741	12	56330826	56330849	ENSG00000065357::DGKA	100	18.4696	25.2795	MMMMMMMMMMMMMMMMMMMMMMX	CCTAAAGCTCTTCGAGGATGGCC	rc	20.8333	18.2964	0	0	1	0	0	0	55	25	-5.57949
ENSG00000065357_100_6677.1863	12	56331193	56331216	ENSG00000065357::DGKA	100	11.7388	37.8248	MMMMMMMMMMMMMMMMMMMMMMX	CCATTGGGTACGAGGGATTCCAC	rc	13.0291	11.5929	0	0	1	0	0	0	55	50	2.07315
ENSG00000065357_101_6677.1872	12	56331221	56331244	ENSG00000065357::DGKA	100	11.7388	43.8213	MMMMMMMMMMMMMMMMMMMMMMX	CCTGAAAATCTATCTCGAAGTGC	rc	13.0291	11.5929	0	0	1	0	0	0	40	25	5.731
ENSG00000065357_120_6677.2360	12	56332684	56332707	ENSG00000065357::DGKA	100	10.5168	26.4422	MMMMMMMMMMMMMMMMMMMMMMX	CCCTTTTTGCTCCAGGAAGTGGC	rc	4.28949	13.4115	0	1	1	0	0	0	45	0	-4.87023
ENSG00000065357_122_6677.2364	12	56332695	56332718	ENSG00000065357::DGKA	84.3478	10.5168	40.8419	MMMMMMMMMMMMMMMMMMMMMMM	CCAGGAAGTGGACAAAATTATCC	rc	4.28949	13.4115	0	1	1	0	1	1	40	50	1.91357
ENSG00000065357_123_6677.2371	12	56332716	56332739	ENSG00000065357::DGKA	100	12.0793	26.4742	MMMMMMMMMMMMMMMMMMMMMMX	CCTACAGATGATGCGAGTGGCTC	rc	3.49584	16.1791	0	1	1	0	0	0	55	50	-4.85072
ENSG00000065357_124_6677.2380	12	56332743	56332766	ENSG00000065357::DGKA	100	11.5642	48.4484	MMMMMMMMMMMMMMMMMMMMMMM	CCTGGATTGGGATGTGTCTGAGC	rc	2.92895	15.6519	0	1	1	0	0	1	55	50	7.55352
ENSG00000065357_125_6677.2389	12	56332771	56332794	ENSG00000065357::DGKA	100	11.5642	23.9185	MMMMMMMMMMMMMMMMMMMMMMX	CCGGTAAGGCAGCTCTTCCTTCC	rc	2.92895	15.6519	0	1	1	0	0	0	50	25	-6.40974
ENSG00000065361_0_0.1926	12	56477522	56477545	ENSG00000065361::ERBB3	100	16.343	46.8507	XMMMMMMMMMMMMMMMMMMMMMM	GTGCTTTGAACAGTGTGTCCTGG	fw	16.4319	17.2414	1	0	1	0	0	0	50	75	6.57895
ENSG00000065361_1_0.1926	12	56477523	56477546	ENSG00000065361::ERBB3	100	16.343	52.9945	XMMMMMMMMMMMMMMMMMMMMMM	GGCTTTGAACAGTGTGTCCTGGG	fw	16.4319	17.2414	1	0	1	0	0	0	45	50	11.3266
ENSG00000065361_2_0.1922	12	56477534	56477557	ENSG00000065361::ERBB3	100	16.343	45.2311	MMMMMMMMMMMMMMMMMMMMMMM	GTGTGTCCTGGGACTCTGAATGG	fw	16.4319	17.2414	1	0	1	0	0	1	55	25	5.59097
ENSG00000065361_3_0.1917	12	56477549	56477572	ENSG00000065361::ERBB3	100	16.343	39.3248	XMMMMMMMMMMMMMMMMMMMMMM	GTGAATGGCCTGAGTGTGACCGG	fw	16.4319	17.2414	1	0	1	0	0	0	55	50	2.98813
ENSG00000065361_4_0.1902	12	56477595	56477618	ENSG00000065361::ERBB3	100	16.343	33.8176	XMMMMMMMMMMMMMMMMMMMMMM	GACTGTACAAGCTCTACGAGAGG	fw	16.4319	17.2414	1	0	1	0	0	0	50	75	-1.37124
ENSG00000065361_5_0.1900	12	56477602	56477625	ENSG00000065361::ERBB3	100	16.343	43.8767	XMMMMMMMMMMMMMMMMMMMMMM	GAAGCTCTACGAGAGGTGTGAGG	fw	16.4319	17.2414	1	0	1	0	0	0	55	50	5.76478
ENSG00000065361_6_0.1899	12	56477605	56477628	ENSG00000065361::ERBB3	100	16.343	60.4155	MMMMMMMMMMMMMMMMMMMMMMM	GCTCTACGAGAGGTGTGAGGTGG	fw	16.4319	17.2414	1	0	1	0	0	1	60	75	13.8535
ENSG00000065361_7_0.1889	12	56477635	56477658	ENSG00000065361::ERBB3	100	19.1748	45.8073	MMMMMMMMMMMMMMMMMMMMMMM	GAACCTTGAGATTGTGCTCACGG	fw	24.6479	17.2414	1	0	1	0	0	1	45	50	5.94247
ENSG00000065361_8_0.1888	12	56477636	56477659	ENSG00000065361::ERBB3	100	19.1748	46.2414	XMMMMMMMMMMMMMMMMMMMMMM	GACCTTGAGATTGTGCTCACGGG	fw	24.6479	17.2414	1	0	1	0	0	0	45	50	7.20723
ENSG00000065361_9_0.3078	12	56474068	56474091	ENSG00000065361::ERBB3	88.6957	34.466	59.3145	XMMMMMMMMMMMMMMMMMMMMMM	GCACCCTCTGCGGAGTCATGAGG	fw	38.7324	32.3276	5	0	1	0	0	0	60	50	15.1818
ENSG00000065361_10_0.3077	12	56474069	56474092	ENSG00000065361::ERBB3	100	34.466	57.9361	XMMMMMMMMMMMMMMMMMMMMMM	GACCCTCTGCGGAGTCATGAGGG	fw	38.7324	32.3276	5	0	1	0	0	0	60	25	14.341
ENSG00000065361_11_0.3069	12	56474093	56474116	ENSG00000065361::ERBB3	100	34.466	41.7509	MMMMMMMMMMMMMMMMMMMMMMM	GAACGACGCTCTGCAGGTGCTGG	fw	38.7324	32.3276	5	0	1	0	0	1	65	75	2.46802
ENSG00000065361_12_0.3069	12	56474094	56474117	ENSG00000065361::ERBB3	100	34.466	34.7812	XMMMMMMMMMMMMMMMMMMMMMM	GACGACGCTCTGCAGGTGCTGGG	fw	38.7324	32.3276	5	0	1	0	0	0	60	50	0.216542
ENSG00000065361_13_0.3053	12	56474141	56474164	ENSG00000065361::ERBB3	100	28.3981	45.9589	XMMMMMMMMMMMMMMMMMMMMMM	GTCCGAGGTGGGCAACTCTCAGG	fw	31.6901	25.8621	5	0	1	0	0	0	65	50	7.03493
ENSG00000065361_14_0.3052	12	56474145	56474168	ENSG00000065361::ERBB3	100	28.3981	53.8093	MMMMMMMMMMMMMMMMMMMMMMM	GAGGTGGGCAACTCTCAGGCAGG	fw	31.6901	25.8621	5	0	1	0	0	1	65	75	9.82369
ENSG00000065361_15_0.3050	12	56474152	56474175	ENSG00000065361::ERBB3	100	28.3981	53.5711	MMMMMMMMMMMMMMMMMMMMMMM	GCAACTCTCAGGCAGGTAAGTGG	fw	31.6901	25.8621	5	0	1	0	0	1	55	25	10.6784
ENSG00000065361_29_0.1928	12	56477518	56477541	ENSG00000065361::ERBB3	100	16.343	51.238	MMMMMMMMMMMMMMMMMMMMMMM	CCCTCTGCTTTGAACAGTGTGTC	rc	16.4319	17.2414	1	0	1	0	0	1	45	50	9.25517
ENSG00000065361_32_0.1915	12	56477557	56477580	ENSG00000065361::ERBB3	100	16.343	34.3547	MMMMMMMMMMMMMMMMMMMMMMX	CCTGAGTGTGACCGGCGATGCTC	rc	16.4319	17.2414	1	0	1	0	0	0	65	50	-0.0436425
ENSG00000065361_33_0.1911	12	56477568	56477591	ENSG00000065361::ERBB3	100	16.343	52.7257	MMMMMMMMMMMMMMMMMMMMMMM	CCGGCGATGCTGAGAACCAATAC	rc	16.4319	17.2414	1	0	1	0	0	1	50	75	9.16269
ENSG00000065361_34_0.1906	12	56477584	56477607	ENSG00000065361::ERBB3	100	16.343	29.4214	MMMMMMMMMMMMMMMMMMMMMMM	CCAATACCAGACACTGTACAAGC	rc	16.4319	17.2414	1	0	1	0	0	1	45	25	-4.05294
ENSG00000065361_35_0.1904	12	56477590	56477613	ENSG00000065361::ERBB3	88.6957	16.343	41.7998	MMMMMMMMMMMMMMMMMMMMMMX	CCAGACACTGTACAAGCTCTACC	rc	16.4319	17.2414	1	0	1	0	0	0	50	50	4.4979
ENSG00000065361_36_0.1888	12	56477638	56477661	ENSG00000065361::ERBB3	100	19.1748	32.8622	MMMMMMMMMMMMMMMMMMMMMMM	CCTTGAGATTGTGCTCACGGGAC	rc	24.6479	17.2414	1	0	1	0	0	1	55	50	-1.95408
ENSG00000065361_37_0.1875	12	56477676	56477699	ENSG00000065361::ERBB3	100	19.1748	50.9598	MMMMMMMMMMMMMMMMMMMMMMM	CCTTCCTGCAGGTTAGTGAGCCC	rc	24.6479	17.2414	1	0	1	0	1	1	60	50	8.08549
ENSG00000065361_38_0.1874	12	56477680	56477703	ENSG00000065361::ERBB3	100	19.1748	51.6847	MMMMMMMMMMMMMMMMMMMMMMM	CCTGCAGGTTAGTGAGCCCACCC	rc	24.6479	17.2414	1	0	1	0	1	1	65	75	7.52768
ENSG00000065361_39_0.3079	12	56474064	56474087	ENSG00000065361::ERBB3	100	34.466	46.7837	MMMMMMMMMMMMMMMMMMMMMMX	CCCTTCACCCTCTGCGGAGTCAC	rc	38.7324	32.3276	5	0	1	0	0	0	55	25	7.53807
ENSG00000065361_40_0.3079	12	56474065	56474088	ENSG00000065361::ERBB3	100	34.466	45.3329	MMMMMMMMMMMMMMMMMMMMMMX	CCTTCACCCTCTGCGGAGTCATC	rc	38.7324	32.3276	5	0	1	0	0	0	60	50	6.65308
ENSG00000065361_41_0.3077	12	56474071	56474094	ENSG00000065361::ERBB3	100	34.466	29.3765	MMMMMMMMMMMMMMMMMMMMMMX	CCCTCTGCGGAGTCATGAGGGCC	rc	38.7324	32.3276	5	0	1	0	0	0	65	50	-3.08032
ENSG00000065361_42_0.3076	12	56474072	56474095	ENSG00000065361::ERBB3	100	34.466	30.3518	MMMMMMMMMMMMMMMMMMMMMMX	CCTCTGCGGAGTCATGAGGGCGC	rc	38.7324	32.3276	5	0	1	0	0	0	65	75	-3.48542
ENSG00000065361_43_0.3055	12	56474135	56474158	ENSG00000065361::ERBB3	100	28.3981	43.9738	MMMMMMMMMMMMMMMMMMMMMMX	CCGGGGCTCCGAGGTGGGCAACC	rc	31.6901	25.8621	5	0	1	0	0	0	70	100	4.82401
ENSG00000065361_44_0.3053	12	56474143	56474166	ENSG00000065361::ERBB3	83.0435	28.3981	32.5079	MMMMMMMMMMMMMMMMMMMMMMX	CCGAGGTGGGCAACTCTCAGGCC	rc	31.6901	25.8621	5	0	1	0	0	0	60	50	-1.17015
ENSG00000065613_0_0.4	10	105727518	105727541	ENSG00000065613::SLK	100	62.1622	19.9955	XMMMMMMMMMMMMMMMMMMMMMM	GTTCCGTAAGATCTTCAAGTTGG	fw	90.9091	47.619	2	0	1	0	0	0	35	25	-8.80272
ENSG00000065613_0_31016.13493	10	105767985	105768008	ENSG00000065613::SLK	100	20.7207	36.0535	MMMMMMMMMMMMMMMMMMMMMMM	GAAACAGACTATCGAACGCCTGG	fw	7.57576	27.7778	0	0	1	0	0	1	50	100	-1.00735
ENSG00000065613_1_0.4	10	105727519	105727542	ENSG00000065613::SLK	100	62.1622	17.8856	XMMMMMMMMMMMMMMMMMMMMMM	GTCCGTAAGATCTTCAAGTTGGG	fw	90.9091	47.619	2	0	1	0	0	0	35	25	-10.0898
ENSG00000065613_1_31016.13528	10	105768090	105768113	ENSG00000065613::SLK	100	20.7207	32.15	XMMMMMMMMMMMMMMMMMMMMMM	GATGCTGAAGAACCGAAAGAAGG	fw	7.57576	27.7778	0	0	1	0	0	0	40	25	-1.3885
ENSG00000065613_2_0.5	10	105727520	105727543	ENSG00000065613::SLK	100	62.1622	17.9068	XMMMMMMMMMMMMMMMMMMMMMM	GCCGTAAGATCTTCAAGTTGGGG	fw	90.9091	47.619	2	0	1	0	0	0	40	50	-10.0769
ENSG00000065613_3_15508.7635	10	105750411	105750434	ENSG00000065613::SLK	88.6957	29.7297	27.7801	XMMMMMMMMMMMMMMMMMMMMMM	GTTCTGATACTTTCATTTTCAGG	fw	45.4545	23.8095	0	0	1	0	0	0	30	25	-4.05416
ENSG00000065613_4_15508.7690	10	105750575	105750598	ENSG00000065613::SLK	100	29.7297	54.0802	XMMMMMMMMMMMMMMMMMMMMMM	GCTATTATGAGAACAATCTTTGG	fw	45.4545	23.8095	0	0	1	0	0	0	25	25	11.9889
ENSG00000065613_4_46524.19319	10	105785462	105785485	ENSG00000065613::SLK	100	11.0321	48.475	XMMMMMMMMMMMMMMMMMMMMMM	GTTCCACCGGATCATAACAAAGG	fw	4.9176	2.57588	0	2	1	0	0	0	40	25	8.56975
ENSG00000065613_5_0.34	10	105727609	105727632	ENSG00000065613::SLK	100	56.7568	42.4591	XMMMMMMMMMMMMMMMMMMMMMM	GTTATAGGAGAACTGGGCGACGG	fw	90.9091	47.619	0	0	1	0	0	0	45	75	3.90007
ENSG00000065613_5_15508.7690	10	105750576	105750599	ENSG00000065613::SLK	100	29.7297	53.1683	XMMMMMMMMMMMMMMMMMMMMMM	GTATTATGAGAACAATCTTTGGG	fw	45.4545	23.8095	0	0	1	0	0	0	25	25	11.4327
ENSG00000065613_5_46524.19319	10	105785463	105785486	ENSG00000065613::SLK	100	11.0321	47.3578	XMMMMMMMMMMMMMMMMMMMMMM	GTCCACCGGATCATAACAAAGGG	fw	4.9176	2.57588	0	2	1	0	0	0	40	25	7.88825
ENSG00000065613_6_0.37	10	105727618	105727641	ENSG00000065613::SLK	100	56.7568	51.74	MMMMMMMMMMMMMMMMMMMMMMM	GAACTGGGCGACGGAGCCTTTGG	fw	90.9091	47.619	0	0	1	0	0	1	65	50	9.56143
ENSG00000065613_6_15508.8283	10	105752356	105752379	ENSG00000065613::SLK	100	20.7207	52.765	XMMMMMMMMMMMMMMMMMMMMMM	GTCCTCATTGAATTTTGTGCAGG	fw	30.303	15.873	0	0	1	0	0	0	35	75	10.1866
ENSG00000065613_6_46524.16810	10	105777936	105777959	ENSG00000065613::SLK	100	13.469	40.1987	XMMMMMMMMMMMMMMMMMMMMMM	GAACAACAGCAAGAATTAGATGG	fw	6.74326	15.4369	0	0	1	0	0	0	30	25	3.52123
ENSG00000065613_7_0.38	10	105727619	105727642	ENSG00000065613::SLK	100	56.7568	49.5557	XMMMMMMMMMMMMMMMMMMMMMM	GACTGGGCGACGGAGCCTTTGGG	fw	90.9091	47.619	0	0	1	0	0	0	60	25	9.22899
ENSG00000065613_7_15508.8284	10	105752359	105752382	ENSG00000065613::SLK	100	20.7207	37.7663	XMMMMMMMMMMMMMMMMMMMMMM	GTCATTGAATTTTGTGCAGGTGG	fw	30.303	15.873	0	0	1	0	0	0	40	75	1.03745
ENSG00000065613_8_0.42	10	105727632	105727655	ENSG00000065613::SLK	88.6957	56.7568	48.7008	XMMMMMMMMMMMMMMMMMMMMMM	GGCCTTTGGGAAAGTGTACAAGG	fw	90.9091	47.619	0	0	1	0	0	0	45	25	8.70751
ENSG00000065613_8_15508.8292	10	105752383	105752406	ENSG00000065613::SLK	84.3478	20.7207	38.9407	MMMMMMMMMMMMMMMMMMMMMMM	GCAGTAGATGCTGTGATGCTTGG	fw	30.303	15.873	0	0	1	0	0	1	50	50	1.75382
ENSG00000065613_14_15508.7643	10	105750434	105750457	ENSG00000065613::SLK	100	29.7297	45.4978	MMMMMMMMMMMMMMMMMMMMMMX	CCCAGAATAAAGAGACCAGTGTC	rc	45.4545	23.8095	0	0	1	0	0	0	35	25	6.75368
ENSG00000065613_15_15508.7643	10	105750435	105750458	ENSG00000065613::SLK	100	29.7297	48.6982	MMMMMMMMMMMMMMMMMMMMMMX	CCAGAATAAAGAGACCAGTGTTC	rc	45.4545	23.8095	0	0	1	0	0	0	35	25	8.7059
ENSG00000065613_16_15508.7648	10	105750449	105750472	ENSG00000065613::SLK	100	29.7297	42.172	MMMMMMMMMMMMMMMMMMMMMMX	CCAGTGTTTTAGCTGCTGCAAAC	rc	45.4545	23.8095	0	0	1	0	0	0	40	50	4.72495
ENSG00000065613_17_15508.7680	10	105750546	105750569	ENSG00000065613::SLK	100	29.7297	45.6506	MMMMMMMMMMMMMMMMMMMMMMX	CCCAAATATAGTCAAGCTTCTAC	rc	45.4545	23.8095	0	0	1	0	0	0	30	0	6.84689
ENSG00000065613_18_15508.7680	10	105750547	105750570	ENSG00000065613::SLK	100	29.7297	48.9975	MMMMMMMMMMMMMMMMMMMMMMX	CCAAATATAGTCAAGCTTCTAGC	rc	45.4545	23.8095	0	0	1	0	0	0	30	0	8.88848
ENSG00000065613_19_15508.8284	10	105752358	105752381	ENSG00000065613::SLK	100	20.7207	51.7231	MMMMMMMMMMMMMMMMMMMMMMX	CCTCATTGAATTTTGTGCAGGTC	rc	30.303	15.873	0	0	1	0	0	0	40	25	10.5511
ENSG00000065613_22_46524.19302	10	105785413	105785436	ENSG00000065613::SLK	100	11.0321	48.7038	MMMMMMMMMMMMMMMMMMMMMMM	CCATCAACACAGAGCCGGATTTC	rc	4.9176	2.57588	0	2	1	0	0	1	50	25	7.70931
ENSG00000065613_23_46524.19315	10	105785452	105785475	ENSG00000065613::SLK	100	11.0321	59.1817	MMMMMMMMMMMMMMMMMMMMMMM	CCCAGCTTGCATTCCACCGGATC	rc	4.9176	2.57588	0	2	1	0	0	1	55	50	14.1008
ENSG00000065613_24_46524.19316	10	105785453	105785476	ENSG00000065613::SLK	100	11.0321	55.688	MMMMMMMMMMMMMMMMMMMMMMX	CCAGCTTGCATTCCACCGGATCC	rc	4.9176	2.57588	0	2	1	0	0	0	55	50	12.9697
ENSG00000065613_25_46524.16838	10	105778019	105778042	ENSG00000065613::SLK	100	13.469	38.7255	MMMMMMMMMMMMMMMMMMMMMMX	CCTGAATAACAAGCAACAGCTCC	rc	6.74326	15.4369	0	0	1	0	0	0	40	25	2.62254
ENSG00000065613_52_31016.13477	10	105767937	105767960	ENSG00000065613::SLK	100	20.7207	43.9465	XMMMMMMMMMMMMMMMMMMMMMM	GAAAAAGCGACAATATGACCAGG	fw	7.57576	27.7778	0	0	1	0	0	0	35	75	4.80738
ENSG00000065613_96_31016.13483	10	105767955	105767978	ENSG00000065613::SLK	100	20.7207	40.2805	MMMMMMMMMMMMMMMMMMMMMMX	CCAGGAAATTGAGAATCTAGAAC	rc	7.57576	27.7778	0	0	1	0	0	0	30	50	3.57108
ENSG00000066056_8_11056.3735	1	43778942	43778965	ENSG00000066056::TIE1	100	20.0214	62.1479	XMMMMMMMMMMMMMMMMMMMMMM	GGACCCACTGTGGATAGACGTGG	fw	4.80769	26.2453	0	0	1	0	0	0	55	75	15.9102
ENSG00000066056_9_11056.3736	1	43778947	43778970	ENSG00000066056::TIE1	100	20.0214	49.906	XMMMMMMMMMMMMMMMMMMMMMM	GACTGTGGATAGACGTGGACAGG	fw	4.80769	26.2453	0	0	1	0	0	0	55	75	8.44269
ENSG00000066056_10_11056.3739	1	43778954	43778977	ENSG00000066056::TIE1	100	20.0214	50.3546	MMMMMMMMMMMMMMMMMMMMMMM	GATAGACGTGGACAGGCCTGAGG	fw	4.80769	26.2453	0	0	1	0	0	1	60	75	7.7163
ENSG00000066056_11_11056.3746	1	43778976	43778999	ENSG00000066056::TIE1	100	20.0214	29.9083	MMMMMMMMMMMMMMMMMMMMMMM	GAGACAAGCACCATCATCCGTGG	fw	4.80769	26.2453	0	0	1	0	0	1	55	75	-4.75593
ENSG00000066056_12_11056.3763	1	43779026	43779049	ENSG00000066056::TIE1	100	20.0214	52.4301	XMMMMMMMMMMMMMMMMMMMMMM	GCGCATGCGGGCCAGCATTCAGG	fw	4.80769	26.2453	0	0	1	0	0	0	70	25	10.9824
ENSG00000066056_13_11056.3763	1	43779027	43779050	ENSG00000066056::TIE1	100	20.0214	52.2601	XMMMMMMMMMMMMMMMMMMMMMM	GGCATGCGGGCCAGCATTCAGGG	fw	4.80769	26.2453	0	0	1	0	0	0	65	25	10.8787
ENSG00000066056_14_11056.3763	1	43779028	43779051	ENSG00000066056::TIE1	100	20.0214	48.3476	MMMMMMMMMMMMMMMMMMMMMMM	GCATGCGGGCCAGCATTCAGGGG	fw	4.80769	26.2453	0	0	1	0	0	1	65	50	7.49202
ENSG00000066056_15_11056.3765	1	43779033	43779056	ENSG00000066056::TIE1	100	20.0214	43.8478	XMMMMMMMMMMMMMMMMMMMMMM	GGGGCCAGCATTCAGGGGCTCGG	fw	4.80769	26.2453	0	0	1	0	0	0	70	75	4.74718
ENSG00000066056_16_11056.3765	1	43779034	43779057	ENSG00000066056::TIE1	100	20.0214	54.021	MMMMMMMMMMMMMMMMMMMMMMM	GGGCCAGCATTCAGGGGCTCGGG	fw	4.80769	26.2453	0	0	1	0	1	1	70	75	8.95279
ENSG00000066056_17_11056.3766	1	43779035	43779058	ENSG00000066056::TIE1	100	20.0214	51.5654	MMMMMMMMMMMMMMMMMMMMMMM	GGCCAGCATTCAGGGGCTCGGGG	fw	4.80769	26.2453	0	0	1	0	1	1	70	75	7.4549
ENSG00000066056_18_11056.3767	1	43779040	43779063	ENSG00000066056::TIE1	100	20.0214	48.2631	MMMMMMMMMMMMMMMMMMMMMMM	GCATTCAGGGGCTCGGGGACTGG	fw	4.80769	26.2453	0	0	1	0	0	1	70	75	6.44049
ENSG00000066056_19_11056.3777	1	43779068	43779091	ENSG00000066056::TIE1	100	20.0214	41.6996	XMMMMMMMMMMMMMMMMMMMMMM	GACAGTAGAAGAGTCCACCCTGG	fw	4.80769	26.2453	0	0	1	0	0	0	55	75	3.43675
ENSG00000066056_20_11056.3777	1	43779069	43779092	ENSG00000066056::TIE1	100	20.0214	35.5369	XMMMMMMMMMMMMMMMMMMMMMM	GCAGTAGAAGAGTCCACCCTGGG	fw	4.80769	26.2453	0	0	1	0	0	0	50	75	-0.322487
ENSG00000066056_55_5528.1712	1	43772875	43772898	ENSG00000066056::TIE1	100	18.8889	18.9415	MMMMMMMMMMMMMMMMMMMMMMM	GGTGTCTGCCACGACCATGACGG	fw	14.2857	21.3115	0	0	1	0	1	1	60	25	-11.4457
ENSG00000066056_56_5528.1719	1	43772896	43772919	ENSG00000066056::TIE1	100	18.8889	40.1628	MMMMMMMMMMMMMMMMMMMMMMM	GGCGAATGTGTATGCCCCCCTGG	fw	14.2857	21.3115	0	0	1	0	1	1	65	100	0.499336
ENSG00000066056_57_5528.1728	1	43772922	43772945	ENSG00000066056::TIE1	100	18.8889	41.3765	XMMMMMMMMMMMMMMMMMMMMMM	GACTGGCACCCGCTGTGAACAGG	fw	14.2857	21.3115	0	0	1	0	0	0	65	50	4.23964
ENSG00000066056_58_5528.1728	1	43772923	43772946	ENSG00000066056::TIE1	100	18.8889	36.6609	XMMMMMMMMMMMMMMMMMMMMMM	GCTGGCACCCGCTGTGAACAGGG	fw	14.2857	21.3115	0	0	1	0	0	0	60	25	1.36317
ENSG00000066056_59_5528.1730	1	43772928	43772951	ENSG00000066056::TIE1	100	18.8889	30.8727	XMMMMMMMMMMMMMMMMMMMMMM	GACCCGCTGTGAACAGGGTAAGG	fw	14.2857	21.3115	0	0	1	0	0	0	60	50	-2.16767
ENSG00000066056_60_5528.1731	1	43772931	43772954	ENSG00000066056::TIE1	100	18.8889	30.7543	XMMMMMMMMMMMMMMMMMMMMMM	GCGCTGTGAACAGGGTAAGGAGG	fw	14.2857	21.3115	0	0	1	0	0	0	60	50	-2.23986
ENSG00000066056_90_11056.3736	1	43778945	43778968	ENSG00000066056::TIE1	100	20.0214	44.7688	MMMMMMMMMMMMMMMMMMMMMMX	CCCACTGTGGATAGACGTGGACC	rc	4.80769	26.2453	0	0	1	0	0	0	50	50	6.30897
ENSG00000066056_91_11056.3736	1	43778946	43778969	ENSG00000066056::TIE1	100	20.0214	44.6453	MMMMMMMMMMMMMMMMMMMMMMX	CCACTGTGGATAGACGTGGACAC	rc	4.80769	26.2453	0	0	1	0	0	0	55	50	6.23361
ENSG00000066056_92_11056.3744	1	43778970	43778993	ENSG00000066056::TIE1	88.6957	20.0214	49.1816	MMMMMMMMMMMMMMMMMMMMMMX	CCTGAGGAGACAAGCACCATCAC	rc	4.80769	26.2453	0	0	1	0	0	0	50	75	8.00076
ENSG00000066056_93_11056.3749	1	43778986	43779009	ENSG00000066056::TIE1	100	20.0214	41.065	MMMMMMMMMMMMMMMMMMMMMMM	CCATCATCCGTGGCCTCAACGCC	rc	4.80769	26.2453	0	0	1	0	1	1	65	25	2.04968
ENSG00000066056_94_11056.3756	1	43779007	43779030	ENSG00000066056::TIE1	100	20.0214	48.6993	MMMMMMMMMMMMMMMMMMMMMMM	CCAGCACGCGCTACCTCTTCCGC	rc	4.80769	26.2453	0	0	1	0	0	1	70	75	6.70655
ENSG00000066056_95_11056.3761	1	43779020	43779043	ENSG00000066056::TIE1	100	20.0214	27.7697	MMMMMMMMMMMMMMMMMMMMMMX	CCTCTTCCGCATGCGGGCCAGCC	rc	4.80769	26.2453	0	0	1	0	0	0	70	50	-4.06046
ENSG00000066056_96_11056.3763	1	43779026	43779049	ENSG00000066056::TIE1	100	20.0214	32.554	MMMMMMMMMMMMMMMMMMMMMMX	CCGCATGCGGGCCAGCATTCAGC	rc	4.80769	26.2453	0	0	1	0	0	0	65	50	-1.14207
ENSG00000066056_97_11056.3766	1	43779037	43779060	ENSG00000066056::TIE1	100	20.0214	50.722	MMMMMMMMMMMMMMMMMMMMMMM	CCAGCATTCAGGGGCTCGGGGAC	rc	4.80769	26.2453	0	0	1	0	0	1	70	50	8.94041
ENSG00000066056_133_5528.1715	1	43772883	43772906	ENSG00000066056::TIE1	100	18.8889	23.2189	MMMMMMMMMMMMMMMMMMMMMMX	CCACGACCATGACGGCGAATGTC	rc	14.2857	21.3115	0	0	1	0	0	0	60	75	-7.83647
ENSG00000066056_134_5528.1717	1	43772889	43772912	ENSG00000066056::TIE1	100	18.8889	22.3737	MMMMMMMMMMMMMMMMMMMMMMM	CCATGACGGCGAATGTGTATGCC	rc	14.2857	21.3115	0	0	1	0	1	1	55	50	-9.35203
ENSG00000066056_135_5528.1731	1	43772930	43772953	ENSG00000066056::TIE1	100	18.8889	47.7484	MMMMMMMMMMMMMMMMMMMMMMX	CCCGCTGTGAACAGGGTAAGGAC	rc	14.2857	21.3115	0	0	1	0	0	0	55	75	7.12655
ENSG00000066468_0_60062.8570	10	123310853	123310876	ENSG00000066468::FGFR2	100	17.3333	39.2915	XMMMMMMMMMMMMMMMMMMMMMM	GGCCACCGCATGGTTGGCATTGG	fw	21.5116	17.5676	0	0	1	0	0	0	60	50	2.96781
ENSG00000066468_0_90093.5547	10	123353207	123353230	ENSG00000066468::FGFR2	100	48.4444	39.0715	XMMMMMMMMMMMMMMMMMMMMMM	GAATTAAATGACTTACCTTCTGG	fw	52.3256	45.045	13	0	1	0	0	0	25	50	2.83361
ENSG00000066468_1_60062.8569	10	123310854	123310877	ENSG00000066468::FGFR2	100	17.3333	37.5266	MMMMMMMMMMMMMMMMMMMMMMM	GCCACCGCATGGTTGGCATTGGG	fw	21.5116	17.5676	0	0	1	0	0	1	60	25	0.891218
ENSG00000066468_1_90093.5551	10	123353218	123353241	ENSG00000066468::FGFR2	100	48.4444	37.5045	XMMMMMMMMMMMMMMMMMMMMMM	GTTACCTTCTGGCTCTAATGTGG	fw	52.3256	45.045	13	0	1	0	0	0	45	25	1.87776
ENSG00000066468_2_60062.8557	10	123310891	123310914	ENSG00000066468::FGFR2	100	17.3333	38.8412	MMMMMMMMMMMMMMMMMMMMMMM	GCAGCGAAACTTGACAGTGTTGG	fw	21.5116	17.5676	0	0	1	0	0	1	50	50	1.69316
ENSG00000066468_2_90093.5558	10	123353239	123353262	ENSG00000066468::FGFR2	100	48.4444	42.2996	MMMMMMMMMMMMMMMMMMMMMMM	GGTATCCTCAACTAAACTGAAGG	fw	52.3256	45.045	13	0	1	0	1	1	40	50	2.80273
ENSG00000066468_3_90093.5559	10	123353242	123353265	ENSG00000066468::FGFR2	100	48.4444	38.2193	XMMMMMMMMMMMMMMMMMMMMMM	GTCCTCAACTAAACTGAAGGAGG	fw	52.3256	45.045	13	0	1	0	0	0	40	50	2.31375
ENSG00000066468_4_60062.8551	10	123310908	123310931	ENSG00000066468::FGFR2	100	17.3333	47.7825	XMMMMMMMMMMMMMMMMMMMMMM	GGTTGGCCGCAGGCACAGCATGG	fw	21.5116	17.5676	0	0	1	0	0	0	65	50	8.14734
ENSG00000066468_4_90093.5559	10	123353243	123353266	ENSG00000066468::FGFR2	100	48.4444	47.5754	XMMMMMMMMMMMMMMMMMMMMMM	GCCTCAACTAAACTGAAGGAGGG	fw	52.3256	45.045	13	0	1	0	0	0	40	50	8.02101
ENSG00000066468_5_90093.5568	10	123353269	123353292	ENSG00000066468::FGFR2	100	48.4444	32.7041	MMMMMMMMMMMMMMMMMMMMMMM	GGCCAGGGACAAGGTTGCCATGG	fw	52.3256	45.045	13	0	1	0	1	1	65	75	-4.05049
ENSG00000066468_6_90093.5573	10	123353283	123353306	ENSG00000066468::FGFR2	100	48.4444	24.9536	XMMMMMMMMMMMMMMMMMMMMMM	GTGCCATGGTGACCACGACCAGG	fw	52.3256	45.045	13	0	1	0	0	0	60	75	-6.77832
ENSG00000066468_7_90093.5584	10	123353317	123353340	ENSG00000066468::FGFR2	100	48.4444	46.9816	XMMMMMMMMMMMMMMMMMMMMMM	GCCCCAGCTGACCATGGTTACGG	fw	52.3256	45.045	13	0	1	0	0	0	55	25	7.65879
ENSG00000066468_8_90093.5588	10	123353330	123353353	ENSG00000066468::FGFR2	100	48.4444	45.316	XMMMMMMMMMMMMMMMMMMMMMM	GTGGTTACGGTACCAATCCCCGG	fw	52.3256	45.045	13	0	1	0	0	0	50	75	5.64279
ENSG00000066468_9_90093.5552	10	123353222	123353245	ENSG00000066468::FGFR2	100	48.4444	39.667	MMMMMMMMMMMMMMMMMMMMMMM	CCTTCTGGCTCTAATGTGGTATC	rc	52.3256	45.045	13	0	1	0	0	1	45	50	2.19684
ENSG00000066468_10_90093.5560	10	123353244	123353267	ENSG00000066468::FGFR2	100	48.4444	39.3461	MMMMMMMMMMMMMMMMMMMMMMM	CCTCAACTAAACTGAAGGAGGGC	rc	52.3256	45.045	13	0	1	0	0	1	50	50	2.00113
ENSG00000066468_11_90093.5569	10	123353271	123353294	ENSG00000066468::FGFR2	100	48.4444	26.9156	MMMMMMMMMMMMMMMMMMMMMMX	CCAGGGACAAGGTTGCCATGGTC	rc	52.3256	45.045	13	0	1	0	0	0	60	75	-5.58148
ENSG00000066468_12_90093.5584	10	123353318	123353341	ENSG00000066468::FGFR2	100	48.4444	38.7151	MMMMMMMMMMMMMMMMMMMMMMX	CCCCAGCTGACCATGGTTACGGC	rc	52.3256	45.045	13	0	1	0	0	0	55	75	1.61622
ENSG00000066468_13_90093.5585	10	123353319	123353342	ENSG00000066468::FGFR2	100	48.4444	39.9162	MMMMMMMMMMMMMMMMMMMMMMX	CCCAGCTGACCATGGTTACGGTC	rc	52.3256	45.045	13	0	1	0	0	0	50	50	3.34888
ENSG00000066468_14_90093.5585	10	123353320	123353343	ENSG00000066468::FGFR2	100	48.4444	45.6778	MMMMMMMMMMMMMMMMMMMMMMM	CCAGCTGACCATGGTTACGGTAC	rc	52.3256	45.045	13	0	1	0	0	1	55	75	4.86344
ENSG00000066468_15_90093.5588	10	123353328	123353351	ENSG00000066468::FGFR2	100	48.4444	52.235	MMMMMMMMMMMMMMMMMMMMMMM	CCATGGTTACGGTACCAATCCCC	rc	52.3256	45.045	13	0	1	0	1	1	55	50	8.86333
ENSG00000066468_29_60062.8586	10	123310803	123310826	ENSG00000066468::FGFR2	100	17.3333	48.6888	MMMMMMMMMMMMMMMMMMMMMMM	CCTTGTAGCCTCCAATGCGATGC	rc	21.5116	17.5676	0	0	1	0	0	1	55	25	7.70014
ENSG00000066468_30_60062.8584	10	123310811	123310834	ENSG00000066468::FGFR2	100	17.3333	42.7526	MMMMMMMMMMMMMMMMMMMMMMX	CCTCCAATGCGATGCTCCTGCTC	rc	21.5116	17.5676	0	0	1	0	0	0	55	50	5.07907
ENSG00000066468_31_60062.8583	10	123310814	123310837	ENSG00000066468::FGFR2	100	17.3333	50.7916	MMMMMMMMMMMMMMMMMMMMMMX	CCAATGCGATGCTCCTGCTTAAC	rc	21.5116	17.5676	0	0	1	0	0	0	45	50	9.98288
ENSG00000066468_32_60062.8573	10	123310843	123310866	ENSG00000066468::FGFR2	100	17.3333	36.0294	MMMMMMMMMMMMMMMMMMMMMMX	CCCGTTTTTCAGCCACCGCATGC	rc	21.5116	17.5676	0	0	1	0	0	0	55	25	0.977947
ENSG00000066468_33_60062.8573	10	123310844	123310867	ENSG00000066468::FGFR2	100	17.3333	35.6625	MMMMMMMMMMMMMMMMMMMMMMX	CCGTTTTTCAGCCACCGCATGGC	rc	21.5116	17.5676	0	0	1	0	0	0	50	0	0.754111
ENSG00000066468_34_60062.8569	10	123310855	123310878	ENSG00000066468::FGFR2	100	17.3333	37.0337	MMMMMMMMMMMMMMMMMMMMMMX	CCACCGCATGGTTGGCATTGGGC	rc	21.5116	17.5676	0	0	1	0	0	0	60	100	0.590563
ENSG00000066468_35_60062.8561	10	123310880	123310903	ENSG00000066468::FGFR2	100	17.3333	43.955	MMMMMMMMMMMMMMMMMMMMMMX	CCCCCGGCTGGGCAGCGAAACTC	rc	21.5116	17.5676	0	0	1	0	0	0	65	100	4.81256
ENSG00000066468_36_60062.8560	10	123310881	123310904	ENSG00000066468::FGFR2	100	17.3333	39.5714	MMMMMMMMMMMMMMMMMMMMMMX	CCCCGGCTGGGCAGCGAAACTTC	rc	21.5116	17.5676	0	0	1	0	0	0	65	100	2.13856
ENSG00000066468_37_60062.8560	10	123310882	123310905	ENSG00000066468::FGFR2	100	17.3333	38.5897	MMMMMMMMMMMMMMMMMMMMMMX	CCCGGCTGGGCAGCGAAACTTGC	rc	21.5116	17.5676	0	0	1	0	0	0	60	75	1.5397
ENSG00000066468_38_60062.8560	10	123310883	123310906	ENSG00000066468::FGFR2	100	17.3333	42.7073	MMMMMMMMMMMMMMMMMMMMMMM	CCGGCTGGGCAGCGAAACTTGAC	rc	21.5116	17.5676	0	0	1	0	0	1	60	75	3.05146
ENSG00000067057_0_53541.15420	10	3172068	3172091	ENSG00000067057::PFKP	100	13.3757	33.7703	MMMMMMMMMMMMMMMMMMMMMMM	GAGACCATGGGCGGCTACTGTGG	fw	14.2549	10.7496	1	0	1	0	0	1	65	50	-1.4001
ENSG00000067057_4_0.400	10	3124605	3124628	ENSG00000067057::PFKP	100	19.3215	37.696	MMMMMMMMMMMMMMMMMMMMMMM	GGTGCGCATGGGTATCTACGTGG	fw	19.9275	19.1257	0	0	1	0	1	1	60	50	-0.00545518
ENSG00000067057_5_0.400	10	3124606	3124629	ENSG00000067057::PFKP	100	19.3215	36.6107	MMMMMMMMMMMMMMMMMMMMMMM	GTGCGCATGGGTATCTACGTGGG	fw	19.9275	19.1257	0	0	1	0	0	1	55	50	0.332553
ENSG00000067057_5_53541.15427	10	3172089	3172112	ENSG00000067057::PFKP	100	13.3757	49.9898	MMMMMMMMMMMMMMMMMMMMMMM	GGCTACCTGGCCAACATGGGGGG	fw	14.2549	10.7496	1	0	1	0	1	1	65	75	6.49377
ENSG00000067057_6_0.400	10	3124607	3124630	ENSG00000067057::PFKP	100	19.3215	31.1464	XMMMMMMMMMMMMMMMMMMMMMM	GGCGCATGGGTATCTACGTGGGG	fw	19.9275	19.1257	0	0	1	0	0	0	55	75	-3.00067
ENSG00000067057_6_53541.15427	10	3172090	3172113	ENSG00000067057::PFKP	100	13.3757	48.4021	MMMMMMMMMMMMMMMMMMMMMMM	GCTACCTGGCCAACATGGGGGGG	fw	14.2549	10.7496	1	0	1	0	0	1	65	100	6.5253
ENSG00000067057_7_0.399	10	3124608	3124631	ENSG00000067057::PFKP	100	19.3215	33.8996	MMMMMMMMMMMMMMMMMMMMMMM	GCGCATGGGTATCTACGTGGGGG	fw	19.9275	19.1257	0	0	1	0	0	1	60	75	-2.32123
ENSG00000067057_8_0.397	10	3124614	3124637	ENSG00000067057::PFKP	100	19.3215	31.1497	MMMMMMMMMMMMMMMMMMMMMMM	GGGTATCTACGTGGGGGCCAAGG	fw	19.9275	19.1257	0	0	1	0	1	1	65	75	-4.99866
ENSG00000067057_9_0.391	10	3124632	3124655	ENSG00000067057::PFKP	100	19.3215	26.7282	XMMMMMMMMMMMMMMMMMMMMMM	GAAGGTGTACTTCATCTACGAGG	fw	19.9275	19.1257	0	0	1	0	0	0	45	50	-4.69579
ENSG00000067057_15_0.414	10	3124564	3124587	ENSG00000067057::PFKP	100	19.3215	34.2323	MMMMMMMMMMMMMMMMMMMMMMX	CCTGTTTCCACTGCAGGTATGAC	rc	19.9275	19.1257	0	0	1	0	0	0	45	25	-0.118323
ENSG00000067057_16_0.412	10	3124571	3124594	ENSG00000067057::PFKP	100	19.3215	40.3835	MMMMMMMMMMMMMMMMMMMMMMM	CCACTGCAGGTATGAACGCTGCC	rc	19.9275	19.1257	0	0	1	0	1	1	60	75	0.633912
ENSG00000067057_17_0.402	10	3124601	3124624	ENSG00000067057::PFKP	100	19.3215	50.9018	MMMMMMMMMMMMMMMMMMMMMMM	CCGTGGTGCGCATGGGTATCTAC	rc	19.9275	19.1257	0	0	1	0	0	1	55	50	9.05007
ENSG00000067057_18_0.392	10	3124631	3124654	ENSG00000067057::PFKP	100	19.3215	18.0978	MMMMMMMMMMMMMMMMMMMMMMX	CCAAGGTGTACTTCATCTACGAC	rc	19.9275	19.1257	0	0	1	0	0	0	45	50	-9.96036
ENSG00000067057_50_35694.7162	10	3147294	3147317	ENSG00000067057::PFKP	100	16.0029	51.2479	MMMMMMMMMMMMMMMMMMMMMMM	GTTTCTCTTCCAGCCACCAGAGG	fw	4.98188	24.2486	0	0	1	0	0	1	55	75	8.2612
ENSG00000067057_51_35694.7166	10	3147307	3147330	ENSG00000067057::PFKP	100	16.0029	61.8344	XMMMMMMMMMMMMMMMMMMMMMM	GCACCAGAGGACCTTCGTTCTGG	fw	4.98188	24.2486	0	0	1	0	0	0	60	50	16.719
ENSG00000067057_52_35694.7167	10	3147310	3147333	ENSG00000067057::PFKP	100	16.0029	51.9785	XMMMMMMMMMMMMMMMMMMMMMM	GCAGAGGACCTTCGTTCTGGAGG	fw	4.98188	24.2486	0	0	1	0	0	0	60	75	9.70687
ENSG00000067057_53_35694.7169	10	3147316	3147339	ENSG00000067057::PFKP	100	22.6401	46.7231	MMMMMMMMMMMMMMMMMMMMMMM	GACCTTCGTTCTGGAGGTGATGG	fw	21.2862	24.2486	0	0	1	0	0	1	55	50	6.50111
ENSG00000067057_54_35694.7170	10	3147317	3147340	ENSG00000067057::PFKP	100	22.6401	43.7309	XMMMMMMMMMMMMMMMMMMMMMM	GCCTTCGTTCTGGAGGTGATGGG	fw	21.2862	24.2486	0	0	1	0	0	0	50	25	5.67582
ENSG00000067057_55_35694.7174	10	3147329	3147352	ENSG00000067057::PFKP	84.3478	22.6401	56.6492	MMMMMMMMMMMMMMMMMMMMMMM	GAGGTGATGGGACGACACTGTGG	fw	21.2862	24.2486	0	0	1	0	0	1	60	50	12.556
ENSG00000067057_56_35694.7174	10	3147330	3147353	ENSG00000067057::PFKP	100	22.6401	53.0546	XMMMMMMMMMMMMMMMMMMMMMM	GGGTGATGGGACGACACTGTGGG	fw	21.2862	24.2486	0	0	1	0	0	0	55	50	11.3633
ENSG00000067057_57_35694.7178	10	3147343	3147366	ENSG00000067057::PFKP	100	22.6401	57.3273	XMMMMMMMMMMMMMMMMMMMMMM	GCACTGTGGGTACGTACCTGCGG	fw	21.2862	24.2486	0	0	1	0	0	0	55	75	12.9697
ENSG00000067057_66_53541.15416	10	3172055	3172078	ENSG00000067057::PFKP	100	13.3757	22.8276	XMMMMMMMMMMMMMMMMMMMMMM	GGTGTTCATCATCGAGACCATGG	fw	14.2549	10.7496	1	0	1	0	0	0	50	50	-7.07515
ENSG00000067057_67_53541.15416	10	3172056	3172079	ENSG00000067057::PFKP	100	13.3757	34.8093	MMMMMMMMMMMMMMMMMMMMMMM	GTGTTCATCATCGAGACCATGGG	fw	14.2549	10.7496	1	0	1	0	0	1	45	50	-0.766343
ENSG00000067057_68_53541.15417	10	3172059	3172082	ENSG00000067057::PFKP	100	13.3757	44.4811	XMMMMMMMMMMMMMMMMMMMMMM	GTCATCATCGAGACCATGGGCGG	fw	14.2549	10.7496	1	0	1	0	0	0	50	75	5.13349
ENSG00000067057_70_53541.15421	10	3172072	3172095	ENSG00000067057::PFKP	84.3478	13.3757	46.1205	MMMMMMMMMMMMMMMMMMMMMMM	CCATGGGCGGCTACTGTGGCTAC	rc	14.2549	10.7496	1	0	1	0	0	1	65	75	5.13349
ENSG00000067057_72_53541.15437	10	3172120	3172143	ENSG00000067057::PFKP	100	13.3757	28.1317	MMMMMMMMMMMMMMMMMMMMMMX	CCGGAGCTGATGCCGCATACATC	rc	14.2549	10.7496	1	0	1	0	0	0	50	75	-4.83963
ENSG00000067057_118_35694.7165	10	3147303	3147326	ENSG00000067057::PFKP	100	16.0029	57.7286	MMMMMMMMMMMMMMMMMMMMMMX	CCAGCCACCAGAGGACCTTCGTC	rc	4.98188	24.2486	0	0	1	0	0	0	60	75	13.2144
ENSG00000067057_119_35694.7166	10	3147307	3147330	ENSG00000067057::PFKP	100	16.0029	49.6085	MMMMMMMMMMMMMMMMMMMMMMX	CCACCAGAGGACCTTCGTTCTGC	rc	4.98188	24.2486	0	0	1	0	0	0	60	75	8.2612
ENSG00000067057_120_35694.7167	10	3147310	3147333	ENSG00000067057::PFKP	100	16.0029	57.4309	MMMMMMMMMMMMMMMMMMMMMMX	CCAGAGGACCTTCGTTCTGGAGC	rc	4.98188	24.2486	0	0	1	0	0	0	60	75	13.0328
ENSG00000067057_121_35694.7170	10	3147318	3147341	ENSG00000067057::PFKP	100	22.6401	60.7725	MMMMMMMMMMMMMMMMMMMMMMX	CCTTCGTTCTGGAGGTGATGGGC	rc	21.2862	24.2486	0	0	1	0	0	0	55	50	16.0713
ENSG00000067182_0_3339.2905	12	6442264	6442287	ENSG00000067182::TNFRSF1A	100	18.9286	69.4067	XMMMMMMMMMMMMMMMMMMMMMM	GAGAAAGAAACCTGCATGGCAGG	fw	14.6739	21.9136	0	1	1	0	0	0	45	75	20.3381
ENSG00000067182_1_10017.2	12	6450973	6450996	ENSG00000067182::TNFRSF1A	100	76.4286	57.6556	XMMMMMMMMMMMMMMMMMMMMMM	GGGCCCATGCCAGACAGCTATGG	fw	97.8261	67.9012	6	0	1	0	0	0	60	50	14.1699
ENSG00000067182_6_3339.2814	12	6442536	6442559	ENSG00000067182::TNFRSF1A	100	20.8929	38.358	XMMMMMMMMMMMMMMMMMMMMMM	GGAGGTGCACGGTCCCATTGAGG	fw	18.1159	22.1193	0	2	1	0	0	0	60	25	2.39839
ENSG00000067182_7_3339.2812	12	6442542	6442565	ENSG00000067182::TNFRSF1A	100	20.8929	27.3065	MMMMMMMMMMMMMMMMMMMMMMM	GCACGGTCCCATTGAGGCAGAGG	fw	18.1159	22.1193	0	2	1	0	0	1	65	75	-6.34306
ENSG00000067182_10_3339.2797	12	6442587	6442610	ENSG00000067182::TNFRSF1A	100	22.0833	31.5554	MMMMMMMMMMMMMMMMMMMMMMM	GGTTTTCACTCCAATAATGCCGG	fw	21.7391	22.1193	0	2	1	0	1	1	40	50	-3.75118
ENSG00000067182_11_3339.2795	12	6442593	6442616	ENSG00000067182::TNFRSF1A	100	22.9762	40.6237	XMMMMMMMMMMMMMMMMMMMMMM	GACTCCAATAATGCCGGTACTGG	fw	24.4565	22.1193	0	2	1	0	0	0	50	50	3.78047
ENSG00000067182_28_3339.2568	12	6443274	6443297	ENSG00000067182::TNFRSF1A	100	36.4286	46.5804	XMMMMMMMMMMMMMMMMMMMMMM	GAGCAAATCGAATTATTTTGAGG	fw	43.4783	37.037	0	0	1	0	0	0	30	25	7.41402
ENSG00000067182_29_3339.2540	12	6443357	6443380	ENSG00000067182::TNFRSF1A	100	36.4286	50.4416	MMMMMMMMMMMMMMMMMMMMMMM	GACCAGTCCAATAACCCCTGAGG	fw	43.4783	37.037	0	0	1	0	0	1	55	75	7.76935
ENSG00000067182_30_3339.2540	12	6443358	6443381	ENSG00000067182::TNFRSF1A	100	36.4286	46.8225	XMMMMMMMMMMMMMMMMMMMMMM	GCCAGTCCAATAACCCCTGAGGG	fw	43.4783	37.037	0	0	1	0	0	0	50	50	7.56174
ENSG00000067182_31_3339.2540	12	6443359	6443382	ENSG00000067182::TNFRSF1A	100	36.4286	44.4401	XMMMMMMMMMMMMMMMMMMMMMM	GCAGTCCAATAACCCCTGAGGGG	fw	43.4783	37.037	0	0	1	0	0	0	55	50	6.10849
ENSG00000067182_32_3339.2532	12	6443383	6443406	ENSG00000067182::TNFRSF1A	100	36.4286	17.2153	XMMMMMMMMMMMMMMMMMMMMMM	GTATTCCCACCAACAGCTCCAGG	fw	43.4783	37.037	0	0	1	0	0	0	50	75	-11.4987
ENSG00000067182_33_3339.2523	12	6443410	6443433	ENSG00000067182::TNFRSF1A	100	36.4286	41.6671	XMMMMMMMMMMMMMMMMMMMMMM	GCTGGGGAAGAATCAGATAGAGG	fw	43.4783	37.037	0	0	1	0	0	0	50	25	4.41696
ENSG00000067182_35_3339.2906	12	6442260	6442283	ENSG00000067182::TNFRSF1A	88.6957	18.9286	44.2462	XMMMMMMMMMMMMMMMMMMMMMM	GTCTTAGAAAGAAACCTGCATGG	fw	14.6739	21.9136	0	1	1	0	0	0	40	50	5.99021
ENSG00000067182_41_3339.2810	12	6442549	6442572	ENSG00000067182::TNFRSF1A	100	20.8929	38.358	MMMMMMMMMMMMMMMMMMMMMMX	CCCATTGAGGCAGAGGCTGCAAC	rc	18.1159	22.1193	0	2	1	0	0	0	50	25	2.39839
ENSG00000067182_43_3339.2794	12	6442597	6442620	ENSG00000067182::TNFRSF1A	100	22.9762	31.0683	MMMMMMMMMMMMMMMMMMMMMMX	CCAATAATGCCGGTACTGGTTCC	rc	24.4565	22.1193	0	2	1	0	0	0	45	0	-2.04833
ENSG00000067182_64_3339.2576	12	6443251	6443274	ENSG00000067182::TNFRSF1A	100	36.4286	31.6672	MMMMMMMMMMMMMMMMMMMMMMX	CCCTACCTTTGTGGCACTTGGTC	rc	43.4783	37.037	0	0	1	0	0	0	45	50	-1.68301
ENSG00000067182_65_3339.2575	12	6443252	6443275	ENSG00000067182::TNFRSF1A	100	36.4286	32.026	MMMMMMMMMMMMMMMMMMMMMMM	CCTACCTTTGTGGCACTTGGTAC	rc	43.4783	37.037	0	0	1	0	0	1	50	50	-2.46412
ENSG00000067182_66_3339.2574	12	6443256	6443279	ENSG00000067182::TNFRSF1A	100	36.4286	23.4937	MMMMMMMMMMMMMMMMMMMMMMX	CCTTTGTGGCACTTGGTACAGCC	rc	43.4783	37.037	0	0	1	0	0	0	50	25	-6.66883
ENSG00000067182_67_3339.2556	12	6443310	6443333	ENSG00000067182::TNFRSF1A	100	36.4286	52.8111	MMMMMMMMMMMMMMMMMMMMMMX	CCTTGGGGACACACACTATCTCC	rc	43.4783	37.037	0	0	1	0	0	0	50	75	10.2147
ENSG00000067182_68_3339.2547	12	6443338	6443361	ENSG00000067182::TNFRSF1A	100	36.4286	43.4203	MMMMMMMMMMMMMMMMMMMMMMM	CCCTGTCCCCTAGGTGAGGGACC	rc	43.4783	37.037	0	0	1	0	1	1	65	50	3.48641
ENSG00000067182_69_3339.2546	12	6443339	6443362	ENSG00000067182::TNFRSF1A	100	36.4286	48.1935	MMMMMMMMMMMMMMMMMMMMMMX	CCTGTCCCCTAGGTGAGGGACCC	rc	43.4783	37.037	0	0	1	0	0	0	65	75	7.39805
ENSG00000067182_70_3339.2545	12	6443344	6443367	ENSG00000067182::TNFRSF1A	100	36.4286	45.0269	MMMMMMMMMMMMMMMMMMMMMMX	CCCCTAGGTGAGGGACCAGTCCC	rc	43.4783	37.037	0	0	1	0	0	0	60	50	6.46643
ENSG00000067182_71_3339.2544	12	6443345	6443368	ENSG00000067182::TNFRSF1A	100	36.4286	42.9422	MMMMMMMMMMMMMMMMMMMMMMX	CCCTAGGTGAGGGACCAGTCCAC	rc	43.4783	37.037	0	0	1	0	0	0	55	50	5.19471
ENSG00000067182_72_3339.2544	12	6443346	6443369	ENSG00000067182::TNFRSF1A	100	36.4286	40.4031	MMMMMMMMMMMMMMMMMMMMMMX	CCTAGGTGAGGGACCAGTCCAAC	rc	43.4783	37.037	0	0	1	0	0	0	55	50	3.64591
ENSG00000067182_73_3339.2540	12	6443359	6443382	ENSG00000067182::TNFRSF1A	100	36.4286	47.2849	MMMMMMMMMMMMMMMMMMMMMMX	CCAGTCCAATAACCCCTGAGGGC	rc	43.4783	37.037	0	0	1	0	0	0	60	75	6.84379
ENSG00000067182_74_3339.2538	12	6443364	6443387	ENSG00000067182::TNFRSF1A	100	36.4286	41.4891	MMMMMMMMMMMMMMMMMMMMMMX	CCAATAACCCCTGAGGGGTATAC	rc	43.4783	37.037	0	0	1	0	0	0	45	0	4.30835
ENSG00000067182_75_3339.2536	12	6443371	6443394	ENSG00000067182::TNFRSF1A	100	36.4286	50.1012	MMMMMMMMMMMMMMMMMMMMMMM	CCCCTGAGGGGTATATTCCCACC	rc	43.4783	37.037	0	0	1	0	1	1	55	50	7.56174
ENSG00000067182_76_3339.2535	12	6443372	6443395	ENSG00000067182::TNFRSF1A	100	36.4286	44.4401	MMMMMMMMMMMMMMMMMMMMMMX	CCCTGAGGGGTATATTCCCACCC	rc	43.4783	37.037	0	0	1	0	0	0	50	50	6.10849
ENSG00000067182_77_3339.2535	12	6443373	6443396	ENSG00000067182::TNFRSF1A	100	36.4286	45.0695	MMMMMMMMMMMMMMMMMMMMMMX	CCTGAGGGGTATATTCCCACCAC	rc	43.4783	37.037	0	0	1	0	0	0	50	75	5.49242
ENSG00000067182_78_3339.2523	12	6443410	6443433	ENSG00000067182::TNFRSF1A	100	36.4286	36.5825	MMMMMMMMMMMMMMMMMMMMMMX	CCTGGGGAAGAATCAGATAGAGC	rc	43.4783	37.037	0	0	1	0	0	0	50	100	0.315306
ENSG00000067992_0_0.3	X	24483584	24483607	ENSG00000067992::PDK3	100	68.75	35.879	XMMMMMMMMMMMMMMMMMMMMMM	GCGGTGGCTGCTGAAGCAGCCGG	fw	90.9091	38.4615	2	0	1	-1	0	0	70	75	-0.113811
ENSG00000067992_0_18655.9770	X	24512884	24512907	ENSG00000067992::PDK3	100	50	46.7971	XMMMMMMMMMMMMMMMMMMMMMM	GTCATATATGTTTCTACGAAAGG	fw	45.4545	38.4615	0	0	1	0	0	0	25	50	7.54621
ENSG00000067992_1_18655.9774	X	24512898	24512921	ENSG00000067992::PDK3	100	50	40.1468	XMMMMMMMMMMMMMMMMMMMMMM	GACGAAAGGAACTTCCTGTGCGG	fw	45.4545	38.4615	0	0	1	0	0	0	45	50	3.48952
ENSG00000067992_2_0.27	X	24483657	24483680	ENSG00000067992::PDK3	100	71.875	37.0396	XMMMMMMMMMMMMMMMMMMMMMM	GTCAAACAATTCCTGGACTTCGG	fw	90.9091	38.4615	2	0	1	0	0	0	35	25	1.59414
ENSG00000067992_2_18655.9776	X	24512902	24512925	ENSG00000067992::PDK3	100	50	41.9215	XMMMMMMMMMMMMMMMMMMMMMM	GAAGGAACTTCCTGTGCGGCTGG	fw	45.4545	38.4615	0	0	1	0	0	0	55	100	3.57211
ENSG00000067992_3_0.30	X	24483666	24483689	ENSG00000067992::PDK3	88.6957	71.875	31.6876	XMMMMMMMMMMMMMMMMMMMMMM	GTCCTGGACTTCGGTGAGTACGG	fw	90.9091	38.4615	2	0	1	0	0	0	50	25	-1.67057
ENSG00000067992_3_18655.9787	X	24512935	24512958	ENSG00000067992::PDK3	100	50	32.5117	MMMMMMMMMMMMMMMMMMMMMMM	GAGAGAAGTTAATCTTCTGCCGG	fw	45.4545	38.4615	0	0	1	0	0	1	40	75	-3.16787
ENSG00000067992_4_0.31	X	24483667	24483690	ENSG00000067992::PDK3	100	71.875	31.561	XMMMMMMMMMMMMMMMMMMMMMM	GCCTGGACTTCGGTGAGTACGGG	fw	90.9091	38.4615	2	0	1	0	0	0	55	50	-1.74779
ENSG00000067992_4_18655.9796	X	24512962	24512985	ENSG00000067992::PDK3	100	50	44.087	XMMMMMMMMMMMMMMMMMMMMMM	GTTACTTAACCGCCCTTCAGTGG	fw	45.4545	38.4615	0	0	1	0	0	0	45	50	5.89309
ENSG00000067992_5_0.31	X	24483668	24483691	ENSG00000067992::PDK3	100	71.875	31.0899	XMMMMMMMMMMMMMMMMMMMMMM	GCTGGACTTCGGTGAGTACGGGG	fw	90.9091	38.4615	2	0	1	0	0	0	60	50	-2.03517
ENSG00000067992_5_18655.9796	X	24512963	24512986	ENSG00000067992::PDK3	100	50	46.7826	XMMMMMMMMMMMMMMMMMMMMMM	GTACTTAACCGCCCTTCAGTGGG	fw	45.4545	38.4615	0	0	1	0	0	0	45	50	7.5374
ENSG00000067992_6_0.33	X	24483674	24483697	ENSG00000067992::PDK3	100	71.875	41.187	XMMMMMMMMMMMMMMMMMMMMMM	GTTCGGTGAGTACGGGGCCAAGG	fw	90.9091	38.4615	2	0	1	0	0	0	65	75	3.12409
ENSG00000067992_6_18655.9798	X	24512968	24512991	ENSG00000067992::PDK3	100	50	49.6225	XMMMMMMMMMMMMMMMMMMMMMM	GAACCGCCCTTCAGTGGGATTGG	fw	45.4545	38.4615	0	0	1	0	0	0	55	50	9.26971
ENSG00000067992_7_0.33	X	24483675	24483698	ENSG00000067992::PDK3	100	71.875	40.1402	XMMMMMMMMMMMMMMMMMMMMMM	GTCGGTGAGTACGGGGCCAAGGG	fw	90.9091	38.4615	2	0	1	0	0	0	60	50	3.48553
ENSG00000067992_7_18655.11134	X	24516976	24516999	ENSG00000067992::PDK3	100	31.7708	36.7095	XMMMMMMMMMMMMMMMMMMMMMM	GTATGAAAATAAGAGCCCTGAGG	fw	30.303	22.4359	0	0	1	0	0	0	35	75	0.392775
ENSG00000067992_8_18655.11137	X	24516985	24517008	ENSG00000067992::PDK3	100	31.7708	22.9403	XMMMMMMMMMMMMMMMMMMMMMM	GAAGAGCCCTGAGGATCCACAGG	fw	30.303	22.4359	0	0	1	0	0	0	55	75	-8.0064
ENSG00000067992_8_37310.12637	X	24521487	24521510	ENSG00000067992::PDK3	100	18.75	52.8566	MMMMMMMMMMMMMMMMMMMMMMM	GTGGTTCCTACAATGGCACAAGG	fw	22.7273	9.61538	0	0	1	0	0	1	50	50	10.2426
ENSG00000067992_9_18655.11139	X	24516991	24517014	ENSG00000067992::PDK3	100	31.7708	30.7186	XMMMMMMMMMMMMMMMMMMMMMM	GCCTGAGGATCCACAGGTCTTGG	fw	30.303	22.4359	0	0	1	0	0	0	60	50	-2.26166
ENSG00000067992_9_37310.12662	X	24521560	24521583	ENSG00000067992::PDK3	100	18.75	41.8961	XMMMMMMMMMMMMMMMMMMMMMM	GCATCCAATATTTTCTGGATCGG	fw	22.7273	9.61538	0	0	1	0	0	0	30	50	4.55664
ENSG00000067992_10_18655.9779	X	24512912	24512935	ENSG00000067992::PDK3	100	50	42.2988	MMMMMMMMMMMMMMMMMMMMMMX	CCTGTGCGGCTGGCTAACACAAC	rc	45.4545	38.4615	0	0	1	0	0	0	55	75	3.80225
ENSG00000067992_10_37310.12680	X	24521615	24521638	ENSG00000067992::PDK3	100	18.75	52.1364	XMMMMMMMMMMMMMMMMMMMMMM	GATTAATCAGCACAGTAAGTTGG	fw	22.7273	9.61538	0	0	1	0	0	0	30	25	10.8032
ENSG00000067992_11_18655.9793	X	24512954	24512977	ENSG00000067992::PDK3	100	50	38.4593	MMMMMMMMMMMMMMMMMMMMMMM	CCGGATAATTTACTTAACCGCCC	rc	45.4545	38.4615	0	0	1	0	1	1	40	25	0.46016
ENSG00000067992_12_18655.9800	X	24512974	24512997	ENSG00000067992::PDK3	100	50	43.7523	MMMMMMMMMMMMMMMMMMMMMMX	CCCTTCAGTGGGATTGGTTCAGC	rc	45.4545	38.4615	0	0	1	0	0	0	45	25	5.68891
ENSG00000067992_13_18655.9800	X	24512975	24512998	ENSG00000067992::PDK3	100	50	44.087	MMMMMMMMMMMMMMMMMMMMMMX	CCTTCAGTGGGATTGGTTCAGAC	rc	45.4545	38.4615	0	0	1	0	0	0	50	50	5.89309
ENSG00000067992_14_18655.11121	X	24516938	24516961	ENSG00000067992::PDK3	88.6957	31.7708	43.0437	MMMMMMMMMMMMMMMMMMMMMMX	CCTTTTAGGTATATGCAGAGTTC	rc	30.303	22.4359	0	0	1	0	0	0	30	0	5.25663
ENSG00000067992_15_18655.11139	X	24516991	24517014	ENSG00000067992::PDK3	100	31.7708	34.3516	MMMMMMMMMMMMMMMMMMMMMMX	CCCTGAGGATCCACAGGTCTTGC	rc	30.303	22.4359	0	0	1	0	0	0	55	50	-0.0455294
ENSG00000067992_16_18655.11139	X	24516992	24517015	ENSG00000067992::PDK3	100	31.7708	36.0563	MMMMMMMMMMMMMMMMMMMMMMX	CCTGAGGATCCACAGGTCTTGGC	rc	30.303	22.4359	0	0	1	0	0	0	55	75	-0.00564501
ENSG00000067992_17_18655.11142	X	24517001	24517024	ENSG00000067992::PDK3	100	31.7708	32.0221	MMMMMMMMMMMMMMMMMMMMMMX	CCACAGGTCTTGGATAAGTAAGC	rc	30.303	22.4359	0	0	1	0	0	0	40	75	-2.46652
ENSG00000067992_21_37310.12663	X	24521564	24521587	ENSG00000067992::PDK3	100	18.75	47.8238	MMMMMMMMMMMMMMMMMMMMMMX	CCAATATTTTCTGGATCGGTTTC	rc	22.7273	9.61538	0	0	1	0	0	0	30	0	8.17254
ENSG00000067992_23_37310.12673	X	24521594	24521617	ENSG00000067992::PDK3	100	18.75	39.3437	MMMMMMMMMMMMMMMMMMMMMMX	CCGCATCTCTTTCCGCATGCTTC	rc	22.7273	9.61538	0	0	1	0	0	0	45	50	2.99966
ENSG00000069275_0_0.5942	1	205683459	205683482	ENSG00000069275::NUCKS1	100	36.0902	47.3465	XMMMMMMMMMMMMMMMMMMMMMM	GGTACAAAGTGTATGCACAACGG	fw	45.4545	27.2109	1	0	2	0	0	0	35	25	7.88138
ENSG00000069275_0_28092.5928	1	205719070	205719093	ENSG00000069275::NUCKS1	100	31.5789	27.602	XMMMMMMMMMMMMMMMMMMMMMM	GGACTCCGCACTGACCTGACAGG	fw	45.4545	23.8095	1	0	1	0	0	0	60	50	-4.16281
ENSG00000069275_1_0.5941	1	205683462	205683485	ENSG00000069275::NUCKS1	88.6957	36.0902	53.6604	XMMMMMMMMMMMMMMMMMMMMMM	GCAAAGTGTATGCACAACGGTGG	fw	45.4545	27.2109	1	0	2	0	0	0	45	75	10.7329
ENSG00000069275_1_28092.5937	1	205719097	205719120	ENSG00000069275::NUCKS1	100	31.5789	51.8887	MMMMMMMMMMMMMMMMMMMMMMM	GACATGTTCGCTGTCGAAACAGG	fw	45.4545	23.8095	1	0	1	0	0	1	50	25	9.65209
ENSG00000069275_2_0.5921	1	205683523	205683546	ENSG00000069275::NUCKS1	100	36.0902	50.0963	XMMMMMMMMMMMMMMMMMMMMMM	GACCAGTTCAGTCACTCCATTGG	fw	45.4545	27.2109	1	0	2	0	0	0	50	50	9.55877
ENSG00000069275_3_0.5919	1	205683528	205683551	ENSG00000069275::NUCKS1	100	36.0902	41.0081	MMMMMMMMMMMMMMMMMMMMMMM	GTTCAGTCACTCCATTGGCATGG	fw	45.4545	27.2109	1	0	2	0	0	1	50	75	2.01495
ENSG00000069275_4_0.5917	1	205683535	205683558	ENSG00000069275::NUCKS1	100	36.0902	41.6412	XMMMMMMMMMMMMMMMMMMMMMM	GACTCCATTGGCATGGCAACAGG	fw	45.4545	27.2109	1	0	2	0	0	0	55	50	4.40115
ENSG00000069275_5_0.5915	1	205683539	205683562	ENSG00000069275::NUCKS1	100	36.0902	41.1756	XMMMMMMMMMMMMMMMMMMMMMM	GCATTGGCATGGCAACAGGCAGG	fw	45.4545	27.2109	1	0	2	0	0	0	60	75	3.11714
ENSG00000069275_6_0.5913	1	205683546	205683569	ENSG00000069275::NUCKS1	100	36.0902	42.9315	XMMMMMMMMMMMMMMMMMMMMMM	GATGGCAACAGGCAGGTTTACGG	fw	45.4545	27.2109	1	0	2	0	0	0	50	0	5.18819
ENSG00000069275_7_0.5913	1	205683547	205683570	ENSG00000069275::NUCKS1	100	36.0902	45.7008	XMMMMMMMMMMMMMMMMMMMMMM	GTGGCAACAGGCAGGTTTACGGG	fw	45.4545	27.2109	1	0	2	0	0	0	50	25	6.8775
ENSG00000069275_8_0.5907	1	205683564	205683587	ENSG00000069275::NUCKS1	100	36.0902	42.7879	XMMMMMMMMMMMMMMMMMMMMMM	GACGGGATGTTTCCCAATAGTGG	fw	45.4545	27.2109	1	0	2	0	0	0	45	25	5.10062
ENSG00000069275_8_9364.862	1	205698699	205698722	ENSG00000069275::NUCKS1	100	15.7895	44.0155	MMMMMMMMMMMMMMMMMMMMMMX	CCTGCATCATCAGATTCCTGAAC	rc	22.7273	11.9048	0	0	1	0	0	0	40	50	5.84944
ENSG00000069275_9_0.5869	1	205683678	205683701	ENSG00000069275::NUCKS1	100	36.0902	35.2093	XMMMMMMMMMMMMMMMMMMMMMM	GTCGAATTTACCCCAGACAAAGG	fw	45.4545	27.2109	0	1	2	0	0	0	40	25	0.477658
ENSG00000069275_9_9364.857	1	205698715	205698738	ENSG00000069275::NUCKS1	88.6957	15.7895	33.6049	MMMMMMMMMMMMMMMMMMMMMMX	CCTGAAACTGTGAGTAATCAACC	rc	22.7273	11.9048	0	0	1	0	0	0	35	25	-0.501009
ENSG00000069275_10_0.5869	1	205683679	205683702	ENSG00000069275::NUCKS1	100	36.0902	35.3654	XMMMMMMMMMMMMMMMMMMMMMM	GCGAATTTACCCCAGACAAAGGG	fw	45.4545	27.2109	0	1	2	0	0	0	40	25	0.57287
ENSG00000069275_11_0.5860	1	205683704	205683727	ENSG00000069275::NUCKS1	100	36.0902	51.5496	XMMMMMMMMMMMMMMMMMMMMMM	GACTGGTTGCGACTGAAACTTGG	fw	45.4545	27.2109	0	1	2	0	0	0	45	25	10.4453
ENSG00000069275_11_9364.847	1	205698743	205698766	ENSG00000069275::NUCKS1	100	15.7895	49.1356	MMMMMMMMMMMMMMMMMMMMMMX	CCTATTTCTGTAGAAAGAAGAGC	rc	22.7273	11.9048	0	0	1	0	0	0	30	0	8.9727
ENSG00000069275_12_0.4627	1	205687403	205687426	ENSG00000069275::NUCKS1	100	9.02256	40.3416	XMMMMMMMMMMMMMMMMMMMMMM	GACTTTTAATCCTCCCCAGAAGG	fw	6.49351	3.40136	0	1	1	0	0	0	45	50	3.60839
ENSG00000069275_17_0.4613	1	205687445	205687468	ENSG00000069275::NUCKS1	100	9.02256	40.6508	XMMMMMMMMMMMMMMMMMMMMMM	GCATCCCCAGATTTCTCGGGTGG	fw	6.49351	3.40136	0	1	1	0	0	0	55	100	2.79698
ENSG00000069275_18_0.4613	1	205687446	205687469	ENSG00000069275::NUCKS1	100	9.02256	40.6508	XMMMMMMMMMMMMMMMMMMMMMM	GATCCCCAGATTTCTCGGGTGGG	fw	6.49351	3.40136	0	1	1	0	0	0	55	75	2.79698
ENSG00000069275_24_0.4212	1	205688650	205688673	ENSG00000069275::NUCKS1	100	20.1754	47.9263	XMMMMMMMMMMMMMMMMMMMMMM	GTTACCTGTAGCCTTTAGTCTGG	fw	7.57576	27.7778	0	0	1	0	0	0	40	50	8.23501
ENSG00000069275_25_0.4211	1	205688651	205688674	ENSG00000069275::NUCKS1	88.6957	20.1754	51.5666	XMMMMMMMMMMMMMMMMMMMMMM	GTACCTGTAGCCTTTAGTCTGGG	fw	7.57576	27.7778	0	0	1	0	0	0	40	50	10.4556
ENSG00000069275_26_0.4176	1	205688757	205688780	ENSG00000069275::NUCKS1	100	20.1754	3.79444	XMMMMMMMMMMMMMMMMMMMMMM	GATCGTCATCATCTTCCATTAGG	fw	7.57576	27.7778	0	0	1	0	0	0	35	25	-18.6854
ENSG00000069275_27_0.4170	1	205688776	205688799	ENSG00000069275::NUCKS1	100	20.1754	12.3709	XMMMMMMMMMMMMMMMMMMMMMM	GAGGAAATCTTCATCGCTGCCGG	fw	7.57576	27.7778	0	0	1	0	0	0	45	75	-14.4537
ENSG00000069275_29_0.4624	1	205687413	205687436	ENSG00000069275::NUCKS1	100	9.02256	45.6152	MMMMMMMMMMMMMMMMMMMMMMX	CCTCCCCAGAAGGGGCTTCATCC	rc	6.49351	3.40136	0	1	1	0	0	0	60	100	5.82525
ENSG00000069275_30_0.4623	1	205687416	205687439	ENSG00000069275::NUCKS1	100	9.02256	40.3416	MMMMMMMMMMMMMMMMMMMMMMX	CCCCAGAAGGGGCTTCATCTTCC	rc	6.49351	3.40136	0	1	1	0	0	0	50	50	3.60839
ENSG00000069275_32_0.4622	1	205687418	205687441	ENSG00000069275::NUCKS1	100	9.02256	36.9018	MMMMMMMMMMMMMMMMMMMMMMX	CCAGAAGGGGCTTCATCTTCAGC	rc	6.49351	3.40136	0	1	1	0	0	0	50	50	1.51009
ENSG00000069275_38_0.4566	1	205687586	205687609	ENSG00000069275::NUCKS1	84.3478	12.9699	35.3879	MMMMMMMMMMMMMMMMMMMMMMM	CCTTTCACTGGACTTGGCGTCAC	rc	6.49351	15.3061	0	0	1	0	0	1	55	25	-0.413373
ENSG00000069275_39_0.4171	1	205688772	205688795	ENSG00000069275::NUCKS1	100	20.1754	-3.22248	MMMMMMMMMMMMMMMMMMMMMMX	CCATTAGGAAATCTTCATCGCTC	rc	7.57576	27.7778	0	0	1	0	0	0	40	25	-22.9657
ENSG00000069275_40_0.4163	1	205688795	205688818	ENSG00000069275::NUCKS1	100	20.1754	20.4022	MMMMMMMMMMMMMMMMMMMMMMX	CCGGAATCTTCTGAGAAGAAAGC	rc	7.57576	27.7778	0	0	1	0	0	0	35	25	-8.55469
ENSG00000069399_0_6168.2479	19	45259486	45259509	ENSG00000069399::BCL3	88.6957	31.3559	42.0743	XMMMMMMMMMMMMMMMMMMMMMM	GAGGCCTCTCCATATTGCTGTGG	fw	37.8788	28.9855	0	0	1	0	0	0	55	75	3.66533
ENSG00000069399_1_6168.2481	19	45259492	45259515	ENSG00000069399::BCL3	100	31.3559	39.3224	XMMMMMMMMMMMMMMMMMMMMMM	GCTCCATATTGCTGTGGTGCAGG	fw	37.8788	28.9855	0	0	1	0	0	0	50	75	1.98665
ENSG00000069399_2_6168.2481	19	45259493	45259516	ENSG00000069399::BCL3	100	31.3559	35.5214	XMMMMMMMMMMMMMMMMMMMMMM	GTCCATATTGCTGTGGTGCAGGG	fw	37.8788	28.9855	0	0	1	0	0	0	50	50	0.668081
ENSG00000069399_3_6168.2488	19	45259515	45259538	ENSG00000069399::BCL3	100	31.3559	41.8764	MMMMMMMMMMMMMMMMMMMMMMM	GTAACCTGCCAGCTGTGCACCGG	fw	37.8788	28.9855	0	0	1	0	0	1	60	75	2.54458
ENSG00000069399_4_3084.836	19	45254557	45254580	ENSG00000069399::BCL3	100	31.3559	37.3688	XMMMMMMMMMMMMMMMMMMMMMM	GTACCCCATGATGTGCCCCATGG	fw	68.1818	21.7391	0	0	1	0	0	0	55	75	0.794953
ENSG00000069399_4_6168.2496	19	45259537	45259560	ENSG00000069399::BCL3	100	31.3559	33.1507	MMMMMMMMMMMMMMMMMMMMMMM	GCTGGTCAACCTCTTCCAGCAGG	fw	37.8788	28.9855	0	0	1	0	0	1	60	75	-2.77805
ENSG00000069399_5_3084.846	19	45254587	45254610	ENSG00000069399::BCL3	100	31.3559	23.341	XMMMMMMMMMMMMMMMMMMMMMM	GCTTTCTGCTGACATCGCCATGG	fw	68.1818	21.7391	0	0	1	0	0	0	55	75	-7.76201
ENSG00000069399_5_6168.2496	19	45259538	45259561	ENSG00000069399::BCL3	100	31.3559	28.3147	XMMMMMMMMMMMMMMMMMMMMMM	GTGGTCAACCTCTTCCAGCAGGG	fw	37.8788	28.9855	0	0	1	0	0	0	55	50	-3.72803
ENSG00000069399_6_3084.852	19	45254605	45254628	ENSG00000069399::BCL3	100	31.3559	37.5745	XMMMMMMMMMMMMMMMMMMMMMM	GATGGCCACCCGTGCAGATGAGG	fw	68.1818	21.7391	0	0	1	0	0	0	65	50	1.92046
ENSG00000069399_10_6168.2507	19	45259572	45259595	ENSG00000069399::BCL3	100	31.3559	50.7956	XMMMMMMMMMMMMMMMMMMMMMM	GCGACATCTACAACAACCTACGG	fw	37.8788	28.9855	0	0	1	0	0	0	40	50	9.98531
ENSG00000069399_11_6168.2509	19	45259576	45259599	ENSG00000069399::BCL3	100	31.3559	39.2077	XMMMMMMMMMMMMMMMMMMMMMM	GATCTACAACAACCTACGGCAGG	fw	37.8788	28.9855	0	0	1	0	0	0	50	100	1.91671
ENSG00000069399_12_6168.2512	19	45259586	45259609	ENSG00000069399::BCL3	100	31.3559	42.5822	XMMMMMMMMMMMMMMMMMMMMMM	GACCTACGGCAGGTGAGGCTCGG	fw	37.8788	28.9855	0	0	1	0	0	0	60	75	3.97513
ENSG00000069399_13_6168.2514	19	45259593	45259616	ENSG00000069399::BCL3	100	31.3559	41.7223	MMMMMMMMMMMMMMMMMMMMMMM	GGCAGGTGAGGCTCGGTCTGAGG	fw	37.8788	28.9855	0	0	1	0	1	1	70	50	2.4506
ENSG00000069399_14_6168.2515	19	45259594	45259617	ENSG00000069399::BCL3	100	31.3559	48.0935	MMMMMMMMMMMMMMMMMMMMMMM	GCAGGTGAGGCTCGGTCTGAGGG	fw	37.8788	28.9855	0	0	1	0	0	1	65	50	7.33701
ENSG00000069399_15_3084.837	19	45254560	45254583	ENSG00000069399::BCL3	100	31.3559	45.6196	MMMMMMMMMMMMMMMMMMMMMMM	CCCCATGATGTGCCCCATGGAAC	rc	68.1818	21.7391	0	0	1	0	0	1	55	50	5.82796
ENSG00000069399_15_6168.2516	19	45259597	45259620	ENSG00000069399::BCL3	88.6957	31.3559	61.4967	MMMMMMMMMMMMMMMMMMMMMMM	GGTGAGGCTCGGTCTGAGGGAGG	fw	37.8788	28.9855	0	0	1	0	1	1	70	75	13.513
ENSG00000069399_16_3084.837	19	45254561	45254584	ENSG00000069399::BCL3	100	31.3559	42.7981	MMMMMMMMMMMMMMMMMMMMMMX	CCCATGATGTGCCCCATGGAACC	rc	68.1818	21.7391	0	0	1	0	0	0	50	25	5.10684
ENSG00000069399_17_3084.837	19	45254562	45254585	ENSG00000069399::BCL3	100	31.3559	39.2672	MMMMMMMMMMMMMMMMMMMMMMM	CCATGATGTGCCCCATGGAACAC	rc	68.1818	21.7391	0	0	1	0	0	1	55	25	1.95297
ENSG00000069399_18_3084.841	19	45254572	45254595	ENSG00000069399::BCL3	100	31.3559	41.8857	MMMMMMMMMMMMMMMMMMMMMMX	CCCCATGGAACACCCCCTTTCTC	rc	68.1818	21.7391	0	0	1	0	0	0	55	50	4.55027
ENSG00000069399_18_6168.2478	19	45259484	45259507	ENSG00000069399::BCL3	100	31.3559	54.8477	MMMMMMMMMMMMMMMMMMMMMMX	CCCAGGCCTCTCCATATTGCTGC	rc	37.8788	28.9855	0	0	1	0	0	0	50	75	11.4571
ENSG00000069399_19_3084.841	19	45254573	45254596	ENSG00000069399::BCL3	100	31.3559	44.5462	MMMMMMMMMMMMMMMMMMMMMMM	CCCATGGAACACCCCCTTTCTGC	rc	68.1818	21.7391	0	0	1	0	0	1	55	50	5.1732
ENSG00000069399_20_3084.841	19	45254574	45254597	ENSG00000069399::BCL3	100	31.3559	43.3441	MMMMMMMMMMMMMMMMMMMMMMX	CCATGGAACACCCCCTTTCTGCC	rc	68.1818	21.7391	0	0	1	0	0	0	55	50	5.43988
ENSG00000069399_20_6168.2480	19	45259490	45259513	ENSG00000069399::BCL3	100	31.3559	55.0219	MMMMMMMMMMMMMMMMMMMMMMX	CCTCTCCATATTGCTGTGGTGCC	rc	37.8788	28.9855	0	0	1	0	0	0	50	75	11.5634
ENSG00000069399_21_3084.845	19	45254584	45254607	ENSG00000069399::BCL3	88.6957	31.3559	40.536	MMMMMMMMMMMMMMMMMMMMMMX	CCCCCTTTCTGCTGACATCGCCC	rc	68.1818	21.7391	0	0	1	0	0	0	55	50	3.72697
ENSG00000069399_21_6168.2482	19	45259495	45259518	ENSG00000069399::BCL3	88.6957	31.3559	43.082	MMMMMMMMMMMMMMMMMMMMMMX	CCATATTGCTGTGGTGCAGGGTC	rc	37.8788	28.9855	0	0	1	0	0	0	50	0	5.28001
ENSG00000069399_22_3084.845	19	45254585	45254608	ENSG00000069399::BCL3	100	31.3559	39.3581	MMMMMMMMMMMMMMMMMMMMMMX	CCCCTTTCTGCTGACATCGCCAC	rc	68.1818	21.7391	0	0	1	0	0	0	50	25	3.00843
ENSG00000069399_23_3084.845	19	45254586	45254609	ENSG00000069399::BCL3	88.6957	31.3559	40.0386	MMMMMMMMMMMMMMMMMMMMMMX	CCCTTTCTGCTGACATCGCCATC	rc	68.1818	21.7391	0	0	1	0	0	0	50	25	3.42356
ENSG00000069399_23_6168.2495	19	45259534	45259557	ENSG00000069399::BCL3	100	31.3559	32.197	MMMMMMMMMMMMMMMMMMMMMMM	CCGGCTGGTCAACCTCTTCCAGC	rc	37.8788	28.9855	0	0	1	0	0	1	60	75	-3.35984
ENSG00000069399_24_3084.846	19	45254587	45254610	ENSG00000069399::BCL3	100	31.3559	43.8477	MMMMMMMMMMMMMMMMMMMMMMX	CCTTTCTGCTGACATCGCCATGC	rc	68.1818	21.7391	0	0	1	0	0	0	55	25	5.74711
ENSG00000069399_25_3084.851	19	45254604	45254627	ENSG00000069399::BCL3	88.6957	31.3559	24.8125	MMMMMMMMMMMMMMMMMMMMMMX	CCATGGCCACCCGTGCAGATGAC	rc	68.1818	21.7391	0	0	1	0	0	0	65	75	-6.86437
ENSG00000070759_0_73662.6031	1	45887380	45887403	ENSG00000070759::TESK2	100	27.5439	41.4956	MMMMMMMMMMMMMMMMMMMMMMM	GAAGGAAAAGCCATTACCTAAGG	fw	38.4615	25.2976	1	0	1	0	0	1	40	50	3.31233
ENSG00000070759_0_110493.5937	1	45923284	45923307	ENSG00000070759::TESK2	100	35.2632	52.406	XMMMMMMMMMMMMMMMMMMMMMM	GTCATCCAAACGCGTCAGTCTGG	fw	48.0769	35.7143	0	0	1	0	0	0	50	50	10.9677
ENSG00000070759_1_73662.6028	1	45887387	45887410	ENSG00000070759::TESK2	100	27.5439	46.7616	XMMMMMMMMMMMMMMMMMMMMMM	GAGCCATTACCTAAGGATGTTGG	fw	38.4615	25.2976	1	0	1	0	0	0	40	25	7.52458
ENSG00000070759_1_110493.5939	1	45923290	45923313	ENSG00000070759::TESK2	100	35.2632	47.1894	XMMMMMMMMMMMMMMMMMMMMMM	GAAACGCGTCAGTCTGGAAAAGG	fw	48.0769	35.7143	0	0	1	0	0	0	50	25	7.78553
ENSG00000070759_2_73662.6028	1	45887388	45887411	ENSG00000070759::TESK2	100	27.5439	50.5876	XMMMMMMMMMMMMMMMMMMMMMM	GGCCATTACCTAAGGATGTTGGG	fw	38.4615	25.2976	1	0	1	0	0	0	40	25	9.85845
ENSG00000070759_3_73662.5995	1	45887488	45887511	ENSG00000070759::TESK2	100	27.5439	47.8493	XMMMMMMMMMMMMMMMMMMMMMM	GCATCACCTGACCAGAAGCTCGG	fw	38.4615	25.2976	1	0	1	0	0	0	55	50	8.18806
ENSG00000070759_4_73662.6027	1	45887390	45887413	ENSG00000070759::TESK2	100	27.5439	31.8707	MMMMMMMMMMMMMMMMMMMMMMX	CCATTACCTAAGGATGTTGGGAC	rc	38.4615	25.2976	1	0	1	0	0	0	40	25	-1.55887
ENSG00000070759_4_110493.5974	1	45923396	45923419	ENSG00000070759::TESK2	100	34.2105	38.4643	XMMMMMMMMMMMMMMMMMMMMMM	GCTTCAAGACGCTCCACACGTGG	fw	48.0769	26.7857	4	0	1	0	0	0	55	75	1.46324
ENSG00000070759_5_73662.6006	1	45887455	45887478	ENSG00000070759::TESK2	100	27.5439	44.1678	MMMMMMMMMMMMMMMMMMMMMMM	CCCGGTTACTGCTCAATGTGTTC	rc	38.4615	25.2976	1	0	1	0	0	1	45	50	4.94238
ENSG00000070759_5_110493.5975	1	45923399	45923422	ENSG00000070759::TESK2	100	34.2105	43.5691	XMMMMMMMMMMMMMMMMMMMMMM	GCAAGACGCTCCACACGTGGAGG	fw	48.0769	26.7857	4	0	1	0	0	0	60	75	4.57716
ENSG00000070759_6_73662.6005	1	45887456	45887479	ENSG00000070759::TESK2	100	27.5439	43.3421	MMMMMMMMMMMMMMMMMMMMMMX	CCGGTTACTGCTCAATGTGTTCC	rc	38.4615	25.2976	1	0	1	0	0	0	40	25	5.43869
ENSG00000070759_6_110493.5920	1	45923235	45923258	ENSG00000070759::TESK2	100	35.2632	45.6452	MMMMMMMMMMMMMMMMMMMMMMX	CCTTGAACACTTCAGAAAAGAAC	rc	48.0769	35.7143	0	0	1	0	0	0	35	25	6.84358
ENSG00000070759_7_73662.5995	1	45887488	45887511	ENSG00000070759::TESK2	100	27.5439	42.1507	MMMMMMMMMMMMMMMMMMMMMMX	CCATCACCTGACCAGAAGCTCGC	rc	38.4615	25.2976	1	0	1	0	0	0	60	50	4.71194
ENSG00000070759_7_110493.5928	1	45923258	45923281	ENSG00000070759::TESK2	100	35.2632	39.6594	MMMMMMMMMMMMMMMMMMMMMMX	CCAGACCCTATTTTTTCACAGGC	rc	48.0769	35.7143	0	0	1	0	0	0	40	75	2.19224
ENSG00000070759_8_0.28169	1	45820965	45820988	ENSG00000070759::TESK2	100	11.8421	51.6037	MMMMMMMMMMMMMMMMMMMMMMM	GCCTTCATACCTTAGATGTGAGG	fw	17.3077	10.2679	0	0	1	0	0	1	45	50	9.47825
ENSG00000070759_8_73662.5993	1	45887494	45887517	ENSG00000070759::TESK2	100	24.9123	52.9738	MMMMMMMMMMMMMMMMMMMMMMX	CCTGACCAGAAGCTCGGTGTCGC	rc	28.8462	25.2976	1	0	1	0	0	0	60	75	10.314
ENSG00000070759_8_110493.5930	1	45923263	45923286	ENSG00000070759::TESK2	100	35.2632	42.7762	MMMMMMMMMMMMMMMMMMMMMMX	CCCTATTTTTTCACAGGTGAAAC	rc	48.0769	35.7143	0	0	1	0	0	0	25	0	5.09348
ENSG00000070759_9_73662.5991	1	45887499	45887522	ENSG00000070759::TESK2	100	24.9123	38.5325	MMMMMMMMMMMMMMMMMMMMMMX	CCAGAAGCTCGGTGTCGTACCTC	rc	28.8462	25.2976	1	0	1	0	0	0	55	50	2.50485
ENSG00000070759_9_110493.5930	1	45923264	45923287	ENSG00000070759::TESK2	84.3478	35.2632	44.3835	MMMMMMMMMMMMMMMMMMMMMMM	CCTATTTTTTCACAGGTGAAATC	rc	48.0769	35.7143	0	0	1	0	0	1	30	0	5.07396
ENSG00000070759_10_110493.5938	1	45923289	45923312	ENSG00000070759::TESK2	100	35.2632	49.8882	MMMMMMMMMMMMMMMMMMMMMMX	CCAAACGCGTCAGTCTGGAAAAC	rc	48.0769	35.7143	0	0	1	0	0	0	50	50	9.43183
ENSG00000070759_11_110493.5978	1	45923409	45923432	ENSG00000070759::TESK2	100	34.2105	38.4643	MMMMMMMMMMMMMMMMMMMMMMX	CCACACGTGGAGGAAATCCTGCC	rc	48.0769	26.7857	4	0	1	0	0	0	55	75	1.46324
ENSG00000070759_13_110493.5989	1	45923440	45923463	ENSG00000070759::TESK2	100	34.2105	34.9379	MMMMMMMMMMMMMMMMMMMMMMX	CCGTTTGCTCCGATCCATAGTCC	rc	48.0769	26.7857	4	0	1	0	0	0	45	25	0.31211
ENSG00000070759_16_0.28128	1	45821089	45821112	ENSG00000070759::TESK2	88.6957	11.8421	53.5901	XMMMMMMMMMMMMMMMMMMMMMM	GAGCAACTGTTCCAGGTTCCCGG	fw	17.3077	10.2679	0	0	1	0	0	0	50	50	11.69
ENSG00000070759_100_0.31646	1	45810533	45810556	ENSG00000070759::TESK2	100	10.0213	53.7262	MMMMMMMMMMMMMMMMMMMMMMM	GGTTTGCAGGCCTATGCCTGAGG	fw	7.73116	4.48232	0	4	1	0	1	1	60	75	8.77296
ENSG00000070759_101_0.31645	1	45810536	45810559	ENSG00000070759::TESK2	100	10.0213	40.6439	XMMMMMMMMMMMMMMMMMMMMMM	GTGCAGGCCTATGCCTGAGGTGG	fw	7.73116	4.48232	0	4	1	0	0	0	60	75	2.79275
ENSG00000070759_102_0.31643	1	45810542	45810565	ENSG00000070759::TESK2	100	10.0213	24.878	MMMMMMMMMMMMMMMMMMMMMMM	GCCTATGCCTGAGGTGGAGAAGG	fw	7.73116	4.48232	0	4	1	0	0	1	60	50	-6.8244
ENSG00000070759_113_0.28166	1	45820974	45820997	ENSG00000070759::TESK2	100	11.8421	44.6078	MMMMMMMMMMMMMMMMMMMMMMX	CCTTAGATGTGAGGTCCCGATGC	rc	17.3077	10.2679	0	0	1	0	0	0	50	25	6.21073
ENSG00000070759_114_0.28156	1	45821003	45821026	ENSG00000070759::TESK2	100	11.8421	38.7682	MMMMMMMMMMMMMMMMMMMMMMX	CCTTTGAAGTGAAGGTAGCTGAC	rc	17.3077	10.2679	0	0	1	0	0	0	45	25	2.64859
ENSG00000070759_120_0.28124	1	45821100	45821123	ENSG00000070759::TESK2	100	11.8421	57.1624	MMMMMMMMMMMMMMMMMMMMMMM	CCAGGTTCCCGGAGTTGATATAC	rc	17.3077	10.2679	0	0	1	0	0	1	50	50	12.869
ENSG00000070759_190_0.31643	1	45810543	45810566	ENSG00000070759::TESK2	100	10.0213	36.7998	MMMMMMMMMMMMMMMMMMMMMMX	CCTATGCCTGAGGTGGAGAAGGC	rc	7.73116	4.48232	0	4	1	0	0	0	55	50	1.44785
ENSG00000070770_0_20006.4485	16	58218183	58218206	ENSG00000070770::CSNK2A2	100	21.7172	47.513	XMMMMMMMMMMMMMMMMMMMMMM	GTATATTCAAATACCAAAGCTGG	fw	23.8095	20.3252	0	0	1	0	0	0	25	50	7.98295
ENSG00000070770_0_30009.339	16	58230621	58230644	ENSG00000070770::CSNK2A2	100	24.2424	29.4564	XMMMMMMMMMMMMMMMMMMMMMM	GTCATAGGACACTCACCTTCAGG	fw	23.8095	24.3902	0	0	1	0	0	0	50	50	-3.03162
ENSG00000070770_1_20006.3666	16	58220641	58220664	ENSG00000070770::CSNK2A2	100	34.3434	54.0467	XMMMMMMMMMMMMMMMMMMMMMM	GAACCATTTGGCACCTACCACGG	fw	39.6825	32.5203	0	0	1	0	0	0	50	50	11.9685
ENSG00000070770_1_30009.330	16	58230649	58230672	ENSG00000070770::CSNK2A2	100	24.2424	35.5642	XMMMMMMMMMMMMMMMMMMMMMM	GACAACCACTCTCTCATTGTTGG	fw	23.8095	24.3902	0	0	1	0	0	0	40	25	0.694158
ENSG00000070770_2_20006.3665	16	58220642	58220665	ENSG00000070770::CSNK2A2	100	34.3434	50.6454	XMMMMMMMMMMMMMMMMMMMMMM	GACCATTTGGCACCTACCACGGG	fw	39.6825	32.5203	0	0	1	0	0	0	50	75	8.89367
ENSG00000070770_3_20006.3665	16	58220643	58220666	ENSG00000070770::CSNK2A2	100	34.3434	42.7171	XMMMMMMMMMMMMMMMMMMMMMM	GCCATTTGGCACCTACCACGGGG	fw	39.6825	32.5203	0	0	1	0	0	0	55	75	4.05745
ENSG00000070770_4_20006.3649	16	58220691	58220714	ENSG00000070770::CSNK2A2	100	34.3434	50.6048	XMMMMMMMMMMMMMMMMMMMMMM	GGATATTTGTTCCACCACGAAGG	fw	39.6825	32.5203	0	0	1	0	0	0	40	50	9.8689
ENSG00000070770_4_30009.38	16	58231525	58231548	ENSG00000070770::CSNK2A2	100	34.8485	43.7117	XMMMMMMMMMMMMMMMMMMMMMM	GGACGGCTTTACCCCCAGCTCGG	fw	47.619	24.3902	1	0	2	0	0	0	65	50	5.66416
ENSG00000070770_5_20006.4481	16	58218196	58218219	ENSG00000070770::CSNK2A2	100	21.7172	47.513	MMMMMMMMMMMMMMMMMMMMMMX	CCAAAGCTGGTGTCTTTGACTGC	rc	23.8095	20.3252	0	0	1	0	0	0	45	50	7.98295
ENSG00000070770_5_30009.37	16	58231526	58231549	ENSG00000070770::CSNK2A2	100	34.8485	48.232	MMMMMMMMMMMMMMMMMMMMMMM	GACGGCTTTACCCCCAGCTCGGG	fw	47.619	24.3902	1	0	2	0	0	1	65	75	6.42154
ENSG00000070770_6_20006.3666	16	58220640	58220663	ENSG00000070770::CSNK2A2	100	34.3434	47.9123	MMMMMMMMMMMMMMMMMMMMMMX	CCAACCATTTGGCACCTACCACC	rc	39.6825	32.5203	0	0	1	0	0	0	55	50	8.22649
ENSG00000070770_7_20006.3665	16	58220644	58220667	ENSG00000070770::CSNK2A2	100	34.3434	60.8275	MMMMMMMMMMMMMMMMMMMMMMX	CCATTTGGCACCTACCACGGGGC	rc	39.6825	32.5203	0	0	1	0	0	0	60	25	16.1048
ENSG00000070770_7_30009.20	16	58231578	58231601	ENSG00000070770::CSNK2A2	100	34.8485	45.2863	MMMMMMMMMMMMMMMMMMMMMMM	GCTCCTCAGACTGTTCACCTCGG	fw	47.619	24.3902	1	0	2	0	0	1	55	50	5.62465
ENSG00000070770_8_20006.3661	16	58220654	58220677	ENSG00000070770::CSNK2A2	100	34.3434	54.0467	MMMMMMMMMMMMMMMMMMMMMMX	CCTACCACGGGGTCCTTTACAGC	rc	39.6825	32.5203	0	0	1	0	0	0	55	50	11.9685
ENSG00000070770_8_30009.16	16	58231589	58231612	ENSG00000070770::CSNK2A2	100	34.8485	38.6885	XMMMMMMMMMMMMMMMMMMMMMM	GGTTCACCTCGGCGTAGACCCGG	fw	47.619	24.3902	1	0	2	0	0	0	60	75	1.59999
ENSG00000070770_9_20006.3660	16	58220658	58220681	ENSG00000070770::CSNK2A2	100	34.3434	43.0323	MMMMMMMMMMMMMMMMMMMMMMX	CCACGGGGTCCTTTACAGTGTCC	rc	39.6825	32.5203	0	0	1	0	0	0	55	100	4.24973
ENSG00000070770_9_30009.16	16	58231590	58231613	ENSG00000070770::CSNK2A2	100	34.8485	41.2017	MMMMMMMMMMMMMMMMMMMMMMM	GTTCACCTCGGCGTAGACCCGGG	fw	47.619	24.3902	1	0	2	0	0	1	65	75	2.13305
ENSG00000070770_10_20006.3657	16	58220667	58220690	ENSG00000070770::CSNK2A2	100	34.3434	32.6127	MMMMMMMMMMMMMMMMMMMMMMX	CCTTTACAGTGTCAATCAGCTTC	rc	39.6825	32.5203	0	0	1	0	0	0	35	25	-1.10627
ENSG00000070770_10_30009.328	16	58230654	58230677	ENSG00000070770::CSNK2A2	100	24.2424	40.7718	MMMMMMMMMMMMMMMMMMMMMMX	CCACTCTCTCATTGTTGGTGATC	rc	23.8095	24.3902	0	0	1	0	0	0	40	50	3.87078
ENSG00000070770_11_20006.3645	16	58220702	58220725	ENSG00000070770::CSNK2A2	100	34.3434	51.2385	MMMMMMMMMMMMMMMMMMMMMMX	CCACCACGAAGGTTCTCCAGAAC	rc	39.6825	32.5203	0	0	1	0	0	0	50	75	9.25548
ENSG00000070770_12_20006.3644	16	58220705	58220728	ENSG00000070770::CSNK2A2	100	34.3434	51.0067	MMMMMMMMMMMMMMMMMMMMMMX	CCACGAAGGTTCTCCAGAATCTC	rc	39.6825	32.5203	0	0	1	0	0	0	45	50	10.1141
ENSG00000070770_20_0.10175	16	58201113	58201136	ENSG00000070770::CSNK2A2	100	15.855	38.5951	MMMMMMMMMMMMMMMMMMMMMMM	GGTCATAGTTGTCCTGTCCATGG	fw	20.8333	12.4129	0	0	1	0	1	1	50	50	0.542987
ENSG00000070770_24_0.10019	16	58201582	58201605	ENSG00000070770::CSNK2A2	100	25.1443	46.6683	XMMMMMMMMMMMMMMMMMMMMMM	GGTTTACCTGATAGTCCACGAGG	fw	35.1474	20.0348	0	0	1	0	0	0	45	75	6.46764
ENSG00000070770_26_0.10009	16	58201610	58201633	ENSG00000070770::CSNK2A2	100	25.1443	54.1262	XMMMMMMMMMMMMMMMMMMMMMM	GGGTCCCTTGAAGTACCTTGAGG	fw	35.1474	20.0348	0	0	1	0	0	0	50	50	12.017
ENSG00000070770_45_0.10176	16	58201110	58201133	ENSG00000070770::CSNK2A2	100	15.855	48.9776	MMMMMMMMMMMMMMMMMMMMMMX	CCTGGTCATAGTTGTCCTGTCCC	rc	20.8333	12.4129	0	0	1	0	0	0	50	75	7.87633
ENSG00000070770_47_0.10169	16	58201130	58201153	ENSG00000070770::CSNK2A2	88.6957	15.855	48.0066	MMMMMMMMMMMMMMMMMMMMMMX	CCATGGAAGAATGGTTCCCTTCC	rc	20.8333	12.4129	0	0	1	0	0	0	50	50	8.284
ENSG00000070770_48_0.10164	16	58201146	58201169	ENSG00000070770::CSNK2A2	100	15.855	44.3595	MMMMMMMMMMMMMMMMMMMMMMX	CCCTTCGAAAGATCATGCTTGCC	rc	20.8333	12.4129	0	0	1	0	0	0	40	50	6.0593
ENSG00000070770_49_0.10164	16	58201147	58201170	ENSG00000070770::CSNK2A2	100	15.855	43.2616	MMMMMMMMMMMMMMMMMMMMMMX	CCTTCGAAAGATCATGCTTGCTC	rc	20.8333	12.4129	0	0	1	0	0	0	40	50	5.38955
ENSG00000070770_52_0.10008	16	58201614	58201637	ENSG00000070770::CSNK2A2	100	25.1443	51.4943	MMMMMMMMMMMMMMMMMMMMMMM	CCCTTGAAGTACCTTGAGGCTAC	rc	35.1474	20.0348	0	0	1	0	0	1	45	25	9.41154
ENSG00000070770_53_0.10008	16	58201615	58201638	ENSG00000070770::CSNK2A2	100	25.1443	57.7156	MMMMMMMMMMMMMMMMMMMMMMX	CCTTGAAGTACCTTGAGGCTACC	rc	35.1474	20.0348	0	0	1	0	0	0	45	25	14.2065
ENSG00000070886_0_0.1880	1	22895771	22895794	ENSG00000070886::EPHA8	100	37.7193	46.915	XMMMMMMMMMMMMMMMMMMMMMM	GTGTTTTACAGTGAATTTGCTGG	fw	41.6667	41.6667	0	0	1	0	0	0	35	50	7.61813
ENSG00000070886_1_0.1886	1	22895790	22895813	ENSG00000070886::EPHA8	100	37.7193	49.2087	XMMMMMMMMMMMMMMMMMMMMMM	GTGGACACGTCGACCATCCACGG	fw	41.6667	41.6667	0	0	1	0	0	0	60	50	9.0173
ENSG00000070886_2_0.1887	1	22895791	22895814	ENSG00000070886::EPHA8	100	37.7193	46.5918	XMMMMMMMMMMMMMMMMMMMMMM	GGGACACGTCGACCATCCACGGG	fw	41.6667	41.6667	0	0	1	0	0	0	60	75	6.42097
ENSG00000070886_3_0.1889	1	22895797	22895820	ENSG00000070886::EPHA8	100	37.7193	46.711	XMMMMMMMMMMMMMMMMMMMMMM	GGTCGACCATCCACGGGGACTGG	fw	41.6667	41.6667	0	0	1	0	0	0	70	75	6.49373
ENSG00000070886_4_0.1889	1	22895798	22895821	ENSG00000070886::EPHA8	100	37.7193	51.0446	MMMMMMMMMMMMMMMMMMMMMMM	GTCGACCATCCACGGGGACTGGG	fw	41.6667	41.6667	0	0	1	0	0	1	65	50	9.13718
ENSG00000070886_4_10007.4245	1	22902866	22902889	ENSG00000070886::EPHA8	100	26.7544	38.1465	XMMMMMMMMMMMMMMMMMMMMMM	GGCGACTGCAACAGCATGCCTGG	fw	28.6458	28.6458	0	0	1	0	0	0	65	75	1.26937
ENSG00000070886_5_0.1889	1	22895799	22895822	ENSG00000070886::EPHA8	100	37.7193	46.4768	XMMMMMMMMMMMMMMMMMMMMMM	GCGACCATCCACGGGGACTGGGG	fw	41.6667	41.6667	0	0	1	0	0	0	65	50	7.35082
ENSG00000070886_7_0.1897	1	22895823	22895846	ENSG00000070886::EPHA8	100	37.7193	45.4941	XMMMMMMMMMMMMMMMMMMMMMM	GGGCTCACGTATCCGGCTCATGG	fw	41.6667	41.6667	0	0	1	0	0	0	60	50	6.75141
ENSG00000070886_8_0.1898	1	22895824	22895847	ENSG00000070886::EPHA8	100	37.7193	50.2745	MMMMMMMMMMMMMMMMMMMMMMM	GGCTCACGTATCCGGCTCATGGG	fw	41.6667	41.6667	0	0	1	0	1	1	60	25	7.66745
ENSG00000070886_9_0.1898	1	22895825	22895848	ENSG00000070886::EPHA8	100	37.7193	51.8898	MMMMMMMMMMMMMMMMMMMMMMM	GCTCACGTATCCGGCTCATGGGG	fw	41.6667	41.6667	0	0	1	0	0	1	60	50	9.65275
ENSG00000070886_11_0.1902	1	22895836	22895859	ENSG00000070886::EPHA8	100	37.7193	33.2482	XMMMMMMMMMMMMMMMMMMMMMM	GGGCTCATGGGGTGAGTGATGGG	fw	41.6667	41.6667	0	0	1	0	0	0	60	25	-0.718619
ENSG00000070886_12_0.1880	1	22895770	22895793	ENSG00000070886::EPHA8	100	37.7193	48.2756	MMMMMMMMMMMMMMMMMMMMMMX	CCTGTTTTACAGTGAATTTGCTC	rc	41.6667	41.6667	0	0	1	0	0	0	35	25	8.44814
ENSG00000070886_12_10007.4266	1	22902930	22902953	ENSG00000070886::EPHA8	100	26.7544	37.0124	XMMMMMMMMMMMMMMMMMMMMMM	GGGAGTCGGACCGCGACCTGGGG	fw	28.6458	28.6458	0	0	1	0	0	0	70	75	0.577542
ENSG00000070886_13_0.1891	1	22895803	22895826	ENSG00000070886::EPHA8	100	37.7193	49.2087	MMMMMMMMMMMMMMMMMMMMMMX	CCATCCACGGGGACTGGGGCTGC	rc	41.6667	41.6667	0	0	1	0	0	0	75	50	9.0173
ENSG00000070886_15_0.1901	1	22895835	22895858	ENSG00000070886::EPHA8	100	37.7193	46.3765	MMMMMMMMMMMMMMMMMMMMMMX	CCGGCTCATGGGGTGAGTGATGC	rc	41.6667	41.6667	0	0	1	0	0	0	60	75	6.28964
ENSG00000070886_15_10007.4301	1	22903033	22903056	ENSG00000070886::EPHA8	100	26.7544	35.9908	MMMMMMMMMMMMMMMMMMMMMMM	GCGGCGTCTCAAGCTCAACACGG	fw	28.6458	28.6458	0	0	1	0	0	1	60	25	-0.0455915
ENSG00000070886_19_10007.4312	1	22903067	22903090	ENSG00000070886::EPHA8	100	26.7544	36.6543	MMMMMMMMMMMMMMMMMMMMMMM	GTGGGTCCCCTCAGCAAGCGCGG	fw	28.6458	28.6458	0	0	1	0	0	1	70	75	-0.640881
ENSG00000070886_20_10007.4316	1	22903078	22903101	ENSG00000070886::EPHA8	100	26.7544	38.7509	XMMMMMMMMMMMMMMMMMMMMMM	GAGCAAGCGCGGCTTCTACCTGG	fw	28.6458	28.6458	0	0	1	0	0	0	65	50	2.63807
ENSG00000070886_24_10007.4344	1	22903162	22903185	ENSG00000070886::EPHA8	100	26.7544	36.0777	XMMMMMMMMMMMMMMMMMMMMMM	GCCTGCCATGGTGCGCAATCTGG	fw	28.6458	28.6458	0	0	1	0	0	0	65	25	1.00742
ENSG00000070886_30_10007.4361	1	22903213	22903236	ENSG00000070886::EPHA8	100	26.7544	46.6579	XMMMMMMMMMMMMMMMMMMMMMM	GGACTCGTCCTCACTGGTGGAGG	fw	28.6458	28.6458	0	0	1	0	0	0	65	75	6.46131
ENSG00000070886_37_10007.4383	1	22903279	22903302	ENSG00000070886::EPHA8	100	26.7544	38.9738	XMMMMMMMMMMMMMMMMMMMMMM	GAAGATGTACTGCAGCGCGGAGG	fw	28.6458	28.6458	0	0	1	0	0	0	60	100	1.77403
ENSG00000070886_44_10007.4205	1	22902746	22902769	ENSG00000070886::EPHA8	100	26.7544	38.0467	MMMMMMMMMMMMMMMMMMMMMMX	CCCATCCACACGTACCAGGTTTC	rc	28.6458	28.6458	0	0	1	0	0	0	50	50	2.2085
ENSG00000070886_48_10007.4233	1	22902831	22902854	ENSG00000070886::EPHA8	100	26.7544	41.0296	MMMMMMMMMMMMMMMMMMMMMMM	CCCGGCGCGTCTATGCTGAGATC	rc	28.6458	28.6458	0	0	1	0	0	1	60	100	2.02805
ENSG00000070886_49_10007.4234	1	22902832	22902855	ENSG00000070886::EPHA8	100	26.7544	35.6797	MMMMMMMMMMMMMMMMMMMMMMX	CCGGCGCGTCTATGCTGAGATCC	rc	28.6458	28.6458	0	0	1	0	0	0	55	100	-0.235353
ENSG00000070886_67_10007.4344	1	22903162	22903185	ENSG00000070886::EPHA8	100	26.7544	56.7791	MMMMMMMMMMMMMMMMMMMMMMX	CCCTGCCATGGTGCGCAATCTGC	rc	28.6458	28.6458	0	0	1	0	0	0	60	75	12.6352
ENSG00000070886_68_10007.4344	1	22903163	22903186	ENSG00000070886::EPHA8	100	26.7544	53.6188	MMMMMMMMMMMMMMMMMMMMMMM	CCTGCCATGGTGCGCAATCTGGC	rc	28.6458	28.6458	0	0	1	0	0	1	65	75	9.70744
ENSG00000070886_69_10007.4345	1	22903167	22903190	ENSG00000070886::EPHA8	100	26.7544	43.3371	MMMMMMMMMMMMMMMMMMMMMMM	CCATGGTGCGCAATCTGGCTGCC	rc	28.6458	28.6458	0	0	1	0	1	1	65	50	3.43566
ENSG00000070886_74_10007.4382	1	22903277	22903300	ENSG00000070886::EPHA8	100	26.7544	46.5154	MMMMMMMMMMMMMMMMMMMMMMX	CCCAAGATGTACTGCAGCGCGGC	rc	28.6458	28.6458	0	0	1	0	0	0	55	25	7.3744
ENSG00000070886_75_10007.4382	1	22903278	22903301	ENSG00000070886::EPHA8	100	26.7544	40.332	MMMMMMMMMMMMMMMMMMMMMMX	CCAAGATGTACTGCAGCGCGGAC	rc	28.6458	28.6458	0	0	1	0	0	0	60	25	3.60249
ENSG00000070886_76_10007.4395	1	22903316	22903339	ENSG00000070886::EPHA8	100	26.7544	40.5273	MMMMMMMMMMMMMMMMMMMMMMX	CCCATCGGCAAATGCGTGTGCAC	rc	28.6458	28.6458	0	0	1	0	0	0	55	50	3.72168
ENSG00000071242_0_0.48876	6	166923766	166923789	ENSG00000071242::RPS6KA2	100	15.4639	34.2988	XMMMMMMMMMMMMMMMMMMMMMM	GTAATGAAGCTTCACAATGAAGG	fw	17.1176	16.5544	0	0	1	0	0	0	30	25	-0.0777442
ENSG00000071242_0_124274.39417	6	166952144	166952167	ENSG00000071242::RPS6KA2	100	17.5302	50.508	MMMMMMMMMMMMMMMMMMMMMMM	GGCTGAACTTACCTTTCCATAGG	fw	13.5101	22.5629	0	0	1	0	1	1	45	50	7.80985
ENSG00000071242_1_0.48876	6	166923767	166923790	ENSG00000071242::RPS6KA2	100	15.4639	36.6082	XMMMMMMMMMMMMMMMMMMMMMM	GAATGAAGCTTCACAATGAAGGG	fw	17.1176	16.5544	0	0	1	0	0	0	30	25	1.331
ENSG00000071242_1_124274.39405	6	166952179	166952202	ENSG00000071242::RPS6KA2	100	17.5302	35.3951	XMMMMMMMMMMMMMMMMMMMMMM	GAACCTTCAGCAGCTCAAACTGG	fw	13.5101	22.5629	0	0	1	0	0	0	45	25	0.591012
ENSG00000071242_2_0.48876	6	166923768	166923791	ENSG00000071242::RPS6KA2	100	15.4639	29.9386	XMMMMMMMMMMMMMMMMMMMMMM	GATGAAGCTTCACAATGAAGGGG	fw	17.1176	16.5544	0	0	1	0	0	0	35	50	-2.73747
ENSG00000071242_2_124274.39405	6	166952180	166952203	ENSG00000071242::RPS6KA2	100	17.5302	32.0773	XMMMMMMMMMMMMMMMMMMMMMM	GACCTTCAGCAGCTCAAACTGGG	fw	13.5101	22.5629	0	0	1	0	0	0	45	25	-1.43284
ENSG00000071242_3_124274.39404	6	166952184	166952207	ENSG00000071242::RPS6KA2	100	17.5302	34.9593	XMMMMMMMMMMMMMMMMMMMMMM	GTCAGCAGCTCAAACTGGGAAGG	fw	13.5101	22.5629	0	0	1	0	0	0	50	75	-0.674854
ENSG00000071242_5_124274.39377	6	166952264	166952287	ENSG00000071242::RPS6KA2	100	17.5302	58.1926	MMMMMMMMMMMMMMMMMMMMMMM	GCCTTCTTCCTGCAAGAGAGCGG	fw	13.5101	22.5629	0	0	1	0	0	1	55	50	13.4975
ENSG00000071242_6_124274.39375	6	166952269	166952292	ENSG00000071242::RPS6KA2	100	17.5302	40.2413	XMMMMMMMMMMMMMMMMMMMMMM	GTTCCTGCAAGAGAGCGGCACGG	fw	13.5101	22.5629	0	0	1	0	0	0	60	75	2.54719
ENSG00000071242_7_124274.39375	6	166952270	166952293	ENSG00000071242::RPS6KA2	100	17.5302	42.2868	XMMMMMMMMMMMMMMMMMMMMMM	GTCCTGCAAGAGAGCGGCACGGG	fw	13.5101	22.5629	0	0	1	0	0	0	60	75	3.79496
ENSG00000071242_10_0.41897	6	166944705	166944728	ENSG00000071242::RPS6KA2	100	17.7029	44.6234	XMMMMMMMMMMMMMMMMMMMMMM	GTCCGAAGCTCTTACCTTTTAGG	fw	22.3485	15.4874	2	0	1	0	0	0	40	0	6.22028
ENSG00000071242_11_0.41896	6	166944706	166944729	ENSG00000071242::RPS6KA2	100	17.7029	40.234	XMMMMMMMMMMMMMMMMMMMMMM	GCCGAAGCTCTTACCTTTTAGGG	fw	22.3485	15.4874	2	0	1	0	0	0	40	0	3.54271
ENSG00000071242_12_0.41895	6	166944709	166944732	ENSG00000071242::RPS6KA2	100	17.7029	39.4588	MMMMMMMMMMMMMMMMMMMMMMM	GAAGCTCTTACCTTTTAGGGTGG	fw	22.3485	15.4874	2	0	1	0	0	1	45	75	1.06987
ENSG00000071242_13_0.41892	6	166944720	166944743	ENSG00000071242::RPS6KA2	100	17.7029	38.3972	XMMMMMMMMMMMMMMMMMMMMMM	GTTTTAGGGTGGCTTTCTTAAGG	fw	22.3485	15.4874	2	0	1	0	0	0	40	25	2.42228
ENSG00000071242_13_124274.39418	6	166952140	166952163	ENSG00000071242::RPS6KA2	100	17.5302	36.0901	MMMMMMMMMMMMMMMMMMMMMMX	CCAGGGCTGAACTTACCTTTCCC	rc	13.5101	22.5629	0	0	1	0	0	0	50	100	0.0149541
ENSG00000071242_14_124274.39413	6	166952155	166952178	ENSG00000071242::RPS6KA2	100	17.5302	52.7025	MMMMMMMMMMMMMMMMMMMMMMX	CCTTTCCATAGGATCCTTGTCCC	rc	13.5101	22.5629	0	0	1	0	0	0	45	50	11.1485
ENSG00000071242_15_0.41881	6	166944751	166944774	ENSG00000071242::RPS6KA2	100	13.3851	40.8308	MMMMMMMMMMMMMMMMMMMMMMM	GGCGTAGAGCTGCCCAGCGTCGG	fw	9.72222	15.4874	2	0	1	0	1	1	70	75	0.906807
ENSG00000071242_15_124274.39412	6	166952160	166952183	ENSG00000071242::RPS6KA2	100	17.5302	35.8491	MMMMMMMMMMMMMMMMMMMMMMM	CCATAGGATCCTTGTCCTAAAAC	rc	13.5101	22.5629	0	0	1	0	0	1	40	50	-0.132037
ENSG00000071242_16_124274.39409	6	166952169	166952192	ENSG00000071242::RPS6KA2	100	17.5302	26.97	MMMMMMMMMMMMMMMMMMMMMMX	CCTTGTCCTAAAACCTTCAGCAC	rc	13.5101	22.5629	0	0	1	0	0	0	45	50	-4.54828
ENSG00000071242_17_124274.39404	6	166952182	166952205	ENSG00000071242::RPS6KA2	100	17.5302	46.9012	MMMMMMMMMMMMMMMMMMMMMMX	CCTTCAGCAGCTCAAACTGGGAC	rc	13.5101	22.5629	0	0	1	0	0	0	50	50	7.60971
ENSG00000071242_20_124274.39389	6	166952227	166952250	ENSG00000071242::RPS6KA2	100	17.5302	32.5001	MMMMMMMMMMMMMMMMMMMMMMX	CCTTCACATGATGGCTGATGTCC	rc	13.5101	22.5629	0	0	1	0	0	0	45	50	-1.17492
ENSG00000071242_21_124274.39377	6	166952265	166952288	ENSG00000071242::RPS6KA2	100	17.5302	43.1755	MMMMMMMMMMMMMMMMMMMMMMM	CCTTCTTCCTGCAAGAGAGCGGC	rc	13.5101	22.5629	0	0	1	0	0	1	60	25	4.33705
ENSG00000071242_186_0.48877	6	166923764	166923787	ENSG00000071242::RPS6KA2	100	15.4639	32.5893	MMMMMMMMMMMMMMMMMMMMMMX	CCATAATGAAGCTTCACAATGAC	rc	17.1176	16.5544	0	0	1	0	0	0	30	0	-1.12051
ENSG00000071242_198_0.41899	6	166944698	166944721	ENSG00000071242::RPS6KA2	100	17.7029	29.8932	MMMMMMMMMMMMMMMMMMMMMMM	CCGGCCCTTCCGAAGCTCTTACC	rc	22.3485	15.4874	2	0	1	0	1	1	60	100	-5.76512
ENSG00000071242_199_0.41896	6	166944707	166944730	ENSG00000071242::RPS6KA2	100	17.7029	46.9877	MMMMMMMMMMMMMMMMMMMMMMX	CCGAAGCTCTTACCTTTTAGGGC	rc	22.3485	15.4874	2	0	1	0	0	0	40	50	7.66249
ENSG00000071242_201_0.41884	6	166944744	166944767	ENSG00000071242::RPS6KA2	100	17.7029	37.2444	MMMMMMMMMMMMMMMMMMMMMMX	CCTTCATGGCGTAGAGCTGCCCC	rc	22.3485	15.4874	2	0	1	0	0	0	60	25	1.71909
ENSG00000071909_4_0.2483	2	171055710	171055733	ENSG00000071909::MYO3B	100	15.942	39.8355	XMMMMMMMMMMMMMMMMMMMMMM	GCAACCAGGAAACATCTGTATGG	fw	56.4516	9.74026	3	0	1	0	0	0	45	25	3.29968
ENSG00000071909_5_0.2493	2	171055740	171055763	ENSG00000071909::MYO3B	100	17.7536	55.5903	XMMMMMMMMMMMMMMMMMMMMMM	GACTATAATCCTATGATGCTTGG	fw	56.4516	11.9048	3	0	1	0	0	0	35	50	12.9101
ENSG00000071909_6_0.2504	2	171055774	171055797	ENSG00000071909::MYO3B	100	17.7536	35.2727	XMMMMMMMMMMMMMMMMMMMMMM	GTCCAGATCCCACAGACACCTGG	fw	56.4516	11.9048	3	0	1	0	0	0	55	75	-0.483647
ENSG00000071909_7_0.2505	2	171055775	171055798	ENSG00000071909::MYO3B	100	17.7536	33.3027	XMMMMMMMMMMMMMMMMMMMMMM	GCCAGATCCCACAGACACCTGGG	fw	56.4516	11.9048	3	0	1	0	0	0	55	50	-0.685376
ENSG00000071909_8_0.2516	2	171055809	171055832	ENSG00000071909::MYO3B	100	17.7536	28.6897	XMMMMMMMMMMMMMMMMMMMMMM	GCCATTGGTAAAGGCACCTATGG	fw	56.4516	11.9048	3	0	1	0	0	0	45	50	-3.49931
ENSG00000071909_9_0.2521	2	171055823	171055846	ENSG00000071909::MYO3B	100	16.6667	39.3456	XMMMMMMMMMMMMMMMMMMMMMM	GACCTATGGCAAAGTCTACAAGG	fw	56.4516	11.9048	0	0	1	0	0	0	45	25	3.00084
ENSG00000071909_10_0.2530	2	171055850	171055873	ENSG00000071909::MYO3B	100	16.6667	52.6338	XMMMMMMMMMMMMMMMMMMMMMM	GAACAAGAGAGATGGGAGCCTGG	fw	56.4516	11.9048	0	0	1	0	0	0	50	75	10.1066
ENSG00000071909_11_0.2536	2	171055868	171055891	ENSG00000071909::MYO3B	100	16.6667	41.0964	XMMMMMMMMMMMMMMMMMMMMMM	GCTGGCTGCAGTGAAAATTCTGG	fw	56.4516	11.9048	0	0	1	0	0	0	50	25	4.06878
ENSG00000071909_12_0.2794	2	171056644	171056667	ENSG00000071909::MYO3B	100	10.3261	45.1927	XMMMMMMMMMMMMMMMMMMMMMM	GTTCTACCCTGTTTAGGATATGG	fw	34.9462	7.21501	0	0	1	0	0	0	35	25	6.56757
ENSG00000071909_14_0.2829	2	171056747	171056770	ENSG00000071909::MYO3B	100	10.3261	47.4669	XMMMMMMMMMMMMMMMMMMMMMM	GACAAAGCGGATCACTGTGTAGG	fw	34.9462	7.21501	0	0	1	0	0	0	45	50	7.95482
ENSG00000071909_15_0.2829	2	171056748	171056771	ENSG00000071909::MYO3B	100	10.3261	49.098	XMMMMMMMMMMMMMMMMMMMMMM	GCAAAGCGGATCACTGTGTAGGG	fw	34.9462	7.21501	0	0	1	0	0	0	45	25	8.94977
ENSG00000071909_16_0.2829	2	171056749	171056772	ENSG00000071909::MYO3B	100	10.3261	51.1914	XMMMMMMMMMMMMMMMMMMMMMM	GAAAGCGGATCACTGTGTAGGGG	fw	34.9462	7.21501	0	0	1	0	0	0	50	50	10.2268
ENSG00000071909_17_0.2830	2	171056750	171056773	ENSG00000071909::MYO3B	100	10.3261	58.2143	XMMMMMMMMMMMMMMMMMMMMMM	GAAGCGGATCACTGTGTAGGGGG	fw	34.9462	7.21501	0	0	1	0	0	0	50	50	14.5107
ENSG00000071909_19_0.2834	2	171056764	171056787	ENSG00000071909::MYO3B	100	10.3261	28.8362	XMMMMMMMMMMMMMMMMMMMMMM	GGTAGGGGGACAGCTGTGGCTGG	fw	34.9462	7.21501	0	0	1	0	0	0	65	75	-4.4099
ENSG00000071909_22_0.2843	2	171056790	171056813	ENSG00000071909::MYO3B	100	10.3261	32.5441	XMMMMMMMMMMMMMMMMMMMMMM	GGGAGGTAAGAGGCTCCCATTGG	fw	34.9462	7.21501	0	0	1	0	0	0	55	50	-1.14809
ENSG00000071909_23_0.2843	2	171056791	171056814	ENSG00000071909::MYO3B	100	10.3261	35.0293	MMMMMMMMMMMMMMMMMMMMMMM	GGAGGTAAGAGGCTCCCATTGGG	fw	34.9462	7.21501	0	0	1	0	1	1	55	25	-1.63215
ENSG00000071909_59_0.2482	2	171055707	171055730	ENSG00000071909::MYO3B	100	15.942	42.5378	MMMMMMMMMMMMMMMMMMMMMMX	CCCCCAACCAGGAAACATCTGTC	rc	56.4516	9.74026	3	0	1	0	0	0	45	50	4.94808
ENSG00000071909_60_0.2482	2	171055708	171055731	ENSG00000071909::MYO3B	100	15.942	43.9128	MMMMMMMMMMMMMMMMMMMMMMX	CCCCAACCAGGAAACATCTGTAC	rc	56.4516	9.74026	3	0	1	0	0	0	40	50	5.78682
ENSG00000071909_61_0.2483	2	171055709	171055732	ENSG00000071909::MYO3B	100	15.942	46.1459	MMMMMMMMMMMMMMMMMMMMMMX	CCCAACCAGGAAACATCTGTATC	rc	56.4516	9.74026	3	0	1	0	0	0	40	50	7.14898
ENSG00000071909_62_0.2483	2	171055710	171055733	ENSG00000071909::MYO3B	100	15.942	47.4038	MMMMMMMMMMMMMMMMMMMMMMX	CCAACCAGGAAACATCTGTATGC	rc	56.4516	9.74026	3	0	1	0	0	0	45	50	7.91631
ENSG00000071909_63_0.2484	2	171055714	171055737	ENSG00000071909::MYO3B	100	15.942	52.6808	MMMMMMMMMMMMMMMMMMMMMMX	CCAGGAAACATCTGTATGGATTC	rc	56.4516	9.74026	3	0	1	0	0	0	35	50	11.1353
ENSG00000071909_64_0.2496	2	171055749	171055772	ENSG00000071909::MYO3B	100	17.7536	54.6104	MMMMMMMMMMMMMMMMMMMMMMM	CCTATGATGCTTGGACTTGAATC	rc	56.4516	11.9048	3	0	1	0	0	1	40	25	11.3123
ENSG00000071909_65_0.2507	2	171055782	171055805	ENSG00000071909::MYO3B	100	17.7536	36.9263	MMMMMMMMMMMMMMMMMMMMMMX	CCCACAGACACCTGGGAAATTAC	rc	56.4516	11.9048	3	0	1	0	0	0	40	50	1.52505
ENSG00000071909_66_0.2507	2	171055783	171055806	ENSG00000071909::MYO3B	100	17.7536	38.5207	MMMMMMMMMMMMMMMMMMMMMMX	CCACAGACACCTGGGAAATTATC	rc	56.4516	11.9048	3	0	1	0	0	0	40	50	2.4976
ENSG00000071909_67_0.2510	2	171055792	171055815	ENSG00000071909::MYO3B	100	17.7536	27.6262	MMMMMMMMMMMMMMMMMMMMMMX	CCTGGGAAATTATAGAGACCATC	rc	56.4516	11.9048	3	0	1	0	0	0	35	75	-5.14799
ENSG00000071909_68_0.2516	2	171055810	171055833	ENSG00000071909::MYO3B	84.3478	17.7536	38.0389	MMMMMMMMMMMMMMMMMMMMMMM	CCATTGGTAAAGGCACCTATGGC	rc	56.4516	11.9048	3	0	1	0	0	1	50	50	1.20375
ENSG00000071909_69_0.2521	2	171055825	171055848	ENSG00000071909::MYO3B	100	16.6667	25.5189	MMMMMMMMMMMMMMMMMMMMMMX	CCTATGGCAAAGTCTACAAGGTC	rc	56.4516	11.9048	0	0	1	0	0	0	40	50	-5.43348
ENSG00000071909_70_0.2536	2	171055868	171055891	ENSG00000071909::MYO3B	100	16.6667	47.1825	MMMMMMMMMMMMMMMMMMMMMMX	CCTGGCTGCAGTGAAAATTCTGC	rc	56.4516	11.9048	0	0	1	0	0	0	50	75	6.78131
ENSG00000071909_71_0.2544	2	171055893	171055916	ENSG00000071909::MYO3B	100	16.6667	57.7364	MMMMMMMMMMMMMMMMMMMMMMX	CCAGTCAGTGTAAGTAACAGTTC	rc	56.4516	11.9048	0	0	1	0	0	0	40	50	14.2192
ENSG00000071909_72_0.2796	2	171056650	171056673	ENSG00000071909::MYO3B	100	10.3261	43.1725	MMMMMMMMMMMMMMMMMMMMMMX	CCCTGTTTAGGATATGGATGAAC	rc	34.9462	7.21501	0	0	1	0	0	0	35	25	5.3352
ENSG00000072133_0_30987.27077	X	83360795	83360818	ENSG00000072133::RPS6KA6	100	13.0015	51.6615	XMMMMMMMMMMMMMMMMMMMMMM	GTCCTTCAAAGTAATAATGTTGG	fw	5.36616	14.7156	0	0	1	0	0	0	25	25	10.5135
ENSG00000072133_1_30987.27077	X	83360796	83360819	ENSG00000072133::RPS6KA6	100	13.0015	49.8388	XMMMMMMMMMMMMMMMMMMMMMM	GCCTTCAAAGTAATAATGTTGGG	fw	5.36616	14.7156	0	0	1	0	0	0	25	25	9.40169
ENSG00000072133_2_30987.27063	X	83360838	83360861	ENSG00000072133::RPS6KA6	100	13.0015	44.5528	XMMMMMMMMMMMMMMMMMMMMMM	GATATTTCAATCTCTTCTGAAGG	fw	5.36616	14.7156	0	0	1	0	0	0	25	50	6.1772
ENSG00000072133_2_92961.274	X	83442850	83442873	ENSG00000072133::RPS6KA6	100	61.1111	41.5761	XMMMMMMMMMMMMMMMMMMMMMM	GGCTGAACACTTCCATTTCTCGG	fw	45.4545	71.4286	1	0	1	0	0	0	45	25	4.36142
ENSG00000072133_3_30987.27062	X	83360839	83360862	ENSG00000072133::RPS6KA6	100	13.0015	42.9441	XMMMMMMMMMMMMMMMMMMMMMM	GTATTTCAATCTCTTCTGAAGGG	fw	5.36616	14.7156	0	0	1	0	0	0	25	25	5.19587
ENSG00000072133_3_92961.276	X	83442857	83442880	ENSG00000072133::RPS6KA6	100	61.1111	61.6751	XMMMMMMMMMMMMMMMMMMMMMM	GACTTCCATTTCTCGGTCCCAGG	fw	45.4545	71.4286	1	0	1	0	0	0	55	75	15.6218
ENSG00000072133_4_30987.26884	X	83361373	83361396	ENSG00000072133::RPS6KA6	100	20.1525	46.3067	XMMMMMMMMMMMMMMMMMMMMMM	GTTCACTGCAAATTCCATGTTGG	fw	5.7041	26.7974	0	0	1	0	0	0	40	25	7.24711
ENSG00000072133_4_92961.277	X	83442858	83442881	ENSG00000072133::RPS6KA6	100	61.1111	55.4834	XMMMMMMMMMMMMMMMMMMMMMM	GCTTCCATTTCTCGGTCCCAGGG	fw	45.4545	71.4286	1	0	1	0	0	0	50	75	11.8449
ENSG00000072133_5_30987.26872	X	83361409	83361432	ENSG00000072133::RPS6KA6	100	20.1525	38.4436	MMMMMMMMMMMMMMMMMMMMMMM	GCATCGCTTGCAAACAGAGTAGG	fw	5.7041	26.7974	0	0	1	0	0	1	50	50	1.4506
ENSG00000072133_5_61974.10305	X	83411111	83411134	ENSG00000072133::RPS6KA6	100	19.9074	44.3224	XMMMMMMMMMMMMMMMMMMMMMM	GTGAGCAACTCAAACTGTGCAGG	fw	24.2424	16.6667	0	0	1	0	0	0	45	75	5.03666
ENSG00000072133_5_92961.284	X	83442879	83442902	ENSG00000072133::RPS6KA6	100	61.1111	44.3469	MMMMMMMMMMMMMMMMMMMMMMM	GGCTCGTCCTGAGGAGCGAATGG	fw	45.4545	71.4286	1	0	1	0	1	1	65	50	4.05162
ENSG00000072133_6_0.40919	X	83319269	83319292	ENSG00000072133::RPS6KA6	100	10.7534	45.9159	XMMMMMMMMMMMMMMMMMMMMMM	GGGAACACCACAAATCTTACAGG	fw	3.96006	2.07431	0	2	1	0	0	0	40	25	7.00871
ENSG00000072133_6_61974.10291	X	83411153	83411176	ENSG00000072133::RPS6KA6	100	19.9074	39.6248	XMMMMMMMMMMMMMMMMMMMMMM	GCCTTAACATGATGAGTAATAGG	fw	24.2424	16.6667	0	0	1	0	0	0	30	0	3.1711
ENSG00000072133_6_92961.290	X	83442897	83442920	ENSG00000072133::RPS6KA6	100	61.1111	38.8552	XMMMMMMMMMMMMMMMMMMMMMM	GATGGTAGCATCTCCCCTTCAGG	fw	45.4545	71.4286	1	0	1	0	0	0	50	50	2.70168
ENSG00000072133_7_61974.10291	X	83411154	83411177	ENSG00000072133::RPS6KA6	100	19.9074	33.7713	XMMMMMMMMMMMMMMMMMMMMMM	GCTTAACATGATGAGTAATAGGG	fw	24.2424	16.6667	0	0	1	0	0	0	30	0	-0.399529
ENSG00000072133_8_0.40897	X	83319335	83319358	ENSG00000072133::RPS6KA6	100	10.7534	42.3352	XMMMMMMMMMMMMMMMMMMMMMM	GTGAAGCAGCTACAGGCTCTAGG	fw	3.96006	2.07431	0	2	1	0	0	0	50	50	4.82447
ENSG00000072133_8_92961.301	X	83441123	83441146	ENSG00000072133::RPS6KA6	100	18.287	47.1846	MMMMMMMMMMMMMMMMMMMMMMM	CCAAATTGCTGAGGTAGAGAGAC	rc	15.1515	13.8889	1	0	1	0	0	1	45	0	6.78259
ENSG00000072133_15_0.40911	X	83319292	83319315	ENSG00000072133::RPS6KA6	100	10.7534	49.8889	MMMMMMMMMMMMMMMMMMMMMMX	CCAGTTGATGTTCGCTTTTTCAC	rc	3.96006	2.07431	0	2	1	0	0	0	35	50	9.43221
ENSG00000072133_16_0.40903	X	83319318	83319341	ENSG00000072133::RPS6KA6	100	10.7534	53.1556	MMMMMMMMMMMMMMMMMMMMMMX	CCGTCGCTGGGCTAAGCTTGAAC	rc	3.96006	2.07431	0	2	1	0	0	0	55	75	10.4249
ENSG00000072133_29_61974.10310	X	83411095	83411118	ENSG00000072133::RPS6KA6	100	19.9074	42.7172	MMMMMMMMMMMMMMMMMMMMMMX	CCCCTGACCAAGAACCTTGAGCC	rc	24.2424	16.6667	0	0	1	0	0	0	50	50	5.05747
ENSG00000072133_30_61974.10310	X	83411096	83411119	ENSG00000072133::RPS6KA6	100	19.9074	41.1678	MMMMMMMMMMMMMMMMMMMMMMX	CCCTGACCAAGAACCTTGAGCAC	rc	24.2424	16.6667	0	0	1	0	0	0	45	50	4.11238
ENSG00000072133_31_61974.10310	X	83411097	83411120	ENSG00000072133::RPS6KA6	100	19.9074	37.3152	MMMMMMMMMMMMMMMMMMMMMMM	CCTGACCAAGAACCTTGAGCAAC	rc	24.2424	16.6667	0	0	1	0	0	1	50	75	-0.237708
ENSG00000072133_32_61974.10308	X	83411102	83411125	ENSG00000072133::RPS6KA6	100	19.9074	44.5188	MMMMMMMMMMMMMMMMMMMMMMX	CCAAGAACCTTGAGCAACTCAAC	rc	24.2424	16.6667	0	0	1	0	0	0	40	25	6.15646
ENSG00000072133_33_61974.10306	X	83411109	83411132	ENSG00000072133::RPS6KA6	100	19.9074	41.5347	MMMMMMMMMMMMMMMMMMMMMMX	CCTTGAGCAACTCAAACTGTGCC	rc	24.2424	16.6667	0	0	1	0	0	0	45	50	4.33618
ENSG00000072133_34_61974.10292	X	83411150	83411173	ENSG00000072133::RPS6KA6	100	19.9074	40.463	MMMMMMMMMMMMMMMMMMMMMMX	CCTTCCTTAACATGATGAGTAAC	rc	24.2424	16.6667	0	0	1	0	0	0	30	50	3.68241
ENSG00000072133_35_30987.27076	X	83360797	83360820	ENSG00000072133::RPS6KA6	100	13.0015	35.8478	MMMMMMMMMMMMMMMMMMMMMMX	CCTTCAAAGTAATAATGTTGGGC	rc	5.36616	14.7156	0	0	1	0	0	0	30	25	0.867156
ENSG00000072133_35_61974.10291	X	83411154	83411177	ENSG00000072133::RPS6KA6	100	19.9074	32.574	MMMMMMMMMMMMMMMMMMMMMMX	CCTTAACATGATGAGTAATAGGC	rc	24.2424	16.6667	0	0	1	0	0	0	35	25	-1.12985
ENSG00000072133_36_30987.26885	X	83361372	83361395	ENSG00000072133::RPS6KA6	88.6957	20.1525	39.2893	MMMMMMMMMMMMMMMMMMMMMMX	CCTTCACTGCAAATTCCATGTTC	rc	5.7041	26.7974	0	0	1	0	0	0	40	50	2.96648
ENSG00000072133_37_30987.26880	X	83361387	83361410	ENSG00000072133::RPS6KA6	100	20.1525	47.9788	MMMMMMMMMMMMMMMMMMMMMMX	CCATGTTGGTAGTTGCATGTATC	rc	5.7041	26.7974	0	0	1	0	0	0	40	25	8.26709
ENSG00000072133_38_30987.26852	X	83361470	83361493	ENSG00000072133::RPS6KA6	100	6.26362	30.8752	MMMMMMMMMMMMMMMMMMMMMMX	CCAAATTGTGCAGCATTTCCATC	rc	5.7041	2.98786	0	0	1	0	0	0	35	0	-2.16611
ENSG00000074590_0_19174.18253	12	106477671	106477694	ENSG00000074590::NUAK1	88.6957	37	33.1464	XMMMMMMMMMMMMMMMMMMMMMM	GATTTTCCAGCTTCAAGTCCCGG	fw	17.8571	52.8846	0	0	1	0	0	0	40	75	-1.78072
ENSG00000074590_0_57522.84	12	106532176	106532199	ENSG00000074590::NUAK1	100	22	57.1774	MMMMMMMMMMMMMMMMMMMMMMM	GGATTGCCCCACTCACCACTCGG	fw	23.8095	19.2308	0	0	1	0	1	1	60	50	11.8782
ENSG00000074590_1_19174.18252	12	106477674	106477697	ENSG00000074590::NUAK1	100	37	27.9893	XMMMMMMMMMMMMMMMMMMMMMM	GTTCCAGCTTCAAGTCCCGGTGG	fw	17.8571	52.8846	0	0	1	0	0	0	55	100	-4.9265
ENSG00000074590_1_57522.79	12	106532192	106532215	ENSG00000074590::NUAK1	88.6957	22	62.3811	XMMMMMMMMMMMMMMMMMMMMMM	GACTCGGCCAGAAAACCTCTCGG	fw	23.8095	19.2308	0	0	1	0	0	0	55	50	17.0524
ENSG00000074590_2_19174.17297	12	106480538	106480561	ENSG00000074590::NUAK1	100	28.6667	16.8248	XMMMMMMMMMMMMMMMMMMMMMM	GGATCTGCCGGAAGAAGTGCCGG	fw	31.746	25.641	0	0	1	0	0	0	60	75	-11.7369
ENSG00000074590_2_57522.78	12	106532195	106532218	ENSG00000074590::NUAK1	100	22	51.2283	XMMMMMMMMMMMMMMMMMMMMMM	GCGGCCAGAAAACCTCTCGGTGG	fw	23.8095	19.2308	0	0	1	0	0	0	60	75	9.24925
ENSG00000074590_3_19174.17297	12	106480539	106480562	ENSG00000074590::NUAK1	84.3478	28.6667	26.5605	MMMMMMMMMMMMMMMMMMMMMMM	GATCTGCCGGAAGAAGTGCCGGG	fw	31.746	25.641	0	0	1	0	0	1	60	75	-6.79807
ENSG00000074590_3_57522.3	12	106532421	106532444	ENSG00000074590::NUAK1	100	24	50.2466	MMMMMMMMMMMMMMMMMMMMMMM	GCCCCTTCCATGTCCAAGCGCGG	fw	23.8095	19.2308	1	0	1	0	0	1	65	75	7.65042
ENSG00000074590_4_19174.17277	12	106480599	106480622	ENSG00000074590::NUAK1	100	28.6667	42.7683	XMMMMMMMMMMMMMMMMMMMMMM	GTCGTACAGCTCCCCTTTGCTGG	fw	31.746	25.641	0	0	1	0	0	0	55	50	5.08867
ENSG00000074590_4_57522.2	12	106532422	106532445	ENSG00000074590::NUAK1	100	24	44.5952	XMMMMMMMMMMMMMMMMMMMMMM	GCCCTTCCATGTCCAAGCGCGGG	fw	23.8095	19.2308	1	0	1	0	0	0	65	100	5.20306
ENSG00000074590_5_19174.17260	12	106480650	106480673	ENSG00000074590::NUAK1	100	18.6667	44.2466	XMMMMMMMMMMMMMMMMMMMMMM	GTTGTTCTCAAACACTGCAGAGG	fw	7.93651	25.641	0	0	1	0	0	0	40	75	4.99043
ENSG00000074590_5_57522.2	12	106532423	106532446	ENSG00000074590::NUAK1	100	24	43.6965	XMMMMMMMMMMMMMMMMMMMMMM	GCCTTCCATGTCCAAGCGCGGGG	fw	23.8095	19.2308	1	0	1	0	0	0	65	100	4.65487
ENSG00000074590_7_19174.18263	12	106477641	106477664	ENSG00000074590::NUAK1	88.6957	37	46.2773	MMMMMMMMMMMMMMMMMMMMMMX	CCTTAATATTGCAGTTGTCATCC	rc	17.8571	52.8846	0	0	1	0	0	0	35	0	7.22913
ENSG00000074590_8_19174.18251	12	106477677	106477700	ENSG00000074590::NUAK1	100	37	41.3216	MMMMMMMMMMMMMMMMMMMMMMM	CCAGCTTCAAGTCCCGGTGGACC	rc	17.8571	52.8846	0	0	1	0	1	1	65	50	2.20616
ENSG00000074590_9_19174.18247	12	106477689	106477712	ENSG00000074590::NUAK1	100	37	36.1587	MMMMMMMMMMMMMMMMMMMMMMX	CCCGGTGGACCACACCGTTCTGC	rc	17.8571	52.8846	0	0	1	0	0	0	60	75	0.0568087
ENSG00000074590_10_19174.18246	12	106477690	106477713	ENSG00000074590::NUAK1	100	37	40.0043	MMMMMMMMMMMMMMMMMMMMMMX	CCGGTGGACCACACCGTTCTGAC	rc	17.8571	52.8846	0	0	1	0	0	0	55	75	2.40261
ENSG00000074590_11_19174.18244	12	106477698	106477721	ENSG00000074590::NUAK1	100	37	42.7322	MMMMMMMMMMMMMMMMMMMMMMX	CCACACCGTTCTGAAATGAGAAC	rc	17.8571	52.8846	0	0	1	0	0	0	45	75	4.06665
ENSG00000074590_13_19174.17311	12	106480496	106480519	ENSG00000074590::NUAK1	100	28.6667	54.0709	MMMMMMMMMMMMMMMMMMMMMMX	CCAGGCGCAGCCATACCTTGTGC	rc	31.746	25.641	0	0	1	0	0	0	60	100	10.9832
ENSG00000074590_14_19174.17308	12	106480506	106480529	ENSG00000074590::NUAK1	100	28.6667	46.8723	MMMMMMMMMMMMMMMMMMMMMMX	CCATACCTTGTGACAATAGTGCC	rc	31.746	25.641	0	0	1	0	0	0	40	50	7.59211
ENSG00000074590_15_19174.17306	12	106480511	106480534	ENSG00000074590::NUAK1	100	28.6667	48.9366	MMMMMMMMMMMMMMMMMMMMMMX	CCTTGTGACAATAGTGCACAGCC	rc	31.746	25.641	0	0	1	0	0	0	45	50	8.8513
ENSG00000074590_16_19174.17295	12	106480545	106480568	ENSG00000074590::NUAK1	100	28.6667	26.7264	MMMMMMMMMMMMMMMMMMMMMMM	CCGGAAGAAGTGCCGGGTCTCCC	rc	31.746	25.641	0	0	1	0	1	1	65	50	-6.69691
ENSG00000074590_17_19174.17282	12	106480584	106480607	ENSG00000074590::NUAK1	100	28.6667	24.8892	MMMMMMMMMMMMMMMMMMMMMMX	CCGCTCACTGATGTAATCGTACC	rc	31.746	25.641	0	0	1	0	0	0	40	50	-5.8176
ENSG00000074590_18_19174.17273	12	106480610	106480633	ENSG00000074590::NUAK1	100	28.6667	38.1348	MMMMMMMMMMMMMMMMMMMMMMX	CCCCTTTGCTGGCATATTCCATC	rc	31.746	25.641	0	0	1	0	0	0	45	25	2.26226
ENSG00000074590_19_19174.17273	12	106480611	106480634	ENSG00000074590::NUAK1	100	28.6667	39.2269	MMMMMMMMMMMMMMMMMMMMMMX	CCCTTTGCTGGCATATTCCATGC	rc	31.746	25.641	0	0	1	0	0	0	40	25	2.92838
ENSG00000074590_20_19174.17272	12	106480612	106480635	ENSG00000074590::NUAK1	100	28.6667	42.7683	MMMMMMMMMMMMMMMMMMMMMMX	CCTTTGCTGGCATATTCCATGAC	rc	31.746	25.641	0	0	1	0	0	0	40	50	5.08867
ENSG00000074590_65_0.23590	12	106461660	106461683	ENSG00000074590::NUAK1	100	19.8571	47.2179	MMMMMMMMMMMMMMMMMMMMMMM	GTTGGCAATGTCCTCAATAGTGG	fw	21.2585	17.1703	0	0	1	0	0	1	45	25	6.80293
ENSG00000074590_67_0.23586	12	106461672	106461695	ENSG00000074590::NUAK1	100	19.8571	47.3013	XMMMMMMMMMMMMMMMMMMMMMM	GTCAATAGTGGCCCGGCGATCGG	fw	21.2585	17.1703	0	0	1	0	0	0	60	50	7.85382
ENSG00000074590_68_0.23585	12	106461673	106461696	ENSG00000074590::NUAK1	100	19.8571	47.1988	XMMMMMMMMMMMMMMMMMMMMMM	GCAATAGTGGCCCGGCGATCGGG	fw	21.2585	17.1703	0	0	1	0	0	0	60	50	7.7913
ENSG00000074590_139_0.23576	12	106461701	106461724	ENSG00000074590::NUAK1	100	23.8571	48.0932	MMMMMMMMMMMMMMMMMMMMMMX	CCATCAGCATCCACCGTATGAGC	rc	26.0204	21.0165	0	0	1	0	0	0	50	50	8.33683
ENSG00000074590_142_0.23568	12	106461724	106461747	ENSG00000074590::NUAK1	100	18.8571	56.9899	MMMMMMMMMMMMMMMMMMMMMMX	CCTCGAGCATCTAAGGGACAAGC	rc	14.1156	21.0165	0	0	1	0	0	0	55	75	12.7638
ENSG00000076641_18_0.2669	8	81897452	81897475	ENSG00000076641::PAG1	100	12.0209	43.2601	XMMMMMMMMMMMMMMMMMMMMMM	GATGGTATCCACTGCGCTCTCGG	fw	11.9048	10.3687	0	0	1	0	0	0	55	50	5.38864
ENSG00000076641_19_0.2669	8	81897453	81897476	ENSG00000076641::PAG1	100	12.0209	39.4724	XMMMMMMMMMMMMMMMMMMMMMM	GTGGTATCCACTGCGCTCTCGGG	fw	11.9048	10.3687	0	0	1	0	0	0	55	50	3.07815
ENSG00000076641_20_0.2668	8	81897456	81897479	ENSG00000076641::PAG1	100	12.0209	52.5648	MMMMMMMMMMMMMMMMMMMMMMM	GTATCCACTGCGCTCTCGGGAGG	fw	11.9048	10.3687	0	0	1	0	0	1	65	100	9.06452
ENSG00000076641_21_0.2668	8	81897457	81897480	ENSG00000076641::PAG1	100	12.0209	50.7478	XMMMMMMMMMMMMMMMMMMMMMM	GATCCACTGCGCTCTCGGGAGGG	fw	11.9048	10.3687	0	0	1	0	0	0	60	75	8.95619
ENSG00000076641_22_0.2656	8	81897492	81897515	ENSG00000076641::PAG1	100	12.0209	53.0566	XMMMMMMMMMMMMMMMMMMMMMM	GCCCGACTCTGATGACATTTTGG	fw	11.9048	10.3687	0	0	1	0	0	0	45	0	11.3645
ENSG00000076641_23_0.2643	8	81897530	81897553	ENSG00000076641::PAG1	100	12.0209	47.2182	XMMMMMMMMMMMMMMMMMMMMMM	GTGGGAATCCAGCAGATCCGAGG	fw	11.9048	10.3687	0	0	1	0	0	0	60	75	6.8031
ENSG00000076641_24_0.2640	8	81897541	81897564	ENSG00000076641::PAG1	100	12.0209	40.799	MMMMMMMMMMMMMMMMMMMMMMM	GCAGATCCGAGGCCGATGTCTGG	fw	11.9048	10.3687	0	0	1	0	0	1	65	50	2.88738
ENSG00000076641_25_0.2631	8	81897566	81897589	ENSG00000076641::PAG1	100	12.0209	52.8678	XMMMMMMMMMMMMMMMMMMMMMM	GTCCTCGTAATGCTGCATGCAGG	fw	11.9048	10.3687	0	0	1	0	0	0	50	50	11.2494
ENSG00000076641_26_0.1955	8	81899594	81899617	ENSG00000076641::PAG1	100	18.6992	31.0819	MMMMMMMMMMMMMMMMMMMMMMM	GCAGAACTTACTGTCCCCATTGG	fw	13.8889	18.8172	0	0	1	0	0	1	50	50	-3.04004
ENSG00000076641_27_0.1945	8	81899625	81899648	ENSG00000076641::PAG1	100	18.6992	46.9119	XMMMMMMMMMMMMMMMMMMMMMM	GCATTCTGCTCACTGCTGGCAGG	fw	13.8889	18.8172	0	0	1	0	0	0	60	75	6.61627
ENSG00000076641_28_0.1940	8	81899641	81899664	ENSG00000076641::PAG1	100	18.6992	50.58	XMMMMMMMMMMMMMMMMMMMMMM	GGGCAGGAGCATCTGTTGCCAGG	fw	13.8889	18.8172	0	0	1	0	0	0	60	75	8.85377
ENSG00000076641_29_0.1935	8	81899656	81899679	ENSG00000076641::PAG1	100	18.6992	49.8751	XMMMMMMMMMMMMMMMMMMMMMM	GTGCCAGGCTAGTAACTGAACGG	fw	13.8889	18.8172	0	0	1	0	0	0	45	25	9.42381
ENSG00000076641_30_0.1927	8	81899679	81899702	ENSG00000076641::PAG1	100	18.6992	54.7122	XMMMMMMMMMMMMMMMMMMMMMM	GTGAACATCTCCTTGTCTGAAGG	fw	13.8889	18.8172	0	0	1	0	0	0	45	50	12.3744
ENSG00000076641_75_0.2672	8	81897445	81897468	ENSG00000076641::PAG1	100	12.0209	42.2743	MMMMMMMMMMMMMMMMMMMMMMX	CCGTGAGCATGGTATCCACTGCC	rc	11.9048	10.3687	0	0	1	0	0	0	55	50	4.78734
ENSG00000076641_76_0.2667	8	81897460	81897483	ENSG00000076641::PAG1	100	12.0209	46.5123	MMMMMMMMMMMMMMMMMMMMMMX	CCACTGCGCTCTCGGGAGGGATC	rc	11.9048	10.3687	0	0	1	0	0	0	65	75	6.37251
ENSG00000076641_77_0.2656	8	81897493	81897516	ENSG00000076641::PAG1	100	12.0209	50.1359	MMMMMMMMMMMMMMMMMMMMMMX	CCCGACTCTGATGACATTTTGGC	rc	11.9048	10.3687	0	0	1	0	0	0	40	50	9.58289
ENSG00000076641_78_0.2655	8	81897494	81897517	ENSG00000076641::PAG1	100	12.0209	57.0364	MMMMMMMMMMMMMMMMMMMMMMX	CCGACTCTGATGACATTTTGGTC	rc	11.9048	10.3687	0	0	1	0	0	0	35	50	13.7922
ENSG00000076641_79_0.2647	8	81897518	81897541	ENSG00000076641::PAG1	100	12.0209	63.3396	MMMMMMMMMMMMMMMMMMMMMMX	CCCTGTGCTGTCCTGGGAATCCC	rc	11.9048	10.3687	0	0	1	0	0	0	55	50	17.6372
ENSG00000076641_80_0.2647	8	81897519	81897542	ENSG00000076641::PAG1	100	12.0209	68.2608	MMMMMMMMMMMMMMMMMMMMMMX	CCTGTGCTGTCCTGGGAATCCAC	rc	11.9048	10.3687	0	0	1	0	0	0	60	75	19.6391
ENSG00000076641_81_0.2644	8	81897529	81897552	ENSG00000076641::PAG1	100	12.0209	34.0738	MMMMMMMMMMMMMMMMMMMMMMX	CCTGGGAATCCAGCAGATCCGAC	rc	11.9048	10.3687	0	0	1	0	0	0	60	75	-1.215
ENSG00000076641_82_0.2641	8	81897538	81897561	ENSG00000076641::PAG1	100	12.0209	27.8017	MMMMMMMMMMMMMMMMMMMMMMM	CCAGCAGATCCGAGGCCGATGTC	rc	11.9048	10.3687	0	0	1	0	0	1	65	75	-6.04096
ENSG00000076641_83_0.2638	8	81897547	81897570	ENSG00000076641::PAG1	100	12.0209	37.4524	MMMMMMMMMMMMMMMMMMMMMMM	CCGAGGCCGATGTCTGGACTTCC	rc	11.9048	10.3687	0	0	1	0	1	1	60	75	-1.15401
ENSG00000076641_85_0.2631	8	81897568	81897591	ENSG00000076641::PAG1	100	12.0209	39.0838	MMMMMMMMMMMMMMMMMMMMMMM	CCTCGTAATGCTGCATGCAGGTC	rc	11.9048	10.3687	0	0	1	0	0	1	55	50	1.8411
ENSG00000076641_86_0.2620	8	81897601	81897624	ENSG00000076641::PAG1	100	12.0209	47.7126	MMMMMMMMMMMMMMMMMMMMMMX	CCTCTGAAAGAACTAAAGCAGCC	rc	11.9048	10.3687	0	0	1	0	0	0	40	50	8.10466
ENSG00000076641_87_0.1951	8	81899608	81899631	ENSG00000076641::PAG1	88.6957	18.6992	32.8009	MMMMMMMMMMMMMMMMMMMMMMM	CCCCATTGGTGAGTGCCCCATTC	rc	13.8889	18.8172	0	0	1	0	0	1	55	25	-1.99146
ENSG00000076641_88_0.1950	8	81899609	81899632	ENSG00000076641::PAG1	100	18.6992	31.5255	MMMMMMMMMMMMMMMMMMMMMMX	CCCATTGGTGAGTGCCCCATTCC	rc	13.8889	18.8172	0	0	1	0	0	0	50	25	-1.76945
ENSG00000076641_89_0.1950	8	81899610	81899633	ENSG00000076641::PAG1	100	18.6992	30.6413	MMMMMMMMMMMMMMMMMMMMMMX	CCATTGGTGAGTGCCCCATTCTC	rc	13.8889	18.8172	0	0	1	0	0	0	55	50	-2.30883
ENSG00000076641_92_0.1945	8	81899625	81899648	ENSG00000076641::PAG1	100	18.6992	40.5579	MMMMMMMMMMMMMMMMMMMMMMX	CCATTCTGCTCACTGCTGGCAGC	rc	13.8889	18.8172	0	0	1	0	0	0	60	25	3.74033
ENSG00000076641_93_0.1934	8	81899659	81899682	ENSG00000076641::PAG1	100	18.6992	38.5866	MMMMMMMMMMMMMMMMMMMMMMX	CCAGGCTAGTAACTGAACGGCTC	rc	13.8889	18.8172	0	0	1	0	0	0	55	75	1.53784
ENSG00000076641_94_0.1924	8	81899689	81899712	ENSG00000076641::PAG1	100	18.6992	52.9363	MMMMMMMMMMMMMMMMMMMMMMX	CCTTGTCTGAAGGCTGAAAACAC	rc	13.8889	18.8172	0	0	1	0	0	0	40	50	11.2911
ENSG00000076685_0_26779.10953	10	104899148	104899171	ENSG00000076685::NT5C2	100	17.3333	37.5285	MMMMMMMMMMMMMMMMMMMMMMM	GAAATTGCTACTCACCAGCAAGG	fw	21.7391	16.4835	0	0	1	0	0	1	45	50	0.892364
ENSG00000076685_0_80337.864	10	104934602	104934625	ENSG00000076685::NT5C2	100	25	35.1831	XMMMMMMMMMMMMMMMMMMMMMM	GCAAAATACTTACCGATGATAGG	fw	32.6087	19.2308	4	0	1	0	0	0	30	25	0.461683
ENSG00000076685_1_80337.880	10	104934648	104934671	ENSG00000076685::NT5C2	100	25	44.631	MMMMMMMMMMMMMMMMMMMMMMM	GCATGCTTATCCATGTTAGCAGG	fw	32.6087	19.2308	4	0	1	0	0	1	45	50	5.22488
ENSG00000076685_2_26779.10935	10	104899202	104899225	ENSG00000076685::NT5C2	100	17.3333	45.8208	XMMMMMMMMMMMMMMMMMMMMMM	GCTTTTCCATTGCTAAACTTCGG	fw	21.7391	16.4835	0	0	1	0	0	0	30	25	6.95066
ENSG00000076685_2_80337.891	10	104934683	104934706	ENSG00000076685::NT5C2	100	25	49.8165	XMMMMMMMMMMMMMMMMMMMMMM	GTTCTGTAACCGATCACTCCAGG	fw	32.6087	19.2308	4	0	1	0	0	0	45	75	8.38806
ENSG00000076685_3_26779.10948	10	104899162	104899185	ENSG00000076685::NT5C2	100	17.3333	42.6036	MMMMMMMMMMMMMMMMMMMMMMM	CCAGCAAGGGTATAATCCATATC	rc	21.7391	16.4835	0	0	1	0	0	1	40	50	3.98818
ENSG00000076685_3_80337.892	10	104934686	104934709	ENSG00000076685::NT5C2	100	25	49.758	XMMMMMMMMMMMMMMMMMMMMMM	GTGTAACCGATCACTCCAGGAGG	fw	32.6087	19.2308	4	0	1	0	0	0	55	75	8.35235
ENSG00000076685_4_26779.10933	10	104899208	104899231	ENSG00000076685::NT5C2	100	17.3333	46.0089	MMMMMMMMMMMMMMMMMMMMMMX	CCATTGCTAAACTTCGGTTCACC	rc	21.7391	16.4835	0	0	1	0	0	0	40	50	7.06545
ENSG00000076685_4_80337.868	10	104934614	104934637	ENSG00000076685::NT5C2	100	25	37.9349	MMMMMMMMMMMMMMMMMMMMMMX	CCGATGATAGGCTTCTCGACGAC	rc	32.6087	19.2308	4	0	1	0	0	0	45	25	2.14031
ENSG00000076685_5_80337.883	10	104934658	104934681	ENSG00000076685::NT5C2	100	25	36.2369	MMMMMMMMMMMMMMMMMMMMMMX	CCATGTTAGCAGGCATATCTGCC	rc	32.6087	19.2308	4	0	1	0	0	0	45	25	1.10451
ENSG00000076685_6_80337.894	10	104934692	104934715	ENSG00000076685::NT5C2	100	25	44.0246	MMMMMMMMMMMMMMMMMMMMMMX	CCGATCACTCCAGGAGGTTGACC	rc	32.6087	19.2308	4	0	1	0	0	0	50	25	5.85501
ENSG00000076685_7_80337.897	10	104934701	104934724	ENSG00000076685::NT5C2	88.6957	25	49.9432	MMMMMMMMMMMMMMMMMMMMMMX	CCAGGAGGTTGACATTTTATTTC	rc	32.6087	19.2308	4	0	1	0	0	0	30	75	8.46534
ENSG00000076685_29_0.22176	10	104865479	104865502	ENSG00000076685::NT5C2	100	20.3889	20.8519	XMMMMMMMMMMMMMMMMMMMMMM	GTCCATGTGCACAGACCAAGAGG	fw	20.6522	22.0696	0	0	1	0	0	0	50	50	-8.28037
ENSG00000076685_30_0.22172	10	104865489	104865512	ENSG00000076685::NT5C2	100	20.3889	40.3739	XMMMMMMMMMMMMMMMMMMMMMM	GCAGACCAAGAGGTTTCCATAGG	fw	20.6522	22.0696	0	0	1	0	0	0	45	50	3.62806
ENSG00000076685_33_0.21879	10	104866368	104866391	ENSG00000076685::NT5C2	100	26.6111	51.5316	XMMMMMMMMMMMMMMMMMMMMMM	GAGCAAAGCTGAGCAACTCCTGG	fw	34.4203	25.3663	0	0	1	0	0	0	50	75	9.43427
ENSG00000076685_34_0.21879	10	104866369	104866392	ENSG00000076685::NT5C2	100	26.6111	50.41	XMMMMMMMMMMMMMMMMMMMMMM	GGCAAAGCTGAGCAACTCCTGGG	fw	34.4203	25.3663	0	0	1	0	0	0	50	50	9.75008
ENSG00000076685_35_0.21879	10	104866370	104866393	ENSG00000076685::NT5C2	100	26.6111	51.2776	MMMMMMMMMMMMMMMMMMMMMMM	GCAAAGCTGAGCAACTCCTGGGG	fw	34.4203	25.3663	0	0	1	0	0	1	55	75	8.27934
ENSG00000076685_36_0.21859	10	104866430	104866453	ENSG00000076685::NT5C2	100	19.9444	27.1892	XMMMMMMMMMMMMMMMMMMMMMM	GAACCAAGGGACTCATACTCTGG	fw	23.5507	19.8718	0	0	1	0	0	0	45	50	-4.41459
ENSG00000076685_37_0.21858	10	104866431	104866454	ENSG00000076685::NT5C2	100	19.9444	28.2836	XMMMMMMMMMMMMMMMMMMMMMM	GACCAAGGGACTCATACTCTGGG	fw	23.5507	19.8718	0	0	1	0	0	0	45	50	-3.74703
ENSG00000076685_38_0.21858	10	104866432	104866455	ENSG00000076685::NT5C2	100	19.9444	25.5162	XMMMMMMMMMMMMMMMMMMMMMM	GCCAAGGGACTCATACTCTGGGG	fw	23.5507	19.8718	0	0	1	0	0	0	50	50	-5.43509
ENSG00000076685_112_0.22175	10	104865481	104865504	ENSG00000076685::NT5C2	100	20.3889	37.2655	MMMMMMMMMMMMMMMMMMMMMMX	CCATGTGCACAGACCAAGAGGTC	rc	20.6522	22.0696	0	0	1	0	0	0	50	50	1.73198
ENSG00000076685_113_0.22171	10	104865494	104865517	ENSG00000076685::NT5C2	100	20.3889	35.1854	MMMMMMMMMMMMMMMMMMMMMMX	CCAAGAGGTTTCCATAGGCATCC	rc	20.6522	22.0696	0	0	1	0	0	0	50	50	0.463096
ENSG00000076685_114_0.22167	10	104865505	104865528	ENSG00000076685::NT5C2	100	20.3889	34.6474	MMMMMMMMMMMMMMMMMMMMMMX	CCATAGGCATCGACTTTCAAAAC	rc	20.6522	22.0696	0	0	1	0	0	0	40	50	0.134938
ENSG00000076685_115_0.22158	10	104865532	104865555	ENSG00000076685::NT5C2	100	17.0556	42.5929	MMMMMMMMMMMMMMMMMMMMMMX	CCATACAGTGTGTCAAAGACAAC	rc	20.6522	16.5751	0	0	1	0	0	0	40	25	4.98165
ENSG00000076685_116_0.22150	10	104865556	104865579	ENSG00000076685::NT5C2	100	17.0556	54.3739	MMMMMMMMMMMMMMMMMMMMMMX	CCCCTATGTGAAAATGAAGACAC	rc	20.6522	16.5751	0	0	1	0	0	0	30	25	12.1681
ENSG00000076685_119_0.21887	10	104866345	104866368	ENSG00000076685::NT5C2	88.6957	26.6111	42.8384	MMMMMMMMMMMMMMMMMMMMMMX	CCTGGTAGGGAATGTAGAATCAC	rc	34.4203	25.3663	0	0	1	0	0	0	40	50	5.13142
ENSG00000076685_120_0.21873	10	104866386	104866409	ENSG00000076685::NT5C2	100	26.6111	49.8858	MMMMMMMMMMMMMMMMMMMMMMX	CCTGGGGATAGCCAATAGAAACC	rc	34.4203	25.3663	0	0	1	0	0	0	45	100	8.43036
ENSG00000076685_121_0.21858	10	104866433	104866456	ENSG00000076685::NT5C2	100	19.9444	33.7701	MMMMMMMMMMMMMMMMMMMMMMX	CCAAGGGACTCATACTCTGGGGC	rc	23.5507	19.8718	0	0	1	0	0	0	55	75	-1.40026
ENSG00000076685_154_0.25965	10	104854110	104854133	ENSG00000076685::NT5C2	100	12.6908	46.4819	MMMMMMMMMMMMMMMMMMMMMMX	CCACCTGACGCAGTACTGTGCCC	rc	13.7516	12.8685	0	0	1	0	0	0	60	75	6.35397
ENSG00000076685_155_0.25964	10	104854113	104854136	ENSG00000076685::NT5C2	100	12.6908	53.4595	MMMMMMMMMMMMMMMMMMMMMMX	CCTGACGCAGTACTGTGCCTTCC	rc	13.7516	12.8685	0	0	1	0	0	0	55	75	10.6103
ENSG00000077264_0_141542.4	X	110366320	110366343	ENSG00000077264::PAK3	100	49.1422	45.6015	XMMMMMMMMMMMMMMMMMMMMMM	GTGTAACTGAAAATGTCTGACGG	fw	55.719	43.0556	9	0	1	0	0	0	30	50	6.8169
ENSG00000077264_1_141542.2	X	110366325	110366348	ENSG00000077264::PAK3	100	49.1422	46.7245	XMMMMMMMMMMMMMMMMMMMMMM	GCTGAAAATGTCTGACGGTCTGG	fw	55.719	43.0556	9	0	1	0	0	0	45	75	6.50194
ENSG00000077264_2_141542.9	X	110366360	110366383	ENSG00000077264::PAK3	100	49.1422	49.8663	XMMMMMMMMMMMMMMMMMMMMMM	GACCCCCGGCTCCTCCACTGAGG	fw	55.719	43.0556	9	0	1	0	0	0	70	50	9.41842
ENSG00000077264_3_141542.15	X	110366378	110366401	ENSG00000077264::PAK3	100	49.1422	44.2181	XMMMMMMMMMMMMMMMMMMMMMM	GGAGGATGAATAGTAACAACCGG	fw	55.719	43.0556	9	0	1	0	0	0	35	50	5.97305
ENSG00000077264_4_141542.15	X	110366379	110366402	ENSG00000077264::PAK3	100	49.1422	41.1153	MMMMMMMMMMMMMMMMMMMMMMM	GAGGATGAATAGTAACAACCGGG	fw	55.719	43.0556	9	0	1	0	0	1	40	50	3.08031
ENSG00000077264_6_141542.45	X	110366470	110366493	ENSG00000077264::PAK3	100	42.5245	56.3233	XMMMMMMMMMMMMMMMMMMMMMM	GGGCTTCGCTCTATCTTCCCAGG	fw	55.719	43.0556	0	0	1	0	0	0	55	75	12.3572
ENSG00000077264_7_141542.46	X	110366473	110366496	ENSG00000077264::PAK3	100	42.5245	47.506	XMMMMMMMMMMMMMMMMMMMMMM	GTTCGCTCTATCTTCCCAGGAGG	fw	55.719	43.0556	0	0	1	0	0	0	55	75	6.97866
ENSG00000077264_8_141542.47	X	110366476	110366499	ENSG00000077264::PAK3	100	42.5245	35.6173	XMMMMMMMMMMMMMMMMMMMMMM	GGCTCTATCTTCCCAGGAGGAGG	fw	55.719	43.0556	0	0	1	0	0	0	60	75	-0.273419
ENSG00000077264_9_141542.48	X	110366477	110366500	ENSG00000077264::PAK3	100	42.5245	33.3337	MMMMMMMMMMMMMMMMMMMMMMM	GCTCTATCTTCCCAGGAGGAGGG	fw	55.719	43.0556	0	0	1	0	0	1	55	50	-1.66643
ENSG00000077264_10_141542.48	X	110366478	110366501	ENSG00000077264::PAK3	100	42.5245	38.8399	XMMMMMMMMMMMMMMMMMMMMMM	GTCTATCTTCCCAGGAGGAGGGG	fw	55.719	43.0556	0	0	1	0	0	0	55	75	1.69234
ENSG00000077264_11_141542.56	X	110366503	110366526	ENSG00000077264::PAK3	100	42.5245	46.8493	XMMMMMMMMMMMMMMMMMMMMMM	GAAAGTAAAGTATCAGTGGCCGG	fw	55.719	43.0556	0	0	1	0	0	0	35	75	6.57809
ENSG00000077264_12_141542.57	X	110366504	110366527	ENSG00000077264::PAK3	100	42.5245	48.0087	XMMMMMMMMMMMMMMMMMMMMMM	GAAGTAAAGTATCAGTGGCCGGG	fw	55.719	43.0556	0	0	1	0	0	0	40	100	7.28528
ENSG00000077264_14_141542.6346	X	110385373	110385396	ENSG00000077264::PAK3	100	28.5539	35.9311	XMMMMMMMMMMMMMMMMMMMMMM	GTTTGAGCATACGATTCATGTGG	fw	32.1895	32.4495	0	0	1	0	0	0	40	50	0.917978
ENSG00000077264_15_141542.6347	X	110385374	110385397	ENSG00000077264::PAK3	100	28.5539	38.399	XMMMMMMMMMMMMMMMMMMMMMM	GTTGAGCATACGATTCATGTGGG	fw	32.1895	32.4495	0	0	1	0	0	0	35	25	2.42342
ENSG00000077264_16_141542.6347	X	110385375	110385398	ENSG00000077264::PAK3	100	28.5539	42.3442	XMMMMMMMMMMMMMMMMMMMMMM	GTGAGCATACGATTCATGTGGGG	fw	32.1895	32.4495	0	0	1	0	0	0	40	50	4.82994
ENSG00000077264_17_141542.6353	X	110385392	110385415	ENSG00000077264::PAK3	100	28.5539	45.2539	MMMMMMMMMMMMMMMMMMMMMMM	GTGGGGTTTGATGCAGTCACCGG	fw	32.1895	32.4495	0	0	1	0	0	1	55	50	5.60487
ENSG00000077264_18_141542.6353	X	110385393	110385416	ENSG00000077264::PAK3	100	28.5539	45.3612	XMMMMMMMMMMMMMMMMMMMMMM	GGGGGTTTGATGCAGTCACCGGG	fw	32.1895	32.4495	0	0	1	0	0	0	55	75	5.67036
ENSG00000077264_19_141542.6353	X	110385394	110385417	ENSG00000077264::PAK3	100	28.5539	48.3337	MMMMMMMMMMMMMMMMMMMMMMM	GGGGTTTGATGCAGTCACCGGGG	fw	32.1895	32.4495	0	0	1	0	1	1	60	75	5.48353
ENSG00000077264_34_141542.9	X	110366362	110366385	ENSG00000077264::PAK3	100	49.1422	43.1198	MMMMMMMMMMMMMMMMMMMMMMX	CCCCCGGCTCCTCCACTGAGGAC	rc	55.719	43.0556	9	0	1	0	0	0	65	100	4.3031
ENSG00000077264_35_141542.10	X	110366363	110366386	ENSG00000077264::PAK3	100	49.1422	46.8069	MMMMMMMMMMMMMMMMMMMMMMX	CCCCGGCTCCTCCACTGAGGATC	rc	55.719	43.0556	9	0	1	0	0	0	65	100	6.55222
ENSG00000077264_36_141542.10	X	110366364	110366387	ENSG00000077264::PAK3	100	49.1422	41.0857	MMMMMMMMMMMMMMMMMMMMMMX	CCCGGCTCCTCCACTGAGGATGC	rc	55.719	43.0556	9	0	1	0	0	0	60	75	3.06228
ENSG00000077264_37_141542.10	X	110366365	110366388	ENSG00000077264::PAK3	100	49.1422	40.9964	MMMMMMMMMMMMMMMMMMMMMMX	CCGGCTCCTCCACTGAGGATGAC	rc	55.719	43.0556	9	0	1	0	0	0	55	75	3.00779
ENSG00000077264_38_141542.12	X	110366371	110366394	ENSG00000077264::PAK3	100	49.1422	53.8764	MMMMMMMMMMMMMMMMMMMMMMX	CCTCCACTGAGGATGAATAGTAC	rc	55.719	43.0556	9	0	1	0	0	0	40	75	10.8646
ENSG00000077264_39_141542.13	X	110366374	110366397	ENSG00000077264::PAK3	100	49.1422	49.7325	MMMMMMMMMMMMMMMMMMMMMMX	CCACTGAGGATGAATAGTAACAC	rc	55.719	43.0556	9	0	1	0	0	0	35	50	9.33684
ENSG00000077264_40_141542.21	X	110366397	110366420	ENSG00000077264::PAK3	100	49.1422	28.6325	MMMMMMMMMMMMMMMMMMMMMMM	CCGGGATTCTTCAGCACTCAACC	rc	55.719	43.0556	9	0	1	0	1	1	50	50	-5.53415
ENSG00000077264_42_141542.35	X	110366438	110366461	ENSG00000077264::PAK3	100	42.5245	49.3289	MMMMMMMMMMMMMMMMMMMMMMX	CCATGGCCCCTGAAGAGAAGAAC	rc	55.719	43.0556	0	0	1	0	0	0	50	75	8.09064
ENSG00000077264_43_141542.45	X	110366468	110366491	ENSG00000077264::PAK3	100	42.5245	48.938	MMMMMMMMMMMMMMMMMMMMMMX	CCAGGCTTCGCTCTATCTTCCCC	rc	55.719	43.0556	0	0	1	0	0	0	55	75	7.85221
ENSG00000077264_45_141542.6338	X	110385349	110385372	ENSG00000077264::PAK3	83.0435	28.5539	30.6993	MMMMMMMMMMMMMMMMMMMMMMX	CCCAGAGATCTCTCTTCCTTCAC	rc	32.1895	32.4495	0	0	1	0	0	0	45	50	-2.27343
ENSG00000077264_46_141542.6339	X	110385350	110385373	ENSG00000077264::PAK3	100	28.5539	34.6298	MMMMMMMMMMMMMMMMMMMMMMX	CCAGAGATCTCTCTTCCTTCAGC	rc	32.1895	32.4495	0	0	1	0	0	0	45	50	0.124159
ENSG00000077264_47_141542.6344	X	110385365	110385388	ENSG00000077264::PAK3	100	28.5539	39.2854	MMMMMMMMMMMMMMMMMMMMMMX	CCTTCAGACTTTGAGCATACGAC	rc	32.1895	32.4495	0	0	1	0	0	0	40	50	2.96412
ENSG00000077782_0_43272.70	8	38314861	38314884	ENSG00000077782::FGFR1	100	36.8173	44.8933	MMMMMMMMMMMMMMMMMMMMMMM	GCCAGCACCTTACCTTGTTCAGG	fw	44.2943	32.0216	11	0	1	0	0	1	55	50	5.38489
ENSG00000077782_1_43272.69	8	38314866	38314889	ENSG00000077782::FGFR1	100	36.8173	55.9075	XMMMMMMMMMMMMMMMMMMMMMM	GACCTTACCTTGTTCAGGCAAGG	fw	44.2943	32.0216	11	0	1	0	0	0	50	75	12.1035
ENSG00000077782_2_43272.67	8	38314870	38314893	ENSG00000077782::FGFR1	100	36.8173	45.2626	XMMMMMMMMMMMMMMMMMMMMMM	GTACCTTGTTCAGGCAAGGTCGG	fw	44.2943	32.0216	11	0	1	0	0	0	45	50	6.61019
ENSG00000077782_3_43272.67	8	38314871	38314894	ENSG00000077782::FGFR1	100	36.8173	45.2824	XMMMMMMMMMMMMMMMMMMMMMM	GACCTTGTTCAGGCAAGGTCGGG	fw	44.2943	32.0216	11	0	1	0	0	0	50	75	5.62228
ENSG00000077782_4_43272.67	8	38314872	38314895	ENSG00000077782::FGFR1	100	36.8173	44.1869	XMMMMMMMMMMMMMMMMMMMMMM	GCCTTGTTCAGGCAAGGTCGGGG	fw	44.2943	32.0216	11	0	1	0	0	0	55	75	4.95401
ENSG00000077782_5_43272.65	8	38314876	38314899	ENSG00000077782::FGFR1	100	36.8173	38.2297	XMMMMMMMMMMMMMMMMMMMMMM	GGTTCAGGCAAGGTCGGGGACGG	fw	44.2943	32.0216	11	0	1	0	0	0	60	75	1.32009
ENSG00000077782_6_43272.59	8	38314896	38314919	ENSG00000077782::FGFR1	100	36.8173	37.6233	XMMMMMMMMMMMMMMMMMMMMMM	GGGCCTAGCGGTGCAGAGTGTGG	fw	44.2943	32.0216	11	0	1	0	0	0	70	50	1.95018
ENSG00000077782_7_43272.37	8	38314962	38314985	ENSG00000077782::FGFR1	100	38.2298	38.5681	XMMMMMMMMMMMMMMMMMMMMMM	GATCCCAGTTCTGCAGTTAGAGG	fw	46.5465	33.179	11	0	1	0	0	0	50	25	2.52654
ENSG00000077782_8_43272.35	8	38314966	38314989	ENSG00000077782::FGFR1	100	21.2806	48.6241	XMMMMMMMMMMMMMMMMMMMMMM	GCAGTTCTGCAGTTAGAGGTTGG	fw	1.5015	28.5494	11	0	1	0	0	0	50	50	8.66071
ENSG00000077782_9_43272.27	8	38314990	38315013	ENSG00000077782::FGFR1	100	21.2806	50.8313	MMMMMMMMMMMMMMMMMMMMMMM	GACAAGGCTCCACATCTCCATGG	fw	1.5015	28.5494	11	0	1	0	0	1	55	50	9.00712
ENSG00000077782_14_43272.72	8	38314855	38314878	ENSG00000077782::FGFR1	100	36.8173	45.9881	MMMMMMMMMMMMMMMMMMMMMMX	CCCCCAGCCAGCACCTTACCTTC	rc	44.2943	32.0216	11	0	1	0	0	0	60	75	6.05275
ENSG00000077782_15_43272.72	8	38314856	38314879	ENSG00000077782::FGFR1	100	36.8173	46.8991	MMMMMMMMMMMMMMMMMMMMMMX	CCCCAGCCAGCACCTTACCTTGC	rc	44.2943	32.0216	11	0	1	0	0	0	55	75	6.60843
ENSG00000077782_16_14424.9738	8	38285859	38285882	ENSG00000077782::FGFR1	100	19.0443	50.2756	XMMMMMMMMMMMMMMMMMMMMMM	GTCACGCATACGGTTTGGTTTGG	fw	20.3453	20.2932	0	0	1	0	0	0	50	50	9.66809
ENSG00000077782_16_43272.72	8	38314857	38314880	ENSG00000077782::FGFR1	100	36.8173	45.4273	MMMMMMMMMMMMMMMMMMMMMMX	CCCAGCCAGCACCTTACCTTGTC	rc	44.2943	32.0216	11	0	1	0	0	0	50	75	5.71064
ENSG00000077782_17_43272.71	8	38314858	38314881	ENSG00000077782::FGFR1	100	36.8173	50.529	MMMMMMMMMMMMMMMMMMMMMMM	CCAGCCAGCACCTTACCTTGTTC	rc	44.2943	32.0216	11	0	1	0	0	1	55	75	7.82269
ENSG00000077782_18_14424.9718	8	38285919	38285942	ENSG00000077782::FGFR1	100	19.0443	17.052	XMMMMMMMMMMMMMMMMMMMMMM	GTCATCATCATCATCCTCCGAGG	fw	20.3453	20.2932	0	0	1	0	0	0	45	75	-11.5983
ENSG00000077782_18_43272.70	8	38314862	38314885	ENSG00000077782::FGFR1	100	36.8173	45.5157	MMMMMMMMMMMMMMMMMMMMMMM	CCAGCACCTTACCTTGTTCAGGC	rc	44.2943	32.0216	11	0	1	0	0	1	55	75	4.76457
ENSG00000077782_19_14424.9717	8	38285922	38285945	ENSG00000077782::FGFR1	100	19.0443	20.6409	XMMMMMMMMMMMMMMMMMMMMMM	GTCATCATCATCCTCCGAGGAGG	fw	20.3453	20.2932	0	0	1	0	0	0	50	75	-9.40907
ENSG00000077782_19_43272.68	8	38314868	38314891	ENSG00000077782::FGFR1	100	36.8173	52.8181	MMMMMMMMMMMMMMMMMMMMMMM	CCTTACCTTGTTCAGGCAAGGTC	rc	44.2943	32.0216	11	0	1	0	0	1	50	50	10.219
ENSG00000077782_20_14424.9716	8	38285923	38285946	ENSG00000077782::FGFR1	100	19.0443	18.1813	XMMMMMMMMMMMMMMMMMMMMMM	GCATCATCATCCTCCGAGGAGGG	fw	20.3453	20.2932	0	0	1	0	0	0	50	50	-9.90941
ENSG00000077782_20_43272.66	8	38314873	38314896	ENSG00000077782::FGFR1	100	36.8173	46.2306	MMMMMMMMMMMMMMMMMMMMMMX	CCTTGTTCAGGCAAGGTCGGGGC	rc	44.2943	32.0216	11	0	1	0	0	0	60	25	7.20064
ENSG00000077782_21_14424.9716	8	38285924	38285947	ENSG00000077782::FGFR1	100	19.0443	30.2818	XMMMMMMMMMMMMMMMMMMMMMM	GATCATCATCCTCCGAGGAGGGG	fw	20.3453	20.2932	0	0	1	0	0	0	55	75	-3.52807
ENSG00000077782_21_43272.58	8	38314899	38314922	ENSG00000077782::FGFR1	100	36.8173	55.5431	MMMMMMMMMMMMMMMMMMMMMMX	CCTAGCGGTGCAGAGTGTGGCTC	rc	44.2943	32.0216	11	0	1	0	0	0	65	75	11.8813
ENSG00000077782_22_14424.9712	8	38285937	38285960	ENSG00000077782::FGFR1	100	19.0443	45.186	XMMMMMMMMMMMMMMMMMMMMMM	GGAGGAGGGGAGAGCATCTATGG	fw	20.3453	20.2932	0	0	1	0	0	0	60	25	6.56346
ENSG00000077782_22_43272.40	8	38314953	38314976	ENSG00000077782::FGFR1	100	38.2298	32.5576	MMMMMMMMMMMMMMMMMMMMMMM	CCAGCTCCACATCCCAGTTCTGC	rc	46.5465	33.179	11	0	1	0	0	1	60	75	-3.13987
ENSG00000077782_24_43272.36	8	38314965	38314988	ENSG00000077782::FGFR1	100	21.2806	44.19	MMMMMMMMMMMMMMMMMMMMMMX	CCCAGTTCTGCAGTTAGAGGTTC	rc	1.5015	28.5494	11	0	1	0	0	0	45	25	5.95592
ENSG00000077782_25_43272.35	8	38314966	38314989	ENSG00000077782::FGFR1	100	21.2806	44.4102	MMMMMMMMMMMMMMMMMMMMMMX	CCAGTTCTGCAGTTAGAGGTTGC	rc	1.5015	28.5494	11	0	1	0	0	0	50	50	6.09021
ENSG00000077782_26_43272.22	8	38315007	38315030	ENSG00000077782::FGFR1	100	19.8682	70.1589	MMMMMMMMMMMMMMMMMMMMMMX	CCATGGATACTCCACAGTGAGCC	rc	1.5015	26.2346	11	0	1	0	0	0	50	50	21.7969
ENSG00000077782_67_14424.9724	8	38285900	38285923	ENSG00000077782::FGFR1	100	19.0443	23.0552	MMMMMMMMMMMMMMMMMMMMMMX	CCTCTGAAGAGGAGTCATCATCC	rc	20.3453	20.2932	0	0	1	0	0	0	45	50	-6.93635
ENSG00000077782_68_14424.9713	8	38285933	38285956	ENSG00000077782::FGFR1	100	19.0443	18.143	MMMMMMMMMMMMMMMMMMMMMMX	CCTCCGAGGAGGGGAGAGCATCC	rc	20.3453	20.2932	0	0	1	0	0	0	65	75	-10.9328
ENSG00000078579_0_0.2943	8	16850709	16850732	ENSG00000078579::FGF20	100	38.8889	48.1085	XMMMMMMMMMMMMMMMMMMMMMM	GAAGTGCCACAAAATACCTGCGG	fw	37.8788	37.8788	0	0	1	0	0	0	40	75	7.3462
ENSG00000078579_0_2503.2115	8	16853195	16853218	ENSG00000078579::FGF20	100	25	29.9947	MMMMMMMMMMMMMMMMMMMMMMM	CCAAGATAGAGACCACTGTCCAC	rc	22.7273	22.7273	0	0	1	0	0	1	50	25	-3.70321
ENSG00000078579_0_7509.99	8	16859241	16859264	ENSG00000078579::FGF20	100	87.5	46.0555	MMMMMMMMMMMMMMMMMMMMMMM	GATGCTAGTACGTACCGAAGAGG	fw	90.9091	90.9091	0	0	1	0	0	1	50	50	6.09387
ENSG00000078579_1_0.2916	8	16850791	16850814	ENSG00000078579::FGF20	100	38.8889	41.2391	XMMMMMMMMMMMMMMMMMMMMMM	GTGCTCCCTAAAGATGCATTCGG	fw	37.8788	37.8788	0	0	1	0	0	0	45	25	4.15588
ENSG00000078579_1_7509.97	8	16859247	16859270	ENSG00000078579::FGF20	100	87.5	42.0511	XMMMMMMMMMMMMMMMMMMMMMM	GGTACGTACCGAAGAGGCTGTGG	fw	90.9091	90.9091	0	0	1	0	0	0	55	75	3.65117
ENSG00000078579_2_0.2987	8	16850577	16850600	ENSG00000078579::FGF20	88.6957	43.0556	37.1169	XMMMMMMMMMMMMMMMMMMMMMM	GACTTCAAGTGTACATCAGTAGG	fw	37.8788	37.8788	0	1	1	0	0	0	40	50	1.64128
ENSG00000078579_3_0.2982	8	16850594	16850617	ENSG00000078579::FGF20	100	43.0556	54.1248	XMMMMMMMMMMMMMMMMMMMMMM	GGTAGGTCCTTGTACAATTCTGG	fw	37.8788	37.8788	0	1	1	0	0	0	40	25	12.0161
ENSG00000078579_4_0.2978	8	16850606	16850629	ENSG00000078579::FGF20	100	43.0556	17.4975	XMMMMMMMMMMMMMMMMMMMMMM	GACAATTCTGGAACTCTTTCTGG	fw	37.8788	37.8788	0	1	1	0	0	0	35	25	-10.3265
ENSG00000078579_4_7509.82	8	16859292	16859315	ENSG00000078579::FGF20	100	87.5	22.7175	XMMMMMMMMMMMMMMMMMMMMMM	GGCCGTCGGGCAGGATCTGCAGG	fw	90.9091	90.9091	0	0	1	0	0	0	70	75	-8.1423
ENSG00000078579_5_0.2975	8	16850615	16850638	ENSG00000078579::FGF20	100	43.0556	32.5798	MMMMMMMMMMMMMMMMMMMMMMM	GGAACTCTTTCTGGATCCACTGG	fw	37.8788	37.8788	0	1	1	0	1	1	50	75	-4.12632
ENSG00000078579_5_2503.2093	8	16853259	16853282	ENSG00000078579::FGF20	100	25	41.9123	MMMMMMMMMMMMMMMMMMMMMMM	CCAAGATACCTGCATATGTAAAC	rc	22.7273	22.7273	0	0	1	0	0	1	35	25	3.56652
ENSG00000078579_6_0.2973	8	16850621	16850644	ENSG00000078579::FGF20	100	43.0556	46.5035	XMMMMMMMMMMMMMMMMMMMMMM	GTTTCTGGATCCACTGGTCTAGG	fw	37.8788	37.8788	0	1	1	0	0	0	50	50	7.36712
ENSG00000078579_6_7509.79	8	16859302	16859325	ENSG00000078579::FGF20	100	87.5	43.8271	XMMMMMMMMMMMMMMMMMMMMMM	GAGGATCTGCAGGTGGAAGCCGG	fw	90.9091	90.9091	0	0	1	0	0	0	60	50	5.73455
ENSG00000078579_7_0.2962	8	16850653	16850676	ENSG00000078579::FGF20	100	43.0556	54.1171	XMMMMMMMMMMMMMMMMMMMMMM	GGTAAATTTCTGATGCCTCTTGG	fw	37.8788	37.8788	0	1	1	0	0	0	35	50	12.0115
ENSG00000078579_7_7509.77	8	16859307	16859330	ENSG00000078579::FGF20	100	87.5	39.2669	XMMMMMMMMMMMMMMMMMMMMMM	GCTGCAGGTGGAAGCCGGTGCGG	fw	90.9091	90.9091	0	0	1	0	0	0	65	75	1.95279
ENSG00000078579_8_0.2947	8	16850699	16850722	ENSG00000078579::FGF20	100	38.8889	61.4231	MMMMMMMMMMMMMMMMMMMMMMX	CCGTCTTTGTTAAGTGCCACAAC	rc	37.8788	37.8788	0	0	1	0	0	0	35	25	16.4681
ENSG00000078579_8_7509.72	8	16859322	16859345	ENSG00000078579::FGF20	100	87.5	34.1522	XMMMMMMMMMMMMMMMMMMMMMM	GGGTGCGGCAATAGAGCTGCCGG	fw	90.9091	90.9091	0	0	1	0	0	0	65	75	-1.16715
ENSG00000078579_9_0.2941	8	16850715	16850738	ENSG00000078579::FGF20	100	38.8889	58.3342	MMMMMMMMMMMMMMMMMMMMMMX	CCACAAAATACCTGCGGCCAGTC	rc	37.8788	37.8788	0	0	1	0	0	0	55	25	14.5838
ENSG00000078579_9_7509.71	8	16859325	16859348	ENSG00000078579::FGF20	100	87.5	30.0891	XMMMMMMMMMMMMMMMMMMMMMM	GGCGGCAATAGAGCTGCCGGCGG	fw	90.9091	90.9091	0	0	1	0	0	0	65	100	-3.64566
ENSG00000078579_10_0.2936	8	16850732	16850755	ENSG00000078579::FGF20	100	38.8889	30.6053	MMMMMMMMMMMMMMMMMMMMMMX	CCAGTGTCTCCATGTTTATATAC	rc	37.8788	37.8788	0	0	1	0	0	0	30	50	-2.33078
ENSG00000078579_10_7509.24	8	16859466	16859489	ENSG00000078579::FGF20	100	50	30.7379	MMMMMMMMMMMMMMMMMMMMMMM	GGAAATGCGAACCCACCTGCTGG	fw	45.4545	45.4545	1	0	1	0	1	1	60	75	-5.2499
ENSG00000078579_11_0.2914	8	16850796	16850819	ENSG00000078579::FGF20	100	38.8889	38.6344	MMMMMMMMMMMMMMMMMMMMMMX	CCCTAAAGATGCATTCGGAAGTC	rc	37.8788	37.8788	0	0	1	0	0	0	35	0	2.56701
ENSG00000078579_12_0.2914	8	16850797	16850820	ENSG00000078579::FGF20	100	38.8889	40.0716	MMMMMMMMMMMMMMMMMMMMMMX	CCTAAAGATGCATTCGGAAGTAC	rc	37.8788	37.8788	0	0	1	0	0	0	35	25	3.44368
ENSG00000078579_12_7509.9	8	16859512	16859535	ENSG00000078579::FGF20	100	50	44.1482	XMMMMMMMMMMMMMMMMMMMMMM	GAAGCCCCCGACTTCGGCTAAGG	fw	45.4545	45.4545	1	0	1	0	0	0	60	50	5.9304
ENSG00000078579_13_7509.9	8	16859513	16859536	ENSG00000078579::FGF20	100	50	40.5105	XMMMMMMMMMMMMMMMMMMMMMM	GAGCCCCCGACTTCGGCTAAGGG	fw	45.4545	45.4545	1	0	1	0	0	0	60	25	3.71139
ENSG00000078579_14_0.2979	8	16850601	16850624	ENSG00000078579::FGF20	100	43.0556	40.9888	MMMMMMMMMMMMMMMMMMMMMMX	CCTTGTACAATTCTGGAACTCTC	rc	37.8788	37.8788	0	1	1	0	0	0	35	25	4.00315
ENSG00000078579_14_7509.6	8	16859521	16859544	ENSG00000078579::FGF20	100	50	48.3337	MMMMMMMMMMMMMMMMMMMMMMM	GACTTCGGCTAAGGGAGCCATGG	fw	45.4545	45.4545	1	0	1	0	0	1	60	75	6.48353
ENSG00000078579_15_0.2969	8	16850631	16850654	ENSG00000078579::FGF20	100	43.0556	42.9977	MMMMMMMMMMMMMMMMMMMMMMX	CCACTGGTCTAGGTAAGAAATGC	rc	37.8788	37.8788	0	1	1	0	0	0	40	75	4.22857
ENSG00000078579_15_7509.5	8	16859524	16859547	ENSG00000078579::FGF20	100	50	48.7512	XMMMMMMMMMMMMMMMMMMMMMM	GTCGGCTAAGGGAGCCATGGAGG	fw	45.4545	45.4545	1	0	1	0	0	0	60	50	8.7382
ENSG00000078579_16_7509.5	8	16859525	16859548	ENSG00000078579::FGF20	100	50	50.0073	XMMMMMMMMMMMMMMMMMMMMMM	GCGGCTAAGGGAGCCATGGAGGG	fw	45.4545	45.4545	1	0	1	0	0	0	60	50	9.50442
ENSG00000080224_0_0.104516	3	96533531	96533554	ENSG00000080224::EPHA6	100	17.4242	34.7416	MMMMMMMMMMMMMMMMMMMMMMM	GAAGCAGCTGCACCTGCAACTGG	fw	17.8571	16.3934	2	0	1	0	0	1	60	50	-0.807616
ENSG00000080224_1_0.104515	3	96533532	96533555	ENSG00000080224::EPHA6	100	17.4242	34.3732	XMMMMMMMMMMMMMMMMMMMMMM	GAGCAGCTGCACCTGCAACTGGG	fw	17.8571	16.3934	2	0	1	0	0	0	55	25	-0.0323765
ENSG00000080224_4_468960.106780	3	97167422	97167445	ENSG00000080224::EPHA6	100	12.5722	42.0522	XMMMMMMMMMMMMMMMMMMMMMM	GGCTGACCTACTCTTCCACAAGG	fw	1.27551	24.395	0	0	1	0	0	0	50	50	4.65184
ENSG00000080224_5_468960.106790	3	97167451	97167474	ENSG00000080224::EPHA6	84.3478	14.8449	51.6752	MMMMMMMMMMMMMMMMMMMMMMM	GCCCCCAGTGTCATCATCACAGG	fw	1.27551	24.395	3	0	1	0	0	1	60	50	9.52185
ENSG00000080224_6_468960.106808	3	97167505	97167528	ENSG00000080224::EPHA6	100	14.8449	41.1291	XMMMMMMMMMMMMMMMMMMMMMM	GTCCGAGTGAGAACTGCGACAGG	fw	1.27551	24.395	3	0	1	0	0	0	55	75	3.08873
ENSG00000080224_7_468960.106811	3	97167514	97167537	ENSG00000080224::EPHA6	100	14.8449	49.2355	XMMMMMMMMMMMMMMMMMMMMMM	GGAACTGCGACAGGATACAGTGG	fw	1.27551	24.395	3	0	1	0	0	0	50	50	9.03368
ENSG00000080224_8_468960.106829	3	97167569	97167592	ENSG00000080224::EPHA6	100	18.6328	48.1335	XMMMMMMMMMMMMMMMMMMMMMM	GTGAAAGTAAGTTTCACACAAGG	fw	10.2041	24.395	3	0	1	0	0	0	30	50	8.36145
ENSG00000080224_14_468960.115701	3	97194185	97194208	ENSG00000080224::EPHA6	100	16.7298	29.6296	XMMMMMMMMMMMMMMMMMMMMMM	GTCTGTTTCAGCTTCTGACATGG	fw	16.1458	14.8224	3	0	1	0	0	0	45	50	-2.92596
ENSG00000080224_15_468960.115706	3	97194198	97194221	ENSG00000080224::EPHA6	100	16.7298	49.7435	XMMMMMMMMMMMMMMMMMMMMMM	GCTGACATGGCAGCAGAACAAGG	fw	16.1458	14.8224	3	0	1	0	0	0	50	25	9.34352
ENSG00000080224_16_468960.115717	3	97194231	97194254	ENSG00000080224::EPHA6	100	16.7298	35.5516	MMMMMMMMMMMMMMMMMMMMMMM	GTGATAGCCACCGCCGCTGTTGG	fw	16.1458	14.8224	3	0	1	0	0	1	65	50	-0.313513
ENSG00000080224_17_468960.115718	3	97194234	97194257	ENSG00000080224::EPHA6	100	16.7298	37.6543	XMMMMMMMMMMMMMMMMMMMMMM	GTAGCCACCGCCGCTGTTGGCGG	fw	16.1458	14.8224	3	0	1	0	0	0	65	50	1.96913
ENSG00000080224_19_468960.115733	3	97194280	97194303	ENSG00000080224::EPHA6	100	16.7298	41.426	XMMMMMMMMMMMMMMMMMMMMMM	GTTTATTCTTCTTGATCACTGGG	fw	16.1458	14.8224	3	0	1	0	0	0	30	50	4.26986
ENSG00000080224_20_468960.115734	3	97194283	97194306	ENSG00000080224::EPHA6	100	16.7298	39.132	XMMMMMMMMMMMMMMMMMMMMMM	GATTCTTCTTGATCACTGGGAGG	fw	16.1458	14.8224	3	0	1	0	0	0	40	75	1.87055
ENSG00000080224_35_468960.106776	3	97167408	97167431	ENSG00000080224::EPHA6	88.6957	12.5722	33.4661	MMMMMMMMMMMMMMMMMMMMMMX	CCAGGAACATGAGCAGCTGACCC	rc	1.27551	24.395	0	0	1	0	0	0	55	50	-0.585657
ENSG00000080224_36_468960.106788	3	97167446	97167469	ENSG00000080224::EPHA6	100	14.8449	38.6511	MMMMMMMMMMMMMMMMMMMMMMM	CCAAAGCCCCCAGTGTCATCATC	rc	1.27551	24.395	3	0	1	0	0	1	55	50	1.57719
ENSG00000080224_37_0.104459	3	96533700	96533723	ENSG00000080224::EPHA6	100	28.0303	47.0558	MMMMMMMMMMMMMMMMMMMMMMM	GCTGCCGCCACTTCTCTTTAAGG	fw	26.7857	32.7869	1	0	1	0	0	1	55	0	6.70402
ENSG00000080224_38_0.104459	3	96533701	96533724	ENSG00000080224::EPHA6	100	28.0303	42.9866	XMMMMMMMMMMMMMMMMMMMMMM	GTGCCGCCACTTCTCTTTAAGGG	fw	26.7857	32.7869	1	0	1	0	0	0	50	0	5.2218
ENSG00000080224_39_0.104457	3	96533706	96533729	ENSG00000080224::EPHA6	100	28.0303	40.6056	MMMMMMMMMMMMMMMMMMMMMMM	GCCACTTCTCTTTAAGGGAGAGG	fw	26.7857	32.7869	1	0	1	0	0	1	50	75	1.76943
ENSG00000080224_39_468960.106791	3	97167454	97167477	ENSG00000080224::EPHA6	100	14.8449	44.4496	MMMMMMMMMMMMMMMMMMMMMMX	CCCAGTGTCATCATCACAGGTCC	rc	1.27551	24.395	3	0	1	0	0	0	45	50	6.11426
ENSG00000080224_40_0.104443	3	96533748	96533771	ENSG00000080224::EPHA6	100	31.8182	49.5131	XMMMMMMMMMMMMMMMMMMMMMM	GCATGGGGGGCTGCGAAGTCCGG	fw	35.7143	32.7869	1	0	1	0	0	0	70	50	9.20302
ENSG00000080224_40_468960.106791	3	97167455	97167478	ENSG00000080224::EPHA6	100	14.8449	38.1514	MMMMMMMMMMMMMMMMMMMMMMX	CCAGTGTCATCATCACAGGTCTC	rc	1.27551	24.395	3	0	1	0	0	0	45	50	2.27237
ENSG00000080224_41_0.104443	3	96533749	96533772	ENSG00000080224::EPHA6	100	31.8182	43.8795	XMMMMMMMMMMMMMMMMMMMMMM	GATGGGGGGCTGCGAAGTCCGGG	fw	35.7143	32.7869	1	0	1	0	0	0	70	75	4.76647
ENSG00000080224_41_468960.106809	3	97167507	97167530	ENSG00000080224::EPHA6	100	14.8449	44.6104	MMMMMMMMMMMMMMMMMMMMMMX	CCGAGTGAGAACTGCGACAGGAC	rc	1.27551	24.395	3	0	1	0	0	0	50	50	6.21235
ENSG00000080224_43_0.104426	3	96533801	96533824	ENSG00000080224::EPHA6	100	31.8182	50.8219	XMMMMMMMMMMMMMMMMMMMMMM	GCTCTGCTGACAGCGTGGCCAGG	fw	35.7143	32.7869	1	0	1	0	0	0	70	100	9.00134
ENSG00000080224_44_0.104416	3	96533831	96533854	ENSG00000080224::EPHA6	100	31.8182	51.7824	XMMMMMMMMMMMMMMMMMMMMMM	GGTCACGTCTCCAACAACCAAGG	fw	35.7143	32.7869	1	0	1	0	0	0	50	50	10.5873
ENSG00000080224_45_0.104414	3	96533836	96533859	ENSG00000080224::EPHA6	100	31.8182	43.1746	XMMMMMMMMMMMMMMMMMMMMMM	GGTCTCCAACAACCAAGGTAAGG	fw	35.7143	32.7869	1	0	1	0	0	0	50	50	5.33652
ENSG00000080224_46_0.104414	3	96533837	96533860	ENSG00000080224::EPHA6	100	31.8182	49.3605	MMMMMMMMMMMMMMMMMMMMMMM	GTCTCCAACAACCAAGGTAAGGG	fw	35.7143	32.7869	1	0	1	0	0	1	45	25	8.10988
ENSG00000080224_47_0.87134	3	96585676	96585699	ENSG00000080224::EPHA6	100	15.9091	52.0089	MMMMMMMMMMMMMMMMMMMMMMM	GCTTGATACAACAACTGTACTGG	fw	17.8571	16.3934	0	0	1	0	0	1	40	50	9.72543
ENSG00000080224_48_0.87134	3	96585677	96585700	ENSG00000080224::EPHA6	100	15.9091	48.1723	XMMMMMMMMMMMMMMMMMMMMMM	GTTGATACAACAACTGTACTGGG	fw	17.8571	16.3934	0	0	1	0	0	0	35	25	8.38512
ENSG00000080224_53_0.87122	3	96585712	96585735	ENSG00000080224::EPHA6	100	15.9091	45.9919	MMMMMMMMMMMMMMMMMMMMMMM	GAAAACATATCCATTAAATGGGG	fw	17.8571	16.3934	0	0	1	0	0	1	25	25	6.05504
ENSG00000082146_0_46494.3573	2	202319554	202319577	ENSG00000082146::STRADB	88.6957	15.4676	39.0614	XMMMMMMMMMMMMMMMMMMMMMM	GAGTGATTCAATGTCTCTTTTGG	fw	18.2927	11.6279	3	0	1	0	0	0	30	25	2.82743
ENSG00000082146_5_69741.9620	2	202337696	202337719	ENSG00000082146::STRADB	88.6957	12.4101	41.9866	XMMMMMMMMMMMMMMMMMMMMMM	GGACTTCTGTCCATCTTGCACGG	fw	10.9756	12.5	0	1	1	0	0	0	45	50	4.61182
ENSG00000082146_6_69741.9625	2	202337710	202337733	ENSG00000082146::STRADB	100	12.4101	40.2837	XMMMMMMMMMMMMMMMMMMMMMM	GTTGCACGGCATACTCCCACAGG	fw	10.9756	12.5	0	1	1	0	0	0	60	75	2.57304
ENSG00000082146_7_69741.9627	2	202337718	202337741	ENSG00000082146::STRADB	78.6957	12.4101	45.283	MMMMMMMMMMMMMMMMMMMMMMM	GCATACTCCCACAGGAACACTGG	fw	10.9756	12.5	0	1	1	0	0	1	55	50	5.62265
ENSG00000082146_9_69741.10194	2	202339418	202339441	ENSG00000082146::STRADB	88.6957	11.6307	39.7716	XMMMMMMMMMMMMMMMMMMMMMM	GATTGGACAGTTTTCACTGTTGG	fw	8.13008	13.7597	0	0	1	0	0	0	35	50	3.2607
ENSG00000082146_10_69741.10196	2	202339425	202339448	ENSG00000082146::STRADB	83.0435	11.6307	51.4876	XMMMMMMMMMMMMMMMMMMMMMM	GAGTTTTCACTGTTGGCAGCTGG	fw	8.13008	13.7597	0	0	1	0	0	0	50	75	9.40745
ENSG00000082146_16_69741.10520	2	202340395	202340418	ENSG00000082146::STRADB	88.6957	11.1682	40.9804	XMMMMMMMMMMMMMMMMMMMMMM	GTAATAAGAAACATTCTCTTTGG	fw	6.5331	13.7735	0	0	1	0	0	0	20	25	3.99801
ENSG00000082146_17_69741.10524	2	202340407	202340430	ENSG00000082146::STRADB	100	11.1682	34.5181	XMMMMMMMMMMMMMMMMMMMMMM	GTTCTCTTTGGAGCCGTGAGAGG	fw	6.5331	13.7735	0	0	1	0	0	0	50	50	0.0560292
ENSG00000082146_18_69741.10524	2	202340408	202340431	ENSG00000082146::STRADB	100	11.1682	35.7407	XMMMMMMMMMMMMMMMMMMMMMM	GTCTCTTTGGAGCCGTGAGAGGG	fw	6.5331	13.7735	0	0	1	0	0	0	50	50	0.80184
ENSG00000082146_19_69741.10532	2	202340431	202340454	ENSG00000082146::STRADB	100	11.1682	41.9366	XMMMMMMMMMMMMMMMMMMMMMM	GTGAACTATCTGCACCAAAATGG	fw	6.5331	13.7735	0	0	1	0	0	0	35	0	4.58133
ENSG00000082146_20_69741.10536	2	202340444	202340467	ENSG00000082146::STRADB	88.6957	11.1682	42.1014	XMMMMMMMMMMMMMMMMMMMMMM	GCCAAAATGGCTGTATTCACAGG	fw	6.5331	13.7735	0	0	1	0	0	0	40	50	4.68182
ENSG00000082146_36_69741.11341	2	202342858	202342881	ENSG00000082146::STRADB	83.0435	11.6107	53.3859	XMMMMMMMMMMMMMMMMMMMMMM	GCAGCATGTGAATTAGCCAGTGG	fw	14.9051	10.4974	0	0	1	0	0	0	45	75	10.5654
ENSG00000082146_37_69741.11341	2	202342859	202342882	ENSG00000082146::STRADB	88.6957	11.6107	46.1642	XMMMMMMMMMMMMMMMMMMMMMM	GAGCATGTGAATTAGCCAGTGGG	fw	14.9051	10.4974	0	0	1	0	0	0	45	50	7.16013
ENSG00000082146_38_69741.11342	2	202342863	202342886	ENSG00000082146::STRADB	83.0435	11.6107	72.7691	XMMMMMMMMMMMMMMMMMMMMMM	GTGTGAATTAGCCAGTGGGCAGG	fw	14.9051	10.4974	0	0	1	0	0	0	50	100	22.3891
ENSG00000082146_40_69741.11352	2	202342893	202342916	ENSG00000082146::STRADB	100	11.6107	32.4228	XMMMMMMMMMMMMMMMMMMMMMM	GCAGGACATGCATAGAACTCAGG	fw	14.9051	10.4974	0	0	1	0	0	0	50	50	-1.22211
ENSG00000082146_67_69741.9623	2	202337706	202337729	ENSG00000082146::STRADB	100	12.4101	47.2362	MMMMMMMMMMMMMMMMMMMMMMX	CCATCTTGCACGGCATACTCCCC	rc	10.9756	12.5	0	1	1	0	0	0	55	25	7.81411
ENSG00000082146_68_69741.9630	2	202337725	202337748	ENSG00000082146::STRADB	100	12.4101	40.176	MMMMMMMMMMMMMMMMMMMMMMX	CCCACAGGAACACTGGTAACTAC	rc	10.9756	12.5	0	1	1	0	0	0	40	50	3.50738
ENSG00000082146_69_69741.9630	2	202337726	202337749	ENSG00000082146::STRADB	100	12.4101	44.4834	MMMMMMMMMMMMMMMMMMMMMMX	CCACAGGAACACTGGTAACTATC	rc	10.9756	12.5	0	1	1	0	0	0	40	75	5.13485
ENSG00000082146_71_69741.10176	2	202339365	202339388	ENSG00000082146::STRADB	100	11.6307	36.7678	MMMMMMMMMMMMMMMMMMMMMMM	CCTAGAAAGCCGTGATTCTATCC	rc	8.13008	13.7597	0	0	1	0	1	1	45	25	-0.571639
ENSG00000082146_75_69741.10513	2	202340374	202340397	ENSG00000082146::STRADB	88.6957	11.1682	45.3619	MMMMMMMMMMMMMMMMMMMMMMX	CCTGAAGGAATGAGTGAAACTTC	rc	6.5331	13.7735	0	0	1	0	0	0	35	50	6.67074
ENSG00000082146_76_69741.10528	2	202340420	202340443	ENSG00000082146::STRADB	88.6957	11.1682	34.5181	MMMMMMMMMMMMMMMMMMMMMMX	CCGTGAGAGGGTTGAACTATCTC	rc	6.5331	13.7735	0	0	1	0	0	0	45	50	0.0560292
ENSG00000082146_77_69741.10536	2	202340445	202340468	ENSG00000082146::STRADB	88.6957	11.1682	42.611	MMMMMMMMMMMMMMMMMMMMMMX	CCAAAATGGCTGTATTCACAGGC	rc	6.5331	13.7735	0	0	1	0	0	0	40	0	4.9927
ENSG00000082146_89_69741.11346	2	202342874	202342897	ENSG00000082146::STRADB	83.0435	11.6107	64.953	MMMMMMMMMMMMMMMMMMMMMMX	CCAGTGGGCAGGTGCCTTTCCAC	rc	14.9051	10.4974	0	0	1	0	0	0	65	75	17.6213
ENSG00000082146_90_69741.11351	2	202342888	202342911	ENSG00000082146::STRADB	78.6957	11.6107	35.3233	MMMMMMMMMMMMMMMMMMMMMMM	CCTTTCCAGGACATGCATAGAAC	rc	14.9051	10.4974	0	0	1	0	0	1	45	50	-0.452778
ENSG00000082146_91_69741.11352	2	202342893	202342916	ENSG00000082146::STRADB	88.6957	11.6107	30.4544	MMMMMMMMMMMMMMMMMMMMMMX	CCAGGACATGCATAGAACTCAGC	rc	14.9051	10.4974	0	0	1	0	0	0	50	75	-3.4228
ENSG00000083857_6_0.18260	4	187519133	187519156	ENSG00000083857::FAT1	100	20.8075	39.5785	XMMMMMMMMMMMMMMMMMMMMMM	GAGTATATAATCCTCTACACTGG	fw	16.8303	22.7096	0	0	1	0	0	0	35	50	3.14287
ENSG00000083857_386_0.19024	4	187516841	187516864	ENSG00000083857::FAT1	100	35.5875	28.0087	XMMMMMMMMMMMMMMMMMMMMMM	GCCATTGTCATCGCACGATTCGG	fw	44.9752	29.3613	1	0	1	0	0	0	45	25	-3.9147
ENSG00000083857_387_0.19023	4	187516846	187516869	ENSG00000083857::FAT1	100	35.5875	38.0177	XMMMMMMMMMMMMMMMMMMMMMM	GGTCATCGCACGATTCGGACTGG	fw	44.9752	29.3613	1	0	1	0	0	0	55	75	1.19081
ENSG00000083857_388_0.19021	4	187516850	187516873	ENSG00000083857::FAT1	100	35.5875	29.2505	XMMMMMMMMMMMMMMMMMMMMMM	GTCGCACGATTCGGACTGGAAGG	fw	44.9752	29.3613	1	0	1	0	0	0	55	50	-3.15718
ENSG00000083857_390_0.19010	4	187516885	187516908	ENSG00000083857::FAT1	100	30.093	54.1178	MMMMMMMMMMMMMMMMMMMMMMM	GCACTTCAGACAGGCTTTCCCGG	fw	28.8462	29.3613	1	0	1	0	0	1	55	50	11.0119
ENSG00000083857_392_0.19006	4	187516896	187516919	ENSG00000083857::FAT1	100	30.093	50.3437	XMMMMMMMMMMMMMMMMMMMMMM	GGGCTTTCCCGGGCACTGTATGG	fw	28.8462	29.3613	1	0	1	0	0	0	60	25	9.70967
ENSG00000083857_393_0.19003	4	187516905	187516928	ENSG00000083857::FAT1	100	24.5985	31.3875	XMMMMMMMMMMMMMMMMMMMMMM	GGGGCACTGTATGGCTGGGAAGG	fw	28.8462	20.4327	1	0	1	0	0	0	65	75	-2.85363
ENSG00000083857_394_0.18998	4	187516920	187516943	ENSG00000083857::FAT1	100	24.5985	25.3515	XMMMMMMMMMMMMMMMMMMMMMM	GGGGAAGGCTTTTCCTCTAGAGG	fw	28.8462	20.4327	1	0	1	0	0	0	50	50	-5.53556
ENSG00000083857_395_0.18992	4	187516937	187516960	ENSG00000083857::FAT1	100	24.5985	48.8945	XMMMMMMMMMMMMMMMMMMMMMM	GAGAGGCTTCTTGGAAAGACAGG	fw	28.8462	20.4327	1	0	1	0	0	0	45	50	8.82567
ENSG00000083857_396_0.18992	4	187516938	187516961	ENSG00000083857::FAT1	100	24.5985	45.865	XMMMMMMMMMMMMMMMMMMMMMM	GGAGGCTTCTTGGAAAGACAGGG	fw	28.8462	20.4327	1	0	1	0	0	0	45	50	6.97766
ENSG00000083857_408_0.18730	4	187517723	187517746	ENSG00000083857::FAT1	100	18.022	33.1089	XMMMMMMMMMMMMMMMMMMMMMM	GGGATGGAGTCGCTGTCAGAAGG	fw	16.7742	18.2143	0	0	1	0	0	0	55	50	-0.803551
ENSG00000083857_410_0.18730	4	187517725	187517748	ENSG00000083857::FAT1	100	18.022	34.8372	MMMMMMMMMMMMMMMMMMMMMMM	GATGGAGTCGCTGTCAGAAGGGG	fw	16.7742	18.2143	0	0	1	0	0	1	55	50	-0.749305
ENSG00000083857_412_0.18709	4	187517787	187517810	ENSG00000083857::FAT1	100	18.022	61.1386	XMMMMMMMMMMMMMMMMMMMMMM	GGCAGACCGCCACTGCTTTTCGG	fw	16.7742	18.2143	0	0	1	0	0	0	55	0	16.2946
ENSG00000083857_413_0.18703	4	187517806	187517829	ENSG00000083857::FAT1	100	18.022	49.2143	XMMMMMMMMMMMMMMMMMMMMMM	GCGGTGCCCGTGCACAGACTCGG	fw	16.7742	18.2143	0	0	1	0	0	0	65	50	9.02074
ENSG00000083857_415_0.18702	4	187517808	187517831	ENSG00000083857::FAT1	100	18.022	47.0396	MMMMMMMMMMMMMMMMMMMMMMM	GGTGCCCGTGCACAGACTCGGGG	fw	16.7742	18.2143	0	0	1	0	1	1	70	75	4.69416
ENSG00000083857_418_0.18686	4	187517857	187517880	ENSG00000083857::FAT1	100	18.022	54.0927	XMMMMMMMMMMMMMMMMMMMMMM	GGGGATAGCAGATCCTTCGAAGG	fw	16.7742	18.2143	0	0	1	0	0	0	50	50	11.9965
ENSG00000083857_421_0.18671	4	187517900	187517923	ENSG00000083857::FAT1	100	18.022	43.025	XMMMMMMMMMMMMMMMMMMMMMM	GTTGAGTCACTTGGAATACTCGG	fw	16.7742	18.2143	0	0	1	0	0	0	40	25	5.24523
ENSG00000083857_423_0.18671	4	187517902	187517925	ENSG00000083857::FAT1	100	18.022	42.8727	XMMMMMMMMMMMMMMMMMMMMMM	GGAGTCACTTGGAATACTCGGGG	fw	16.7742	18.2143	0	0	1	0	0	0	45	75	4.15234
ENSG00000083857_424_0.18669	4	187517908	187517931	ENSG00000083857::FAT1	100	18.022	44.9585	XMMMMMMMMMMMMMMMMMMMMMM	GCTTGGAATACTCGGGGTGTAGG	fw	16.7742	18.2143	0	0	1	0	0	0	50	50	6.42466
ENSG00000083857_457_0.18257	4	187519144	187519167	ENSG00000083857::FAT1	100	20.8075	43.9522	MMMMMMMMMMMMMMMMMMMMMMM	CCTCTACACTGGCAAACAAAGCC	rc	16.8303	22.7096	0	0	1	0	1	1	50	50	3.81084
ENSG00000083857_458_0.18250	4	187519165	187519188	ENSG00000083857::FAT1	100	20.8075	31.7934	MMMMMMMMMMMMMMMMMMMMMMX	CCTCCGTTGTCGACAACACACGC	rc	16.8303	22.7096	0	0	1	0	0	0	55	75	-2.60601
ENSG00000083857_459_0.18249	4	187519168	187519191	ENSG00000083857::FAT1	100	20.8075	34.4247	MMMMMMMMMMMMMMMMMMMMMMM	CCGTTGTCGACAACACACGTGCC	rc	16.8303	22.7096	0	0	1	0	1	1	55	25	-2.00091
ENSG00000083857_801_0.19026	4	187516837	187516860	ENSG00000083857::FAT1	100	35.5875	49.373	MMMMMMMMMMMMMMMMMMMMMMX	CCTCACCATTGTCATCGCACGAC	rc	44.9752	29.3613	1	0	1	0	0	0	50	75	8.11756
ENSG00000083857_802_0.19024	4	187516842	187516865	ENSG00000083857::FAT1	100	35.5875	26.5799	MMMMMMMMMMMMMMMMMMMMMMX	CCATTGTCATCGCACGATTCGGC	rc	44.9752	29.3613	1	0	1	0	0	0	50	25	-4.78627
ENSG00000083857_803_0.19004	4	187516903	187516926	ENSG00000083857::FAT1	100	24.5985	51.5223	MMMMMMMMMMMMMMMMMMMMMMX	CCCGGGCACTGTATGGCTGGGAC	rc	28.8462	20.4327	1	0	1	0	0	0	60	100	9.42861
ENSG00000083857_805_0.18994	4	187516933	187516956	ENSG00000083857::FAT1	100	24.5985	25.3515	MMMMMMMMMMMMMMMMMMMMMMX	CCTCTAGAGGCTTCTTGGAAAGC	rc	28.8462	20.4327	1	0	1	0	0	0	45	50	-5.53556
ENSG00000083857_811_0.18735	4	187517710	187517733	ENSG00000083857::FAT1	100	18.022	38.0687	MMMMMMMMMMMMMMMMMMMMMMX	CCAGCTAGGCTTCTGGATGGAGC	rc	16.7742	18.2143	0	0	1	0	0	0	55	50	2.22189
ENSG00000083857_812_0.18711	4	187517781	187517804	ENSG00000083857::FAT1	100	18.022	34.923	MMMMMMMMMMMMMMMMMMMMMMX	CCACGCTGCAGACCGCCACTGCC	rc	16.7742	18.2143	0	0	1	0	0	0	70	75	-0.696953
ENSG00000083857_814_0.18700	4	187517813	187517836	ENSG00000083857::FAT1	100	18.022	48.0803	MMMMMMMMMMMMMMMMMMMMMMX	CCGTGCACAGACTCGGGGTTAAC	rc	16.7742	18.2143	0	0	1	0	0	0	50	50	8.329
ENSG00000083857_815_0.18681	4	187517870	187517893	ENSG00000083857::FAT1	100	18.022	54.0927	MMMMMMMMMMMMMMMMMMMMMMX	CCTTCGAAGGAATTTCGGTCCAC	rc	16.7742	18.2143	0	0	1	0	0	0	50	50	11.9965
ENSG00000084734_0_0.688	2	27719832	27719855	ENSG00000084734::GCKR	100	4.47761	37.4564	MMMMMMMMMMMMMMMMMMMMMMM	GTGAGACCCCTTCTTCATGTTGG	fw	0	0	2	0	1	0	0	1	50	25	0.848427
ENSG00000084734_16_6711.2508	2	27729425	27729448	ENSG00000084734::GCKR	100	19.9457	36.4571	XMMMMMMMMMMMMMMMMMMMMMM	GGATGAAGAGTGTCAGCACCAGG	fw	22.9021	17.803	0	0	1	0	0	0	50	75	0.238806
ENSG00000084734_17_6711.2511	2	27729432	27729455	ENSG00000084734::GCKR	84.3478	19.9457	45.6354	MMMMMMMMMMMMMMMMMMMMMMM	GAGTGTCAGCACCAGGTGTGTGG	fw	22.9021	17.803	0	0	1	0	0	1	60	50	5.8376
ENSG00000084734_28_0.592	2	27720122	27720145	ENSG00000084734::GCKR	100	38.806	41.0065	XMMMMMMMMMMMMMMMMMMMMMM	GGAGGCAGCTGTGCCAATCACGG	fw	38.4615	41.6667	0	0	1	0	0	0	60	25	4.01398
ENSG00000084734_37_0.569	2	27720189	27720212	ENSG00000084734::GCKR	100	38.806	38.9455	MMMMMMMMMMMMMMMMMMMMMMM	GAGAACATTGTTCGACTGCTAGG	fw	38.4615	41.6667	0	0	1	0	0	1	45	50	1.75676
ENSG00000084734_38_0.569	2	27720190	27720213	ENSG00000084734::GCKR	100	38.806	37.6224	XMMMMMMMMMMMMMMMMMMMMMM	GGAACATTGTTCGACTGCTAGGG	fw	38.4615	41.6667	0	0	1	0	0	0	40	50	1.94964
ENSG00000084734_40_0.561	2	27720215	27720238	ENSG00000084734::GCKR	100	38.806	28.2233	XMMMMMMMMMMMMMMMMMMMMMM	GTGTGATGCTGAGATCTTCCAGG	fw	38.4615	41.6667	0	0	1	0	0	0	45	50	-3.78377
ENSG00000084734_41_0.560	2	27720218	27720241	ENSG00000084734::GCKR	100	38.806	32.3913	XMMMMMMMMMMMMMMMMMMMMMM	GGATGCTGAGATCTTCCAGGAGG	fw	38.4615	41.6667	0	0	1	0	0	0	50	75	-2.24134
ENSG00000084734_43_0.558	2	27720222	27720245	ENSG00000084734::GCKR	100	38.806	32.2685	MMMMMMMMMMMMMMMMMMMMMMM	GCTGAGATCTTCCAGGAGGAGGG	fw	38.4615	41.6667	0	0	1	0	0	1	55	50	-2.31624
ENSG00000084734_44_0.558	2	27720223	27720246	ENSG00000084734::GCKR	100	38.806	34.1739	XMMMMMMMMMMMMMMMMMMMMMM	GTGAGATCTTCCAGGAGGAGGGG	fw	38.4615	41.6667	0	0	1	0	0	0	55	75	-1.15391
ENSG00000084734_45_0.551	2	27720245	27720268	ENSG00000084734::GCKR	100	38.806	42.0352	MMMMMMMMMMMMMMMMMMMMMMM	GCAAGCCCTGTCCACATACCAGG	fw	38.4615	41.6667	0	0	1	0	0	1	60	50	3.64148
ENSG00000084734_48_0.484	2	27720446	27720469	ENSG00000084734::GCKR	100	23.8806	44.242	XMMMMMMMMMMMMMMMMMMMMMM	GATTCTGACCACCATGGTACAGG	fw	22.4359	25.463	0	0	1	0	0	0	50	50	5.98762
ENSG00000084734_50_0.481	2	27720453	27720476	ENSG00000084734::GCKR	100	23.8806	41.6489	XMMMMMMMMMMMMMMMMMMMMMM	GCCACCATGGTACAGGTGGCTGG	fw	22.4359	25.463	0	0	1	0	0	0	60	75	3.4058
ENSG00000084734_51_0.481	2	27720454	27720477	ENSG00000084734::GCKR	100	23.8806	39.3985	XMMMMMMMMMMMMMMMMMMMMMM	GCACCATGGTACAGGTGGCTGGG	fw	22.4359	25.463	0	0	1	0	0	0	60	75	2.03308
ENSG00000084734_53_0.702	2	27719792	27719815	ENSG00000084734::GCKR	100	49.2537	28.2778	XMMMMMMMMMMMMMMMMMMMMMM	GCAACATGTCATTGAGACCCCGG	fw	38.4615	55.5556	2	0	1	0	0	0	45	75	-4.75052
ENSG00000084734_54_0.699	2	27719799	27719822	ENSG00000084734::GCKR	100	49.2537	48.7022	MMMMMMMMMMMMMMMMMMMMMMM	GTCATTGAGACCCCGGAGCCTGG	fw	38.4615	55.5556	2	0	1	0	0	1	65	75	6.70833
ENSG00000084734_70_6711.2498	2	27729395	27729418	ENSG00000084734::GCKR	100	19.9457	47.0897	MMMMMMMMMMMMMMMMMMMMMMX	CCTACAGCCAAAGCCCCAAGATC	rc	22.9021	17.803	0	0	1	0	0	0	50	50	7.72474
ENSG00000084734_71_6711.2503	2	27729408	27729431	ENSG00000084734::GCKR	100	19.9457	51.0052	MMMMMMMMMMMMMMMMMMMMMMX	CCCCAAGATTGCCACCCTGATGC	rc	22.9021	17.803	0	0	1	0	0	0	50	50	10.1132
ENSG00000084734_72_6711.2503	2	27729409	27729432	ENSG00000084734::GCKR	100	19.9457	48.7524	MMMMMMMMMMMMMMMMMMMMMMX	CCCAAGATTGCCACCCTGATGAC	rc	22.9021	17.803	0	0	1	0	0	0	45	25	8.73899
ENSG00000084734_73_6711.2503	2	27729410	27729433	ENSG00000084734::GCKR	100	19.9457	45.8306	MMMMMMMMMMMMMMMMMMMMMMX	CCAAGATTGCCACCCTGATGAAC	rc	22.9021	17.803	0	0	1	0	0	0	50	25	6.95669
ENSG00000084734_74_6711.2506	2	27729419	27729442	ENSG00000084734::GCKR	100	19.9457	27.6438	MMMMMMMMMMMMMMMMMMMMMMM	CCACCCTGATGAAGAGTGTCAGC	rc	22.9021	17.803	0	0	1	0	0	1	55	75	-6.1373
ENSG00000084734_75_6711.2507	2	27729422	27729445	ENSG00000084734::GCKR	100	19.9457	25.5727	MMMMMMMMMMMMMMMMMMMMMMM	CCCTGATGAAGAGTGTCAGCACC	rc	22.9021	17.803	0	0	1	0	1	1	50	25	-7.40067
ENSG00000084734_76_6711.2508	2	27729423	27729446	ENSG00000084734::GCKR	100	19.9457	23.7409	MMMMMMMMMMMMMMMMMMMMMMX	CCTGATGAAGAGTGTCAGCACCC	rc	22.9021	17.803	0	0	1	0	0	0	50	50	-6.51803
ENSG00000084734_77_0.581	2	27720155	27720178	ENSG00000084734::GCKR	100	38.806	48.1218	MMMMMMMMMMMMMMMMMMMMMMX	CCCACTGACCCAGGATCTAGACC	rc	38.4615	41.6667	0	0	1	0	0	0	50	50	8.35431
ENSG00000084734_78_0.580	2	27720156	27720179	ENSG00000084734::GCKR	100	38.806	59.4787	MMMMMMMMMMMMMMMMMMMMMMX	CCACTGACCCAGGATCTAGACAC	rc	38.4615	41.6667	0	0	1	0	0	0	50	50	15.282
ENSG00000084734_79_0.578	2	27720163	27720186	ENSG00000084734::GCKR	100	38.806	52.9228	MMMMMMMMMMMMMMMMMMMMMMX	CCCAGGATCTAGACAAAGCAGAC	rc	38.4615	41.6667	0	0	1	0	0	0	40	50	11.2829
ENSG00000084734_80_0.578	2	27720164	27720187	ENSG00000084734::GCKR	100	38.806	53.4868	MMMMMMMMMMMMMMMMMMMMMMX	CCAGGATCTAGACAAAGCAGATC	rc	38.4615	41.6667	0	0	1	0	0	0	45	50	11.6269
ENSG00000084734_92_0.549	2	27720250	27720273	ENSG00000084734::GCKR	100	38.806	42.3969	MMMMMMMMMMMMMMMMMMMMMMM	CCCTGTCCACATACCAGGTAACC	rc	38.4615	41.6667	0	0	1	0	1	1	50	50	2.86213
ENSG00000084734_93_0.549	2	27720251	27720274	ENSG00000084734::GCKR	100	38.806	38.5841	MMMMMMMMMMMMMMMMMMMMMMX	CCTGTCCACATACCAGGTAACCC	rc	38.4615	41.6667	0	0	1	0	0	0	50	75	1.53628
ENSG00000084734_98_0.495	2	27720411	27720434	ENSG00000084734::GCKR	100	23.8806	60.8932	MMMMMMMMMMMMMMMMMMMMMMX	CCTGCATATTCCCTACAGAGACC	rc	22.4359	25.463	0	0	1	0	0	0	45	50	16.1449
ENSG00000085511_0_31414.14101	6	161455269	161455292	ENSG00000085511::MAP3K4	100	23.4266	42.4053	XMMMMMMMMMMMMMMMMMMMMMM	GCCTGCACACTGTCTTTCATAGG	fw	36.5854	20.3488	0	0	1	0	0	0	50	25	4.86725
ENSG00000085511_1_31414.14103	6	161455276	161455299	ENSG00000085511::MAP3K4	100	23.4266	64.2519	XMMMMMMMMMMMMMMMMMMMMMM	GACTGTCTTTCATAGGCAAGAGG	fw	36.5854	20.3488	0	0	1	0	0	0	45	50	18.1936
ENSG00000085511_2_31414.14104	6	161455277	161455300	ENSG00000085511::MAP3K4	100	23.4266	65.9197	XMMMMMMMMMMMMMMMMMMMMMM	GCTGTCTTTCATAGGCAAGAGGG	fw	36.5854	20.3488	0	0	1	0	0	0	40	25	19.211
ENSG00000085511_3_31414.14106	6	161455285	161455308	ENSG00000085511::MAP3K4	100	23.4266	44.026	XMMMMMMMMMMMMMMMMMMMMMM	GCATAGGCAAGAGGGCACATTGG	fw	36.5854	20.3488	0	0	1	0	0	0	50	25	5.85584
ENSG00000085511_4_31414.14107	6	161455286	161455309	ENSG00000085511::MAP3K4	100	23.4266	42.6778	XMMMMMMMMMMMMMMMMMMMMMM	GATAGGCAAGAGGGCACATTGGG	fw	36.5854	20.3488	0	0	1	0	0	0	50	25	5.03343
ENSG00000085511_5_31414.14132	6	161455361	161455384	ENSG00000085511::MAP3K4	100	23.4266	30.6763	XMMMMMMMMMMMMMMMMMMMMMM	GCAAATACAGAGAATCTTTATGG	fw	36.5854	20.3488	0	0	1	0	0	0	25	0	-2.28744
ENSG00000085511_6_31414.14151	6	161455419	161455442	ENSG00000085511::MAP3K4	100	28.6713	42.2723	MMMMMMMMMMMMMMMMMMMMMMM	GCATGTCAACCAAACATCAGAGG	fw	42.6829	26.1628	0	0	1	0	0	1	45	50	3.78609
ENSG00000085511_7_31414.14154	6	161455429	161455452	ENSG00000085511::MAP3K4	100	28.6713	30.4403	XMMMMMMMMMMMMMMMMMMMMMM	GAAACATCAGAGGAATAATGTGG	fw	42.6829	26.1628	0	0	1	0	0	0	35	25	-2.4314
ENSG00000085511_7_62828.26235	6	161491671	161491694	ENSG00000085511::MAP3K4	100	15.7343	49.5819	XMMMMMMMMMMMMMMMMMMMMMM	GAGATTATGTGCAGTTGTCAAGG	fw	23.7805	11.3372	0	2	1	0	0	0	40	50	9.24495
ENSG00000085511_8_31414.14160	6	161455446	161455469	ENSG00000085511::MAP3K4	100	28.6713	35.7817	XMMMMMMMMMMMMMMMMMMMMMM	GTGTGGGGAGGCCAGCCAGTCGG	fw	42.6829	26.1628	0	0	1	0	0	0	65	50	0.826824
ENSG00000085511_8_62828.26241	6	161491690	161491713	ENSG00000085511::MAP3K4	100	15.7343	51.7247	XMMMMMMMMMMMMMMMMMMMMMM	GAGGACACCACCTTCATCTGAGG	fw	23.7805	11.3372	0	2	1	0	0	0	50	50	10.5521
ENSG00000085511_9_31414.14165	6	161455460	161455483	ENSG00000085511::MAP3K4	100	28.6713	41.9284	MMMMMMMMMMMMMMMMMMMMMMM	GCCAGTCGGTCTAATTTGAAAGG	fw	42.6829	26.1628	0	0	1	0	0	1	45	25	3.57634
ENSG00000085511_9_62828.26249	6	161491713	161491736	ENSG00000085511::MAP3K4	100	15.7343	47.6963	XMMMMMMMMMMMMMMMMMMMMMM	GGAAATGCAGTGCTGTGTCGTGG	fw	23.7805	11.3372	0	2	1	0	0	0	50	75	7.09475
ENSG00000085511_10_62828.26249	6	161491714	161491737	ENSG00000085511::MAP3K4	100	15.7343	49.9086	MMMMMMMMMMMMMMMMMMMMMMM	GAAATGCAGTGCTGTGTCGTGGG	fw	23.7805	11.3372	0	2	1	0	0	1	50	50	8.44422
ENSG00000085511_11_62828.26250	6	161491717	161491740	ENSG00000085511::MAP3K4	100	15.7343	36.3841	XMMMMMMMMMMMMMMMMMMMMMM	GTGCAGTGCTGTGTCGTGGGAGG	fw	23.7805	11.3372	0	2	1	0	0	0	60	75	0.19431
ENSG00000085511_11_94242.36675	6	161522990	161523013	ENSG00000085511::MAP3K4	100	11.03	70.5748	MMMMMMMMMMMMMMMMMMMMMMM	GAGTCGTCACTCAAGCCCCACGG	fw	3.46724	15.5249	0	0	1	0	0	1	60	75	20.0506
ENSG00000085511_12_94242.36676	6	161522993	161523016	ENSG00000085511::MAP3K4	100	11.03	62.8341	XMMMMMMMMMMMMMMMMMMMMMM	GCGTCACTCAAGCCCCACGGAGG	fw	3.46724	15.5249	0	0	1	0	0	0	65	75	16.3288
ENSG00000085511_40_62828.26244	6	161491697	161491720	ENSG00000085511::MAP3K4	100	15.7343	36.8615	MMMMMMMMMMMMMMMMMMMMMMX	CCACCTTCATCTGAGGAGAAATC	rc	23.7805	11.3372	0	2	1	0	0	0	45	50	1.48553
ENSG00000085511_41_62828.26245	6	161491700	161491723	ENSG00000085511::MAP3K4	88.6957	15.7343	43.4501	MMMMMMMMMMMMMMMMMMMMMMX	CCTTCATCTGAGGAGAAATGCAC	rc	23.7805	11.3372	0	2	1	0	0	0	45	25	5.50458
ENSG00000085511_64_31414.14101	6	161455269	161455292	ENSG00000085511::MAP3K4	100	23.4266	53.9526	MMMMMMMMMMMMMMMMMMMMMMX	CCCTGCACACTGTCTTTCATAGC	rc	36.5854	20.3488	0	0	1	0	0	0	45	50	11.9111
ENSG00000085511_65_31414.14101	6	161455270	161455293	ENSG00000085511::MAP3K4	100	23.4266	61.4627	MMMMMMMMMMMMMMMMMMMMMMM	CCTGCACACTGTCTTTCATAGGC	rc	36.5854	20.3488	0	0	1	0	0	1	50	75	14.4923
ENSG00000085511_66_31414.14121	6	161455328	161455351	ENSG00000085511::MAP3K4	100	23.4266	46.717	MMMMMMMMMMMMMMMMMMMMMMX	CCTGAATCTGATCTAGAAGACTC	rc	36.5854	20.3488	0	0	1	0	0	0	35	25	7.49735
ENSG00000085511_68_31414.14146	6	161455403	161455426	ENSG00000085511::MAP3K4	100	28.6713	50.5081	MMMMMMMMMMMMMMMMMMMMMMM	CCTCGACAGATGAAACGCATGTC	rc	42.6829	26.1628	0	0	1	0	0	1	50	75	7.80996
ENSG00000085511_69_31414.14154	6	161455428	161455451	ENSG00000085511::MAP3K4	100	28.6713	55.1615	MMMMMMMMMMMMMMMMMMMMMMX	CCAAACATCAGAGGAATAATGTC	rc	42.6829	26.1628	0	0	1	0	0	0	35	25	12.6485
ENSG00000085511_70_31414.14164	6	161455457	161455480	ENSG00000085511::MAP3K4	100	28.6713	40.2295	MMMMMMMMMMMMMMMMMMMMMMX	CCAGCCAGTCGGTCTAATTTGAC	rc	42.6829	26.1628	0	0	1	0	0	0	45	75	2.53999
ENSG00000085511_71_31414.14165	6	161455461	161455484	ENSG00000085511::MAP3K4	100	28.6713	36.285	MMMMMMMMMMMMMMMMMMMMMMX	CCAGTCGGTCTAATTTGAAAGGC	rc	42.6829	26.1628	0	0	1	0	0	0	40	75	0.133863
ENSG00000085511_142_94242.36664	6	161522959	161522982	ENSG00000085511::MAP3K4	100	11.03	21.8712	MMMMMMMMMMMMMMMMMMMMMMX	CCATAGCTGCTGAATTGCAGTTC	rc	3.46724	15.5249	0	0	1	0	0	0	40	50	-7.65856
ENSG00000085511_144_94242.36674	6	161522987	161523010	ENSG00000085511::MAP3K4	100	11.03	58.2606	MMMMMMMMMMMMMMMMMMMMMMX	CCTGAGTCGTCACTCAAGCCCCC	rc	3.46724	15.5249	0	0	1	0	0	0	60	50	14.539
ENSG00000086015_0_124568.51843	1	46425099	46425122	ENSG00000086015::MAST2	100	18.5185	30.5394	MMMMMMMMMMMMMMMMMMMMMMM	GCACATCACCTACACTACCACGG	fw	22.9167	15.4762	0	0	1	0	0	1	50	50	-3.37097
ENSG00000086015_1_124568.51850	1	46425119	46425142	ENSG00000086015::MAST2	100	18.5185	63.5652	XMMMMMMMMMMMMMMMMMMMMMM	GGGCCACACTCACCACTCCATGG	fw	22.9167	15.4762	0	0	1	0	0	0	65	50	17.7748
ENSG00000086015_2_124568.51853	1	46425128	46425151	ENSG00000086015::MAST2	100	18.5185	38.3033	XMMMMMMMMMMMMMMMMMMMMMM	GCACCACTCCATGGCCACACAGG	fw	22.9167	15.4762	0	0	1	0	0	0	60	50	2.36499
ENSG00000086015_3_124568.51857	1	46425142	46425165	ENSG00000086015::MAST2	100	18.5185	44.8182	XMMMMMMMMMMMMMMMMMMMMMM	GCACACAGGTGAGTGCTTGAAGG	fw	22.9167	15.4762	0	0	1	0	0	0	55	25	6.33909
ENSG00000086015_4_0.58	1	46269743	46269766	ENSG00000086015::MAST2	100	29.1667	34.9663	XMMMMMMMMMMMMMMMMMMMMMM	GGGTAGGGCGGGTTGGGATCCGG	fw	62.5	17.8571	0	0	1	0	0	0	65	50	0.329453
ENSG00000086015_4_186852.66298	1	46468463	46468486	ENSG00000086015::MAST2	100	17.3942	47.0114	XMMMMMMMMMMMMMMMMMMMMMM	GTTCTTGCATACAGGACTGATGG	fw	15.1786	16.2415	0	0	1	0	0	0	40	50	7.67694
ENSG00000086015_5_0.6849	1	46290118	46290141	ENSG00000086015::MAST2	100	18.75	44.5653	MMMMMMMMMMMMMMMMMMMMMMM	GAGTTAGTCCCCTGCTCTTCAGG	fw	31.25	13.3929	0	0	1	0	0	1	55	50	5.18481
ENSG00000086015_5_124568.51834	1	46425073	46425096	ENSG00000086015::MAST2	100	18.5185	41.816	MMMMMMMMMMMMMMMMMMMMMMX	CCGCAAGAGCTTGATTGTGACCC	rc	22.9167	15.4762	0	0	1	0	0	0	45	50	4.50777
ENSG00000086015_5_186852.66298	1	46468464	46468487	ENSG00000086015::MAST2	100	17.3942	43.8309	XMMMMMMMMMMMMMMMMMMMMMM	GTCTTGCATACAGGACTGATGGG	fw	15.1786	16.2415	0	0	1	0	0	0	40	25	5.73686
ENSG00000086015_6_0.6861	1	46290153	46290176	ENSG00000086015::MAST2	100	18.75	44.5488	XMMMMMMMMMMMMMMMMMMMMMM	GCTGACATATTTTCATCCACTGG	fw	31.25	13.3929	0	0	1	0	0	0	40	75	5.17479
ENSG00000086015_6_186852.66299	1	46468467	46468490	ENSG00000086015::MAST2	100	17.3942	49.1267	XMMMMMMMMMMMMMMMMMMMMMM	GTGCATACAGGACTGATGGGCGG	fw	15.1786	16.2415	0	0	1	0	0	0	50	75	7.96729
ENSG00000086015_7_0.6872	1	46290185	46290208	ENSG00000086015::MAST2	100	18.75	40.2742	XMMMMMMMMMMMMMMMMMMMMMM	GCTTCAGCGACAACTGAGTCAGG	fw	31.25	13.3929	0	0	1	0	0	0	50	50	3.56723
ENSG00000086015_7_186852.66301	1	46468473	46468496	ENSG00000086015::MAST2	100	17.3942	61.9343	XMMMMMMMMMMMMMMMMMMMMMM	GCAGGACTGATGGGCGGCGCTGG	fw	15.1786	16.2415	0	0	1	0	0	0	70	100	15.7799
ENSG00000086015_8_0.6887	1	46290230	46290253	ENSG00000086015::MAST2	100	18.75	38.1473	XMMMMMMMMMMMMMMMMMMMMMM	GAACCTGGCCAGCTCTCTATCGG	fw	31.25	13.3929	0	0	1	0	0	0	50	25	2.26985
ENSG00000086015_8_124568.51857	1	46425142	46425165	ENSG00000086015::MAST2	100	18.5185	36.449	MMMMMMMMMMMMMMMMMMMMMMX	CCACACAGGTGAGTGCTTGAAGC	rc	22.9167	15.4762	0	0	1	0	0	0	55	50	1.2339
ENSG00000086015_8_186852.66312	1	46468505	46468528	ENSG00000086015::MAST2	100	17.3942	42.3217	XMMMMMMMMMMMMMMMMMMMMMM	GCTTTGCCCTCTTCAGGATATGG	fw	15.1786	16.2415	0	0	1	0	0	0	45	25	4.81622
ENSG00000086015_9_186852.66328	1	46468553	46468576	ENSG00000086015::MAST2	100	17.3942	29.0185	XMMMMMMMMMMMMMMMMMMMMMM	GCAGTAAGTAGCCAAATCTGTGG	fw	15.1786	16.2415	0	0	1	0	0	0	40	50	-3.29871
ENSG00000086015_22_0.6861	1	46290153	46290176	ENSG00000086015::MAST2	100	18.75	49.392	MMMMMMMMMMMMMMMMMMMMMMX	CCTGACATATTTTCATCCACTGC	rc	31.25	13.3929	0	0	1	0	0	0	40	50	9.12915
ENSG00000086015_24_0.6888	1	46290233	46290256	ENSG00000086015::MAST2	100	18.75	46.994	MMMMMMMMMMMMMMMMMMMMMMX	CCTGGCCAGCTCTCTATCGGGTC	rc	31.25	13.3929	0	0	1	0	0	0	60	100	6.66637
ENSG00000086015_25_0.6889	1	46290238	46290261	ENSG00000086015::MAST2	100	18.75	36.4231	MMMMMMMMMMMMMMMMMMMMMMX	CCAGCTCTCTATCGGGTAAATAC	rc	31.25	13.3929	0	0	1	0	0	0	40	75	0.218081
ENSG00000086015_326_186852.66311	1	46468503	46468526	ENSG00000086015::MAST2	100	17.3942	31.5232	MMMMMMMMMMMMMMMMMMMMMMX	CCTCTTTGCCCTCTTCAGGATAC	rc	15.1786	16.2415	0	0	1	0	0	0	45	25	-1.77083
ENSG00000086015_327_186852.66314	1	46468511	46468534	ENSG00000086015::MAST2	100	17.3942	39.2957	MMMMMMMMMMMMMMMMMMMMMMX	CCCTCTTCAGGATATGGAACTAC	rc	15.1786	16.2415	0	0	1	0	0	0	35	25	2.97036
ENSG00000086015_328_186852.66314	1	46468512	46468535	ENSG00000086015::MAST2	100	17.3942	44.929	MMMMMMMMMMMMMMMMMMMMMMM	CCTCTTCAGGATATGGAACTAAC	rc	15.1786	16.2415	0	0	1	0	0	1	40	50	5.40669
ENSG00000086015_329_186852.66323	1	46468538	46468561	ENSG00000086015::MAST2	100	17.3942	45.4007	MMMMMMMMMMMMMMMMMMMMMMX	CCTAGCTCCACTGTCTCAGTAAC	rc	15.1786	16.2415	0	0	1	0	0	0	50	50	6.69444
ENSG00000086015_330_186852.66325	1	46468545	46468568	ENSG00000086015::MAST2	100	17.3942	41.8208	MMMMMMMMMMMMMMMMMMMMMMX	CCACTGTCTCAGTAAGTAGCCAC	rc	15.1786	16.2415	0	0	1	0	0	0	45	50	4.5107
ENSG00000086015_377_186852.73003	1	46488578	46488601	ENSG00000086015::MAST2	100	15.294	44.7498	MMMMMMMMMMMMMMMMMMMMMMX	CCAGAAATGGCCCAGTTGAGCAC	rc	7.84892	15.6354	0	0	1	0	0	0	55	25	6.2974
ENSG00000086015_378_186852.73006	1	46488588	46488611	ENSG00000086015::MAST2	100	15.294	45.0387	MMMMMMMMMMMMMMMMMMMMMMX	CCCAGTTGAGCAGCTGTGACAGC	rc	7.84892	15.6354	0	0	1	0	0	0	50	25	6.47363
ENSG00000086015_379_186852.73006	1	46488589	46488612	ENSG00000086015::MAST2	100	15.294	52.3431	MMMMMMMMMMMMMMMMMMMMMMM	CCAGTTGAGCAGCTGTGACAGTC	rc	7.84892	15.6354	0	0	1	0	0	1	55	50	9.92929
ENSG00000086015_380_186852.73014	1	46488611	46488634	ENSG00000086015::MAST2	100	15.294	37.8121	MMMMMMMMMMMMMMMMMMMMMMX	CCTGACACTCCAGAGACAGATGC	rc	7.84892	15.6354	0	0	1	0	0	0	50	50	2.06537
ENSG00000086015_381_186852.73017	1	46488620	46488643	ENSG00000086015::MAST2	88.6957	15.294	46.2731	MMMMMMMMMMMMMMMMMMMMMMX	CCAGAGACAGATGATTCTATTGC	rc	7.84892	15.6354	0	0	1	0	0	0	35	50	7.22659
ENSG00000086232_1_27735.393	7	6094182	6094205	ENSG00000086232::EIF2AK1	100	16.895	33.5006	XMMMMMMMMMMMMMMMMMMMMMM	GACACCTGTCTTGAACGAAGTGG	fw	16.3043	16.4729	1	1	1	0	0	0	45	50	-0.564646
ENSG00000086232_2_27735.394	7	6094183	6094206	ENSG00000086232::EIF2AK1	100	16.895	35.2139	XMMMMMMMMMMMMMMMMMMMMMM	GCACCTGTCTTGAACGAAGTGGG	fw	16.3043	16.4729	1	1	1	0	0	0	45	25	0.480476
ENSG00000086232_3_27735.417	7	6094254	6094277	ENSG00000086232::EIF2AK1	100	15.1826	51.1741	XMMMMMMMMMMMMMMMMMMMMMM	GGTTGGTTTGCAACTGCAAAAGG	fw	10.8696	16.4729	1	1	1	0	0	0	40	25	10.2162
ENSG00000086232_4_27735.418	7	6094255	6094278	ENSG00000086232::EIF2AK1	88.6957	15.1826	51.9949	MMMMMMMMMMMMMMMMMMMMMMM	GTTGGTTTGCAACTGCAAAAGGG	fw	10.8696	16.4729	1	1	1	0	0	1	40	0	9.71691
ENSG00000086232_7_27735.430	7	6094291	6094314	ENSG00000086232::EIF2AK1	100	16.3242	43.0991	MMMMMMMMMMMMMMMMMMMMMMM	GTAGGGGTTCTTTTAACACCTGG	fw	14.4928	16.4729	1	1	1	0	0	1	45	75	3.29047
ENSG00000086232_8_27735.433	7	6094302	6094325	ENSG00000086232::EIF2AK1	100	16.3242	64.2772	XMMMMMMMMMMMMMMMMMMMMMM	GTTAACACCTGGATTTCTGCTGG	fw	14.4928	16.4729	1	1	1	0	0	0	40	75	17.2091
ENSG00000086232_17_0.9911	7	6063265	6063288	ENSG00000086232::EIF2AK1	100	10.3881	49.0631	MMMMMMMMMMMMMMMMMMMMMMM	GATGAGGTCTTGTGAAAACCTGG	fw	8.51449	7.26744	0	3	2	0	0	1	45	50	7.92848
ENSG00000086232_18_0.9906	7	6063280	6063303	ENSG00000086232::EIF2AK1	100	10.3881	51.2947	XMMMMMMMMMMMMMMMMMMMMMM	GAACCTGGCTCCTTTTAACACGG	fw	8.51449	7.26744	0	3	2	0	0	0	40	25	10.2898
ENSG00000086232_18_27735.1861	7	6098586	6098609	ENSG00000086232::EIF2AK1	100	31.5068	19.2657	XMMMMMMMMMMMMMMMMMMMMMM	GGATCCCTCACCGTCATATTCGG	fw	32.6087	34.8837	0	0	1	0	0	0	50	0	-9.2479
ENSG00000086232_19_0.9876	7	6063370	6063393	ENSG00000086232::EIF2AK1	100	8.1621	16.454	XMMMMMMMMMMMMMMMMMMMMMM	GTTCATGCCTATTATCAGTAAGG	fw	3.62319	6.10465	0	3	2	0	0	0	30	25	-10.9631
ENSG00000086232_19_27735.1862	7	6098587	6098610	ENSG00000086232::EIF2AK1	100	31.5068	21.2408	MMMMMMMMMMMMMMMMMMMMMMM	GATCCCTCACCGTCATATTCGGG	fw	32.6087	34.8837	0	0	1	0	0	1	50	25	-9.04313
ENSG00000086232_20_0.9876	7	6063371	6063394	ENSG00000086232::EIF2AK1	100	8.1621	19.6325	XMMMMMMMMMMMMMMMMMMMMMM	GTCATGCCTATTATCAGTAAGGG	fw	3.62319	6.10465	0	3	2	0	0	0	30	25	-9.02415
ENSG00000086232_20_27735.1862	7	6098588	6098611	ENSG00000086232::EIF2AK1	100	31.5068	21.3272	XMMMMMMMMMMMMMMMMMMMMMM	GTCCCTCACCGTCATATTCGGGG	fw	32.6087	34.8837	0	0	1	0	0	0	50	50	-7.99039
ENSG00000086232_21_27735.1864	7	6098593	6098616	ENSG00000086232::EIF2AK1	100	32.8767	31.4542	XMMMMMMMMMMMMMMMMMMMMMM	GCACCGTCATATTCGGGGTCCGG	fw	32.6087	34.8837	2	0	1	0	0	0	55	75	-2.81292
ENSG00000086232_22_27735.1864	7	6098594	6098617	ENSG00000086232::EIF2AK1	100	32.8767	38.8628	XMMMMMMMMMMMMMMMMMMMMMM	GACCGTCATATTCGGGGTCCGGG	fw	32.6087	34.8837	2	0	1	0	0	0	60	75	1.70632
ENSG00000086232_23_27735.1871	7	6098616	6098639	ENSG00000086232::EIF2AK1	100	32.8767	49.4295	MMMMMMMMMMMMMMMMMMMMMMM	GCCCTCGGCGGGAAAGTCGATGG	fw	32.6087	34.8837	2	0	1	0	0	1	70	50	8.15201
ENSG00000086232_24_18490.2428	7	6085716	6085739	ENSG00000086232::EIF2AK1	100	8.82257	40.3464	XMMMMMMMMMMMMMMMMMMMMMM	GTTTAGTTGCACCCTTAATCAGG	fw	3.98551	11.6833	0	0	1	0	0	0	35	25	3.61128
ENSG00000086232_24_27735.1873	7	6098620	6098643	ENSG00000086232::EIF2AK1	100	32.8767	49.5815	XMMMMMMMMMMMMMMMMMMMMMM	GCGGCGGGAAAGTCGATGGCCGG	fw	32.6087	34.8837	2	0	1	0	0	0	65	75	8.24474
ENSG00000086232_28_27735.395	7	6094186	6094209	ENSG00000086232::EIF2AK1	100	16.895	55.7026	MMMMMMMMMMMMMMMMMMMMMMX	CCTGTCTTGAACGAAGTGGGTTC	rc	16.3043	16.4729	1	1	1	0	0	0	45	50	12.9786
ENSG00000086232_29_27735.415	7	6094246	6094269	ENSG00000086232::EIF2AK1	100	15.1826	51.3968	MMMMMMMMMMMMMMMMMMMMMMX	CCAGCAAGAGTTGGTTTGCAACC	rc	10.8696	16.4729	1	1	1	0	0	0	45	50	10.352
ENSG00000086232_30_27735.436	7	6094309	6094332	ENSG00000086232::EIF2AK1	100	16.3242	44.6902	MMMMMMMMMMMMMMMMMMMMMMX	CCTGGATTTCTGCTGGAACATCC	rc	14.4928	16.4729	1	1	1	0	0	0	45	50	6.26103
ENSG00000086232_53_18490.2433	7	6085701	6085724	ENSG00000086232::EIF2AK1	100	8.82257	44.9798	MMMMMMMMMMMMMMMMMMMMMMX	CCTTCATGCAAACTGTTTTAGTC	rc	3.98551	11.6833	0	0	1	0	0	0	30	25	6.43768
ENSG00000086232_85_0.9918	7	6063245	6063268	ENSG00000086232::EIF2AK1	100	10.3881	45.0709	MMMMMMMMMMMMMMMMMMMMMMX	CCAGCCAATGTGCAGAGGTGGAC	rc	8.51449	7.26744	0	3	2	0	0	0	55	75	5.49322
ENSG00000086232_86_0.9917	7	6063249	6063272	ENSG00000086232::EIF2AK1	100	10.3881	39.8604	MMMMMMMMMMMMMMMMMMMMMMX	CCAATGTGCAGAGGTGGATGAGC	rc	8.51449	7.26744	0	3	2	0	0	0	55	25	3.31487
ENSG00000086232_87_0.9905	7	6063283	6063306	ENSG00000086232::EIF2AK1	100	10.3881	46.9389	MMMMMMMMMMMMMMMMMMMMMMM	CCTGGCTCCTTTTAACACGGCCC	rc	8.51449	7.26744	0	3	2	0	1	1	60	75	4.63276
ENSG00000086232_88_0.9903	7	6063290	6063313	ENSG00000086232::EIF2AK1	100	10.3881	46.736	MMMMMMMMMMMMMMMMMMMMMMX	CCTTTTAACACGGCCCTCAAGCC	rc	8.51449	7.26744	0	3	2	0	0	0	50	0	7.50898
ENSG00000086232_91_0.9895	7	6063313	6063336	ENSG00000086232::EIF2AK1	100	10.3881	40.2447	MMMMMMMMMMMMMMMMMMMMMMX	CCTTAAGTGAATTGCCGTAACTC	rc	8.51449	7.26744	0	3	2	0	0	0	40	25	3.54925
ENSG00000086475_0_23154.444	10	13386745	13386768	ENSG00000086475::SEPHS1	100	34.6667	43.2295	XMMMMMMMMMMMMMMMMMMMMMM	GTGGGTTACCTACCAAGCCTTGG	fw	32.2581	41.6667	0	0	1	0	0	0	55	75	4.36999
ENSG00000086475_5_23154.487	10	13386875	13386898	ENSG00000086475::SEPHS1	67.3913	38.6667	38.4207	MMMMMMMMMMMMMMMMMMMMMMM	GTTCAGTGAATCTGGTTAGCCGG	fw	32.2581	41.6667	3	0	1	0	0	1	45	50	1.43665
ENSG00000086475_6_23154.497	10	13386904	13386927	ENSG00000086475::SEPHS1	79.2754	38.6667	37.746	XMMMMMMMMMMMMMMMMMMMMMM	GTGTCCAATTCGTAACTTTCCGG	fw	32.2581	41.6667	3	0	1	0	0	0	35	25	2.02503
ENSG00000086475_7_23154.497	10	13386905	13386928	ENSG00000086475::SEPHS1	88.6957	38.6667	46.6267	XMMMMMMMMMMMMMMMMMMMMMM	GGTCCAATTCGTAACTTTCCGGG	fw	32.2581	41.6667	3	0	1	0	0	0	40	50	7.44227
ENSG00000086475_8_23154.500	10	13386912	13386935	ENSG00000086475::SEPHS1	88.6957	38.6667	46.8169	XMMMMMMMMMMMMMMMMMMMMMM	GTCGTAACTTTCCGGGTTAAAGG	fw	32.2581	41.6667	3	0	1	0	0	0	40	0	7.5583
ENSG00000086475_9_23154.506	10	13386930	13386953	ENSG00000086475::SEPHS1	100	38.6667	38.5017	XMMMMMMMMMMMMMMMMMMMMMM	GAAGGACTCCCGCGTAGACATGG	fw	32.2581	41.6667	3	0	1	0	0	0	55	50	2.48603
ENSG00000086475_10_23154.508	10	13386937	13386960	ENSG00000086475::SEPHS1	100	38.6667	44.9985	XMMMMMMMMMMMMMMMMMMMMMM	GCCCGCGTAGACATGGTTCTTGG	fw	32.2581	41.6667	3	0	1	0	0	0	55	25	6.44906
ENSG00000086475_11_23154.508	10	13386938	13386961	ENSG00000086475::SEPHS1	100	38.6667	45.1507	XMMMMMMMMMMMMMMMMMMMMMM	GCCGCGTAGACATGGTTCTTGGG	fw	32.2581	41.6667	3	0	1	0	0	0	55	25	6.54194
ENSG00000086475_12_23154.447	10	13386753	13386776	ENSG00000086475::SEPHS1	100	34.6667	37.2015	MMMMMMMMMMMMMMMMMMMMMMX	CCTACCAAGCCTTGGCATAACGC	rc	32.2581	41.6667	0	0	1	0	0	0	55	50	1.69292
ENSG00000086475_13_15436.1572	10	13380694	13380717	ENSG00000086475::SEPHS1	100	37.1111	40.1166	XMMMMMMMMMMMMMMMMMMMMMM	GTCACGCTTACCATCATGTAAGG	fw	37.6344	39.3519	1	0	1	0	0	0	45	25	3.47114
ENSG00000086475_13_23154.448	10	13386757	13386780	ENSG00000086475::SEPHS1	74.9275	34.6667	44.7896	MMMMMMMMMMMMMMMMMMMMMMM	CCAAGCCTTGGCATAACGGCTCC	rc	32.2581	41.6667	0	0	1	0	1	1	60	75	3.32166
ENSG00000086475_14_15436.1572	10	13380695	13380718	ENSG00000086475::SEPHS1	100	37.1111	36.012	XMMMMMMMMMMMMMMMMMMMMMM	GCACGCTTACCATCATGTAAGGG	fw	37.6344	39.3519	1	0	1	0	0	0	40	25	0.96735
ENSG00000086475_15_15436.1567	10	13380709	13380732	ENSG00000086475::SEPHS1	88.6957	37.1111	26.8296	XMMMMMMMMMMMMMMMMMMMMMM	GTGTAAGGGTCGTCTACGATCGG	fw	37.6344	39.3519	1	0	1	0	0	0	45	50	-4.63392
ENSG00000086475_16_15436.1567	10	13380710	13380733	ENSG00000086475::SEPHS1	88.6957	37.1111	28.1372	XMMMMMMMMMMMMMMMMMMMMMM	GGTAAGGGTCGTCTACGATCGGG	fw	37.6344	39.3519	1	0	1	0	0	0	50	50	-3.83633
ENSG00000086475_17_15436.1557	10	13380738	13380761	ENSG00000086475::SEPHS1	72.1014	37.1111	44.9199	MMMMMMMMMMMMMMMMMMMMMMM	GTAATCTGTGGTTTGAACCAAGG	fw	37.6344	39.3519	1	0	1	0	0	1	40	50	5.40114
ENSG00000086475_18_15436.1539	10	13380792	13380815	ENSG00000086475::SEPHS1	100	37.1111	35.9398	XMMMMMMMMMMMMMMMMMMMMMM	GGTATCCATTCCAATGCCTGTGG	fw	37.6344	39.3519	1	0	1	0	0	0	45	75	-0.0767438
ENSG00000086475_18_23154.470	10	13386824	13386847	ENSG00000086475::SEPHS1	88.6957	34.6667	29.1516	MMMMMMMMMMMMMMMMMMMMMMX	CCAGCAATTTTTGCAGGACATCC	rc	32.2581	41.6667	0	0	1	0	0	0	40	50	-3.21753
ENSG00000086475_19_15436.1537	10	13380798	13380821	ENSG00000086475::SEPHS1	100	37.1111	31.7849	XMMMMMMMMMMMMMMMMMMMMMM	GATTCCAATGCCTGTGGAGATGG	fw	37.6344	39.3519	1	0	1	0	0	0	50	50	-1.6112
ENSG00000086475_22_23154.494	10	13386894	13386917	ENSG00000086475::SEPHS1	88.6957	38.6667	50.9153	MMMMMMMMMMMMMMMMMMMMMMX	CCGGAAGCTTTTGTCCAATTCGC	rc	32.2581	41.6667	3	0	1	0	0	0	40	50	10.0584
ENSG00000086475_23_23154.498	10	13386908	13386931	ENSG00000086475::SEPHS1	88.6957	38.6667	26.9517	MMMMMMMMMMMMMMMMMMMMMMX	CCAATTCGTAACTTTCCGGGTTC	rc	32.2581	41.6667	3	0	1	0	0	0	40	25	-4.55947
ENSG00000086475_24_23154.503	10	13386923	13386946	ENSG00000086475::SEPHS1	100	38.6667	48.9783	MMMMMMMMMMMMMMMMMMMMMMX	CCGGGTTAAAGGACTCCCGCGTC	rc	32.2581	41.6667	3	0	1	0	0	0	55	50	8.87678
ENSG00000086475_25_23154.508	10	13386938	13386961	ENSG00000086475::SEPHS1	100	38.6667	40.7417	MMMMMMMMMMMMMMMMMMMMMMX	CCCGCGTAGACATGGTTCTTGGC	rc	32.2581	41.6667	3	0	1	0	0	0	55	75	2.85242
ENSG00000086475_26_23154.509	10	13386939	13386962	ENSG00000086475::SEPHS1	88.6957	38.6667	37.1859	MMMMMMMMMMMMMMMMMMMMMMM	CCGCGTAGACATGGTTCTTGGGC	rc	32.2581	41.6667	3	0	1	0	0	1	55	50	0.683411
ENSG00000086475_42_15436.1569	10	13380704	13380727	ENSG00000086475::SEPHS1	83.0435	37.1111	41.0504	MMMMMMMMMMMMMMMMMMMMMMX	CCATCATGTAAGGGTCGTCTACC	rc	37.6344	39.3519	1	0	1	0	0	0	50	25	4.04076
ENSG00000086475_43_15436.1548	10	13380765	13380788	ENSG00000086475::SEPHS1	83.0435	37.1111	45.777	MMMMMMMMMMMMMMMMMMMMMMX	CCCACCGTGCCTCAAAGGAATGC	rc	37.6344	39.3519	1	0	1	0	0	0	50	75	5.92394
ENSG00000086475_44_15436.1548	10	13380766	13380789	ENSG00000086475::SEPHS1	72.7536	37.1111	48.3393	MMMMMMMMMMMMMMMMMMMMMMM	CCACCGTGCCTCAAAGGAATGAC	rc	37.6344	39.3519	1	0	1	0	0	1	55	75	6.48695
ENSG00000086475_45_15436.1547	10	13380769	13380792	ENSG00000086475::SEPHS1	83.0435	37.1111	52.4674	MMMMMMMMMMMMMMMMMMMMMMX	CCGTGCCTCAAAGGAATGACACC	rc	37.6344	39.3519	1	0	1	0	0	0	45	75	10.0051
ENSG00000086475_47_15436.1538	10	13380797	13380820	ENSG00000086475::SEPHS1	100	37.1111	49.0565	MMMMMMMMMMMMMMMMMMMMMMX	CCATTCCAATGCCTGTGGAGATC	rc	37.6344	39.3519	1	0	1	0	0	0	50	50	8.92447
ENSG00000086475_48_15436.1536	10	13380802	13380825	ENSG00000086475::SEPHS1	100	30.4444	35.0723	MMMMMMMMMMMMMMMMMMMMMMX	CCAATGCCTGTGGAGATGGAAGC	rc	21.5054	39.3519	1	0	1	0	0	0	50	50	0.394124
ENSG00000086475_49_15436.1534	10	13380808	13380831	ENSG00000086475::SEPHS1	100	30.4444	35.5143	MMMMMMMMMMMMMMMMMMMMMMX	CCTGTGGAGATGGAAGTCATTAC	rc	21.5054	39.3519	1	0	1	0	0	0	45	75	-0.336291
ENSG00000087586_1_17211.13	20	54963211	54963234	ENSG00000087586::AURKA	100	37.5	45.9295	MMMMMMMMMMMMMMMMMMMMMMX	CCTTAACAGGTCCTGAAATGCAC	rc	35.2113	35.2113	9	0	1	0	0	0	45	25	7.017
ENSG00000087586_8_11474.1300	20	54959350	54959373	ENSG00000087586::AURKA	88.6957	16.4583	47.8816	XMMMMMMMMMMMMMMMMMMMMMM	GTTGATGCCAGTTCCTCCTCAGG	fw	17.8404	17.8404	0	0	1	0	0	0	50	75	7.20779
ENSG00000087586_9_11474.1295	20	54959366	54959389	ENSG00000087586::AURKA	100	16.4583	35.7497	XMMMMMMMMMMMMMMMMMMMMMM	GCTCAGGATTATTTTCTATATGG	fw	17.8404	17.8404	0	0	1	0	0	0	30	0	0.807291
ENSG00000087586_10_11474.652	20	54961294	54961317	ENSG00000087586::AURKA	100	22.0833	40.7415	MMMMMMMMMMMMMMMMMMMMMMM	GTCTCAAAAGCTAGTTTACCAGG	fw	24.1784	24.1784	0	0	1	0	0	1	40	50	2.85234
ENSG00000087586_11_11474.649	20	54961303	54961326	ENSG00000087586::AURKA	100	22.0833	49.8977	MMMMMMMMMMMMMMMMMMMMMMM	GCTAGTTTACCAGGTGCCGATGG	fw	24.1784	24.1784	0	0	1	0	0	1	55	75	7.4376
ENSG00000087586_12_11474.648	20	54961307	54961330	ENSG00000087586::AURKA	100	22.0833	65.9364	MMMMMMMMMMMMMMMMMMMMMMM	GTTTACCAGGTGCCGATGGCAGG	fw	24.1784	24.1784	0	0	1	0	0	1	60	75	17.2212
ENSG00000087586_13_11474.648	20	54961308	54961331	ENSG00000087586::AURKA	100	22.0833	63.1929	XMMMMMMMMMMMMMMMMMMMMMM	GTTACCAGGTGCCGATGGCAGGG	fw	24.1784	24.1784	0	0	1	0	0	0	55	75	16.5476
ENSG00000087586_14_11474.647	20	54961309	54961332	ENSG00000087586::AURKA	100	22.0833	62.7295	XMMMMMMMMMMMMMMMMMMMMMM	GTACCAGGTGCCGATGGCAGGGG	fw	24.1784	24.1784	0	0	1	0	0	0	60	75	16.265
ENSG00000087586_17_11474.629	20	54961365	54961388	ENSG00000087586::AURKA	88.6957	22.0833	51.2931	MMMMMMMMMMMMMMMMMMMMMMM	GGAGACAGGATGAGGTACACTGG	fw	24.1784	24.1784	0	0	1	0	1	1	55	50	8.28878
ENSG00000087586_18_11474.616	20	54961402	54961425	ENSG00000087586::AURKA	88.6957	23.3333	31.0226	XMMMMMMMMMMMMMMMMMMMMMM	GTCTGCTTCTGATTCTGAACCGG	fw	25.5869	25.5869	0	0	1	0	0	0	40	50	-2.07621
ENSG00000087586_19_11474.613	20	54961413	54961436	ENSG00000087586::AURKA	100	23.3333	46.5539	XMMMMMMMMMMMMMMMMMMMMMM	GTTCTGAACCGGCTTGTGACTGG	fw	25.5869	25.5869	0	0	1	0	0	0	50	50	7.39786
ENSG00000087586_20_11474.604	20	54961438	54961461	ENSG00000087586::AURKA	88.6957	23.3333	55.1527	XMMMMMMMMMMMMMMMMMMMMMM	GCAAGCTTTTGTGCTTGCAAAGG	fw	25.5869	25.5869	0	0	1	0	0	0	40	50	12.6431
ENSG00000087586_21_11474.601	20	54961448	54961471	ENSG00000087586::AURKA	100	23.3333	47.4968	MMMMMMMMMMMMMMMMMMMMMMM	GTGCTTGCAAAGGAATGCGCTGG	fw	25.5869	25.5869	0	0	1	0	0	1	55	100	5.97306
ENSG00000087586_22_11474.601	20	54961449	54961472	ENSG00000087586::AURKA	100	23.3333	49.1231	XMMMMMMMMMMMMMMMMMMMMMM	GGCTTGCAAAGGAATGCGCTGGG	fw	25.5869	25.5869	0	0	1	0	0	0	50	75	7.96509
ENSG00000087586_23_11474.584	20	54961498	54961521	ENSG00000087586::AURKA	100	23.3333	41.1579	XMMMMMMMMMMMMMMMMMMMMMM	GGAGCCTGGCCACTATTTACAGG	fw	25.5869	25.5869	0	0	1	0	0	0	50	25	4.10631
ENSG00000087586_24_11474.582	20	54961504	54961527	ENSG00000087586::AURKA	100	23.3333	38.0899	XMMMMMMMMMMMMMMMMMMMMMM	GGGCCACTATTTACAGGTAATGG	fw	25.5869	25.5869	0	0	1	0	0	0	40	25	2.23482
ENSG00000087586_25_11474.578	20	54961516	54961539	ENSG00000087586::AURKA	88.6957	23.3333	32.1083	XMMMMMMMMMMMMMMMMMMMMMM	GCAGGTAATGGATTCTGACAAGG	fw	25.5869	25.5869	0	0	1	0	0	0	40	50	-1.41397
ENSG00000087586_26_11474.568	20	54961546	54961569	ENSG00000087586::AURKA	100	23.3333	36.8387	XMMMMMMMMMMMMMMMMMMMMMM	GGAGTCACGAGAACACGTTTTGG	fw	25.5869	25.5869	0	0	1	0	0	0	45	25	1.47162
ENSG00000087586_27_11474.564	20	54961558	54961581	ENSG00000087586::AURKA	100	23.3333	26.0753	XMMMMMMMMMMMMMMMMMMMMMM	GCACGTTTTGGACCTCCAACTGG	fw	25.5869	25.5869	0	0	1	0	0	0	50	50	-5.09404
ENSG00000087586_28_11474.558	20	54961576	54961599	ENSG00000087586::AURKA	100	23.3333	27.5408	XMMMMMMMMMMMMMMMMMMMMMM	GCTGGAGCTGTAGCCTAGAATGG	fw	25.5869	25.5869	0	0	1	0	0	0	50	25	-4.20009
ENSG00000087586_47_11474.1674	20	54958229	54958252	ENSG00000087586::AURKA	100	13.6607	40.9899	MMMMMMMMMMMMMMMMMMMMMMM	CCTCCTAGGAGGAATTTGAACAC	rc	14.6881	14.6881	0	0	1	0	0	1	45	50	3.00386
ENSG00000087586_49_11474.1298	20	54959357	54959380	ENSG00000087586::AURKA	83.0435	16.4583	38.4256	MMMMMMMMMMMMMMMMMMMMMMX	CCAGTTCCTCCTCAGGATTATTC	rc	17.8404	17.8404	0	0	1	0	0	0	40	50	2.43964
ENSG00000087586_50_11474.1295	20	54959366	54959389	ENSG00000087586::AURKA	100	16.4583	52.1988	MMMMMMMMMMMMMMMMMMMMMMX	CCTCAGGATTATTTTCTATATGC	rc	17.8404	17.8404	0	0	1	0	0	0	30	75	9.84128
ENSG00000087586_51_11474.646	20	54961312	54961335	ENSG00000087586::AURKA	100	22.0833	51.2414	MMMMMMMMMMMMMMMMMMMMMMX	CCAGGTGCCGATGGCAGGGGCTC	rc	24.1784	24.1784	0	0	1	0	0	0	75	75	9.25724
ENSG00000087586_54_11474.610	20	54961421	54961444	ENSG00000087586::AURKA	84.3478	23.3333	38.9702	MMMMMMMMMMMMMMMMMMMMMMM	CCGGCTTGTGACTGGAGACAAGC	rc	25.5869	25.5869	0	0	1	0	0	1	55	50	1.77184
ENSG00000087586_55_11474.586	20	54961493	54961516	ENSG00000087586::AURKA	100	23.3333	48.6873	MMMMMMMMMMMMMMMMMMMMMMX	CCCGCTGAGCCTGGCCACTATTC	rc	25.5869	25.5869	0	0	1	0	0	0	55	75	7.69923
ENSG00000087586_57_11474.583	20	54961502	54961525	ENSG00000087586::AURKA	100	23.3333	50.5353	MMMMMMMMMMMMMMMMMMMMMMX	CCTGGCCACTATTTACAGGTAAC	rc	25.5869	25.5869	0	0	1	0	0	0	40	100	8.82652
ENSG00000087586_58_11474.581	20	54961507	54961530	ENSG00000087586::AURKA	100	23.3333	34.5391	MMMMMMMMMMMMMMMMMMMMMMX	CCACTATTTACAGGTAATGGATC	rc	25.5869	25.5869	0	0	1	0	0	0	30	25	0.0688793
ENSG00000087586_59_11474.560	20	54961570	54961593	ENSG00000087586::AURKA	100	23.3333	25.4361	MMMMMMMMMMMMMMMMMMMMMMX	CCTCCAACTGGAGCTGTAGCCTC	rc	25.5869	25.5869	0	0	1	0	0	0	55	50	-5.48396
ENSG00000087586_60_11474.559	20	54961573	54961596	ENSG00000087586::AURKA	100	23.3333	25.9302	MMMMMMMMMMMMMMMMMMMMMMX	CCAACTGGAGCTGTAGCCTAGAC	rc	25.5869	25.5869	0	0	1	0	0	0	50	50	-5.18259
ENSG00000087589_0_0.5	20	54987499	54987522	ENSG00000087589::CASS4	100	79.0698	40.0712	MMMMMMMMMMMMMMMMMMMMMMM	GCTCCACATCACCGACATGAAGG	fw	78.125	83.3333	3	0	1	0	0	1	55	25	2.44343
ENSG00000087589_1_0.5	20	54987500	54987523	ENSG00000087589::CASS4	100	79.0698	36.8293	XMMMMMMMMMMMMMMMMMMMMMM	GTCCACATCACCGACATGAAGGG	fw	78.125	83.3333	3	0	1	0	0	0	50	25	1.4659
ENSG00000087589_3_0.4	20	54987529	54987552	ENSG00000087589::CASS4	100	79.0698	44.5876	XMMMMMMMMMMMMMMMMMMMMMM	GATCATGGACTGTGCGCCCAAGG	fw	78.125	83.3333	3	0	1	0	0	0	60	75	5.19842
ENSG00000087589_4_0.8	20	54987541	54987564	ENSG00000087589::CASS4	100	79.0698	46.3174	XMMMMMMMMMMMMMMMMMMMMMM	GGCGCCCAAGGTGAGTGATGTGG	fw	78.125	83.3333	3	0	1	0	0	0	60	50	7.2536
ENSG00000087589_5_0.8	20	54987542	54987565	ENSG00000087589::CASS4	100	79.0698	45.5962	MMMMMMMMMMMMMMMMMMMMMMM	GCGCCCAAGGTGAGTGATGTGGG	fw	78.125	83.3333	3	0	1	0	0	1	60	25	5.81369
ENSG00000087589_6_0.9	20	54987543	54987566	ENSG00000087589::CASS4	100	79.0698	40.391	XMMMMMMMMMMMMMMMMMMMMMM	GGCCCAAGGTGAGTGATGTGGGG	fw	78.125	83.3333	3	0	1	0	0	0	60	50	3.63854
ENSG00000087589_7_0.9	20	54987545	54987568	ENSG00000087589::CASS4	100	79.0698	45.1895	MMMMMMMMMMMMMMMMMMMMMMX	CCCAAGGTGAGTGATGTGGGGCC	rc	78.125	83.3333	3	0	1	0	0	0	55	50	6.56558
ENSG00000087589_8_0.10	20	54987546	54987569	ENSG00000087589::CASS4	88.6957	79.0698	46.7302	MMMMMMMMMMMMMMMMMMMMMMX	CCAAGGTGAGTGATGTGGGGCTC	rc	78.125	83.3333	3	0	1	0	0	0	60	50	7.50541
ENSG00000087589_9_23614.8245	20	55012252	55012275	ENSG00000087589::CASS4	100	39.1473	63.2151	XMMMMMMMMMMMMMMMMMMMMMM	GCCTGACTGCTCTGACGAGCTGG	fw	41.6667	43.6508	0	0	1	0	0	0	65	75	16.5612
ENSG00000087589_13_23614.8256	20	55012285	55012308	ENSG00000087589::CASS4	100	39.1473	41.2061	XMMMMMMMMMMMMMMMMMMMMMM	GGGGGACATCCTGACCATTCTGG	fw	41.6667	43.6508	0	0	1	0	0	0	55	25	4.1357
ENSG00000087589_14_23614.8266	20	55012314	55012337	ENSG00000087589::CASS4	100	39.1473	62.5802	XMMMMMMMMMMMMMMMMMMMMMM	GCGTGCCAGAAAGCGAGGGTTGG	fw	41.6667	43.6508	0	0	1	0	0	0	60	75	16.1739
ENSG00000087589_16_23614.8272	20	55012334	55012357	ENSG00000087589::CASS4	100	39.1473	48.8707	XMMMMMMMMMMMMMMMMMMMMMM	GGGTGGAAGTGTTTGCTCCATGG	fw	41.6667	43.6508	0	0	1	0	0	0	50	50	8.81115
ENSG00000087589_17_23614.8273	20	55012335	55012358	ENSG00000087589::CASS4	100	39.1473	51.1214	MMMMMMMMMMMMMMMMMMMMMMM	GGTGGAAGTGTTTGCTCCATGGG	fw	41.6667	43.6508	0	0	1	0	1	1	50	50	8.18407
ENSG00000087589_21_23614.8287	20	55012378	55012401	ENSG00000087589::CASS4	100	39.1473	41.0533	XMMMMMMMMMMMMMMMMMMMMMM	GAACCGCCTCCAAATCCTCACGG	fw	41.6667	43.6508	0	0	1	0	0	0	55	50	4.0425
ENSG00000087589_22_23614.8288	20	55012381	55012404	ENSG00000087589::CASS4	100	39.1473	37.8814	XMMMMMMMMMMMMMMMMMMMMMM	GCGCCTCCAAATCCTCACGGAGG	fw	41.6667	43.6508	0	0	1	0	0	0	65	75	1.10764
ENSG00000087589_27_23614.8314	20	55012459	55012482	ENSG00000087589::CASS4	100	39.1473	38.84	XMMMMMMMMMMMMMMMMMMMMMM	GAGCTCAGAGGAGACCTATCAGG	fw	41.6667	43.6508	0	0	1	0	0	0	55	25	2.69237
ENSG00000087589_29_23614.8332	20	55012512	55012535	ENSG00000087589::CASS4	100	39.1473	59.8236	MMMMMMMMMMMMMMMMMMMMMMM	GCCCCGTTTATGAGCAGATGAGG	fw	41.6667	43.6508	0	0	1	0	0	1	55	50	14.4924
ENSG00000087589_45_23614.8245	20	55012252	55012275	ENSG00000087589::CASS4	100	39.1473	21.297	MMMMMMMMMMMMMMMMMMMMMMX	CCCTGACTGCTCTGACGAGCTGC	rc	41.6667	43.6508	0	0	1	0	0	0	60	50	-8.00886
ENSG00000087589_46_23614.8245	20	55012253	55012276	ENSG00000087589::CASS4	100	39.1473	34.3083	MMMMMMMMMMMMMMMMMMMMMMM	CCTGACTGCTCTGACGAGCTGGC	rc	41.6667	43.6508	0	0	1	0	0	1	65	50	-1.07193
ENSG00000087589_48_23614.8261	20	55012299	55012322	ENSG00000087589::CASS4	100	39.1473	43.3628	MMMMMMMMMMMMMMMMMMMMMMX	CCATTCTGGAGCAACACGTGCCC	rc	41.6667	43.6508	0	0	1	0	0	0	55	25	5.45132
ENSG00000087589_49_23614.8267	20	55012319	55012342	ENSG00000087589::CASS4	100	39.1473	49.2456	MMMMMMMMMMMMMMMMMMMMMMX	CCAGAAAGCGAGGGTTGGTGGAC	rc	41.6667	43.6508	0	0	1	0	0	0	55	25	9.0398
ENSG00000087589_51_23614.8289	20	55012384	55012407	ENSG00000087589::CASS4	100	39.1473	35.7085	MMMMMMMMMMMMMMMMMMMMMMX	CCTCCAAATCCTCACGGAGGTCC	rc	41.6667	43.6508	0	0	1	0	0	0	60	50	0.7822
ENSG00000087589_52_23614.8290	20	55012387	55012410	ENSG00000087589::CASS4	100	39.1473	24.4442	MMMMMMMMMMMMMMMMMMMMMMX	CCAAATCCTCACGGAGGTCGCTC	rc	41.6667	43.6508	0	0	1	0	0	0	60	25	-6.08906
ENSG00000087589_53_23614.8292	20	55012393	55012416	ENSG00000087589::CASS4	100	39.1473	42.9189	MMMMMMMMMMMMMMMMMMMMMMX	CCTCACGGAGGTCGCTGCAGACC	rc	41.6667	43.6508	0	0	1	0	0	0	65	75	4.18052
ENSG00000087589_67_23614.8329	20	55012503	55012526	ENSG00000087589::CASS4	100	39.1473	42.787	MMMMMMMMMMMMMMMMMMMMMMX	CCACTCCAGGCCCCGTTTATGAC	rc	41.6667	43.6508	0	0	1	0	0	0	60	75	4.10007
ENSG00000087589_68_23614.8330	20	55012508	55012531	ENSG00000087589::CASS4	100	39.1473	47.2351	MMMMMMMMMMMMMMMMMMMMMMX	CCAGGCCCCGTTTATGAGCAGAC	rc	41.6667	43.6508	0	0	1	0	0	0	55	100	6.81344
ENSG00000087589_69_23614.8332	20	55012513	55012536	ENSG00000087589::CASS4	100	39.1473	62.6532	MMMMMMMMMMMMMMMMMMMMMMX	CCCCGTTTATGAGCAGATGAGGC	rc	41.6667	43.6508	0	0	1	0	0	0	45	50	17.2184
ENSG00000087589_70_23614.8332	20	55012514	55012537	ENSG00000087589::CASS4	100	39.1473	63.7175	MMMMMMMMMMMMMMMMMMMMMMX	CCCGTTTATGAGCAGATGAGGAC	rc	41.6667	43.6508	0	0	1	0	0	0	45	25	17.8677
ENSG00000087589_71_23614.8333	20	55012515	55012538	ENSG00000087589::CASS4	88.6957	39.1473	61.4914	MMMMMMMMMMMMMMMMMMMMMMX	CCGTTTATGAGCAGATGAGGAGC	rc	41.6667	43.6508	0	0	1	0	0	0	40	0	16.5098
ENSG00000087589_87_23614.8372	20	55012634	55012657	ENSG00000087589::CASS4	100	39.1473	42.3979	MMMMMMMMMMMMMMMMMMMMMMM	CCAAAACAGGTACGCATACTTCC	rc	41.6667	43.6508	0	0	1	0	1	1	45	25	2.8627
ENSG00000090273_0_0.2972	1	27226740	27226763	ENSG00000090273::NUDC	100	28.3333	43.0752	MMMMMMMMMMMMMMMMMMMMMMM	GCAGAGTTAGGAGCGGCCTGCGG	fw	19.2308	32.2581	0	0	2	0	0	1	65	75	3.27589
ENSG00000090273_1_0.2942	1	27226831	27226854	ENSG00000090273::NUDC	100	30	40.8752	MMMMMMMMMMMMMMMMMMMMMMM	GGCTAAAATAGCTCCGTAAATGG	fw	19.2308	32.2581	1	0	2	0	1	1	40	0	1.93388
ENSG00000090273_2_0.2942	1	27226832	27226855	ENSG00000090273::NUDC	100	30	39.9953	MMMMMMMMMMMMMMMMMMMMMMM	GCTAAAATAGCTCCGTAAATGGG	fw	19.2308	32.2581	1	0	2	0	0	1	35	0	2.39713
ENSG00000090273_12_0.2971	1	27226743	27226766	ENSG00000090273::NUDC	100	28.3333	35.1968	MMMMMMMMMMMMMMMMMMMMMMM	GAGTTAGGAGCGGCCTGCGGAGG	fw	19.2308	32.2581	0	0	2	0	0	1	70	100	-1.52997
ENSG00000090273_13_0.2971	1	27226744	27226767	ENSG00000090273::NUDC	100	28.3333	34.2019	XMMMMMMMMMMMMMMMMMMMMMM	GGTTAGGAGCGGCCTGCGGAGGG	fw	19.2308	32.2581	0	0	2	0	0	0	65	75	-1.13685
ENSG00000090273_14_0.2929	1	27226870	27226893	ENSG00000090273::NUDC	100	30	46.9238	XMMMMMMMMMMMMMMMMMMMMMM	GGGGGATACCGCTCACTACCAGG	fw	19.2308	32.2581	1	0	2	0	0	0	60	50	7.62351
ENSG00000090273_15_0.2971	1	27226745	27226768	ENSG00000090273::NUDC	100	28.3333	37.1821	MMMMMMMMMMMMMMMMMMMMMMM	GTTAGGAGCGGCCTGCGGAGGGG	fw	19.2308	32.2581	0	0	2	0	0	1	70	75	-0.318889
ENSG00000090273_16_0.2962	1	27226771	27226794	ENSG00000090273::NUDC	100	28.3333	56.2848	MMMMMMMMMMMMMMMMMMMMMMM	GCTCAGGCCGATGCCGGTAGTGG	fw	19.2308	32.2581	0	0	2	0	0	1	70	50	12.3337
ENSG00000090273_17_0.2959	1	27226780	27226803	ENSG00000090273::NUDC	100	28.3333	29.6916	MMMMMMMMMMMMMMMMMMMMMMM	GATGCCGGTAGTGGAAACAGAGG	fw	19.2308	32.2581	0	0	2	0	0	1	55	50	-3.8881
ENSG00000090273_61_11656.4220	1	27248321	27248344	ENSG00000090273::NUDC	88.6957	20	38.7213	MMMMMMMMMMMMMMMMMMMMMMM	GTGGATCGGAGCCGGCGCGATGG	fw	19.2308	16.129	1	0	1	0	0	1	75	75	0.61999
ENSG00000090273_62_11656.4221	1	27248322	27248345	ENSG00000090273::NUDC	100	20	33.9192	XMMMMMMMMMMMMMMMMMMMMMM	GGGATCGGAGCCGGCGCGATGGG	fw	19.2308	16.129	1	0	1	0	0	0	70	50	-0.309275
ENSG00000090273_63_11656.4236	1	27248369	27248392	ENSG00000090273::NUDC	88.6957	20	32.901	XMMMMMMMMMMMMMMMMMMMMMM	GGACGGCATGTTGCTGGCCATGG	fw	19.2308	16.129	1	0	1	0	0	0	65	75	-1.93041
ENSG00000090316_0_0.452	4	1283752	1283775	ENSG00000090316::MAEA	100	65.1515	45.2429	MMMMMMMMMMMMMMMMMMMMMMM	GGAGTACCCGACCCTCAAGGTGG	fw	77.4648	61.3208	9	0	1	-1	1	1	65	50	4.59817
ENSG00000090316_1_0.452	4	1283753	1283776	ENSG00000090316::MAEA	100	65.1515	48.738	MMMMMMMMMMMMMMMMMMMMMMM	GAGTACCCGACCCTCAAGGTGGG	fw	77.4648	61.3208	9	0	1	-1	0	1	60	50	7.73016
ENSG00000090316_2_0.475	4	1283683	1283706	ENSG00000090316::MAEA	100	62.6263	69.9671	XMMMMMMMMMMMMMMMMMMMMMM	GTGTTTTGGCCGCTTCAAGATGG	fw	70.4225	61.3208	9	0	1	-1	0	0	45	25	21.6799
ENSG00000090316_3_0.474	4	1283686	1283709	ENSG00000090316::MAEA	100	62.6263	56.8649	XMMMMMMMMMMMMMMMMMMMMMM	GTTTGGCCGCTTCAAGATGGCGG	fw	70.4225	61.3208	9	0	1	-1	0	0	50	50	13.6876
ENSG00000090316_3_12574.6897	4	1305801	1305824	ENSG00000090316::MAEA	100	34.6801	32.5901	XMMMMMMMMMMMMMMMMMMMMMM	GCGCTCAGAAGAACATTGACCGG	fw	38.7324	36.9497	1	0	1	0	0	0	50	50	-1.12005
ENSG00000090316_4_0.472	4	1283692	1283715	ENSG00000090316::MAEA	100	62.6263	33.5033	XMMMMMMMMMMMMMMMMMMMMMM	GCGCTTCAAGATGGCGGTGCAGG	fw	70.4225	61.3208	9	0	1	-1	0	0	65	75	-1.56299
ENSG00000090316_4_12574.6897	4	1305802	1305825	ENSG00000090316::MAEA	100	34.6801	36.7375	XMMMMMMMMMMMMMMMMMMMMMM	GGCTCAGAAGAACATTGACCGGG	fw	38.7324	36.9497	1	0	1	0	0	0	50	75	0.409865
ENSG00000090316_5_0.470	4	1283698	1283721	ENSG00000090316::MAEA	100	62.6263	22.3982	XMMMMMMMMMMMMMMMMMMMMMM	GAAGATGGCGGTGCAGGAGTCGG	fw	70.4225	61.3208	9	0	1	-1	0	0	60	50	-7.33711
ENSG00000090316_5_12574.6905	4	1305826	1305849	ENSG00000090316::MAEA	100	37.2054	32.1843	MMMMMMMMMMMMMMMMMMMMMMM	GACCAGCCACGTCACCATGGTGG	fw	45.7746	36.9497	1	0	1	0	0	1	65	50	-2.36757
ENSG00000090316_6_0.469	4	1283701	1283724	ENSG00000090316::MAEA	100	62.6263	20.7948	MMMMMMMMMMMMMMMMMMMMMMM	GATGGCGGTGCAGGAGTCGGCGG	fw	70.4225	61.3208	9	0	1	-1	0	1	70	75	-10.3152
ENSG00000090316_6_12574.6906	4	1305829	1305852	ENSG00000090316::MAEA	100	37.2054	29.1985	XMMMMMMMMMMMMMMMMMMMMMM	GAGCCACGTCACCATGGTGGTGG	fw	45.7746	36.9497	1	0	1	0	0	0	65	75	-4.18894
ENSG00000090316_7_12574.6909	4	1305838	1305861	ENSG00000090316::MAEA	100	37.2054	27.6715	XMMMMMMMMMMMMMMMMMMMMMM	GACCATGGTGGTGGCCGAGCTGG	fw	45.7746	36.9497	1	0	1	0	0	0	70	75	-5.12039
ENSG00000090316_9_12574.6938	4	1305924	1305947	ENSG00000090316::MAEA	100	38.2155	40.0809	XMMMMMMMMMMMMMMMMMMMMMM	GGAAGCTCAGCGTCCTCAAGAGG	fw	45.7746	36.9497	1	2	1	0	0	0	55	50	3.44935
ENSG00000090316_10_12574.6939	4	1305928	1305951	ENSG00000090316::MAEA	100	38.2155	37.9472	MMMMMMMMMMMMMMMMMMMMMMM	GCTCAGCGTCCTCAAGAGGAAGG	fw	45.7746	36.9497	1	2	1	0	0	1	60	50	1.14777
ENSG00000090316_12_12574.6944	4	1305942	1305965	ENSG00000090316::MAEA	100	38.2155	62.5678	XMMMMMMMMMMMMMMMMMMMMMM	GGAGGAAGGTTGGTCCCGCCTGG	fw	45.7746	36.9497	1	2	1	0	0	0	65	100	16.1664
ENSG00000090316_14_12574.6882	4	1305758	1305781	ENSG00000090316::MAEA	100	34.6801	51.1045	MMMMMMMMMMMMMMMMMMMMMMM	CCTCTCCAGGTGCCCTACGAGAC	rc	38.7324	36.9497	1	0	1	0	0	1	65	75	8.17374
ENSG00000090316_15_12574.6884	4	1305763	1305786	ENSG00000090316::MAEA	100	34.6801	52.3267	MMMMMMMMMMMMMMMMMMMMMMX	CCAGGTGCCCTACGAGACGCTGC	rc	38.7324	36.9497	1	0	1	0	0	0	65	75	9.91928
ENSG00000090316_16_0.461	4	1283725	1283748	ENSG00000090316::MAEA	100	65.1515	41.9373	XMMMMMMMMMMMMMMMMMMMMMM	GCAGTTGTCCATGACCCTGAAGG	fw	77.4648	61.3208	9	0	1	-1	0	0	50	50	4.58175
ENSG00000090316_16_12574.6897	4	1305801	1305824	ENSG00000090316::MAEA	100	34.6801	32.1013	MMMMMMMMMMMMMMMMMMMMMMX	CCGCTCAGAAGAACATTGACCGC	rc	38.7324	36.9497	1	0	1	0	0	0	50	50	-1.41822
ENSG00000090316_17_0.459	4	1283731	1283754	ENSG00000090316::MAEA	100	65.1515	31.6337	MMMMMMMMMMMMMMMMMMMMMMM	GTCCATGACCCTGAAGGTCCAGG	fw	77.4648	61.3208	9	0	1	-1	0	1	60	75	-3.70344
ENSG00000090316_17_12574.6906	4	1305828	1305851	ENSG00000090316::MAEA	100	37.2054	32.2822	MMMMMMMMMMMMMMMMMMMMMMX	CCAGCCACGTCACCATGGTGGTC	rc	45.7746	36.9497	1	0	1	0	0	0	65	75	-2.30788
ENSG00000090316_18_12574.6907	4	1305832	1305855	ENSG00000090316::MAEA	100	37.2054	34.2255	MMMMMMMMMMMMMMMMMMMMMMX	CCACGTCACCATGGTGGTGGCCC	rc	45.7746	36.9497	1	0	1	0	0	0	70	75	-1.12244
ENSG00000090316_19_12574.6910	4	1305840	1305863	ENSG00000090316::MAEA	100	37.2054	30.5173	MMMMMMMMMMMMMMMMMMMMMMX	CCATGGTGGTGGCCGAGCTGGAC	rc	45.7746	36.9497	1	0	1	0	0	0	70	50	-2.38447
ENSG00000090316_20_12574.6914	4	1305852	1305875	ENSG00000090316::MAEA	100	37.2054	21.2891	MMMMMMMMMMMMMMMMMMMMMMM	CCGAGCTGGAGAAGACGTTGAGC	rc	45.7746	36.9497	1	0	1	0	0	1	55	50	-9.01368
ENSG00000090316_20_37722.13840	4	1326632	1326655	ENSG00000090316::MAEA	100	19.1558	32.4872	XMMMMMMMMMMMMMMMMMMMMMM	GACGCACATCTCCCCGTACAAGG	fw	13.6821	25.6739	0	0	1	0	0	0	60	25	-1.18283
ENSG00000090316_21_12574.6931	4	1305904	1305927	ENSG00000090316::MAEA	100	38.2155	6.00167	MMMMMMMMMMMMMMMMMMMMMMX	CCTGCTGGACGGCGTGGTGGAGC	rc	45.7746	36.9497	1	2	1	0	0	0	70	75	-18.339
ENSG00000090316_21_37722.13842	4	1326636	1326659	ENSG00000090316::MAEA	100	19.1558	45.4509	XMMMMMMMMMMMMMMMMMMMMMM	GACATCTCCCCGTACAAGGTAGG	fw	13.6821	25.6739	0	0	1	0	0	0	55	50	6.72505
ENSG00000090316_22_12574.6942	4	1305937	1305960	ENSG00000090316::MAEA	100	38.2155	40.0809	MMMMMMMMMMMMMMMMMMMMMMX	CCTCAAGAGGAAGGTTGGTCCCC	rc	45.7746	36.9497	1	2	1	0	0	0	60	50	3.44935
ENSG00000090316_65_37722.13836	4	1326619	1326642	ENSG00000090316::MAEA	100	19.1558	45.5757	MMMMMMMMMMMMMMMMMMMMMMM	CCTTCCCGCCCGACACGCACATC	rc	13.6821	25.6739	0	0	1	0	0	1	70	75	4.80115
ENSG00000090316_68_37722.13844	4	1326643	1326666	ENSG00000090316::MAEA	100	18.1457	24.8295	MMMMMMMMMMMMMMMMMMMMMMX	CCCCGTACAAGGTAGGGCGTGCC	rc	12.2736	24.7305	0	0	1	0	0	0	65	50	-5.85402
ENSG00000095015_0_0.60	5	56111583	56111606	ENSG00000095015::MAP3K1	100	36.6667	26.7535	MMMMMMMMMMMMMMMMMMMMMMM	GCTGCGCAAAGTGCGGAGTGTGG	fw	83.3333	23.8095	0	0	1	0	0	1	65	50	-5.68038
ENSG00000095015_0_60435.23489	5	56181869	56181892	ENSG00000095015::MAP3K1	100	21.9608	45.7475	XMMMMMMMMMMMMMMMMMMMMMM	GTCATTCACAGAGATGTCAAAGG	fw	4.90196	25.2101	0	0	1	0	0	0	35	25	6.90597
ENSG00000095015_1_0.62	5	56111589	56111612	ENSG00000095015::MAP3K1	100	36.6667	32.6609	XMMMMMMMMMMMMMMMMMMMMMM	GAAAGTGCGGAGTGTGGAGCTGG	fw	83.3333	23.8095	0	0	1	0	0	0	60	75	-2.07683
ENSG00000095015_2_0.119	5	56111760	56111783	ENSG00000095015::MAP3K1	100	36.6667	55.629	XMMMMMMMMMMMMMMMMMMMMMM	GGGCGCCCACCTTACCGAGTCGG	fw	83.3333	23.8095	0	0	1	0	0	0	70	50	12.9337
ENSG00000095015_3_0.120	5	56111763	56111786	ENSG00000095015::MAP3K1	100	36.6667	57.5494	XMMMMMMMMMMMMMMMMMMMMMM	GGCCCACCTTACCGAGTCGGTGG	fw	83.3333	23.8095	0	0	1	0	0	0	70	75	13.1051
ENSG00000095015_4_0.121	5	56111766	56111789	ENSG00000095015::MAP3K1	100	36.6667	50.5681	XMMMMMMMMMMMMMMMMMMMMMM	GCACCTTACCGAGTCGGTGGCGG	fw	83.3333	23.8095	0	0	1	0	0	0	65	75	8.84652
ENSG00000095015_85_60435.23456	5	56181770	56181793	ENSG00000095015::MAP3K1	100	21.9608	60.1265	MMMMMMMMMMMMMMMMMMMMMMM	GCTCATTTGCTGAGTAAATATGG	fw	4.90196	25.2101	0	0	1	0	0	1	35	0	14.6771
ENSG00000095015_86_60435.23473	5	56181821	56181844	ENSG00000095015::MAP3K1	100	21.9608	46.6557	XMMMMMMMMMMMMMMMMMMMMMM	GACACTGAACAGTTACTCCGTGG	fw	4.90196	25.2101	0	0	1	0	0	0	45	75	6.45998
ENSG00000095015_87_60435.23487	5	56181865	56181888	ENSG00000095015::MAP3K1	100	21.9608	42.4959	MMMMMMMMMMMMMMMMMMMMMMX	CCAAATCATTCACAGAGATGTCC	rc	4.90196	25.2101	0	0	1	0	0	0	35	25	4.92247
ENSG00000095015_187_60435.23464	5	56181795	56181818	ENSG00000095015::MAP3K1	100	21.9608	37.0523	MMMMMMMMMMMMMMMMMMMMMMX	CCTTCAAAGAATCAGTAGTTATC	rc	4.90196	25.2101	0	0	1	0	0	0	25	25	1.60191
ENSG00000096063_0_44188.4457	6	35855794	35855817	ENSG00000096063::SRPK1	100	12.3077	53.8364	XMMMMMMMMMMMMMMMMMMMMMM	GACTCACTGACTTCAGCAACCGG	fw	10.5072	12.0614	1	0	1	0	0	0	45	50	11.8402
ENSG00000096063_1_44188.4180	6	35856623	35856646	ENSG00000096063::SRPK1	100	14.1026	43.0073	XMMMMMMMMMMMMMMMMMMMMMM	GGTGTCCCCAGCCTAACTTTCGG	fw	10.3261	15.2412	0	1	1	0	0	0	50	25	5.23443
ENSG00000096063_2_44188.4177	6	35856632	35856655	ENSG00000096063::SRPK1	100	14.1026	45.0012	XMMMMMMMMMMMMMMMMMMMMMM	GGCCTAACTTTCGGATCACATGG	fw	10.3261	15.2412	0	1	1	0	0	0	45	50	6.45076
ENSG00000096063_3_22094.10637	6	35837252	35837275	ENSG00000096063::SRPK1	100	11.6434	51.8207	XMMMMMMMMMMMMMMMMMMMMMM	GAGGTACCTTTGTTGTCCAGTGG	fw	14.8221	9.62919	0	0	1	0	0	0	45	75	9.61062
ENSG00000096063_3_44188.4161	6	35856682	35856705	ENSG00000096063::SRPK1	100	14.8718	37.9314	XMMMMMMMMMMMMMMMMMMMMMM	GTCACAAGATGATAACCTCCTGG	fw	12.5	15.2412	0	1	1	0	0	0	40	75	1.13816
ENSG00000096063_4_22094.10626	6	35837287	35837310	ENSG00000096063::SRPK1	100	11.6434	42.5338	XMMMMMMMMMMMMMMMMMMMMMM	GTGCTCTTGTTCATCTTCACAGG	fw	14.8221	9.62919	0	0	1	0	0	0	40	50	4.94564
ENSG00000096063_4_44188.4157	6	35856692	35856715	ENSG00000096063::SRPK1	100	14.8718	34.1035	MMMMMMMMMMMMMMMMMMMMMMM	GATAACCTCCTGGAAGAAACAGG	fw	12.5	15.2412	0	1	1	0	0	1	45	25	-1.19688
ENSG00000096063_5_22094.10625	6	35837288	35837311	ENSG00000096063::SRPK1	100	11.6434	41.6965	XMMMMMMMMMMMMMMMMMMMMMM	GGCTCTTGTTCATCTTCACAGGG	fw	14.8221	9.62919	0	0	1	0	0	0	40	50	4.43486
ENSG00000096063_5_44188.4157	6	35856693	35856716	ENSG00000096063::SRPK1	100	14.8718	29.629	XMMMMMMMMMMMMMMMMMMMMMM	GTAACCTCCTGGAAGAAACAGGG	fw	12.5	15.2412	0	1	1	0	0	0	40	25	-2.92633
ENSG00000096063_6_22094.10615	6	35837319	35837342	ENSG00000096063::SRPK1	100	11.6434	25.5335	XMMMMMMMMMMMMMMMMMMMMMM	GCCGAATGCTTTCTTGAAGTTGG	fw	14.8221	9.62919	0	0	1	0	0	0	45	25	-5.42457
ENSG00000096063_8_44188.3475	6	35858738	35858761	ENSG00000096063::SRPK1	100	22.0513	47.5681	XMMMMMMMMMMMMMMMMMMMMMM	GTGGTAGATCACTCTCAGAGTGG	fw	19.9275	23.0263	1	0	1	0	0	0	50	50	8.01653
ENSG00000096063_9_44188.3475	6	35858739	35858762	ENSG00000096063::SRPK1	100	22.0513	45.4873	XMMMMMMMMMMMMMMMMMMMMMM	GGGTAGATCACTCTCAGAGTGGG	fw	19.9275	23.0263	1	0	1	0	0	0	45	50	6.74728
ENSG00000096063_10_44188.3475	6	35858740	35858763	ENSG00000096063::SRPK1	100	22.0513	40.4724	MMMMMMMMMMMMMMMMMMMMMMM	GGTAGATCACTCTCAGAGTGGGG	fw	19.9275	23.0263	1	0	1	0	1	1	50	50	1.68814
ENSG00000096063_18_44188.4450	6	35855813	35855836	ENSG00000096063::SRPK1	100	12.3077	62.0678	MMMMMMMMMMMMMMMMMMMMMMX	CCGGATTTCATCTAGTGCTGTTC	rc	10.5072	12.0614	1	0	1	0	0	0	35	25	16.8613
ENSG00000096063_19_44188.4188	6	35856599	35856622	ENSG00000096063::SRPK1	100	14.1026	59.6594	MMMMMMMMMMMMMMMMMMMMMMX	CCCATGATAACCATACTGTTGAC	rc	10.3261	15.2412	0	1	1	0	0	0	30	25	15.3923
ENSG00000096063_20_44188.4188	6	35856600	35856623	ENSG00000096063::SRPK1	100	14.1026	54.0066	MMMMMMMMMMMMMMMMMMMMMMX	CCATGATAACCATACTGTTGAAC	rc	10.3261	15.2412	0	1	1	0	0	0	30	25	11.944
ENSG00000096063_21_44188.4185	6	35856609	35856632	ENSG00000096063::SRPK1	100	14.1026	39.3397	MMMMMMMMMMMMMMMMMMMMMMM	CCATACTGTTGAAAAGTGTCCCC	rc	10.3261	15.2412	0	1	1	0	1	1	45	25	0.99724
ENSG00000096063_22_44188.4179	6	35856628	35856651	ENSG00000096063::SRPK1	100	14.1026	40.0918	MMMMMMMMMMMMMMMMMMMMMMM	CCCCAGCCTAACTTTCGGATCAC	rc	10.3261	15.2412	0	1	1	0	0	1	50	75	1.456
ENSG00000096063_23_44188.4178	6	35856629	35856652	ENSG00000096063::SRPK1	100	14.1026	42.9785	MMMMMMMMMMMMMMMMMMMMMMX	CCCAGCCTAACTTTCGGATCACC	rc	10.3261	15.2412	0	1	1	0	0	0	45	75	4.21688
ENSG00000096063_23_66282.6355	6	35888232	35888255	ENSG00000096063::SRPK1	100	25.7692	43.5029	MMMMMMMMMMMMMMMMMMMMMMM	GTACAAGACTCACTTCCTTTGGG	fw	10.8696	36.1842	0	0	1	0	0	1	40	25	4.53676
ENSG00000096063_24_44188.4178	6	35856630	35856653	ENSG00000096063::SRPK1	100	14.1026	42.2846	MMMMMMMMMMMMMMMMMMMMMMX	CCAGCCTAACTTTCGGATCACAC	rc	10.3261	15.2412	0	1	1	0	0	0	45	75	3.79359
ENSG00000096063_24_66282.6538	6	35888782	35888805	ENSG00000096063::SRPK1	100	13.0769	47.9731	XMMMMMMMMMMMMMMMMMMMMMM	GCCATTGCCCCTCGTGGCGGAGG	fw	10.8696	13.1579	1	0	1	0	0	0	70	100	7.2636
ENSG00000096063_25_44188.4177	6	35856634	35856657	ENSG00000096063::SRPK1	100	14.1026	49.0396	MMMMMMMMMMMMMMMMMMMMMMX	CCTAACTTTCGGATCACATGGTC	rc	10.3261	15.2412	0	1	1	0	0	0	40	25	8.91414
ENSG00000096063_25_66282.6552	6	35888822	35888845	ENSG00000096063::SRPK1	100	47.6923	28.7167	XMMMMMMMMMMMMMMMMMMMMMM	GTTCCGCTCCATGGTGAGACCGG	fw	21.7391	65.7895	1	0	1	0	0	0	55	50	-3.48282
ENSG00000096063_26_44188.3479	6	35858726	35858749	ENSG00000096063::SRPK1	100	22.0513	25.6514	MMMMMMMMMMMMMMMMMMMMMMX	CCTCTTCCTGCTCTGGTAGATCC	rc	19.9275	23.0263	1	0	1	0	0	0	50	50	-5.35265
ENSG00000096063_26_66282.6555	6	35888833	35888856	ENSG00000096063::SRPK1	100	40	39.4334	XMMMMMMMMMMMMMMMMMMMMMM	GGGTGAGACCGGTAATCGCCAGG	fw	10.8696	59.2105	1	0	1	0	0	0	60	100	2.05437
ENSG00000096063_27_44188.3477	6	35858732	35858755	ENSG00000096063::SRPK1	100	22.0513	34.8238	MMMMMMMMMMMMMMMMMMMMMMX	CCTGCTCTGGTAGATCACTCTCC	rc	19.9275	23.0263	1	0	1	0	0	0	50	75	-0.757497
ENSG00000096063_28_44188.3465	6	35858770	35858793	ENSG00000096063::SRPK1	100	22.0513	39.6162	MMMMMMMMMMMMMMMMMMMMMMX	CCTCGGTGCTGAGTTTCAGATCC	rc	19.9275	23.0263	1	0	1	0	0	0	50	75	2.16588
ENSG00000096063_47_22094.10615	6	35837319	35837342	ENSG00000096063::SRPK1	100	11.6434	44.4207	MMMMMMMMMMMMMMMMMMMMMMX	CCCGAATGCTTTCTTGAAGTTGC	rc	14.8221	9.62919	0	0	1	0	0	0	40	25	6.09662
ENSG00000096063_48_22094.10615	6	35837320	35837343	ENSG00000096063::SRPK1	100	11.6434	48.0229	MMMMMMMMMMMMMMMMMMMMMMM	CCGAATGCTTTCTTGAAGTTGGC	rc	14.8221	9.62919	0	0	1	0	0	1	40	25	7.29399
ENSG00000096395_0_0.2117	6	33762587	33762610	ENSG00000096395::MLN	100	26.3158	45.798	XMMMMMMMMMMMMMMMMMMMMMM	GCCCCAGCGTGGCCATCACTTGG	fw	18.75	18.75	0	3	1	0	0	0	65	50	6.9368
ENSG00000096395_0_2334.676	6	33766910	33766933	ENSG00000096395::MLN	100	28.9474	25.369	XMMMMMMMMMMMMMMMMMMMMMM	GTGGGCTCCGCAGGGTCTACAGG	fw	31.25	31.25	0	0	1	0	0	0	65	50	-5.52492
ENSG00000096395_0_4668.37	6	33768827	33768850	ENSG00000096395::MLN	100	50	42.1491	XMMMMMMMMMMMMMMMMMMMMMM	GATCCTCTGGAGTTCGCCATAGG	fw	46.875	46.875	3	0	1	0	0	0	55	50	4.71095
ENSG00000096395_1_2334.665	6	33766944	33766967	ENSG00000096395::MLN	100	28.9474	35.1353	XMMMMMMMMMMMMMMMMMMMMMM	GAGACCTCTGCCATACACTCAGG	fw	31.25	31.25	0	0	1	0	0	0	55	50	0.432513
ENSG00000096395_1_4668.34	6	33768836	33768859	ENSG00000096395::MLN	100	50	33.1767	MMMMMMMMMMMMMMMMMMMMMMM	GAGTTCGCCATAGGTGAAGATGG	fw	46.875	46.875	3	0	1	0	0	1	50	25	-1.7622
ENSG00000096395_2_2334.664	6	33766945	33766968	ENSG00000096395::MLN	100	28.9474	39.6373	XMMMMMMMMMMMMMMMMMMMMMM	GGACCTCTGCCATACACTCAGGG	fw	31.25	31.25	0	0	1	0	0	0	50	50	3.17877
ENSG00000096395_2_4668.34	6	33768837	33768860	ENSG00000096395::MLN	100	50	29.2197	XMMMMMMMMMMMMMMMMMMMMMM	GGTTCGCCATAGGTGAAGATGGG	fw	46.875	46.875	3	0	1	0	0	0	45	25	-3.176
ENSG00000096395_3_2334.691	6	33766865	33766888	ENSG00000096395::MLN	100	28.9474	26.2494	MMMMMMMMMMMMMMMMMMMMMMX	CCCAGTTGTCTGCTCACCTTGAC	rc	31.25	31.25	0	0	1	0	0	0	45	25	-4.98785
ENSG00000096395_3_4668.33	6	33768838	33768861	ENSG00000096395::MLN	100	50	25.7609	MMMMMMMMMMMMMMMMMMMMMMM	GTTCGCCATAGGTGAAGATGGGG	fw	46.875	46.875	3	0	1	0	0	1	50	50	-6.28582
ENSG00000096395_4_4668.27	6	33768856	33768879	ENSG00000096395::MLN	100	50	39.8838	XMMMMMMMMMMMMMMMMMMMMMM	GGGGGACGAAGGCTTCCGTCTGG	fw	46.875	46.875	3	0	1	0	0	0	65	75	2.3291
ENSG00000096395_5_2334.677	6	33766906	33766929	ENSG00000096395::MLN	100	28.9474	29.8601	MMMMMMMMMMMMMMMMMMMMMMX	CCTGATGGGCTCCGCAGGGTCTC	rc	31.25	31.25	0	0	1	0	0	0	65	50	-2.78531
ENSG00000096395_5_4668.27	6	33768857	33768880	ENSG00000096395::MLN	100	50	36.7167	MMMMMMMMMMMMMMMMMMMMMMM	GGGGACGAAGGCTTCCGTCTGGG	fw	46.875	46.875	3	0	1	0	1	1	65	50	-0.602827
ENSG00000096395_6_2334.674	6	33766917	33766940	ENSG00000096395::MLN	100	28.9474	41.588	MMMMMMMMMMMMMMMMMMMMMMM	CCGCAGGGTCTACAGGACCTTCC	rc	31.25	31.25	0	0	1	0	1	1	60	75	1.36866
ENSG00000096395_6_4668.26	6	33768860	33768883	ENSG00000096395::MLN	100	50	29.3539	MMMMMMMMMMMMMMMMMMMMMMM	GACGAAGGCTTCCGTCTGGGAGG	fw	46.875	46.875	3	0	1	0	0	1	65	75	-5.0941
ENSG00000096395_8_0.2117	6	33762588	33762611	ENSG00000096395::MLN	100	26.3158	52.1578	MMMMMMMMMMMMMMMMMMMMMMM	CCCCAGCGTGGCCATCACTTGGC	rc	18.75	18.75	0	3	1	0	0	1	65	75	8.81626
ENSG00000096395_8_4668.5	6	33768923	33768946	ENSG00000096395::MLN	100	50	28.3803	XMMMMMMMMMMMMMMMMMMMMMM	GGCCTTACGGGATACCATCTTGG	fw	46.875	46.875	3	0	1	0	0	0	50	25	-3.68803
ENSG00000096395_9_0.2116	6	33762589	33762612	ENSG00000096395::MLN	100	26.3158	46.5277	MMMMMMMMMMMMMMMMMMMMMMX	CCCAGCGTGGCCATCACTTGGCC	rc	18.75	18.75	0	3	1	0	0	0	60	75	6.38193
ENSG00000096395_9_2334.661	6	33766954	33766977	ENSG00000096395::MLN	100	28.9474	38.7865	MMMMMMMMMMMMMMMMMMMMMMX	CCATACACTCAGGGATTTCTTTC	rc	31.25	31.25	0	0	1	0	0	0	35	25	2.65977
ENSG00000096395_9_4668.3	6	33768929	33768952	ENSG00000096395::MLN	100	50	34.6025	XMMMMMMMMMMMMMMMMMMMMMM	GCGGGATACCATCTTGGAGCTGG	fw	46.875	46.875	3	0	1	0	0	0	55	75	-0.892483
ENSG00000096395_10_0.2116	6	33762590	33762613	ENSG00000096395::MLN	100	26.3158	37.7479	MMMMMMMMMMMMMMMMMMMMMMX	CCAGCGTGGCCATCACTTGGCTC	rc	18.75	18.75	0	3	1	0	0	0	65	75	1.02619
ENSG00000096395_10_4668.0	6	33768941	33768964	ENSG00000096395::MLN	100	30.2632	5.64976	XMMMMMMMMMMMMMMMMMMMMMM	GTTGGAGCTGGACAATGACAAGG	fw	0	46.875	3	0	1	0	0	0	50	50	-17.5536
ENSG00000096395_11_0.2113	6	33762599	33762622	ENSG00000096395::MLN	100	26.3158	46.2149	MMMMMMMMMMMMMMMMMMMMMMX	CCATCACTTGGCTGCTGGAGAAC	rc	18.75	18.75	0	3	1	0	0	0	50	50	7.19111
ENSG00000096395_11_4668.38	6	33768823	33768846	ENSG00000096395::MLN	100	50	51.1367	MMMMMMMMMMMMMMMMMMMMMMX	CCTGCATCCTCTGGAGTTCGCCC	rc	46.875	46.875	3	0	1	0	0	0	60	50	10.1934
ENSG00000096395_12_4668.36	6	33768830	33768853	ENSG00000096395::MLN	100	50	54.3806	MMMMMMMMMMMMMMMMMMMMMMX	CCTCTGGAGTTCGCCATAGGTGC	rc	46.875	46.875	3	0	1	0	0	0	55	75	11.1722
ENSG00000096395_13_4668.32	6	33768843	33768866	ENSG00000096395::MLN	100	50	40.7489	MMMMMMMMMMMMMMMMMMMMMMX	CCATAGGTGAAGATGGGGACGAC	rc	46.875	46.875	3	0	1	0	0	0	50	50	3.85683
ENSG00000096395_14_4668.22	6	33768871	33768894	ENSG00000096395::MLN	88.6957	50	30.6632	MMMMMMMMMMMMMMMMMMMMMMX	CCGTCTGGGAGGCCAGCATGGCC	rc	46.875	46.875	3	0	1	0	0	0	65	50	-2.29545
ENSG00000096395_15_4668.18	6	33768883	33768906	ENSG00000096395::MLN	100	50	32.7722	MMMMMMMMMMMMMMMMMMMMMMM	CCAGCATGGCAGCTACATGCACC	rc	46.875	46.875	3	0	1	0	1	1	60	50	-3.00894
ENSG00000096395_16_4668.6	6	33768919	33768942	ENSG00000096395::MLN	100	50	26.0655	MMMMMMMMMMMMMMMMMMMMMMM	CCACAGCCTTACGGGATACCATC	rc	46.875	46.875	3	0	1	0	0	1	55	75	-7.10003
ENSG00000096395_17_4668.4	6	33768925	33768948	ENSG00000096395::MLN	100	50	34.7818	MMMMMMMMMMMMMMMMMMMMMMX	CCTTACGGGATACCATCTTGGAC	rc	46.875	46.875	3	0	1	0	0	0	50	50	0.216919
ENSG00000096395_18_4668.0	6	33768937	33768960	ENSG00000096395::MLN	100	50	31.1841	MMMMMMMMMMMMMMMMMMMMMMM	CCATCTTGGAGCTGGACAATGAC	rc	46.875	46.875	3	0	1	0	0	1	50	25	-2.97769
ENSG00000097007_0_0.40382	9	133589688	133589711	ENSG00000097007::ABL1	100	52.5	61.4396	MMMMMMMMMMMMMMMMMMMMMMM	GGGTACCTATTATTACTTTATGG	fw	62.5	47.619	0	0	1	0	1	1	30	0	14.4782
ENSG00000097007_0_86864.5	9	133710818	133710841	ENSG00000097007::ABL1	100	30	46.9034	MMMMMMMMMMMMMMMMMMMMMMM	GTGCTGGCGCGGGAAAATGTTGG	fw	31.25	23.8095	1	0	1	0	0	1	60	25	6.61108
ENSG00000097007_1_0.40382	9	133589689	133589712	ENSG00000097007::ABL1	100	52.5	56.7504	MMMMMMMMMMMMMMMMMMMMMMM	GGTACCTATTATTACTTTATGGG	fw	62.5	47.619	0	0	1	0	1	1	25	0	11.6178
ENSG00000097007_1_86864.0	9	133710836	133710859	ENSG00000097007::ABL1	100	30	32.4029	MMMMMMMMMMMMMMMMMMMMMMM	GTTGGAGATCTGCCTGAAGCTGG	fw	31.25	23.8095	1	0	1	0	0	1	55	50	-2.2342
ENSG00000097007_2_0.40381	9	133589690	133589713	ENSG00000097007::ABL1	100	52.5	51.8853	MMMMMMMMMMMMMMMMMMMMMMM	GTACCTATTATTACTTTATGGGG	fw	62.5	47.619	0	0	1	0	0	1	25	25	9.65003
ENSG00000097007_2_86864.1	9	133710839	133710862	ENSG00000097007::ABL1	100	30	32.066	MMMMMMMMMMMMMMMMMMMMMMM	GGAGATCTGCCTGAAGCTGGTGG	fw	31.25	23.8095	1	0	1	0	1	1	60	75	-4.43972
ENSG00000097007_3_0.40378	9	133589701	133589724	ENSG00000097007::ABL1	100	52.5	54.4979	XMMMMMMMMMMMMMMMMMMMMMM	GACTTTATGGGGCAGCAGCCTGG	fw	62.5	47.619	0	0	1	0	0	0	55	75	11.2437
ENSG00000097007_3_86864.1	9	133710840	133710863	ENSG00000097007::ABL1	100	30	32.6859	MMMMMMMMMMMMMMMMMMMMMMM	GAGATCTGCCTGAAGCTGGTGGG	fw	31.25	23.8095	1	0	1	0	0	1	55	50	-2.06162
ENSG00000097007_4_86864.7	9	133710857	133710880	ENSG00000097007::ABL1	100	30	39.5399	MMMMMMMMMMMMMMMMMMMMMMM	GGTGGGCTGCAAATCCAAGAAGG	fw	31.25	23.8095	1	0	1	0	1	1	55	25	1.11934
ENSG00000097007_5_0.40373	9	133589714	133589737	ENSG00000097007::ABL1	100	52.5	43.8433	XMMMMMMMMMMMMMMMMMMMMMM	GGCAGCCTGGAAAAGTACTTGGG	fw	62.5	47.619	0	0	1	0	0	0	45	25	5.74442
ENSG00000097007_5_86864.7	9	133710858	133710881	ENSG00000097007::ABL1	100	30	37.9172	MMMMMMMMMMMMMMMMMMMMMMM	GTGGGCTGCAAATCCAAGAAGGG	fw	31.25	23.8095	1	0	1	0	0	1	50	25	1.12951
ENSG00000097007_6_0.40373	9	133589715	133589738	ENSG00000097007::ABL1	84.3478	52.5	45.9252	MMMMMMMMMMMMMMMMMMMMMMM	GCAGCCTGGAAAAGTACTTGGGG	fw	62.5	47.619	0	0	1	0	0	1	50	50	6.01435
ENSG00000097007_6_86864.8	9	133710859	133710882	ENSG00000097007::ABL1	100	30	37.1173	XMMMMMMMMMMMMMMMMMMMMMM	GGGGCTGCAAATCCAAGAAGGGG	fw	31.25	23.8095	1	0	1	0	0	0	50	50	1.64154
ENSG00000097007_7_0.40369	9	133589726	133589749	ENSG00000097007::ABL1	100	52.5	50.2849	XMMMMMMMMMMMMMMMMMMMMMM	GAGTACTTGGGGACCAAAGAAGG	fw	62.5	47.619	0	0	1	0	0	0	45	25	9.67379
ENSG00000097007_8_0.40359	9	133589758	133589781	ENSG00000097007::ABL1	100	52.5	53.4903	XMMMMMMMMMMMMMMMMMMMMMM	GCTGCCCTGCATTTTATCAAAGG	fw	62.5	47.619	0	0	1	0	0	0	45	25	11.6291
ENSG00000097007_9_0.40357	9	133589764	133589787	ENSG00000097007::ABL1	100	52.5	51.8881	XMMMMMMMMMMMMMMMMMMMMMM	GTGCATTTTATCAAAGGAGCAGG	fw	62.5	47.619	0	0	1	0	0	0	40	75	9.65175
ENSG00000097007_10_0.40356	9	133589765	133589788	ENSG00000097007::ABL1	100	52.5	43.5249	XMMMMMMMMMMMMMMMMMMMMMM	GGCATTTTATCAAAGGAGCAGGG	fw	62.5	47.619	0	0	1	0	0	0	35	50	5.5502
ENSG00000097007_11_0.40349	9	133589788	133589811	ENSG00000097007::ABL1	100	52.5	55.5022	XMMMMMMMMMMMMMMMMMMMMMM	GAGAAGGAATCATCGAGGCATGG	fw	62.5	47.619	0	0	1	0	0	0	45	75	11.8563
ENSG00000097007_12_0.40348	9	133589789	133589812	ENSG00000097007::ABL1	100	52.5	49.0619	XMMMMMMMMMMMMMMMMMMMMMM	GGAAGGAATCATCGAGGCATGGG	fw	62.5	47.619	0	0	1	0	0	0	45	50	8.92775
ENSG00000097007_13_0.40348	9	133589790	133589813	ENSG00000097007::ABL1	100	52.5	48.8595	MMMMMMMMMMMMMMMMMMMMMMM	GAAGGAATCATCGAGGCATGGGG	fw	62.5	47.619	0	0	1	0	0	1	50	50	7.8043
ENSG00000097007_181_130296.6202	9	133729442	133729465	ENSG00000097007::ABL1	100	40	44.9823	XMMMMMMMMMMMMMMMMMMMMMM	GTCTTCCAGAAGCCCTTCAGCGG	fw	46.875	35.7143	0	0	1	0	0	0	55	50	6.4392
ENSG00000097007_183_130296.6212	9	133729471	133729494	ENSG00000097007::ABL1	88.6957	40	49.5491	MMMMMMMMMMMMMMMMMMMMMMM	GCATCTGACTTTGAGCCTCAGGG	fw	46.875	35.7143	0	0	1	0	0	1	50	50	8.22493
ENSG00000097007_184_130296.6219	9	133729493	133729516	ENSG00000097007::ABL1	100	40	44.6816	MMMMMMMMMMMMMMMMMMMMMMM	GTCTGAGTGAAGCCGCTCGTTGG	fw	46.875	35.7143	0	0	1	0	0	1	60	50	5.25578
ENSG00000097007_185_130296.6222	9	133729503	133729526	ENSG00000097007::ABL1	100	40	43.3882	XMMMMMMMMMMMMMMMMMMMMMM	GGCCGCTCGTTGGAACTCCAAGG	fw	46.875	35.7143	0	0	1	0	0	0	60	50	5.46681
ENSG00000097007_345_130296.6204	9	133729447	133729470	ENSG00000097007::ABL1	100	40	33.4759	MMMMMMMMMMMMMMMMMMMMMMX	CCAGAAGCCCTTCAGCGGCCAGC	rc	46.875	35.7143	0	0	1	0	0	0	65	50	-0.579677
ENSG00000097007_346_130296.6206	9	133729454	133729477	ENSG00000097007::ABL1	100	40	46.2765	MMMMMMMMMMMMMMMMMMMMMMX	CCCTTCAGCGGCCAGTAGCATCC	rc	46.875	35.7143	0	0	1	0	0	0	55	25	7.22865
ENSG00000097007_347_130296.6206	9	133729455	133729478	ENSG00000097007::ABL1	100	40	44.9823	MMMMMMMMMMMMMMMMMMMMMMX	CCTTCAGCGGCCAGTAGCATCTC	rc	46.875	35.7143	0	0	1	0	0	0	60	50	6.4392
ENSG00000097007_348_130296.6210	9	133729465	133729488	ENSG00000097007::ABL1	100	40	43.7884	MMMMMMMMMMMMMMMMMMMMMMM	CCAGTAGCATCTGACTTTGAGCC	rc	46.875	35.7143	0	0	1	0	1	1	50	50	3.7109
ENSG00000097007_349_130296.6217	9	133729486	133729509	ENSG00000097007::ABL1	100	40	56.3504	MMMMMMMMMMMMMMMMMMMMMMM	CCTCAGGGTCTGAGTGAAGCCGC	rc	46.875	35.7143	0	0	1	0	0	1	65	75	11.3738
ENSG00000097007_350_130296.6223	9	133729505	133729528	ENSG00000097007::ABL1	100	40	48.3969	MMMMMMMMMMMMMMMMMMMMMMX	CCGCTCGTTGGAACTCCAAGGAC	rc	46.875	35.7143	0	0	1	0	0	0	50	75	7.52211
ENSG00000097046_0_6228.2181	1	91973820	91973843	ENSG00000097046::CDC7	100	22.5575	47.7699	XMMMMMMMMMMMMMMMMMMMMMM	GACTTTCAGCTCTGTTTATTTGG	fw	25.7937	21.5054	0	0	1	0	0	0	35	0	8.13963
ENSG00000097046_1_6228.2189	1	91973842	91973865	ENSG00000097046::CDC7	100	22.5575	35.4742	MMMMMMMMMMMMMMMMMMMMMMM	GCCACAGCACAGTTACAAGTAGG	fw	25.7937	21.5054	0	0	1	0	0	1	50	25	-0.360766
ENSG00000097046_2_6228.2217	1	91973928	91973951	ENSG00000097046::CDC7	100	22.5575	48.358	XMMMMMMMMMMMMMMMMMMMMMM	GGAACTTCAGTGCCTAACAGTGG	fw	25.7937	21.5054	0	0	1	0	0	0	45	50	8.49838
ENSG00000097046_3_0.5	1	91967291	91967314	ENSG00000097046::CDC7	100	45.6897	30.9191	MMMMMMMMMMMMMMMMMMMMMMM	GATTCAGATGGATGAGCCAATGG	fw	47.619	40.3226	3	0	1	0	0	1	45	50	-3.13933
ENSG00000097046_3_6228.2219	1	91973932	91973955	ENSG00000097046::CDC7	100	22.5575	37.1055	XMMMMMMMMMMMMMMMMMMMMMM	GTTCAGTGCCTAACAGTGGCTGG	fw	25.7937	21.5054	0	0	1	0	0	0	55	75	0.634325
ENSG00000097046_4_0.15	1	91967321	91967344	ENSG00000097046::CDC7	100	45.6897	27.9545	XMMMMMMMMMMMMMMMMMMMMMM	GCCCCAGCGTGACCGGTTTCAGG	fw	47.619	40.3226	3	0	1	0	0	0	65	25	-3.94776
ENSG00000097046_4_6228.2219	1	91973933	91973956	ENSG00000097046::CDC7	100	22.5575	42.5032	XMMMMMMMMMMMMMMMMMMMMMM	GTCAGTGCCTAACAGTGGCTGGG	fw	25.7937	21.5054	0	0	1	0	0	0	50	75	3.92692
ENSG00000097046_5_0.17	1	91967328	91967351	ENSG00000097046::CDC7	100	45.6897	52.1196	XMMMMMMMMMMMMMMMMMMMMMM	GGTGACCGGTTTCAGGCTGAAGG	fw	47.619	40.3226	3	0	1	0	0	0	60	50	10.7929
ENSG00000097046_5_6228.2220	1	91973937	91973960	ENSG00000097046::CDC7	100	22.5575	34.568	MMMMMMMMMMMMMMMMMMMMMMM	GTGCCTAACAGTGGCTGGGTAGG	fw	25.7937	21.5054	0	0	1	0	0	1	60	75	-1.91351
ENSG00000097046_6_0.30	1	91967367	91967390	ENSG00000097046::CDC7	100	45.6897	53.2881	MMMMMMMMMMMMMMMMMMMMMMM	GAGCAGAATTTTAAACTTGCAGG	fw	47.619	40.3226	3	0	1	0	0	1	35	50	10.5058
ENSG00000097046_8_0.15	1	91967322	91967345	ENSG00000097046::CDC7	100	45.6897	46.3044	MMMMMMMMMMMMMMMMMMMMMMM	CCCCAGCGTGACCGGTTTCAGGC	rc	47.619	40.3226	3	0	1	0	0	1	65	75	5.24567
ENSG00000097046_9_0.16	1	91967323	91967346	ENSG00000097046::CDC7	100	45.6897	41.2344	MMMMMMMMMMMMMMMMMMMMMMX	CCCAGCGTGACCGGTTTCAGGCC	rc	47.619	40.3226	3	0	1	0	0	0	60	75	3.15297
ENSG00000097046_10_0.16	1	91967324	91967347	ENSG00000097046::CDC7	100	45.6897	39.8003	MMMMMMMMMMMMMMMMMMMMMMX	CCAGCGTGACCGGTTTCAGGCTC	rc	47.619	40.3226	3	0	1	0	0	0	65	75	2.27821
ENSG00000097046_13_6228.3802	1	91978681	91978704	ENSG00000097046::CDC7	88.6957	18.1445	41.6495	XMMMMMMMMMMMMMMMMMMMMMM	GGTCCAGTCTGAAGCTCAGCAGG	fw	10.771	23.4255	0	0	1	0	0	0	55	75	3.40621
ENSG00000097046_14_6228.3803	1	91978686	91978709	ENSG00000097046::CDC7	100	18.1445	50.2187	XMMMMMMMMMMMMMMMMMMMMMM	GGTCTGAAGCTCAGCAGGAAAGG	fw	10.771	23.4255	0	0	1	0	0	0	50	50	9.63339
ENSG00000097046_15_6228.3821	1	91978739	91978762	ENSG00000097046::CDC7	100	18.1445	37.126	MMMMMMMMMMMMMMMMMMMMMMM	GGAAACAAGATTCCACTGAGTGG	fw	10.771	23.4255	0	0	1	0	1	1	45	50	-0.353163
ENSG00000097046_16_6228.3826	1	91978753	91978776	ENSG00000097046::CDC7	100	18.1445	59.9995	XMMMMMMMMMMMMMMMMMMMMMM	GCTGAGTGGCCCAGTACCTAAGG	fw	10.771	23.4255	0	0	1	0	0	0	55	50	15.5997
ENSG00000097046_17_6228.3828	1	91978759	91978782	ENSG00000097046::CDC7	100	18.1445	55.8717	XMMMMMMMMMMMMMMMMMMMMMM	GGGCCCAGTACCTAAGGAGCTGG	fw	10.771	23.4255	0	0	1	0	0	0	60	75	12.0817
ENSG00000097046_18_6228.3851	1	91978829	91978852	ENSG00000097046::CDC7	100	18.1445	45.8844	MMMMMMMMMMMMMMMMMMMMMMM	GCACAAATTCAGATTAAACAAGG	fw	10.771	23.4255	0	0	1	0	0	1	30	25	5.98951
ENSG00000097046_19_6228.2189	1	91973843	91973866	ENSG00000097046::CDC7	100	22.5575	51.6844	MMMMMMMMMMMMMMMMMMMMMMX	CCACAGCACAGTTACAAGTAGGC	rc	25.7937	21.5054	0	0	1	0	0	0	45	75	9.52748
ENSG00000097046_20_6228.2197	1	91973866	91973889	ENSG00000097046::CDC7	100	22.5575	39.4567	MMMMMMMMMMMMMMMMMMMMMMX	CCTGAAGAGAAAATTGCTCTAAC	rc	25.7937	21.5054	0	0	1	0	0	0	30	50	3.06857
ENSG00000097046_21_6228.2212	1	91973911	91973934	ENSG00000097046::CDC7	100	22.5575	30.317	MMMMMMMMMMMMMMMMMMMMMMX	CCTATAAGAATTGCAGCTGAACC	rc	25.7937	21.5054	0	0	1	0	0	0	35	0	-2.50661
ENSG00000097046_22_6228.2221	1	91973940	91973963	ENSG00000097046::CDC7	100	22.5575	52.4868	MMMMMMMMMMMMMMMMMMMMMMX	CCTAACAGTGGCTGGGTAGGCAC	rc	25.7937	21.5054	0	0	1	0	0	0	55	25	11.0169
ENSG00000097046_31_6228.3803	1	91978684	91978707	ENSG00000097046::CDC7	100	18.1445	39.2076	MMMMMMMMMMMMMMMMMMMMMMX	CCAGTCTGAAGCTCAGCAGGAAC	rc	10.771	23.4255	0	0	1	0	0	0	50	50	2.91662
ENSG00000097046_32_6228.3825	1	91978751	91978774	ENSG00000097046::CDC7	100	18.1445	33.8886	MMMMMMMMMMMMMMMMMMMMMMX	CCACTGAGTGGCCCAGTACCTAC	rc	10.771	23.4255	0	0	1	0	0	0	55	50	-0.327939
ENSG00000097046_33_6228.3829	1	91978762	91978785	ENSG00000097046::CDC7	100	18.1445	47.0553	MMMMMMMMMMMMMMMMMMMMMMM	CCCAGTACCTAAGGAGCTGGATC	rc	10.771	23.4255	0	0	1	0	0	1	50	25	6.70371
ENSG00000097046_34_6228.3829	1	91978763	91978786	ENSG00000097046::CDC7	100	18.1445	46.7053	MMMMMMMMMMMMMMMMMMMMMMX	CCAGTACCTAAGGAGCTGGATCC	rc	10.771	23.4255	0	0	1	0	0	0	50	50	7.49022
ENSG00000097046_35_6228.3831	1	91978769	91978792	ENSG00000097046::CDC7	100	18.1445	63.3652	MMMMMMMMMMMMMMMMMMMMMMM	CCTAAGGAGCTGGATCAGCAGTC	rc	10.771	23.4255	0	0	1	0	0	1	55	50	16.6528
ENSG00000097046_36_6228.3839	1	91978794	91978817	ENSG00000097046::CDC7	100	18.1445	49.8939	MMMMMMMMMMMMMMMMMMMMMMX	CCACAAAAGCTTCTGTTAAAAGC	rc	10.771	23.4255	0	0	1	0	0	0	30	25	9.43531
ENSG00000097046_37_6228.2058	1	91973449	91973472	ENSG00000097046::CDC7	100	21.8391	46.3307	MMMMMMMMMMMMMMMMMMMMMMX	CCACAGCTTAGTAATGTGTTTAC	rc	23.8095	21.5054	0	0	1	0	0	0	30	75	6.26173
ENSG00000099308_0_0.0	19	18208604	18208627	ENSG00000099308::MAST3	100	22.4138	42.5647	XMMMMMMMMMMMMMMMMMMMMMM	GGGACGAGTCGAGCCTCCTGCGG	fw	45.4545	10.8696	1	0	2	0	0	0	65	75	3.96445
ENSG00000099308_22_13474.8593	19	18234384	18234407	ENSG00000099308::MAST3	100	14.0394	40.5807	XMMMMMMMMMMMMMMMMMMMMMM	GTTCAGCCCGGGCCGTGCAACGG	fw	6.49351	13.9752	0	0	1	0	0	0	65	50	3.75422
ENSG00000099308_23_13474.8593	19	18234385	18234408	ENSG00000099308::MAST3	100	14.0394	39.6598	XMMMMMMMMMMMMMMMMMMMMMM	GTCAGCCCGGGCCGTGCAACGGG	fw	6.49351	13.9752	0	0	1	0	0	0	70	50	3.19249
ENSG00000099308_24_13474.8608	19	18234428	18234451	ENSG00000099308::MAST3	100	14.0394	35.2127	XMMMMMMMMMMMMMMMMMMMMMM	GCATGATGAATCACGTGTACCGG	fw	6.49351	13.9752	0	0	1	0	0	0	40	50	0.479734
ENSG00000099308_24_26948.13183	19	18248155	18248178	ENSG00000099308::MAST3	100	19.9234	33.2034	XMMMMMMMMMMMMMMMMMMMMMM	GACCAGCTACTTTGACAGTAAGG	fw	47.9798	11.4734	0	0	1	0	0	0	40	25	-0.745949
ENSG00000099308_25_13474.8608	19	18234429	18234452	ENSG00000099308::MAST3	100	14.0394	38.4079	XMMMMMMMMMMMMMMMMMMMMMM	GATGATGAATCACGTGTACCGGG	fw	6.49351	13.9752	0	0	1	0	0	0	45	50	2.42884
ENSG00000099308_25_26948.13184	19	18248158	18248181	ENSG00000099308::MAST3	100	19.9234	30.0762	XMMMMMMMMMMMMMMMMMMMMMM	GAGCTACTTTGACAGTAAGGAGG	fw	47.9798	11.4734	0	0	1	0	0	0	45	50	-2.6535
ENSG00000099308_26_13474.8610	19	18234434	18234457	ENSG00000099308::MAST3	100	14.0394	34.4676	XMMMMMMMMMMMMMMMMMMMMMM	GGAATCACGTGTACCGGGAGAGG	fw	6.49351	13.9752	0	0	1	0	0	0	55	75	-0.974738
ENSG00000099308_26_26948.13185	19	18248159	18248182	ENSG00000099308::MAST3	100	19.9234	31.7623	XMMMMMMMMMMMMMMMMMMMMMM	GGCTACTTTGACAGTAAGGAGGG	fw	47.9798	11.4734	0	0	1	0	0	0	40	50	-1.625
ENSG00000099308_27_13474.8613	19	18234444	18234467	ENSG00000099308::MAST3	100	14.0394	50.0028	MMMMMMMMMMMMMMMMMMMMMMM	GTACCGGGAGAGGTTCCCCAAGG	fw	6.49351	13.9752	0	0	1	0	0	1	65	75	7.50171
ENSG00000099308_27_26948.13188	19	18248169	18248192	ENSG00000099308::MAST3	100	19.9234	56.4701	XMMMMMMMMMMMMMMMMMMMMMM	GCAGTAAGGAGGGATCCCCCTGG	fw	47.9798	11.4734	0	0	1	0	0	0	60	100	12.4468
ENSG00000099308_28_13474.8614	19	18234447	18234470	ENSG00000099308::MAST3	100	14.0394	45.5771	XMMMMMMMMMMMMMMMMMMMMMM	GCGGGAGAGGTTCCCCAAGGTGG	fw	6.49351	13.9752	0	0	1	0	0	0	70	50	6.80201
ENSG00000099308_28_26948.13189	19	18248172	18248195	ENSG00000099308::MAST3	100	1.72414	59.507	MMMMMMMMMMMMMMMMMMMMMMM	GTAAGGAGGGATCCCCCTGGAGG	fw	0	0	0	0	1	0	0	1	65	75	13.2993
ENSG00000099308_29_13474.8614	19	18234448	18234471	ENSG00000099308::MAST3	100	14.0394	40.4612	XMMMMMMMMMMMMMMMMMMMMMM	GGGGAGAGGTTCCCCAAGGTGGG	fw	6.49351	13.9752	0	0	1	0	0	0	65	50	3.68132
ENSG00000099308_30_13474.8618	19	18234458	18234481	ENSG00000099308::MAST3	100	14.0394	54.1707	XMMMMMMMMMMMMMMMMMMMMMM	GCCCCAAGGTGGGCAGCGCCTGG	fw	6.49351	13.9752	0	0	1	0	0	0	75	100	11.0441
ENSG00000099308_52_40422.15578	19	18255338	18255361	ENSG00000099308::MAST3	100	17.163	56.8168	XMMMMMMMMMMMMMMMMMMMMMM	GCACCAAGGCCTCTGGATGCCGG	fw	2.06612	16.7984	0	0	2	0	0	0	60	50	13.6582
ENSG00000099308_53_40422.15579	19	18255342	18255365	ENSG00000099308::MAST3	100	17.163	58.3602	XMMMMMMMMMMMMMMMMMMMMMM	GAAGGCCTCTGGATGCCGGCCGG	fw	2.06612	16.7984	0	0	2	0	0	0	70	100	13.5997
ENSG00000099308_54_40422.15579	19	18255343	18255366	ENSG00000099308::MAST3	100	17.163	60.7801	XMMMMMMMMMMMMMMMMMMMMMM	GAGGCCTCTGGATGCCGGCCGGG	fw	2.06612	16.7984	0	0	2	0	0	0	70	100	15.0759
ENSG00000099308_56_40422.15601	19	18255407	18255430	ENSG00000099308::MAST3	100	17.163	37.7658	XMMMMMMMMMMMMMMMMMMMMMM	GCCAGAGCCTCCTCCAGCGGTGG	fw	2.06612	16.7984	0	0	2	0	0	0	70	100	1.03713
ENSG00000099308_91_13474.8592	19	18234382	18234405	ENSG00000099308::MAST3	100	14.0394	41.0323	MMMMMMMMMMMMMMMMMMMMMMM	CCTTTCAGCCCGGGCCGTGCAAC	rc	6.49351	13.9752	0	0	1	0	0	1	70	25	3.0297
ENSG00000099308_92_13474.8595	19	18234391	18234414	ENSG00000099308::MAST3	100	14.0394	52.8473	MMMMMMMMMMMMMMMMMMMMMMX	CCGGGCCGTGCAACGGGGACCTC	rc	6.49351	13.9752	0	0	1	0	0	0	70	100	10.2368
ENSG00000099308_93_13474.8597	19	18234396	18234419	ENSG00000099308::MAST3	100	14.0394	41.7451	MMMMMMMMMMMMMMMMMMMMMMX	CCGTGCAACGGGGACCTTCGACC	rc	6.49351	13.9752	0	0	1	0	0	0	60	50	4.46453
ENSG00000099308_94_13474.8602	19	18234410	18234433	ENSG00000099308::MAST3	100	14.0394	54.618	MMMMMMMMMMMMMMMMMMMMMMX	CCTTCGACAATGAGATTGTCATC	rc	6.49351	13.9752	0	0	1	0	0	0	40	50	12.317
ENSG00000099308_95_13474.8614	19	18234447	18234470	ENSG00000099308::MAST3	100	14.0394	34.4676	MMMMMMMMMMMMMMMMMMMMMMX	CCGGGAGAGGTTCCCCAAGGTGC	rc	6.49351	13.9752	0	0	1	0	0	0	65	75	-0.974738
ENSG00000099308_101_26948.13184	19	18248157	18248180	ENSG00000099308::MAST3	100	19.9234	36.5483	MMMMMMMMMMMMMMMMMMMMMMX	CCAGCTACTTTGACAGTAAGGAC	rc	47.9798	11.4734	0	0	1	0	0	0	45	50	1.29444
ENSG00000099308_169_40422.15579	19	18255341	18255364	ENSG00000099308::MAST3	100	17.163	49.8602	MMMMMMMMMMMMMMMMMMMMMMX	CCAAGGCCTCTGGATGCCGGCCC	rc	2.06612	16.7984	0	0	2	0	0	0	75	75	8.4147
ENSG00000099308_170_40422.15597	19	18255396	18255419	ENSG00000099308::MAST3	100	17.163	53.7668	MMMMMMMMMMMMMMMMMMMMMMM	CCCCTGAGAAGTCCAGAGCCTCC	rc	2.06612	16.7984	0	0	2	0	1	1	60	50	9.79777
ENSG00000099308_171_40422.15597	19	18255397	18255420	ENSG00000099308::MAST3	100	17.163	54.917	MMMMMMMMMMMMMMMMMMMMMMX	CCCTGAGAAGTCCAGAGCCTCCC	rc	2.06612	16.7984	0	0	2	0	0	0	55	50	12.4994
ENSG00000099308_172_40422.15598	19	18255398	18255421	ENSG00000099308::MAST3	100	17.163	55.2243	MMMMMMMMMMMMMMMMMMMMMMM	CCTGAGAAGTCCAGAGCCTCCTC	rc	2.06612	16.7984	0	0	2	0	0	1	60	50	11.6868
ENSG00000099308_173_40422.15601	19	18255408	18255431	ENSG00000099308::MAST3	100	17.163	32.0262	MMMMMMMMMMMMMMMMMMMMMMM	CCAGAGCCTCCTCCAGCGGTGGC	rc	2.06612	16.7984	0	0	2	0	0	1	75	75	-3.46399
ENSG00000099968_0_25441.7830	22	18138459	18138482	ENSG00000099968::BCL2L13	100	35.5634	47.0341	XMMMMMMMMMMMMMMMMMMMMMM	GGCCTCACCAGCCAATTCAATGG	fw	32.6797	33.9912	7	0	1	0	0	0	50	25	7.69083
ENSG00000099968_1_25441.7808	22	18138525	18138548	ENSG00000099968::BCL2L13	100	37.3239	52.8158	MMMMMMMMMMMMMMMMMMMMMMM	GTATGTTGTTCTCAGCTACTTGG	fw	37.5817	33.9912	7	0	1	0	0	1	40	25	10.2177
ENSG00000099968_3_25441.7787	22	18138589	18138612	ENSG00000099968::BCL2L13	100	33.0986	55.4901	XMMMMMMMMMMMMMMMMMMMMMM	GCACCCCAAGGTATTATCTTTGG	fw	37.5817	33.9912	1	0	1	0	0	0	40	25	12.849
ENSG00000099968_4_25441.7829	22	18138461	18138484	ENSG00000099968::BCL2L13	100	35.5634	32.9815	MMMMMMMMMMMMMMMMMMMMMMX	CCTCACCAGCCAATTCAATGGCC	rc	32.6797	33.9912	7	0	1	0	0	0	55	75	-1.88131
ENSG00000099968_5_25441.7828	22	18138466	18138489	ENSG00000099968::BCL2L13	100	35.5634	40.647	MMMMMMMMMMMMMMMMMMMMMMM	CCAGCCAATTCAATGGCGTCCTC	rc	32.6797	33.9912	7	0	1	0	0	1	55	75	1.79469
ENSG00000099968_6_25441.7826	22	18138470	18138493	ENSG00000099968::BCL2L13	100	35.5634	30.5684	MMMMMMMMMMMMMMMMMMMMMMX	CCAATTCAATGGCGTCCTCTTCC	rc	32.6797	33.9912	7	0	1	0	0	0	45	25	-2.35331
ENSG00000099968_7_25441.7817	22	18138499	18138522	ENSG00000099968::BCL2L13	100	37.3239	54.357	MMMMMMMMMMMMMMMMMMMMMMM	CCTCTGGGATTTCACTATGAAAC	rc	37.5817	33.9912	7	0	1	0	0	1	40	75	10.1578
ENSG00000099968_8_25441.7799	22	18138552	18138575	ENSG00000099968::BCL2L13	100	37.3239	58.4446	MMMMMMMMMMMMMMMMMMMMMMX	CCTCTCTCAAGAGAAGCTGCAAC	rc	37.5817	33.9912	7	0	1	0	0	0	50	50	14.6512
ENSG00000099968_9_50882.7691	22	18185026	18185049	ENSG00000099968::BCL2L13	100	16.9685	36.8151	XMMMMMMMMMMMMMMMMMMMMMM	GTTGCTACGACAAATGCTTTTGG	fw	17.2502	16.1811	2	0	1	0	0	0	35	25	1.45723
ENSG00000099968_10_25441.7785	22	18138593	18138616	ENSG00000099968::BCL2L13	100	33.0986	55.0965	MMMMMMMMMMMMMMMMMMMMMMX	CCCAAGGTATTATCTTTGGCTTC	rc	37.5817	33.9912	1	0	1	0	0	0	30	50	12.6089
ENSG00000099968_10_50882.7697	22	18185042	18185065	ENSG00000099968::BCL2L13	100	18.3769	45.3421	XMMMMMMMMMMMMMMMMMMMMMM	GTTTTGGAATTGACAAGACGTGG	fw	17.2502	16.1811	2	2	1	0	0	0	40	75	5.65866
ENSG00000099968_11_25441.7785	22	18138594	18138617	ENSG00000099968::BCL2L13	100	33.0986	54.7863	MMMMMMMMMMMMMMMMMMMMMMX	CCAAGGTATTATCTTTGGCTTAC	rc	37.5817	33.9912	1	0	1	0	0	0	30	50	12.4196
ENSG00000099968_11_50882.7708	22	18185075	18185098	ENSG00000099968::BCL2L13	100	16.6164	39.4956	XMMMMMMMMMMMMMMMMMMMMMM	GTGAGCGCACTGCTGCAGTTTGG	fw	12.3483	16.1811	2	2	1	0	0	0	55	25	3.09229
ENSG00000099968_12_50882.7712	22	18185089	18185112	ENSG00000099968::BCL2L13	100	16.6164	49.8364	MMMMMMMMMMMMMMMMMMMMMMM	GCAGTTTGGCGTGACATACCTGG	fw	12.3483	16.1811	2	2	1	0	0	1	55	50	8.40023
ENSG00000099968_13_50882.7713	22	18185092	18185115	ENSG00000099968::BCL2L13	100	16.6164	51.0415	MMMMMMMMMMMMMMMMMMMMMMM	GTTTGGCGTGACATACCTGGAGG	fw	12.3483	16.1811	2	2	1	0	0	1	55	75	8.13532
ENSG00000099968_14_50882.7716	22	18185101	18185124	ENSG00000099968::BCL2L13	100	16.6164	32.9886	MMMMMMMMMMMMMMMMMMMMMMM	GACATACCTGGAGGACTATTCGG	fw	12.3483	16.1811	2	2	1	0	0	1	45	0	-1.87693
ENSG00000099968_15_50882.7724	22	18185123	18185146	ENSG00000099968::BCL2L13	100	16.6164	56.4552	MMMMMMMMMMMMMMMMMMMMMMM	GCAGAGTACATCATTCAGCAAGG	fw	12.3483	16.1811	2	2	1	0	0	1	45	50	12.4377
ENSG00000099968_16_50882.7725	22	18185126	18185149	ENSG00000099968::BCL2L13	100	16.6164	57.0823	MMMMMMMMMMMMMMMMMMMMMMM	GAGTACATCATTCAGCAAGGTGG	fw	12.3483	16.1811	2	2	1	0	0	1	45	50	12.8202
ENSG00000099968_19_50882.1346	22	18165990	18166013	ENSG00000099968::BCL2L13	100	20.3638	36.2612	XMMMMMMMMMMMMMMMMMMMMMM	GGATATAGCTTCACAATCTCTGG	fw	20.4248	23.0263	0	0	1	0	0	0	35	50	1.11936
ENSG00000099968_20_50882.1365	22	18166047	18166070	ENSG00000099968::BCL2L13	88.6957	20.3638	30.6436	XMMMMMMMMMMMMMMMMMMMMMM	GGAAGAAGAGCTAAAATCTCTGG	fw	20.4248	23.0263	0	0	1	0	0	0	35	50	-2.30738
ENSG00000099968_32_50882.3318	22	18171907	18171930	ENSG00000099968::BCL2L13	100	16.4906	49.114	XMMMMMMMMMMMMMMMMMMMMMM	GAGTGAGTTACACTGCTGAGTGG	fw	19.1176	16.6667	0	0	1	0	0	0	50	50	8.95956
ENSG00000099968_33_50882.3319	22	18171908	18171931	ENSG00000099968::BCL2L13	100	16.4906	50.9655	XMMMMMMMMMMMMMMMMMMMMMM	GGTGAGTTACACTGCTGAGTGGG	fw	19.1176	16.6667	0	0	1	0	0	0	45	50	10.089
ENSG00000099968_37_50882.7689	22	18185018	18185041	ENSG00000099968::BCL2L13	100	16.9685	30.6839	MMMMMMMMMMMMMMMMMMMMMMX	CCTCTGGTTTTGCTACGACAAAC	rc	17.2502	16.1811	2	0	1	0	0	0	40	75	-3.28281
ENSG00000099968_38_50882.7707	22	18185072	18185095	ENSG00000099968::BCL2L13	100	16.6164	46.8607	MMMMMMMMMMMMMMMMMMMMMMX	CCTTTGAGCGCACTGCTGCAGTC	rc	12.3483	16.1811	2	2	1	0	0	0	55	25	7.585
ENSG00000099968_39_50882.7718	22	18185107	18185130	ENSG00000099968::BCL2L13	100	16.6164	49.0266	MMMMMMMMMMMMMMMMMMMMMMX	CCTGGAGGACTATTCGGCAGAGC	rc	12.3483	16.1811	2	2	1	0	0	0	55	75	7.9062
ENSG00000099968_57_50882.3302	22	18171857	18171880	ENSG00000099968::BCL2L13	100	16.4906	37.9572	MMMMMMMMMMMMMMMMMMMMMMM	CCCAGGAACTGAAAGAGCCTCTC	rc	19.1176	16.6667	0	0	1	0	0	1	50	50	1.15388
ENSG00000099968_58_50882.3302	22	18171858	18171881	ENSG00000099968::BCL2L13	100	16.4906	40.8022	MMMMMMMMMMMMMMMMMMMMMMM	CCAGGAACTGAAAGAGCCTCTCC	rc	19.1176	16.6667	0	0	1	0	1	1	55	50	1.88932
ENSG00000099968_59_50882.3309	22	18171879	18171902	ENSG00000099968::BCL2L13	100	16.4906	39.4856	MMMMMMMMMMMMMMMMMMMMMMM	CCATAAAGCATTGCAAATGCTCC	rc	19.1176	16.6667	0	0	1	0	1	1	40	0	1.08623
ENSG00000099968_60_50882.3316	22	18171900	18171923	ENSG00000099968::BCL2L13	100	16.4906	34.4921	MMMMMMMMMMMMMMMMMMMMMMM	CCTGAGCCAGTGAGTTACACTGC	rc	19.1176	16.6667	0	0	1	0	0	1	55	75	-1.95984
ENSG00000099968_61_50882.3318	22	18171906	18171929	ENSG00000099968::BCL2L13	100	16.4906	30.5773	MMMMMMMMMMMMMMMMMMMMMMX	CCAGTGAGTTACACTGCTGAGTC	rc	19.1176	16.6667	0	0	1	0	0	0	50	50	-2.34788
ENSG00000100077_0_0.3	22	25960998	25961021	ENSG00000100077::ADRBK2	88.6957	28.5714	26.9096	MMMMMMMMMMMMMMMMMMMMMMM	GCTCGCCAACATGGCGGACCTGG	fw	45.4545	19.2308	1	0	1	0	0	1	70	75	-6.58514
ENSG00000100077_0_41111.26528	22	26040593	26040616	ENSG00000100077::ADRBK2	100	10.3175	43.9172	XMMMMMMMMMMMMMMMMMMMMMM	GATTAATGAAGCTGTACCTCAGG	fw	15.1515	6.41026	0	0	1	0	0	0	35	75	4.78952
ENSG00000100077_0_82222.32172	22	26057527	26057550	ENSG00000100077::ADRBK2	100	16.2698	43.2697	XMMMMMMMMMMMMMMMMMMMMMM	GCTTTAAAAAACCTAGATAAAGG	fw	26.5152	11.2179	0	0	1	0	0	0	20	0	5.39452
ENSG00000100077_1_0.7	22	25961031	25961054	ENSG00000100077::ADRBK2	84.3478	28.5714	37.8871	MMMMMMMMMMMMMMMMMMMMMMM	GGCCGATGTCAGTTACCTGATGG	fw	45.4545	19.2308	1	0	1	0	1	1	55	50	0.111127
ENSG00000100077_1_41111.26514	22	26040552	26040575	ENSG00000100077::ADRBK2	100	10.3175	49.0301	MMMMMMMMMMMMMMMMMMMMMMX	CCTTTAGGTTTCTTGCTATTTAC	rc	15.1515	6.41026	0	0	1	0	0	0	25	25	8.90834
ENSG00000100077_1_82222.32197	22	26057602	26057625	ENSG00000100077::ADRBK2	100	12.3016	46.548	XMMMMMMMMMMMMMMMMMMMMMM	GTATGATGCCTACATCATGAAGG	fw	11.3636	11.2179	0	0	1	0	0	0	35	25	7.39428
ENSG00000100077_2_0.9	22	25961037	25961060	ENSG00000100077::ADRBK2	88.6957	28.5714	25.2827	XMMMMMMMMMMMMMMMMMMMMMM	GGTCAGTTACCTGATGGCCATGG	fw	45.4545	19.2308	1	0	1	0	0	0	50	75	-6.57756
ENSG00000100077_2_41111.26533	22	26040609	26040632	ENSG00000100077::ADRBK2	100	10.3175	43.0936	MMMMMMMMMMMMMMMMMMMMMMX	CCTCAGGTGAAGTTTTATGAAGC	rc	15.1515	6.41026	0	0	1	0	0	0	35	75	4.2871
ENSG00000100077_2_82222.34236	22	26063718	26063741	ENSG00000100077::ADRBK2	100	8.73016	35.2089	MMMMMMMMMMMMMMMMMMMMMMM	GAAATTTGTGAAAGCCTTCGAGG	fw	7.57576	7.05128	0	0	1	0	0	1	40	50	-0.52258
ENSG00000100077_3_0.27	22	25961091	25961114	ENSG00000100077::ADRBK2	100	52.381	57.1362	XMMMMMMMMMMMMMMMMMMMMMM	GAGCAAGAGGATCGTCCTGCCGG	fw	90.9091	38.4615	1	0	1	0	0	0	60	75	12.8531
ENSG00000100077_3_82222.35753	22	26068268	26068291	ENSG00000100077::ADRBK2	100	7.76644	41.4988	XMMMMMMMMMMMMMMMMMMMMMM	GGTTCACTAGATTTTGTCAGTGG	fw	6.49351	5.95238	0	0	1	0	0	0	35	50	4.31427
ENSG00000100077_4_0.30	22	25961099	25961122	ENSG00000100077::ADRBK2	100	52.381	38.1049	MMMMMMMMMMMMMMMMMMMMMMM	GGATCGTCCTGCCGGAGCCCAGG	fw	90.9091	38.4615	1	0	1	0	1	1	75	100	-0.755997
ENSG00000100077_5_0.13106	22	26000328	26000351	ENSG00000100077::ADRBK2	100	26.1905	44.1166	XMMMMMMMMMMMMMMMMMMMMMM	GACTCTTCCCTTCCAGTATCCGG	fw	45.4545	19.2308	0	0	1	0	0	0	50	25	5.91111
ENSG00000100077_6_0.13137	22	26000421	26000444	ENSG00000100077::ADRBK2	84.3478	2.38095	60.8519	MMMMMMMMMMMMMMMMMMMMMMM	GTAAGTCCTGCTTGTTCATTTGG	fw	0	0	0	0	1	0	0	1	40	25	15.1197
ENSG00000100077_7_0.13108	22	26000335	26000358	ENSG00000100077::ADRBK2	88.6957	26.1905	42.7341	MMMMMMMMMMMMMMMMMMMMMMX	CCCTTCCAGTATCCGGAGTGTGC	rc	45.4545	19.2308	0	0	1	0	0	0	50	50	5.06782
ENSG00000100077_8_0.13109	22	26000336	26000359	ENSG00000100077::ADRBK2	83.0435	26.1905	36.8657	MMMMMMMMMMMMMMMMMMMMMMX	CCTTCCAGTATCCGGAGTGTGAC	rc	45.4545	19.2308	0	0	1	0	0	0	50	50	1.48808
ENSG00000100077_9_0.13110	22	26000340	26000363	ENSG00000100077::ADRBK2	88.6957	26.1905	44.9913	MMMMMMMMMMMMMMMMMMMMMMX	CCAGTATCCGGAGTGTGATGCAC	rc	45.4545	19.2308	0	0	1	0	0	0	55	25	6.44469
ENSG00000100077_10_0.13112	22	26000347	26000370	ENSG00000100077::ADRBK2	100	26.1905	48.2564	MMMMMMMMMMMMMMMMMMMMMMM	CCGGAGTGTGATGCAGAAGTACC	rc	45.4545	19.2308	0	0	1	0	1	1	50	50	6.43641
ENSG00000100077_12_0.13127	22	26000391	26000414	ENSG00000100077::ADRBK2	100	26.1905	47.749	MMMMMMMMMMMMMMMMMMMMMMX	CCTTTGACAAGATTTTCAATCAC	rc	45.4545	19.2308	0	0	1	0	0	0	30	25	8.1269
ENSG00000100077_20_82222.32189	22	26057578	26057601	ENSG00000100077::ADRBK2	100	12.3016	54.4172	MMMMMMMMMMMMMMMMMMMMMMX	CCGCCTTTGCAGAAGTCGACAAC	rc	11.3636	11.2179	0	0	1	0	0	0	45	50	12.1945
ENSG00000100077_21_82222.32190	22	26057581	26057604	ENSG00000100077::ADRBK2	100	12.3016	49.2377	MMMMMMMMMMMMMMMMMMMMMMX	CCTTTGCAGAAGTCGACAAATTC	rc	11.3636	11.2179	0	0	1	0	0	0	35	50	9.03502
ENSG00000100077_22_82222.32200	22	26057610	26057633	ENSG00000100077::ADRBK2	100	12.3016	49.0976	MMMMMMMMMMMMMMMMMMMMMMX	CCTACATCATGAAGGAACTTCTC	rc	11.3636	11.2179	0	0	1	0	0	0	35	25	8.94952
ENSG00000100077_23_82222.32208	22	26057634	26057657	ENSG00000100077::ADRBK2	100	12.3016	41.9327	MMMMMMMMMMMMMMMMMMMMMMX	CCTGTTCACATGTAAGTATTTCC	rc	11.3636	11.2179	0	0	1	0	0	0	30	50	4.57893
ENSG00000100077_24_82222.32862	22	26059597	26059620	ENSG00000100077::ADRBK2	100	10.119	42.7741	MMMMMMMMMMMMMMMMMMMMMMX	CCTTTCTCAAAGCAAGCTGTAGC	rc	9.09091	8.65385	0	0	1	0	0	0	40	25	5.0922
ENSG00000100077_25_82222.32877	22	26059640	26059663	ENSG00000100077::ADRBK2	88.6957	10.119	43.9274	MMMMMMMMMMMMMMMMMMMMMMX	CCAAGAAACAAGTGACATCAACC	rc	9.09091	8.65385	0	0	1	0	0	0	35	25	5.79572
ENSG00000100077_26_82222.34231	22	26063702	26063725	ENSG00000100077::ADRBK2	100	8.73016	58.6544	MMMMMMMMMMMMMMMMMMMMMMX	CCAGCCATACATAGAAGAAATTC	rc	7.57576	7.05128	0	0	1	0	0	0	30	75	13.7792
ENSG00000100077_27_82222.34232	22	26063706	26063729	ENSG00000100077::ADRBK2	100	8.73016	58.8054	MMMMMMMMMMMMMMMMMMMMMMX	CCATACATAGAAGAAATTTGTGC	rc	7.57576	7.05128	0	0	1	0	0	0	25	25	14.8713
ENSG00000100077_28_82222.34241	22	26063732	26063755	ENSG00000100077::ADRBK2	100	8.73016	33.5695	MMMMMMMMMMMMMMMMMMMMMMX	CCTTCGAGGTGACATTTTTCAAC	rc	7.57576	7.05128	0	0	1	0	0	0	35	50	-0.52258
ENSG00000100077_29_82222.35767	22	26068311	26068334	ENSG00000100077::ADRBK2	100	7.76644	30.8239	MMMMMMMMMMMMMMMMMMMMMMX	CCATGTGAGTATCATCTTTTTCC	rc	6.49351	5.95238	0	0	1	0	0	0	30	50	-2.19742
ENSG00000100077_31_82222.36463	22	26070400	26070423	ENSG00000100077::ADRBK2	100	7.05782	46.9913	MMMMMMMMMMMMMMMMMMMMMMX	CCAGTTGACCATGAATGAGTTCC	rc	5.68182	5.1511	0	0	1	0	0	0	40	50	7.66471
ENSG00000100288_62_0.4835	22	51020232	51020255	ENSG00000100288::CHKB	100	21.4853	49.3706	XMMMMMMMMMMMMMMMMMMMMMM	GAGCGACCGCTCCGCAAGTATGG	fw	6.41026	25.1502	0	0	2	0	0	0	65	25	9.11609
ENSG00000100288_63_0.4827	22	51020258	51020281	ENSG00000100288::CHKB	100	21.4853	26.287	XMMMMMMMMMMMMMMMMMMMMMM	GCATCACGCTTTCTAGCACCAGG	fw	6.41026	25.1502	0	0	2	0	0	0	50	75	-5.96495
ENSG00000100288_65_0.4826	22	51020259	51020282	ENSG00000100288::CHKB	100	21.4853	25.7977	XMMMMMMMMMMMMMMMMMMMMMM	GATCACGCTTTCTAGCACCAGGG	fw	6.41026	25.1502	0	0	2	0	0	0	50	50	-5.26341
ENSG00000100288_69_0.4691	22	51020666	51020689	ENSG00000100288::CHKB	100	31.9728	40.031	XMMMMMMMMMMMMMMMMMMMMMM	GACCCCCCTCACCTGCAAGATGG	fw	9.61538	38.2883	0	0	2	0	0	0	65	25	3.41891
ENSG00000100288_70_0.4673	22	51020719	51020742	ENSG00000100288::CHKB	100	31.9728	48.9126	MMMMMMMMMMMMMMMMMMMMMMM	GCTCCTCGCCAACGCTGGGCAGG	fw	9.61538	38.2883	0	0	2	0	0	1	75	100	6.83671
ENSG00000100288_71_0.4672	22	51020722	51020745	ENSG00000100288::CHKB	100	31.9728	59.2738	XMMMMMMMMMMMMMMMMMMMMMM	GCTCGCCAACGCTGGGCAGGTGG	fw	9.61538	38.2883	0	0	2	0	0	0	75	75	14.157
ENSG00000100288_72_0.4670	22	51020727	51020750	ENSG00000100288::CHKB	88.6957	31.9728	37.5143	XMMMMMMMMMMMMMMMMMMMMMM	GCAACGCTGGGCAGGTGGTCCGG	fw	9.61538	38.2883	0	0	2	0	0	0	70	75	0.88371
ENSG00000100288_74_0.4660	22	51020758	51020781	ENSG00000100288::CHKB	100	31.9728	27.7567	XMMMMMMMMMMMMMMMMMMMMMM	GGCGGAAGAGCAGGTTGCTGAGG	fw	9.61538	38.2883	0	0	2	0	0	0	60	75	-5.0684
ENSG00000100288_75_0.4589	22	51020971	51020994	ENSG00000100288::CHKB	100	28.5714	46.2933	XMMMMMMMMMMMMMMMMMMMMMM	GCCCCTGACCTCCCACCTCACGG	fw	19.2308	31.5315	0	0	2	0	0	0	65	50	7.23894
ENSG00000100288_76_0.4589	22	51020972	51020995	ENSG00000100288::CHKB	88.6957	28.5714	41.1315	XMMMMMMMMMMMMMMMMMMMMMM	GCCCTGACCTCCCACCTCACGGG	fw	19.2308	31.5315	0	0	2	0	0	0	70	50	4.09023
ENSG00000100288_77_0.4588	22	51020973	51020996	ENSG00000100288::CHKB	100	28.5714	40.3354	XMMMMMMMMMMMMMMMMMMMMMM	GCCTGACCTCCCACCTCACGGGG	fw	19.2308	31.5315	0	0	2	0	0	0	70	75	2.60457
ENSG00000100288_78_0.4582	22	51020992	51021015	ENSG00000100288::CHKB	100	28.5714	45.5424	MMMMMMMMMMMMMMMMMMMMMMM	GGGGTAAACCCTCAGCTCCTCGG	fw	19.2308	31.5315	0	0	2	0	1	1	60	50	4.78085
ENSG00000100288_79_0.4582	22	51020993	51021016	ENSG00000100288::CHKB	100	28.5714	38.9468	MMMMMMMMMMMMMMMMMMMMMMM	GGGTAAACCCTCAGCTCCTCGGG	fw	19.2308	31.5315	0	0	2	0	1	1	60	75	-0.242422
ENSG00000100288_80_0.4566	22	51021039	51021062	ENSG00000100288::CHKB	100	28.5714	29.7956	XMMMMMMMMMMMMMMMMMMMMMM	GCAAGTACTCCCGGCACCATTGG	fw	19.2308	31.5315	0	0	2	0	0	0	60	50	-2.8247
ENSG00000100288_81_0.4565	22	51021043	51021066	ENSG00000100288::CHKB	100	28.5714	39.1258	MMMMMMMMMMMMMMMMMMMMMMM	GTACTCCCGGCACCATTGGTAGG	fw	19.2308	31.5315	0	0	2	0	0	1	60	50	1.86676
ENSG00000100288_82_0.4563	22	51021048	51021071	ENSG00000100288::CHKB	100	28.5714	37.3382	XMMMMMMMMMMMMMMMMMMMMMM	GCCGGCACCATTGGTAGGCTCGG	fw	19.2308	31.5315	0	0	2	0	0	0	65	75	0.776316
ENSG00000100288_83_0.4535	22	51021133	51021156	ENSG00000100288::CHKB	100	29.2517	38.7332	XMMMMMMMMMMMMMMMMMMMMMM	GGACTGCTGCAAGCCGTCTTTGG	fw	19.2308	31.5315	1	0	2	0	0	0	55	25	2.62728
ENSG00000100288_84_0.4533	22	51021138	51021161	ENSG00000100288::CHKB	100	29.2517	34.3277	MMMMMMMMMMMMMMMMMMMMMMM	GCTGCAAGCCGTCTTTGGCCAGG	fw	19.2308	31.5315	1	0	2	0	0	1	65	100	-2.06007
ENSG00000100288_151_0.4846	22	51020201	51020224	ENSG00000100288::CHKB	100	21.4853	45.9379	MMMMMMMMMMMMMMMMMMMMMMM	CCTCTGGGAAGACTCCGTACAGC	rc	6.41026	25.1502	0	0	2	0	0	1	60	75	5.02215
ENSG00000100288_152_0.4836	22	51020230	51020253	ENSG00000100288::CHKB	100	21.4853	46.6271	MMMMMMMMMMMMMMMMMMMMMMX	CCCAGCGACCGCTCCGCAAGTAC	rc	6.41026	25.1502	0	0	2	0	0	0	60	75	6.44255
ENSG00000100288_153_0.4836	22	51020231	51020254	ENSG00000100288::CHKB	100	21.4853	46.1468	MMMMMMMMMMMMMMMMMMMMMMX	CCAGCGACCGCTCCGCAAGTATC	rc	6.41026	25.1502	0	0	2	0	0	0	65	75	6.14955
ENSG00000100288_154_0.4833	22	51020238	51020261	ENSG00000100288::CHKB	100	21.4853	54.2082	MMMMMMMMMMMMMMMMMMMMMMX	CCGCTCCGCAAGTATGGCGAACC	rc	6.41026	25.1502	0	0	2	0	0	0	55	75	11.067
ENSG00000100288_155_0.4832	22	51020243	51020266	ENSG00000100288::CHKB	100	21.4853	46.2436	MMMMMMMMMMMMMMMMMMMMMMX	CCGCAAGTATGGCGAACATCACC	rc	6.41026	25.1502	0	0	2	0	0	0	50	50	7.20857
ENSG00000100288_157_0.4690	22	51020668	51020691	ENSG00000100288::CHKB	100	31.9728	46.6661	MMMMMMMMMMMMMMMMMMMMMMX	CCCCCCTCACCTGCAAGATGGCC	rc	9.61538	38.2883	0	0	2	0	0	0	60	75	6.46633
ENSG00000100288_161_0.4689	22	51020672	51020695	ENSG00000100288::CHKB	100	31.9728	43.9518	MMMMMMMMMMMMMMMMMMMMMMX	CCTCACCTGCAAGATGGCTCCGC	rc	9.61538	38.2883	0	0	2	0	0	0	60	75	4.81059
ENSG00000100288_162_0.4687	22	51020677	51020700	ENSG00000100288::CHKB	100	31.9728	39.7004	MMMMMMMMMMMMMMMMMMMMMMM	CCTGCAAGATGGCTCCGTACAGC	rc	9.61538	38.2883	0	0	2	0	0	1	60	50	2.21726
ENSG00000100288_163_0.4672	22	51020722	51020745	ENSG00000100288::CHKB	100	31.9728	47.7761	MMMMMMMMMMMMMMMMMMMMMMX	CCTCGCCAACGCTGGGCAGGTGC	rc	9.61538	38.2883	0	0	2	0	0	0	75	100	7.1434
ENSG00000100288_164_0.4670	22	51020727	51020750	ENSG00000100288::CHKB	100	31.9728	42.808	MMMMMMMMMMMMMMMMMMMMMMX	CCAACGCTGGGCAGGTGGTCCGC	rc	9.61538	38.2883	0	0	2	0	0	0	75	75	4.11289
ENSG00000100490_0_65151.38	14	50862473	50862496	ENSG00000100490::CDKL1	100	24.4898	45.4571	XMMMMMMMMMMMMMMMMMMMMMM	GGATTCCAGAAACTTCTTGATGG	fw	28.8462	20.4545	2	0	1	0	0	0	35	25	6.72882
ENSG00000100490_1_65151.21	14	50862524	50862547	ENSG00000100490::CDKL1	100	24.4898	37.515	XMMMMMMMMMMMMMMMMMMMMMM	GCATTTGAAAACAACTCCATAGG	fw	28.8462	20.4545	2	0	1	0	0	0	30	50	1.88416
ENSG00000100490_2_65151.5	14	50862572	50862595	ENSG00000100490::CDKL1	100	24.4898	22.1024	XMMMMMMMMMMMMMMMMMMMMMM	GTCATACTTCTCCATCATAGAGG	fw	28.8462	20.4545	2	0	1	0	0	0	35	25	-7.51756
ENSG00000100490_3_65151.59	14	50862409	50862432	ENSG00000100490::CDKL1	100	22.449	33.4002	XMMMMMMMMMMMMMMMMMMMMMM	GATCAATTACCTTGAGCATTCGG	fw	28.8462	20.4545	0	0	1	0	0	0	30	25	-0.625895
ENSG00000100490_4_0.18249	14	50807841	50807864	ENSG00000100490::CDKL1	100	19.5011	48.7027	XMMMMMMMMMMMMMMMMMMMMMM	GATTGCCCAAACATCCACCGGGG	fw	26.2821	17.0875	0	0	1	0	0	0	50	75	7.70863
ENSG00000100490_4_65151.55	14	50862421	50862444	ENSG00000100490::CDKL1	100	22.449	42.0664	XMMMMMMMMMMMMMMMMMMMMMM	GGAGCATTCGGATTTCCCGAAGG	fw	28.8462	20.4545	0	0	1	0	0	0	50	75	3.6605
ENSG00000100490_5_0.18248	14	50807842	50807865	ENSG00000100490::CDKL1	100	19.5011	46.066	XMMMMMMMMMMMMMMMMMMMMMM	GTTGCCCAAACATCCACCGGGGG	fw	26.2821	17.0875	0	0	1	0	0	0	55	100	6.10026
ENSG00000100490_5_65151.55	14	50862422	50862445	ENSG00000100490::CDKL1	100	22.449	39.2272	MMMMMMMMMMMMMMMMMMMMMMM	GAGCATTCGGATTTCCCGAAGGG	fw	28.8462	20.4545	0	0	1	0	0	1	50	50	1.9286
ENSG00000100490_6_0.18248	14	50807843	50807866	ENSG00000100490::CDKL1	100	19.5011	45.9526	XMMMMMMMMMMMMMMMMMMMMMM	GTGCCCAAACATCCACCGGGGGG	fw	26.2821	17.0875	0	0	1	0	0	0	60	100	6.03108
ENSG00000100490_6_65151.49	14	50862441	50862464	ENSG00000100490::CDKL1	100	22.449	47.8411	XMMMMMMMMMMMMMMMMMMMMMM	GGGGCAATTTTCTTTATGACAGG	fw	28.8462	20.4545	0	0	1	0	0	0	35	50	8.18305
ENSG00000100490_8_65151.36	14	50862478	50862501	ENSG00000100490::CDKL1	100	24.4898	59.0422	MMMMMMMMMMMMMMMMMMMMMMX	CCAGAAACTTCTTGATGGCCACC	rc	28.8462	20.4545	2	0	1	0	0	0	45	25	15.0157
ENSG00000100490_9_65151.30	14	50862496	50862519	ENSG00000100490::CDKL1	100	24.4898	32.5168	MMMMMMMMMMMMMMMMMMMMMMX	CCACAATCTGACCCGTGTCCCTC	rc	28.8462	20.4545	2	0	1	0	0	0	60	25	-1.16477
ENSG00000100490_10_65151.1	14	50862583	50862606	ENSG00000100490::CDKL1	100	24.4898	31.2264	MMMMMMMMMMMMMMMMMMMMMMM	CCATCATAGAGGAATAAATCTTC	rc	28.8462	20.4545	2	0	1	0	0	1	30	25	-2.95187
ENSG00000100490_11_65151.56	14	50862418	50862441	ENSG00000100490::CDKL1	100	22.449	26.489	MMMMMMMMMMMMMMMMMMMMMMX	CCTTGAGCATTCGGATTTCCCGC	rc	28.8462	20.4545	0	0	1	0	0	0	50	50	-4.84168
ENSG00000100490_12_65151.50	14	50862436	50862459	ENSG00000100490::CDKL1	100	22.449	37.8277	MMMMMMMMMMMMMMMMMMMMMMX	CCCGAAGGGCAATTTTCTTTATC	rc	28.8462	20.4545	0	0	1	0	0	0	35	50	2.07487
ENSG00000100490_13_65151.50	14	50862437	50862460	ENSG00000100490::CDKL1	100	22.449	38.7052	MMMMMMMMMMMMMMMMMMMMMMX	CCGAAGGGCAATTTTCTTTATGC	rc	28.8462	20.4545	0	0	1	0	0	0	30	50	2.61015
ENSG00000100490_66_0.18978	14	50805654	50805677	ENSG00000100490::CDKL1	100	21.029	47.1918	MMMMMMMMMMMMMMMMMMMMMMM	GGGTAACTCACCATATCTTCAGG	fw	34.7985	16.0012	0	0	1	0	1	1	45	50	5.787
ENSG00000100490_67_0.18977	14	50805655	50805678	ENSG00000100490::CDKL1	100	21.029	42.2545	MMMMMMMMMMMMMMMMMMMMMMM	GGTAACTCACCATATCTTCAGGG	fw	34.7985	16.0012	0	0	1	0	1	1	40	25	2.77526
ENSG00000100490_68_0.18976	14	50805660	50805683	ENSG00000100490::CDKL1	100	21.029	37.041	XMMMMMMMMMMMMMMMMMMMMMM	GTCACCATATCTTCAGGGTCTGG	fw	34.7985	16.0012	0	0	1	0	0	0	50	75	0.595024
ENSG00000100490_69_0.18960	14	50805706	50805729	ENSG00000100490::CDKL1	100	21.029	45.8038	MMMMMMMMMMMMMMMMMMMMMMM	GATTCGTGCTAAACACTTGCTGG	fw	34.7985	16.0012	0	0	1	0	0	1	45	50	5.94033
ENSG00000100490_70_0.18958	14	50805714	50805737	ENSG00000100490::CDKL1	100	21.029	46.7508	XMMMMMMMMMMMMMMMMMMMMMM	GTAAACACTTGCTGGTGCCTAGG	fw	34.7985	16.0012	0	0	1	0	0	0	50	75	6.51796
ENSG00000100490_71_0.18952	14	50805731	50805754	ENSG00000100490::CDKL1	100	21.029	46.7897	XMMMMMMMMMMMMMMMMMMMMMM	GCTAGGAATGAGATCCCCTTTGG	fw	34.7985	16.0012	0	0	1	0	0	0	50	50	7.54172
ENSG00000100490_74_0.18276	14	50807760	50807783	ENSG00000100490::CDKL1	100	19.5011	41.7029	MMMMMMMMMMMMMMMMMMMMMMX	CCTAATCAGATACAGCTGATCCC	rc	26.2821	17.0875	0	0	1	0	0	0	40	25	4.43875
ENSG00000100490_75_0.18269	14	50807780	50807803	ENSG00000100490::CDKL1	100	19.5011	44.7557	MMMMMMMMMMMMMMMMMMMMMMM	CCACATCCGATTTTCCTGGCCAC	rc	26.2821	17.0875	0	0	1	0	0	1	55	50	5.30098
ENSG00000100490_78_0.18249	14	50807839	50807862	ENSG00000100490::CDKL1	100	19.5011	52.0403	MMMMMMMMMMMMMMMMMMMMMMX	CCAATTGCCCAAACATCCACCGC	rc	26.2821	17.0875	0	0	1	0	0	0	55	25	10.7446
ENSG00000100490_121_0.18980	14	50805647	50805670	ENSG00000100490::CDKL1	100	21.029	44.1135	MMMMMMMMMMMMMMMMMMMMMMX	CCAAAATGGGTAACTCACCATAC	rc	34.7985	16.0012	0	0	1	0	0	0	35	0	5.90924
ENSG00000100490_122_0.18974	14	50805664	50805687	ENSG00000100490::CDKL1	100	21.029	47.5408	MMMMMMMMMMMMMMMMMMMMMMX	CCATATCTTCAGGGTCTGGAATC	rc	34.7985	16.0012	0	0	1	0	0	0	40	25	7.9999
ENSG00000100490_123_0.18965	14	50805693	50805716	ENSG00000100490::CDKL1	100	21.029	49.8913	MMMMMMMMMMMMMMMMMMMMMMX	CCACTGAAGTACTGATTCGTGCC	rc	34.7985	16.0012	0	0	1	0	0	0	45	50	9.43369
ENSG00000100490_124_0.18952	14	50805731	50805754	ENSG00000100490::CDKL1	100	21.029	48.3298	MMMMMMMMMMMMMMMMMMMMMMX	CCTAGGAATGAGATCCCCTTTGC	rc	34.7985	16.0012	0	0	1	0	0	0	50	50	8.48117
ENSG00000100490_125_0.18947	14	50805745	50805768	ENSG00000100490::CDKL1	100	21.029	47.5619	MMMMMMMMMMMMMMMMMMMMMMX	CCCCTTTGGACAAGAAAAGAAAC	rc	34.7985	16.0012	0	0	1	0	0	0	30	25	8.01277
ENSG00000100503_9_83517.5112	14	51273436	51273459	ENSG00000100503::NIN	100	18.9863	56.0037	MMMMMMMMMMMMMMMMMMMMMMM	GAGAAGTGAGTGACCTTACCTGG	fw	24.061	17.6887	0	0	1	0	0	1	50	50	12.1623
ENSG00000100503_10_83517.5100	14	51273471	51273494	ENSG00000100503::NIN	100	18.9863	44.6655	XMMMMMMMMMMMMMMMMMMMMMM	GTCTTCATTTGACAGAGTTCTGG	fw	24.061	17.6887	0	0	1	0	0	0	35	50	6.24593
ENSG00000100503_22_55678.9738	14	51259557	51259580	ENSG00000100503::NIN	100	15.0344	48.6331	XMMMMMMMMMMMMMMMMMMMMMM	GTCCCACCTCTAACATATTTGGG	fw	18.0751	14.4654	0	0	1	0	0	0	35	0	8.66621
ENSG00000100503_29_83517.5108	14	51273449	51273472	ENSG00000100503::NIN	100	18.9863	54.3644	MMMMMMMMMMMMMMMMMMMMMMX	CCTTACCTGGTTCTTGAAAGTGC	rc	24.061	17.6887	0	0	1	0	0	0	40	50	12.1623
ENSG00000100503_30_83517.5106	14	51273454	51273477	ENSG00000100503::NIN	100	18.9863	46.3109	MMMMMMMMMMMMMMMMMMMMMMM	CCTGGTTCTTGAAAGTGTTCTTC	rc	24.061	17.6887	0	0	1	0	0	1	40	50	6.24966
ENSG00000100503_43_55678.9744	14	51259541	51259564	ENSG00000100503::NIN	100	15.0344	55.4124	MMMMMMMMMMMMMMMMMMMMMMM	CCTTCGTCCGTAACGCTTCCCAC	rc	18.0751	14.4654	0	0	1	0	0	1	60	50	11.8016
ENSG00000100865_0_10148.2358	14	102822096	102822119	ENSG00000100865::CINP	100	25	41.047	XMMMMMMMMMMMMMMMMMMMMMM	GTGTCTTACCAACCCATCCAAGG	fw	34.9462	23.224	0	0	1	0	0	0	45	50	4.03866
ENSG00000100865_0_15222.1139	14	102825755	102825778	ENSG00000100865::CINP	88.6957	39.4231	48.7581	XMMMMMMMMMMMMMMMMMMMMMM	GAATAAACTGATTTTCAAGTTGG	fw	56.4516	36.8852	0	0	1	0	0	0	25	25	8.74242
ENSG00000100865_1_10148.2357	14	102822099	102822122	ENSG00000100865::CINP	100	25	36.8022	XMMMMMMMMMMMMMMMMMMMMMM	GCTTACCAACCCATCCAAGGTGG	fw	34.9462	23.224	0	0	1	0	0	0	50	50	1.44932
ENSG00000100865_1_15222.1126	14	102825793	102825816	ENSG00000100865::CINP	100	39.4231	44.7931	XMMMMMMMMMMMMMMMMMMMMMM	GGGTAAAACCTGCATCATTGAGG	fw	56.4516	36.8852	0	0	1	0	0	0	40	25	6.32378
ENSG00000100865_2_10148.2362	14	102822085	102822108	ENSG00000100865::CINP	100	23.3974	37.824	MMMMMMMMMMMMMMMMMMMMMMX	CCTGCGTCTTTATGTCTTACCAC	rc	34.9462	20.4918	0	0	1	0	0	0	40	75	1.07263
ENSG00000100865_2_15222.1126	14	102825794	102825817	ENSG00000100865::CINP	100	39.4231	50.1684	MMMMMMMMMMMMMMMMMMMMMMM	GGTAAAACCTGCATCATTGAGGG	fw	56.4516	36.8852	0	0	1	0	1	1	40	25	7.6027
ENSG00000100865_3_10148.2356	14	102822104	102822127	ENSG00000100865::CINP	100	25	46.0856	MMMMMMMMMMMMMMMMMMMMMMM	CCAACCCATCCAAGGTGGCCTGC	rc	34.9462	23.224	0	0	1	0	0	1	65	75	5.11219
ENSG00000100865_3_15222.1121	14	102825808	102825831	ENSG00000100865::CINP	100	39.4231	39.8698	XMMMMMMMMMMMMMMMMMMMMMM	GATTGAGGGTTTCCCACTTCAGG	fw	56.4516	36.8852	0	0	1	0	0	0	50	50	3.32057
ENSG00000100865_4_10148.2354	14	102822108	102822131	ENSG00000100865::CINP	100	25	39.0757	MMMMMMMMMMMMMMMMMMMMMMX	CCCATCCAAGGTGGCCTGCAGTC	rc	34.9462	23.224	0	0	1	0	0	0	55	50	2.83616
ENSG00000100865_4_15222.1100	14	102825870	102825893	ENSG00000100865::CINP	100	39.4231	22.2321	XMMMMMMMMMMMMMMMMMMMMMM	GTTGCACTGACAGATAAGACAGG	fw	56.4516	36.8852	0	0	1	0	0	0	45	50	-7.43844
ENSG00000100865_5_10148.2354	14	102822109	102822132	ENSG00000100865::CINP	100	25	42.6863	MMMMMMMMMMMMMMMMMMMMMMM	CCATCCAAGGTGGCCTGCAGTTC	rc	34.9462	23.224	0	0	1	0	0	1	60	50	4.03866
ENSG00000100865_5_15222.1098	14	102825878	102825901	ENSG00000100865::CINP	100	39.4231	30.3824	MMMMMMMMMMMMMMMMMMMMMMM	GACAGATAAGACAGGTTTTCTGG	fw	56.4516	36.8852	0	0	1	0	0	1	40	25	-3.46676
ENSG00000100865_6_10148.2353	14	102822113	102822136	ENSG00000100865::CINP	100	25	34.5851	MMMMMMMMMMMMMMMMMMMMMMX	CCAAGGTGGCCTGCAGTTCCTCC	rc	34.9462	23.224	0	0	1	0	0	0	60	50	0.0968931
ENSG00000100865_6_15222.1097	14	102825879	102825902	ENSG00000100865::CINP	100	39.4231	36.767	XMMMMMMMMMMMMMMMMMMMMMM	GCAGATAAGACAGGTTTTCTGGG	fw	56.4516	36.8852	0	0	1	0	0	0	35	25	1.4279
ENSG00000100865_7_10148.2350	14	102822122	102822145	ENSG00000100865::CINP	100	25	32.7867	MMMMMMMMMMMMMMMMMMMMMMM	CCTGCAGTTCCTCACACAGCTTC	rc	34.9462	23.224	0	0	1	0	0	1	55	75	-3.00014
ENSG00000100865_7_15222.1087	14	102825910	102825933	ENSG00000100865::CINP	100	39.4231	44.0351	XMMMMMMMMMMMMMMMMMMMMMM	GTCCAAGAGTCTTTGCTGATAGG	fw	56.4516	36.8852	0	0	1	0	0	0	40	25	5.86142
ENSG00000100865_8_10148.2342	14	102822146	102822169	ENSG00000100865::CINP	100	25	20.4416	MMMMMMMMMMMMMMMMMMMMMMX	CCAGTTCCTCGTTATATTCCAGC	rc	34.9462	23.224	0	0	1	0	0	0	40	50	-8.53062
ENSG00000100865_8_15222.1087	14	102825911	102825934	ENSG00000100865::CINP	100	39.4231	43.7074	XMMMMMMMMMMMMMMMMMMMMMM	GCCAAGAGTCTTTGCTGATAGGG	fw	56.4516	36.8852	0	0	1	0	0	0	40	25	5.66149
ENSG00000100865_9_15222.0	14	102829170	102829193	ENSG00000100865::CINP	100	52.8846	46.2616	MMMMMMMMMMMMMMMMMMMMMMM	GATCTCACGCACCTTCCATAAGG	fw	64.5161	49.1803	4	0	1	0	0	1	50	25	6.21955
ENSG00000100865_10_15222.1123	14	102825801	102825824	ENSG00000100865::CINP	100	39.4231	35.2715	MMMMMMMMMMMMMMMMMMMMMMX	CCTGCATCATTGAGGGTTTCCCC	rc	56.4516	36.8852	0	0	1	0	0	0	50	50	0.515598
ENSG00000100865_11_15222.1117	14	102825820	102825843	ENSG00000100865::CINP	100	39.4231	45.7356	MMMMMMMMMMMMMMMMMMMMMMM	CCCACTTCAGGATTAAATTGTGC	rc	56.4516	36.8852	0	0	1	0	0	1	35	25	5.89869
ENSG00000100865_12_15222.1117	14	102825821	102825844	ENSG00000100865::CINP	100	39.4231	43.1485	MMMMMMMMMMMMMMMMMMMMMMM	CCACTTCAGGATTAAATTGTGCC	rc	56.4516	36.8852	0	0	1	0	1	1	40	50	3.32057
ENSG00000100865_13_5074.4762	14	102814884	102814907	ENSG00000100865::CINP	69.2764	13.2212	49.4518	XMMMMMMMMMMMMMMMMMMMMMM	GCTCAGGACGTCAGAGAGCTCGG	fw	13.7097	9.01639	0	3	1	0	0	0	55	50	9.16559
ENSG00000100865_13_15222.1110	14	102825842	102825865	ENSG00000100865::CINP	100	39.4231	45.6077	MMMMMMMMMMMMMMMMMMMMMMX	CCAATCAGCCGCATTGTCCTTAC	rc	56.4516	36.8852	0	0	1	0	0	0	45	25	6.82071
ENSG00000100865_14_15222.1086	14	102825912	102825935	ENSG00000100865::CINP	100	39.4231	35.2204	MMMMMMMMMMMMMMMMMMMMMMX	CCAAGAGTCTTTGCTGATAGGGC	rc	56.4516	36.8852	0	0	1	0	0	0	45	50	0.484454
ENSG00000100865_15_5074.4743	14	102814942	102814965	ENSG00000100865::CINP	100	14.1827	38.3655	XMMMMMMMMMMMMMMMMMMMMMM	GCTGCTGTCGCTCTCCACATAGG	fw	13.7097	9.01639	0	4	1	0	0	0	60	25	2.40297
ENSG00000100865_16_5074.4743	14	102814943	102814966	ENSG00000100865::CINP	100	14.1827	38.1903	XMMMMMMMMMMMMMMMMMMMMMM	GTGCTGTCGCTCTCCACATAGGG	fw	13.7097	9.01639	0	4	1	0	0	0	55	25	2.29608
ENSG00000100865_47_5074.4765	14	102814875	102814898	ENSG00000100865::CINP	100	13.2212	42.1196	MMMMMMMMMMMMMMMMMMMMMMX	CCGCAGCCGTCTCAGGACGTCAC	rc	13.7097	9.01639	0	3	1	0	0	0	65	75	3.69295
ENSG00000100865_48_5074.4763	14	102814881	102814904	ENSG00000100865::CINP	100	13.2212	37.7819	MMMMMMMMMMMMMMMMMMMMMMX	CCGTCTCAGGACGTCAGAGAGCC	rc	13.7097	9.01639	0	3	1	0	0	0	55	50	2.04696
ENSG00000100865_52_5074.4743	14	102814942	102814965	ENSG00000100865::CINP	100	14.1827	27.561	MMMMMMMMMMMMMMMMMMMMMMX	CCTGCTGTCGCTCTCCACATAGC	rc	13.7097	9.01639	0	4	1	0	0	0	60	75	-5.1878
ENSG00000101109_0_0.3950	20	43607062	43607085	ENSG00000101109::STK4	100	21.0526	43.8807	XMMMMMMMMMMMMMMMMMMMMMM	GCTTCTTCTCCCAAATGTATAGG	fw	31.746	18.1159	0	0	1	0	0	0	35	25	5.76723
ENSG00000101109_1_0.3953	20	43607070	43607093	ENSG00000101109::STK4	100	21.0526	47.6387	XMMMMMMMMMMMMMMMMMMMMMM	GCCCAAATGTATAGGTCCTATGG	fw	31.746	18.1159	0	0	1	0	0	0	40	50	8.05963
ENSG00000101109_2_0.3964	20	43607103	43607126	ENSG00000101109::STK4	100	21.0526	28.2667	XMMMMMMMMMMMMMMMMMMMMMM	GAAGCTATTCATAAAGAGACCGG	fw	31.746	18.1159	0	0	1	0	0	0	30	50	-3.75729
ENSG00000101109_3_0.3974	20	43607135	43607158	ENSG00000101109::STK4	100	21.0526	34.8506	XMMMMMMMMMMMMMMMMMMMMMM	GGCTATTAAGCAAGTTCCTGTGG	fw	31.746	18.1159	0	0	1	0	0	0	40	75	-0.74111
ENSG00000101109_4_0.3979	20	43607150	43607173	ENSG00000101109::STK4	100	21.0526	49.9606	XMMMMMMMMMMMMMMMMMMMMMM	GCCTGTGGAATCAGACCTCCAGG	fw	31.746	18.1159	0	0	1	0	0	0	55	75	8.47595
ENSG00000101109_5_0.3993	20	43607191	43607214	ENSG00000101109::STK4	100	21.0526	46.6793	XMMMMMMMMMMMMMMMMMMMMMM	GTATAATGCAGCAATGTGACAGG	fw	31.746	18.1159	0	0	1	0	0	0	40	50	7.47439
ENSG00000101109_6_0.3995	20	43607197	43607220	ENSG00000101109::STK4	100	21.0526	40.1879	XMMMMMMMMMMMMMMMMMMMMMM	GGCAGCAATGTGACAGGTAAAGG	fw	31.746	18.1159	0	0	1	0	0	0	45	25	3.51461
ENSG00000101109_7_0.11	20	43595245	43595268	ENSG00000101109::STK4	100	6.57895	47.3136	MMMMMMMMMMMMMMMMMMMMMMM	GTGAGGGGCCACTGGCTAAGAGG	fw	0	0	4	0	1	0	0	1	65	25	6.86131
ENSG00000101109_8_0.5086	20	43610471	43610494	ENSG00000101109::STK4	100	16.1184	42.1778	XMMMMMMMMMMMMMMMMMMMMMM	GCTCATGTAGTCAAATATTATGG	fw	23.8095	13.587	0	0	1	0	0	0	30	0	4.72844
ENSG00000101109_8_28371.9514	20	43623753	43623776	ENSG00000101109::STK4	100	11.6228	35.7938	XMMMMMMMMMMMMMMMMMMMMMM	GAGTGATAGGAACACCATTTTGG	fw	16.6667	9.42029	0	0	1	0	0	0	40	0	0.8342
ENSG00000101109_9_0.5096	20	43610499	43610522	ENSG00000101109::STK4	88.6957	16.1184	53.3202	XMMMMMMMMMMMMMMMMMMMMMM	GTTTTAAGAACACAGACTTATGG	fw	23.8095	13.587	0	0	1	0	0	0	25	25	11.5253
ENSG00000101109_10_0.5099	20	43610509	43610532	ENSG00000101109::STK4	100	16.1184	58.072	XMMMMMMMMMMMMMMMMMMMMMM	GACAGACTTATGGATCGTTATGG	fw	23.8095	13.587	0	0	1	0	0	0	40	25	14.4239
ENSG00000101109_11_0.5117	20	43610563	43610586	ENSG00000101109::STK4	100	16.1184	40.6243	XMMMMMMMMMMMMMMMMMMMMMM	GATTCGATTACGAAATAAAACGG	fw	23.8095	13.587	0	0	1	0	0	0	25	0	3.78085
ENSG00000101109_12_0.5118	20	43610567	43610590	ENSG00000101109::STK4	100	16.1184	37.2479	XMMMMMMMMMMMMMMMMMMMMMM	GGATTACGAAATAAAACGGTAGG	fw	23.8095	13.587	0	0	1	0	0	0	35	75	0.721223
ENSG00000101109_20_0.1828	20	43600697	43600720	ENSG00000101109::STK4	84.3478	40.7895	42.3552	MMMMMMMMMMMMMMMMMMMMMMM	GTTTATATTTCTTTATTCACAGG	fw	47.619	43.4783	0	0	1	0	0	1	20	50	3.83669
ENSG00000101109_21_0.1834	20	43600713	43600736	ENSG00000101109::STK4	100	40.7895	48.4685	XMMMMMMMMMMMMMMMMMMMMMM	GCACAGGCAGCTGAAAAAGTTGG	fw	47.619	43.4783	0	0	1	0	0	0	45	25	8.56579
ENSG00000101109_23_0.1	20	43595208	43595231	ENSG00000101109::STK4	100	78.9474	53.0814	XMMMMMMMMMMMMMMMMMMMMMM	GCATGGAGACGGTACAGCTGAGG	fw	95.2381	76.087	4	0	1	0	0	0	60	75	10.3797
ENSG00000101109_24_0.3953	20	43607071	43607094	ENSG00000101109::STK4	100	21.0526	31.3439	MMMMMMMMMMMMMMMMMMMMMMM	CCCAAATGTATAGGTCCTATGGC	rc	31.746	18.1159	0	0	1	0	0	1	40	0	-2.88022
ENSG00000101109_25_0.3953	20	43607072	43607095	ENSG00000101109::STK4	100	21.0526	32.3516	MMMMMMMMMMMMMMMMMMMMMMX	CCAAATGTATAGGTCCTATGGCC	rc	31.746	18.1159	0	0	1	0	0	0	40	25	-1.26553
ENSG00000101109_26_0.3958	20	43607086	43607109	ENSG00000101109::STK4	100	21.0526	55.8114	MMMMMMMMMMMMMMMMMMMMMMX	CCTATGGCAGCGTATACAAAGCC	rc	31.746	18.1159	0	0	1	0	0	0	45	50	13.0449
ENSG00000101109_27_0.3970	20	43607122	43607145	ENSG00000101109::STK4	88.6957	21.0526	28.0706	MMMMMMMMMMMMMMMMMMMMMMX	CCGGCCAGATTGTTGCTATTAAC	rc	31.746	18.1159	0	0	1	0	0	0	40	75	-4.87695
ENSG00000101109_28_0.3971	20	43607126	43607149	ENSG00000101109::STK4	100	21.0526	27.7659	MMMMMMMMMMMMMMMMMMMMMMX	CCAGATTGTTGCTATTAAGCAAC	rc	31.746	18.1159	0	0	1	0	0	0	35	25	-4.06277
ENSG00000101109_29_0.3980	20	43607151	43607174	ENSG00000101109::STK4	100	21.0526	54.4641	MMMMMMMMMMMMMMMMMMMMMMX	CCTGTGGAATCAGACCTCCAGGC	rc	31.746	18.1159	0	0	1	0	0	0	55	75	11.2231
ENSG00000101109_30_0.3984	20	43607165	43607188	ENSG00000101109::STK4	100	21.0526	47.9416	MMMMMMMMMMMMMMMMMMMMMMX	CCTCCAGGAGATAATCAAAGAAC	rc	31.746	18.1159	0	0	1	0	0	0	35	75	7.24436
ENSG00000101109_31_0.3985	20	43607168	43607191	ENSG00000101109::STK4	100	21.0526	55.2165	MMMMMMMMMMMMMMMMMMMMMMX	CCAGGAGATAATCAAAGAAATCC	rc	31.746	18.1159	0	0	1	0	0	0	30	75	11.6821
ENSG00000101109_32_0.5086	20	43610470	43610493	ENSG00000101109::STK4	100	16.1184	49.1677	MMMMMMMMMMMMMMMMMMMMMMX	CCCTCATGTAGTCAAATATTATC	rc	23.8095	13.587	0	0	1	0	0	0	25	25	8.99231
ENSG00000101109_33_0.5086	20	43610471	43610494	ENSG00000101109::STK4	100	16.1184	50.9295	MMMMMMMMMMMMMMMMMMMMMMX	CCTCATGTAGTCAAATATTATGC	rc	23.8095	13.587	0	0	1	0	0	0	30	50	10.067
ENSG00000101109_36_0.1849	20	43600759	43600782	ENSG00000101109::STK4	100	40.7895	32.4295	MMMMMMMMMMMMMMMMMMMMMMX	CCAGAAGAAGTATTTGATGTCTC	rc	47.619	43.4783	0	0	1	0	0	0	30	50	-1.21799
ENSG00000101109_42_28371.9508	20	43623735	43623758	ENSG00000101109::STK4	100	11.6228	31.2878	MMMMMMMMMMMMMMMMMMMMMMX	CCATGGCCAAGCGGAATACAGTC	rc	16.6667	9.42029	0	0	1	0	0	0	55	75	-2.91442
ENSG00000101109_43_28371.9510	20	43623741	43623764	ENSG00000101109::STK4	100	11.6228	50.2695	MMMMMMMMMMMMMMMMMMMMMMX	CCAAGCGGAATACAGTGATAGGC	rc	16.6667	9.42029	0	0	1	0	0	0	45	75	8.66438
ENSG00000101182_0_5742.184	20	60718293	60718316	ENSG00000101182::PSMA7	100	48.2759	31.0094	MMMMMMMMMMMMMMMMMMMMMMM	GCGCGTACTCCACTTGGAAGAGG	fw	47.619	48.3871	2	0	1	0	0	1	60	50	-3.08429
ENSG00000101182_1_2871.970	20	60714828	60714851	ENSG00000101182::PSMA7	100	40.8046	56.3592	MMMMMMMMMMMMMMMMMMMMMMM	GGCACCCACCTGCTTCAGACTGG	fw	47.619	37.6344	0	1	1	0	1	1	65	50	11.3791
ENSG00000101182_1_5742.185	20	60718296	60718319	ENSG00000101182::PSMA7	100	48.2759	26.1726	XMMMMMMMMMMMMMMMMMMMMMM	GGTACTCCACTTGGAAGAGGTGG	fw	47.619	48.3871	2	0	1	0	0	0	55	75	-6.0347
ENSG00000101182_2_2871.966	20	60714839	60714862	ENSG00000101182::PSMA7	100	39.0805	43.1234	MMMMMMMMMMMMMMMMMMMMMMM	GCTTCAGACTGGCGATGTAGCGG	fw	47.619	37.6344	0	0	1	0	0	1	55	50	4.3053
ENSG00000101182_3_2871.966	20	60714840	60714863	ENSG00000101182::PSMA7	100	39.0805	35.0687	XMMMMMMMMMMMMMMMMMMMMMM	GTTCAGACTGGCGATGTAGCGGG	fw	47.619	37.6344	0	0	1	0	0	0	55	50	0.391931
ENSG00000101182_3_5742.188	20	60718304	60718327	ENSG00000101182::PSMA7	100	48.2759	45.7794	XMMMMMMMMMMMMMMMMMMMMMM	GCTTGGAAGAGGTGGCCGTCGGG	fw	47.619	48.3871	2	0	1	0	0	0	60	75	5.92545
ENSG00000101182_4_2871.959	20	60714862	60714885	ENSG00000101182::PSMA7	100	39.0805	22.0854	MMMMMMMMMMMMMMMMMMMMMMM	GTGATGTACTCCACAGTGACCGG	fw	47.619	37.6344	0	0	1	0	0	1	50	50	-8.52793
ENSG00000101182_5_2871.958	20	60714863	60714886	ENSG00000101182::PSMA7	100	39.0805	21.9136	XMMMMMMMMMMMMMMMMMMMMMM	GGATGTACTCCACAGTGACCGGG	fw	47.619	37.6344	0	0	1	0	0	0	50	75	-8.63271
ENSG00000101182_8_2871.949	20	60714890	60714913	ENSG00000101182::PSMA7	100	39.0805	30.4869	XMMMMMMMMMMMMMMMMMMMMMM	GCACAGTCAGCCGGTGGCTCTGG	fw	47.619	37.6344	0	0	1	0	0	0	70	75	-3.40298
ENSG00000101182_9_2871.936	20	60714930	60714953	ENSG00000101182::PSMA7	100	39.0805	48.2572	MMMMMMMMMMMMMMMMMMMMMMM	GTTGATGACTATCCTTGCATCGG	fw	47.619	37.6344	0	0	1	0	0	1	40	50	7.43692
ENSG00000101182_11_2871.933	20	60714938	60714961	ENSG00000101182::PSMA7	100	39.0805	41.576	XMMMMMMMMMMMMMMMMMMMMMM	GTATCCTTGCATCGGCGGTGAGG	fw	47.619	37.6344	0	0	1	0	0	0	60	75	3.36139
ENSG00000101182_23_2871.969	20	60714832	60714855	ENSG00000101182::PSMA7	100	40.8046	50.3171	MMMMMMMMMMMMMMMMMMMMMMX	CCCACCTGCTTCAGACTGGCGAC	rc	47.619	37.6344	0	1	1	0	0	0	55	50	9.69344
ENSG00000101182_25_2871.967	20	60714836	60714859	ENSG00000101182::PSMA7	100	40.8046	45.5152	MMMMMMMMMMMMMMMMMMMMMMX	CCTGCTTCAGACTGGCGATGTAC	rc	47.619	37.6344	0	1	1	0	0	0	55	50	6.76427
ENSG00000101182_26_2871.955	20	60714872	60714895	ENSG00000101182::PSMA7	100	39.0805	27.3057	MMMMMMMMMMMMMMMMMMMMMMX	CCACAGTGACCGGGTCCTCCACC	rc	47.619	37.6344	0	0	1	0	0	0	65	50	-4.34352
ENSG00000101182_29_2871.949	20	60714890	60714913	ENSG00000101182::PSMA7	100	39.0805	42.0839	MMMMMMMMMMMMMMMMMMMMMMX	CCACAGTCAGCCGGTGGCTCTGC	rc	47.619	37.6344	0	0	1	0	0	0	70	50	4.67117
ENSG00000101182_30_2871.940	20	60714917	60714940	ENSG00000101182::PSMA7	100	39.0805	50.0311	MMMMMMMMMMMMMMMMMMMMMMX	CCACCCGGGCCCTGTTGATGACC	rc	47.619	37.6344	0	0	1	0	0	0	65	100	8.51897
ENSG00000101182_31_2871.939	20	60714920	60714943	ENSG00000101182::PSMA7	100	39.0805	44.4876	MMMMMMMMMMMMMMMMMMMMMMM	CCCGGGCCCTGTTGATGACTATC	rc	47.619	37.6344	0	0	1	0	0	1	55	100	4.13744
ENSG00000101182_32_2871.939	20	60714921	60714944	ENSG00000101182::PSMA7	100	39.0805	44.4434	MMMMMMMMMMMMMMMMMMMMMMM	CCGGGCCCTGTTGATGACTATCC	rc	47.619	37.6344	0	0	1	0	1	1	55	100	3.11045
ENSG00000101182_33_2871.937	20	60714926	60714949	ENSG00000101182::PSMA7	100	39.0805	45.1336	MMMMMMMMMMMMMMMMMMMMMMX	CCCTGTTGATGACTATCCTTGCC	rc	47.619	37.6344	0	0	1	0	0	0	40	25	6.53151
ENSG00000101182_34_2871.937	20	60714927	60714950	ENSG00000101182::PSMA7	100	39.0805	42.3025	MMMMMMMMMMMMMMMMMMMMMMX	CCTGTTGATGACTATCCTTGCAC	rc	47.619	37.6344	0	0	1	0	0	0	40	50	4.80453
ENSG00000101306_14_3845.2400	20	30414585	30414608	ENSG00000101306::MYLK2	100	27.9954	54.1999	MMMMMMMMMMMMMMMMMMMMMMM	GGTCTGTGCACACAGCATCGAGG	fw	12.1753	39.6205	0	0	1	0	1	1	60	50	10.0619
ENSG00000101306_15_3845.2400	20	30414586	30414609	ENSG00000101306::MYLK2	100	27.9954	52.3137	MMMMMMMMMMMMMMMMMMMMMMM	GTCTGTGCACACAGCATCGAGGG	fw	12.1753	39.6205	0	0	1	0	0	1	55	50	9.91134
ENSG00000101306_16_3845.2401	20	30414589	30414612	ENSG00000101306::MYLK2	100	27.9954	34.6649	XMMMMMMMMMMMMMMMMMMMMMM	GGTGCACACAGCATCGAGGGCGG	fw	12.1753	39.6205	0	0	1	0	0	0	60	75	-0.854438
ENSG00000101306_19_3845.2417	20	30414636	30414659	ENSG00000101306::MYLK2	100	27.9954	32.1184	XMMMMMMMMMMMMMMMMMMMMMM	GGAGGACTACCATCTGACCGAGG	fw	12.1753	39.6205	0	0	1	0	0	0	55	75	-2.40778
ENSG00000101306_20_3845.2418	20	30414639	30414662	ENSG00000101306::MYLK2	100	27.9954	40.3094	MMMMMMMMMMMMMMMMMMMMMMM	GGACTACCATCTGACCGAGGTGG	fw	12.1753	39.6205	0	0	1	0	1	1	60	75	0.588712
ENSG00000101306_21_3845.2421	20	30414648	30414671	ENSG00000101306::MYLK2	100	27.9954	29.4521	XMMMMMMMMMMMMMMMMMMMMMM	GCTGACCGAGGTGGACACCATGG	fw	12.1753	39.6205	0	0	1	0	0	0	60	50	-3.03419
ENSG00000101306_23_3845.2429	20	30414673	30414696	ENSG00000101306::MYLK2	100	27.9954	21.851	XMMMMMMMMMMMMMMMMMMMMMM	GTTGTCAGGCAGATCTGTGACGG	fw	12.1753	39.6205	0	0	1	0	0	0	45	50	-7.67089
ENSG00000101306_25_3845.2437	20	30414698	30414721	ENSG00000101306::MYLK2	100	27.9954	21.905	XMMMMMMMMMMMMMMMMMMMMMM	GCCTCTTCATGCACAAGATGAGG	fw	12.1753	39.6205	0	0	1	0	0	0	45	50	-7.63794
ENSG00000101306_26_3845.2438	20	30414699	30414722	ENSG00000101306::MYLK2	100	27.9954	25.9545	XMMMMMMMMMMMMMMMMMMMMMM	GCTCTTCATGCACAAGATGAGGG	fw	12.1753	39.6205	0	0	1	0	0	0	45	25	-5.16774
ENSG00000101306_27_3845.2442	20	30414711	30414734	ENSG00000101306::MYLK2	100	27.9954	30.5424	XMMMMMMMMMMMMMMMMMMMMMM	GAAGATGAGGGTTTTGCACCTGG	fw	12.1753	39.6205	0	0	1	0	0	0	50	75	-3.36912
ENSG00000101306_28_3845.2445	20	30414720	30414743	ENSG00000101306::MYLK2	100	27.9954	39.1512	MMMMMMMMMMMMMMMMMMMMMMM	GGTTTTGCACCTGGACCTCAAGG	fw	12.1753	39.6205	0	0	1	0	1	1	55	50	0.882241
ENSG00000101306_29_3845.2448	20	30414731	30414754	ENSG00000101306::MYLK2	100	27.9954	38.6014	XMMMMMMMMMMMMMMMMMMMMMM	GGGACCTCAAGGTACCAGACTGG	fw	12.1753	39.6205	0	0	1	0	0	0	55	50	2.54685
ENSG00000101306_30_3845.2449	20	30414732	30414755	ENSG00000101306::MYLK2	100	27.9954	40.4998	MMMMMMMMMMMMMMMMMMMMMMM	GGACCTCAAGGTACCAGACTGGG	fw	12.1753	39.6205	0	0	1	0	1	1	55	50	1.70491
ENSG00000101306_31_3845.2449	20	30414733	30414756	ENSG00000101306::MYLK2	100	27.9954	38.276	MMMMMMMMMMMMMMMMMMMMMMM	GACCTCAAGGTACCAGACTGGGG	fw	12.1753	39.6205	0	0	1	0	0	1	55	50	1.34837
ENSG00000101306_32_0.2	20	30407378	30407401	ENSG00000101306::MYLK2	100	58.0645	39.8775	XMMMMMMMMMMMMMMMMMMMMMM	GACCTCATGGCGACAGAAAATGG	fw	68.1818	46.875	2	0	1	0	0	0	45	0	3.32529
ENSG00000101306_34_0.13	20	30407425	30407448	ENSG00000101306::MYLK2	100	58.0645	53.2885	XMMMMMMMMMMMMMMMMMMMMMM	GCCATCAACAGGTGCCAAGCTGG	fw	68.1818	46.875	2	0	1	0	0	0	60	50	11.506
ENSG00000101306_35_0.13	20	30407426	30407449	ENSG00000101306::MYLK2	100	58.0645	52.8039	XMMMMMMMMMMMMMMMMMMMMMM	GCATCAACAGGTGCCAAGCTGGG	fw	68.1818	46.875	2	0	1	0	0	0	55	50	11.2104
ENSG00000101306_36_0.14	20	30407427	30407450	ENSG00000101306::MYLK2	88.6957	58.0645	54.8557	XMMMMMMMMMMMMMMMMMMMMMM	GATCAACAGGTGCCAAGCTGGGG	fw	68.1818	46.875	2	0	1	0	0	0	55	75	11.462
ENSG00000101306_66_0.4	20	30407372	30407395	ENSG00000101306::MYLK2	100	58.0645	57.8352	MMMMMMMMMMMMMMMMMMMMMMX	CCTCCCTACCTCATGGCGACAGC	rc	68.1818	46.875	2	0	1	0	0	0	60	75	13.2795
ENSG00000101306_67_0.3	20	30407375	30407398	ENSG00000101306::MYLK2	100	58.0645	62.6612	MMMMMMMMMMMMMMMMMMMMMMX	CCCTACCTCATGGCGACAGAAAC	rc	68.1818	46.875	2	0	1	0	0	0	45	50	17.2233
ENSG00000101306_67_3845.2420	20	30414645	30414668	ENSG00000101306::MYLK2	100	27.9954	43.7001	MMMMMMMMMMMMMMMMMMMMMMX	CCATCTGACCGAGGTGGACACCC	rc	12.1753	39.6205	0	0	1	0	0	0	60	50	5.65703
ENSG00000101306_68_0.3	20	30407376	30407399	ENSG00000101306::MYLK2	100	58.0645	58.5468	MMMMMMMMMMMMMMMMMMMMMMX	CCTACCTCATGGCGACAGAAAAC	rc	68.1818	46.875	2	0	1	0	0	0	45	50	14.7135
ENSG00000101306_68_3845.2422	20	30414653	30414676	ENSG00000101306::MYLK2	100	27.9954	36.4453	MMMMMMMMMMMMMMMMMMMMMMX	CCGAGGTGGACACCATGGTGTTC	rc	12.1753	39.6205	0	0	1	0	0	0	50	50	1.23163
ENSG00000101306_69_0.1	20	30407380	30407403	ENSG00000101306::MYLK2	100	58.0645	52.7687	MMMMMMMMMMMMMMMMMMMMMMX	CCTCATGGCGACAGAAAATGGAC	rc	68.1818	46.875	2	0	1	0	0	0	50	50	11.1889
ENSG00000101306_69_3845.2426	20	30414665	30414688	ENSG00000101306::MYLK2	100	27.9954	38.723	MMMMMMMMMMMMMMMMMMMMMMM	CCATGGTGTTTGTCAGGCAGATC	rc	12.1753	39.6205	0	0	1	0	0	1	50	50	1.62106
ENSG00000101306_70_0.13	20	30407425	30407448	ENSG00000101306::MYLK2	100	58.0645	44.0541	MMMMMMMMMMMMMMMMMMMMMMX	CCCATCAACAGGTGCCAAGCTGC	rc	68.1818	46.875	2	0	1	0	0	0	55	25	5.87302
ENSG00000101306_70_3845.2438	20	30414699	30414722	ENSG00000101306::MYLK2	100	27.9954	26.7053	MMMMMMMMMMMMMMMMMMMMMMX	CCTCTTCATGCACAAGATGAGGC	rc	12.1753	39.6205	0	0	1	0	0	0	50	50	-4.70975
ENSG00000101306_71_0.13	20	30407426	30407449	ENSG00000101306::MYLK2	100	58.0645	42.2372	MMMMMMMMMMMMMMMMMMMMMMX	CCATCAACAGGTGCCAAGCTGGC	rc	68.1818	46.875	2	0	1	0	0	0	60	25	4.76469
ENSG00000101306_72_3845.2448	20	30414729	30414752	ENSG00000101306::MYLK2	100	27.9954	26.978	MMMMMMMMMMMMMMMMMMMMMMX	CCTGGACCTCAAGGTACCAGACC	rc	12.1753	39.6205	0	0	1	0	0	0	55	75	-5.54342
ENSG00000101306_73_3845.2450	20	30414735	30414758	ENSG00000101306::MYLK2	100	27.9954	40.0048	MMMMMMMMMMMMMMMMMMMMMMM	CCTCAAGGTACCAGACTGGGGCC	rc	12.1753	39.6205	0	0	1	0	1	1	65	50	1.40295
ENSG00000101665_0_15428.2313	18	46468844	46468867	ENSG00000101665::SMAD7	100	34.5588	50.4027	XMMMMMMMMMMMMMMMMMMMMMM	GTCTTACCTGAAAGCCCCCCAGG	fw	35.7143	36.5854	0	0	1	0	0	0	55	100	8.74566
ENSG00000101665_0_23142.348	18	46474738	46474761	ENSG00000101665::SMAD7	100	39.7059	44.0669	XMMMMMMMMMMMMMMMMMMMMMM	GAAATCATCTACTCACCAGTTGG	fw	59.5238	30.4878	1	0	1	0	0	0	35	50	5.88081
ENSG00000101665_1_23142.342	18	46474756	46474779	ENSG00000101665::SMAD7	100	39.7059	53.806	MMMMMMMMMMMMMMMMMMMMMMM	GTTGGTTTGAGAAAATCCATCGG	fw	59.5238	30.4878	1	0	1	0	0	1	35	50	10.8216
ENSG00000101665_2_23142.342	18	46474757	46474780	ENSG00000101665::SMAD7	100	39.7059	56.5629	XMMMMMMMMMMMMMMMMMMMMMM	GTGGTTTGAGAAAATCCATCGGG	fw	59.5238	30.4878	1	0	1	0	0	0	35	50	13.5034
ENSG00000101665_3_23142.339	18	46474764	46474787	ENSG00000101665::SMAD7	100	39.7059	52.2459	MMMMMMMMMMMMMMMMMMMMMMM	GAGAAAATCCATCGGGTATCTGG	fw	59.5238	30.4878	1	0	1	0	0	1	45	25	9.87
ENSG00000101665_4_15428.2291	18	46468909	46468932	ENSG00000101665::SMAD7	100	34.5588	52.5805	XMMMMMMMMMMMMMMMMMMMMMM	GGCATCTGGACAGTCTGCTGTGG	fw	35.7143	36.5854	0	0	1	0	0	0	55	75	10.0741
ENSG00000101665_4_23142.337	18	46474771	46474794	ENSG00000101665::SMAD7	100	39.7059	45.3334	XMMMMMMMMMMMMMMMMMMMMMM	GCCATCGGGTATCTGGAGTAAGG	fw	59.5238	30.4878	1	0	1	0	0	0	50	25	6.65335
ENSG00000101665_5_23142.130	18	46476176	46476199	ENSG00000101665::SMAD7	100	30.8824	46.6075	XMMMMMMMMMMMMMMMMMMMMMM	GCTCACCTAGTTCGCAGAGTCGG	fw	47.619	24.3902	0	0	1	0	0	0	50	50	7.4306
ENSG00000101665_6_23142.132	18	46476182	46476205	ENSG00000101665::SMAD7	100	30.8824	41.4503	XMMMMMMMMMMMMMMMMMMMMMM	GTAGTTCGCAGAGTCGGCTAAGG	fw	47.619	24.3902	0	0	1	0	0	0	55	50	4.28469
ENSG00000101665_7_23142.134	18	46476188	46476211	ENSG00000101665::SMAD7	100	30.8824	38.8034	XMMMMMMMMMMMMMMMMMMMMMM	GGCAGAGTCGGCTAAGGTGATGG	fw	47.619	24.3902	0	0	1	0	0	0	60	50	2.6701
ENSG00000101665_8_23142.135	18	46476189	46476212	ENSG00000101665::SMAD7	100	30.8824	38.2033	MMMMMMMMMMMMMMMMMMMMMMM	GCAGAGTCGGCTAAGGTGATGGG	fw	47.619	24.3902	0	0	1	0	0	1	55	25	1.30399
ENSG00000101665_9_23142.135	18	46476190	46476213	ENSG00000101665::SMAD7	100	30.8824	31.4871	XMMMMMMMMMMMMMMMMMMMMMM	GAGAGTCGGCTAAGGTGATGGGG	fw	47.619	24.3902	0	0	1	0	0	0	55	50	-1.79287
ENSG00000101665_11_23142.142	18	46476211	46476234	ENSG00000101665::SMAD7	100	30.8824	36.4981	MMMMMMMMMMMMMMMMMMMMMMM	GGGTTGCAGCACACCAGCTCGGG	fw	47.619	24.3902	0	0	1	0	1	1	65	75	-1.73616
ENSG00000101665_12_23142.142	18	46476212	46476235	ENSG00000101665::SMAD7	100	30.8824	37.3528	MMMMMMMMMMMMMMMMMMMMMMM	GGTTGCAGCACACCAGCTCGGGG	fw	47.619	24.3902	0	0	1	0	1	1	65	75	-1.21482
ENSG00000101665_13_23142.159	18	46476261	46476284	ENSG00000101665::SMAD7	100	30.8824	38.4339	XMMMMMMMMMMMMMMMMMMMMMM	GCACAGCCTCTTGACTTCCGAGG	fw	47.619	24.3902	0	0	1	0	0	0	55	75	1.44465
ENSG00000101665_14_23142.164	18	46476277	46476300	ENSG00000101665::SMAD7	100	30.8824	16.8426	XMMMMMMMMMMMMMMMMMMMMMM	GCCGAGGAATGCCTGAGATCCGG	fw	47.619	24.3902	0	0	1	0	0	0	55	50	-10.726
ENSG00000101665_15_23142.172	18	46476302	46476325	ENSG00000101665::SMAD7	100	30.8824	48.7589	XMMMMMMMMMMMMMMMMMMMMMM	GCCTGAACACTTTGCACAGCAGG	fw	47.619	24.3902	0	0	1	0	0	0	50	75	7.74291
ENSG00000101665_16_23142.173	18	46476305	46476328	ENSG00000101665::SMAD7	88.6957	30.8824	35.2414	XMMMMMMMMMMMMMMMMMMMMMM	GGAACACTTTGCACAGCAGGAGG	fw	47.619	24.3902	0	0	1	0	0	0	50	75	-0.502769
ENSG00000101665_17_23142.174	18	46476306	46476329	ENSG00000101665::SMAD7	100	30.8824	27.2308	MMMMMMMMMMMMMMMMMMMMMMM	GAACACTTTGCACAGCAGGAGGG	fw	47.619	24.3902	0	0	1	0	0	1	50	50	-5.38919
ENSG00000101665_18_23142.174	18	46476307	46476330	ENSG00000101665::SMAD7	100	30.8824	29.394	XMMMMMMMMMMMMMMMMMMMMMM	GACACTTTGCACAGCAGGAGGGG	fw	47.619	24.3902	0	0	1	0	0	0	50	75	-4.06967
ENSG00000101665_19_23142.174	18	46476308	46476331	ENSG00000101665::SMAD7	100	30.8824	35.3306	XMMMMMMMMMMMMMMMMMMMMMM	GCACTTTGCACAGCAGGAGGGGG	fw	47.619	24.3902	0	0	1	0	0	0	55	75	-0.448337
ENSG00000101665_20_23142.242	18	46476510	46476533	ENSG00000101665::SMAD7	100	30.8824	49.6695	MMMMMMMMMMMMMMMMMMMMMMM	GAGCGCCTTCAGATCCGCCTCGG	fw	47.619	24.3902	0	0	1	0	0	1	65	75	7.29838
ENSG00000101665_21_23142.268	18	46476590	46476613	ENSG00000101665::SMAD7	100	30.8824	45.9402	XMMMMMMMMMMMMMMMMMMMMMM	GACCTCGCACCGCCTTGCCCAGG	fw	47.619	24.3902	0	0	1	0	0	0	75	100	6.02353
ENSG00000101665_22_23142.326	18	46476762	46476785	ENSG00000101665::SMAD7	100	33.8235	42.9623	XMMMMMMMMMMMMMMMMMMMMMM	GCGGACGAGCGCAGATCGTTTGG	fw	47.619	24.3902	2	0	1	0	0	0	65	50	5.20702
ENSG00000101665_23_23142.330	18	46476776	46476799	ENSG00000101665::SMAD7	100	33.8235	37.5376	XMMMMMMMMMMMMMMMMMMMMMM	GTCGTTTGGTCCTGAACATGCGG	fw	47.619	24.3902	2	0	1	0	0	0	45	50	1.89795
ENSG00000101665_24_23142.331	18	46476777	46476800	ENSG00000101665::SMAD7	100	33.8235	43.6777	XMMMMMMMMMMMMMMMMMMMMMM	GCGTTTGGTCCTGAACATGCGGG	fw	47.619	24.3902	2	0	1	0	0	0	50	50	5.64342
ENSG00000101665_25_23142.331	18	46476778	46476801	ENSG00000101665::SMAD7	100	33.8235	43.7591	XMMMMMMMMMMMMMMMMMMMMMM	GGTTTGGTCCTGAACATGCGGGG	fw	47.619	24.3902	2	0	1	0	0	0	55	75	4.69305
ENSG00000101665_26_23142.333	18	46476783	46476806	ENSG00000101665::SMAD7	100	33.8235	56.0086	MMMMMMMMMMMMMMMMMMMMMMM	GGTCCTGAACATGCGGGGCGAGG	fw	47.619	24.3902	2	0	1	0	1	1	70	100	10.1653
ENSG00000101665_27_23142.343	18	46474753	46474776	ENSG00000101665::SMAD7	100	39.7059	46.3029	MMMMMMMMMMMMMMMMMMMMMMX	CCAGTTGGTTTGAGAAAATCCAC	rc	59.5238	30.4878	1	0	1	0	0	0	35	50	7.24477
ENSG00000101665_28_23142.337	18	46474772	46474795	ENSG00000101665::SMAD7	100	39.7059	55.369	MMMMMMMMMMMMMMMMMMMMMMX	CCATCGGGTATCTGGAGTAAGGC	rc	59.5238	30.4878	1	0	1	0	0	0	50	75	11.7751
ENSG00000101680_36_0.52781	18	6959375	6959398	ENSG00000101680::LAMA1	100	10.3993	51.3905	XMMMMMMMMMMMMMMMMMMMMMM	GCCATCACTGCAGGTACCCGTGG	fw	1.54321	10.1425	0	0	1	0	0	0	60	100	9.34822
ENSG00000101680_41_0.52753	18	6959459	6959482	ENSG00000101680::LAMA1	100	10.3993	37.4565	MMMMMMMMMMMMMMMMMMMMMMM	GTTGCCTCCGATCAGCATGACGG	fw	1.54321	10.1425	0	0	1	0	0	1	55	25	0.848483
ENSG00000101680_68_0.50805	18	6965303	6965326	ENSG00000101680::LAMA1	88.6957	16.1458	37.6956	XMMMMMMMMMMMMMMMMMMMMMM	GTGGAAGGCAATTTTGTACCAGG	fw	1.66667	16.7247	0	0	1	0	0	0	45	50	1.99434
ENSG00000101680_69_0.50794	18	6965335	6965358	ENSG00000101680::LAMA1	100	16.1458	38.9896	XMMMMMMMMMMMMMMMMMMMMMM	GATAACGTCTGTCTGTCAAAAGG	fw	1.66667	16.7247	0	0	1	0	0	0	35	25	2.78363
ENSG00000101680_70_0.50794	18	6965336	6965359	ENSG00000101680::LAMA1	100	16.1458	42.0748	XMMMMMMMMMMMMMMMMMMMMMM	GTAACGTCTGTCTGTCAAAAGGG	fw	1.66667	16.7247	0	0	1	0	0	0	35	0	4.66563
ENSG00000101680_71_0.50792	18	6965342	6965365	ENSG00000101680::LAMA1	100	16.1458	43.3685	XMMMMMMMMMMMMMMMMMMMMMM	GCTGTCTGTCAAAAGGGTAATGG	fw	1.66667	16.7247	0	0	1	0	0	0	40	25	5.4548
ENSG00000101680_72_0.50791	18	6965343	6965366	ENSG00000101680::LAMA1	100	16.1458	44.1391	XMMMMMMMMMMMMMMMMMMMMMM	GTGTCTGTCAAAAGGGTAATGGG	fw	1.66667	16.7247	0	0	1	0	0	0	40	0	5.92484
ENSG00000101680_74_0.50774	18	6965396	6965419	ENSG00000101680::LAMA1	100	18.5267	47.6521	XMMMMMMMMMMMMMMMMMMMMMM	GCTGCCACGAAACAGCTCGATGG	fw	1.66667	19.4569	0	0	1	0	0	0	55	50	8.06776
ENSG00000101680_251_0.52799	18	6959321	6959344	ENSG00000101680::LAMA1	100	10.3993	42.1502	MMMMMMMMMMMMMMMMMMMMMMM	CCTGGCCGCGTGCAAGTACCTCC	rc	1.54321	10.1425	0	0	1	0	1	1	70	100	1.71164
ENSG00000101680_252_0.52797	18	6959326	6959349	ENSG00000101680::LAMA1	100	10.3993	42.2483	MMMMMMMMMMMMMMMMMMMMMMM	CCGCGTGCAAGTACCTCCGATTC	rc	1.54321	10.1425	0	0	1	0	0	1	55	75	2.77148
ENSG00000101680_263_0.52761	18	6959435	6959458	ENSG00000101680::LAMA1	100	10.3993	38.5244	MMMMMMMMMMMMMMMMMMMMMMX	CCCAGGATTGACATGTACCTCAC	rc	1.54321	10.1425	0	0	1	0	0	0	40	50	2.49988
ENSG00000101680_265_0.52755	18	6959452	6959475	ENSG00000101680::LAMA1	100	10.3993	57.436	MMMMMMMMMMMMMMMMMMMMMMM	CCTCAATGTTGCCTCCGATCAGC	rc	1.54321	10.1425	0	0	1	0	0	1	55	25	13.036
ENSG00000101680_266_0.52751	18	6959463	6959486	ENSG00000101680::LAMA1	100	10.3993	45.3535	MMMMMMMMMMMMMMMMMMMMMMX	CCTCCGATCAGCATGACGGAAAC	rc	1.54321	10.1425	0	0	1	0	0	0	50	75	5.66564
ENSG00000101680_288_0.50808	18	6965294	6965317	ENSG00000101680::LAMA1	100	16.1458	42.745	MMMMMMMMMMMMMMMMMMMMMMX	CCGGTTTCGCTGGAAGGCAATTC	rc	1.66667	16.7247	0	0	1	0	0	0	45	25	5.07445
ENSG00000101680_289_0.50799	18	6965321	6965344	ENSG00000101680::LAMA1	100	16.1458	44.5035	MMMMMMMMMMMMMMMMMMMMMMM	CCAGGTTCCATTGTTATAACGTC	rc	1.66667	16.7247	0	0	1	0	0	1	40	50	5.14716
ENSG00000101680_290_0.50796	18	6965328	6965351	ENSG00000101680::LAMA1	100	16.1458	48.419	MMMMMMMMMMMMMMMMMMMMMMX	CCATTGTTATAACGTCTGTCTGC	rc	1.66667	16.7247	0	0	1	0	0	0	35	25	8.53557
ENSG00000101680_291_0.50783	18	6965367	6965390	ENSG00000101680::LAMA1	100	16.1458	45.5724	MMMMMMMMMMMMMMMMMMMMMMM	CCTGAACCCAGGTCAGTCATAAC	rc	1.66667	16.7247	0	0	1	0	0	1	50	50	5.79916
ENSG00000101680_292_0.50781	18	6965373	6965396	ENSG00000101680::LAMA1	100	16.1458	51.3414	MMMMMMMMMMMMMMMMMMMMMMM	CCCAGGTCAGTCATAACCTTCAC	rc	1.66667	16.7247	0	0	1	0	0	1	45	50	9.31825
ENSG00000101680_293_0.50781	18	6965374	6965397	ENSG00000101680::LAMA1	100	16.1458	46.9051	MMMMMMMMMMMMMMMMMMMMMMX	CCAGGTCAGTCATAACCTTCACC	rc	1.66667	16.7247	0	0	1	0	0	0	45	75	6.61208
ENSG00000101680_294_0.50776	18	6965389	6965412	ENSG00000101680::LAMA1	100	18.5267	49.5205	MMMMMMMMMMMMMMMMMMMMMMM	CCTTCACTCTGCCACGAAACAGC	rc	1.66667	19.4569	0	0	1	0	0	1	55	50	8.20751
ENSG00000101680_295_0.50772	18	6965400	6965423	ENSG00000101680::LAMA1	100	18.5267	50.2073	MMMMMMMMMMMMMMMMMMMMMMX	CCACGAAACAGCTCGATGGATAC	rc	1.66667	19.4569	0	0	1	0	0	0	45	50	9.62643
ENSG00000101782_0_0.6	18	21033385	21033408	ENSG00000101782::RIOK3	100	52.6882	50.0524	XMMMMMMMMMMMMMMMMMMMMMM	GCTCTGCCTTCATTCCCGAATGG	fw	57.6923	49.1803	3	0	1	0	0	0	50	50	9.53195
ENSG00000101782_0_8445.3181	18	21042948	21042971	ENSG00000101782::RIOK3	100	25.2688	46.6126	XMMMMMMMMMMMMMMMMMMMMMM	GAATACAATATCTTGTTCTTTGG	fw	28.8462	24.5902	0	0	1	0	0	0	20	25	7.43367
ENSG00000101782_1_0.4	18	21033391	21033414	ENSG00000101782::RIOK3	100	52.6882	40.6951	XMMMMMMMMMMMMMMMMMMMMMM	GCTTCATTCCCGAATGGATCTGG	fw	57.6923	49.1803	3	0	1	0	0	0	50	50	3.82401
ENSG00000101782_2_0.3	18	21033395	21033418	ENSG00000101782::RIOK3	100	52.6882	48.7296	XMMMMMMMMMMMMMMMMMMMMMM	GATTCCCGAATGGATCTGGTAGG	fw	57.6923	49.1803	3	0	1	0	0	0	50	50	8.72509
ENSG00000101782_3_0.1	18	21033400	21033423	ENSG00000101782::RIOK3	100	52.6882	34.8738	XMMMMMMMMMMMMMMMMMMMMMM	GCGAATGGATCTGGTAGGAGTGG	fw	57.6923	49.1803	3	0	1	0	0	0	55	75	-0.726984
ENSG00000101782_4_0.3	18	21033416	21033439	ENSG00000101782::RIOK3	100	52.6882	46.9699	MMMMMMMMMMMMMMMMMMMMMMM	GGAGTGGCATCGCCTGAGCCCGG	fw	57.6923	49.1803	3	0	1	0	1	1	70	75	4.65161
ENSG00000101782_6_0.15	18	21033452	21033475	ENSG00000101782::RIOK3	100	52.6882	42.8719	XMMMMMMMMMMMMMMMMMMMMMM	GGGGGACCCAGCAAGGTAAGTGG	fw	57.6923	49.1803	3	0	1	0	0	0	60	25	5.15186
ENSG00000101782_7_0.20	18	21033465	21033488	ENSG00000101782::RIOK3	100	52.6882	44.0478	XMMMMMMMMMMMMMMMMMMMMMM	GGGTAAGTGGCAGACGAGACTGG	fw	57.6923	49.1803	3	0	1	0	0	0	55	50	5.86915
ENSG00000101782_9_16890.7921	18	21057170	21057193	ENSG00000101782::RIOK3	100	16.6422	32.9586	MMMMMMMMMMMMMMMMMMMMMMM	GTAGAACCTACCCACCCTCACGG	fw	24.4755	13.301	0	0	1	0	0	1	55	50	-1.89528
ENSG00000101782_10_16890.7923	18	21057175	21057198	ENSG00000101782::RIOK3	100	16.6422	51.5674	XMMMMMMMMMMMMMMMMMMMMMM	GCCTACCCACCCTCACGGCCTGG	fw	24.4755	13.301	0	0	1	0	0	0	70	100	9.45614
ENSG00000101782_10_25335.8634	18	21059309	21059332	ENSG00000101782::RIOK3	100	16.0802	39.3464	MMMMMMMMMMMMMMMMMMMMMMM	CCCTTAGTGAACGAGAACTCTTC	rc	14.4231	16.7288	0	0	1	0	0	1	40	25	2.00132
ENSG00000101782_11_16890.7931	18	21057198	21057221	ENSG00000101782::RIOK3	100	16.6422	48.9277	XMMMMMMMMMMMMMMMMMMMMMM	GGTTCTTGTTCCGGGACTGCAGG	fw	24.4755	13.301	0	0	1	0	0	0	55	75	7.84591
ENSG00000101782_11_25335.8635	18	21059310	21059333	ENSG00000101782::RIOK3	100	16.0802	29.6231	MMMMMMMMMMMMMMMMMMMMMMX	CCTTAGTGAACGAGAACTCTTCC	rc	14.4231	16.7288	0	0	1	0	0	0	40	25	-2.92991
ENSG00000101782_12_8445.4229	18	21046093	21046116	ENSG00000101782::RIOK3	84.3478	20.7885	43.4083	MMMMMMMMMMMMMMMMMMMMMMM	GCAGTTTGCACCTGAGTTTCAGG	fw	28.8462	17.7596	0	0	1	0	0	1	50	25	4.47905
ENSG00000101782_12_16890.7935	18	21057211	21057234	ENSG00000101782::RIOK3	100	16.6422	57.3373	MMMMMMMMMMMMMMMMMMMMMMM	GGACTGCAGGAATGTCTCGCAGG	fw	24.4755	13.301	0	0	1	0	1	1	60	75	10.9758
ENSG00000101782_13_8445.4230	18	21046097	21046120	ENSG00000101782::RIOK3	100	20.7885	51.1595	XMMMMMMMMMMMMMMMMMMMMMM	GTTGCACCTGAGTTTCAGGTAGG	fw	28.8462	17.7596	0	0	1	0	0	0	45	50	10.2073
ENSG00000101782_14_8445.4232	18	21046103	21046126	ENSG00000101782::RIOK3	100	20.7885	38.2566	XMMMMMMMMMMMMMMMMMMMMMM	GCTGAGTTTCAGGTAGGAGATGG	fw	28.8462	17.7596	0	0	1	0	0	0	50	50	2.33654
ENSG00000101782_15_8445.4266	18	21046204	21046227	ENSG00000101782::RIOK3	100	26.1649	34.6897	XMMMMMMMMMMMMMMMMMMMMMM	GGCCCGCCTACATGAGAAAAAGG	fw	28.8462	25.9563	0	0	1	0	0	0	50	0	0.16071
ENSG00000101782_16_8445.4273	18	21046224	21046247	ENSG00000101782::RIOK3	100	26.1649	58.2252	XMMMMMMMMMMMMMMMMMMMMMM	GGGAGCATTCTACAGCAGTAAGG	fw	28.8462	25.9563	0	0	1	0	0	0	45	25	14.5174
ENSG00000101782_26_8445.3175	18	21042931	21042954	ENSG00000101782::RIOK3	100	25.2688	42.6678	MMMMMMMMMMMMMMMMMMMMMMM	CCATGGGCTATTCCTCAAAATAC	rc	28.8462	24.5902	0	0	1	0	0	1	40	75	3.02738
ENSG00000101782_27_8445.3196	18	21042995	21043018	ENSG00000101782::RIOK3	100	25.2688	34.7551	MMMMMMMMMMMMMMMMMMMMMMX	CCAAAGAATTGCAGTTAGAAGAC	rc	28.8462	24.5902	0	0	1	0	0	0	30	25	0.200596
ENSG00000101782_28_8445.3206	18	21043025	21043048	ENSG00000101782::RIOK3	100	25.2688	20.5019	MMMMMMMMMMMMMMMMMMMMMMX	CCGTTTTTCCTGAAGTTGCGTAC	rc	28.8462	24.5902	0	0	1	0	0	0	35	0	-8.49386
ENSG00000101782_29_8445.3209	18	21043033	21043056	ENSG00000101782::RIOK3	100	25.2688	29.3728	MMMMMMMMMMMMMMMMMMMMMMX	CCTGAAGTTGCGTAAGTAAAATC	rc	28.8462	24.5902	0	0	1	0	0	0	30	50	-3.08257
ENSG00000101782_30_16890.7923	18	21057176	21057199	ENSG00000101782::RIOK3	88.6957	16.6422	47.0802	MMMMMMMMMMMMMMMMMMMMMMX	CCTACCCACCCTCACGGCCTGGC	rc	24.4755	13.301	0	0	1	0	0	0	70	75	6.71891
ENSG00000101782_31_16890.7925	18	21057180	21057203	ENSG00000101782::RIOK3	100	16.6422	45.943	MMMMMMMMMMMMMMMMMMMMMMM	CCCACCCTCACGGCCTGGAGTTC	rc	24.4755	13.301	0	0	1	0	0	1	65	75	5.02526
ENSG00000101782_32_16890.7925	18	21057181	21057204	ENSG00000101782::RIOK3	88.6957	16.6422	42.2421	MMMMMMMMMMMMMMMMMMMMMMX	CCACCCTCACGGCCTGGAGTTCC	rc	24.4755	13.301	0	0	1	0	0	0	65	75	3.76769
ENSG00000101782_33_16890.7934	18	21057208	21057231	ENSG00000101782::RIOK3	100	16.6422	48.4644	MMMMMMMMMMMMMMMMMMMMMMM	CCGGGACTGCAGGAATGTCTCGC	rc	24.4755	13.301	0	0	1	0	0	1	60	75	6.56329
ENSG00000101782_42_8445.4227	18	21046086	21046109	ENSG00000101782::RIOK3	100	20.7885	50.4039	MMMMMMMMMMMMMMMMMMMMMMX	CCTTTTGGCAGTTTGCACCTGAC	rc	28.8462	17.7596	0	0	1	0	0	0	50	25	9.74635
ENSG00000101782_43_8445.4232	18	21046103	21046126	ENSG00000101782::RIOK3	100	20.7885	33.3629	MMMMMMMMMMMMMMMMMMMMMMX	CCTGAGTTTCAGGTAGGAGATGC	rc	28.8462	17.7596	0	0	1	0	0	0	50	50	-0.648616
ENSG00000101782_44_8445.4259	18	21046182	21046205	ENSG00000101782::RIOK3	100	26.1649	33.2369	MMMMMMMMMMMMMMMMMMMMMMX	CCTACTCAGAAGAACGTCGAAGC	rc	28.8462	25.9563	0	0	1	0	0	0	45	50	-0.725465
ENSG00000101911_0_0.0	X	12809620	12809643	ENSG00000101911::PRPS2	100	75.8621	46.2319	XMMMMMMMMMMMMMMMMMMMMMM	GCCAACATCGTGCTGTTCAGCGG	fw	76.9231	76.9231	3	0	1	0	0	0	55	50	7.20144
ENSG00000101911_0_16432.5914	X	12827361	12827384	ENSG00000101911::PRPS2	100	33.3333	48.6992	XMMMMMMMMMMMMMMMMMMMMMM	GCCAATTTCTGCAAAACTTGTGG	fw	35.2564	35.2564	0	0	1	0	0	0	40	50	8.7065
ENSG00000101911_1_0.5	X	12809634	12809657	ENSG00000101911::PRPS2	100	75.8621	55.8091	MMMMMMMMMMMMMMMMMMMMMMM	GTTCAGCGGCAGCTCGCATCAGG	fw	76.9231	76.9231	3	0	1	0	0	1	65	50	12.0435
ENSG00000101911_1_16432.5919	X	12827376	12827399	ENSG00000101911::PRPS2	100	33.3333	23.0174	XMMMMMMMMMMMMMMMMMMMMMM	GCTTGTGGCCAATATGCTGTCGG	fw	35.2564	35.2564	0	0	1	0	0	0	45	50	-6.95939
ENSG00000101911_2_0.11	X	12809652	12809675	ENSG00000101911::PRPS2	100	75.8621	30.2594	XMMMMMMMMMMMMMMMMMMMMMM	GCAGGACCTGTCCCAGCGCGTGG	fw	76.9231	76.9231	3	0	1	0	0	0	70	100	-3.54175
ENSG00000101911_2_16432.5920	X	12827379	12827402	ENSG00000101911::PRPS2	100	33.3333	33.108	XMMMMMMMMMMMMMMMMMMMMMM	GGTGGCCAATATGCTGTCGGTGG	fw	35.2564	35.2564	0	0	1	0	0	0	55	75	-1.80412
ENSG00000101911_3_16432.5921	X	12827383	12827406	ENSG00000101911::PRPS2	100	33.3333	44.947	MMMMMMMMMMMMMMMMMMMMMMM	GCCAATATGCTGTCGGTGGCTGG	fw	35.2564	35.2564	0	0	1	0	0	1	60	75	4.41767
ENSG00000101911_4_16432.5922	X	12827384	12827407	ENSG00000101911::PRPS2	100	33.3333	42.0252	XMMMMMMMMMMMMMMMMMMMMMM	GCAATATGCTGTCGGTGGCTGGG	fw	35.2564	35.2564	0	0	1	0	0	0	55	75	3.63536
ENSG00000101911_5_0.2565	X	12817315	12817338	ENSG00000101911::PRPS2	100	36.2069	37.7439	XMMMMMMMMMMMMMMMMMMMMMM	GCTTTTCCTAGCGTGGAGATTGG	fw	38.4615	38.4615	0	0	1	0	0	0	45	25	2.02376
ENSG00000101911_5_16432.5922	X	12827385	12827408	ENSG00000101911::PRPS2	100	33.3333	40.0017	XMMMMMMMMMMMMMMMMMMMMMM	GAATATGCTGTCGGTGGCTGGGG	fw	35.2564	35.2564	0	0	1	0	0	0	55	75	2.40104
ENSG00000101911_6_16432.5929	X	12827406	12827429	ENSG00000101911::PRPS2	100	33.3333	32.6535	MMMMMMMMMMMMMMMMMMMMMMM	GGCGGATCACATCATCACCATGG	fw	35.2564	35.2564	0	0	1	0	1	1	55	50	-3.08135
ENSG00000101911_7_0.2581	X	12817363	12817386	ENSG00000101911::PRPS2	100	36.2069	19.2097	XMMMMMMMMMMMMMMMMMMMMMM	GACATCATCCAGAGCGGCTGCGG	fw	38.4615	38.4615	0	0	1	0	0	0	55	75	-10.2821
ENSG00000101911_7_16432.5937	X	12827430	12827453	ENSG00000101911::PRPS2	100	33.3333	34.7229	XMMMMMMMMMMMMMMMMMMMMMM	GCTGCATGCTTCTCAGATACAGG	fw	35.2564	35.2564	0	0	1	0	0	0	50	25	0.180949
ENSG00000101911_8_0.2582	X	12817364	12817387	ENSG00000101911::PRPS2	100	36.2069	23.0288	XMMMMMMMMMMMMMMMMMMMMMM	GCATCATCCAGAGCGGCTGCGGG	fw	38.4615	38.4615	0	0	1	0	0	0	60	75	-7.95241
ENSG00000101911_9_0.2582	X	12817365	12817388	ENSG00000101911::PRPS2	100	36.2069	27.2787	XMMMMMMMMMMMMMMMMMMMMMM	GATCATCCAGAGCGGCTGCGGGG	fw	38.4615	38.4615	0	0	1	0	0	0	65	75	-5.35998
ENSG00000101911_10_0.2589	X	12817386	12817409	ENSG00000101911::PRPS2	100	36.2069	47.8732	MMMMMMMMMMMMMMMMMMMMMMM	GGAAATTAACGACAACCTGATGG	fw	38.4615	38.4615	0	0	1	0	1	1	40	50	6.20266
ENSG00000101911_11_0.2567	X	12817321	12817344	ENSG00000101911::PRPS2	100	36.2069	51.1015	MMMMMMMMMMMMMMMMMMMMMMX	CCTAGCGTGGAGATTGGTGAAAC	rc	38.4615	38.4615	0	0	1	0	0	0	50	75	9.1719
ENSG00000101911_12_0.2584	X	12817371	12817394	ENSG00000101911::PRPS2	100	36.2069	30.9449	MMMMMMMMMMMMMMMMMMMMMMX	CCAGAGCGGCTGCGGGGAAATTC	rc	38.4615	38.4615	0	0	1	0	0	0	60	75	-3.12362
ENSG00000101911_13_0.2594	X	12817401	12817424	ENSG00000101911::PRPS2	100	36.2069	35.8417	MMMMMMMMMMMMMMMMMMMMMMX	CCTGATGGAACTCCTCATCATGC	rc	38.4615	38.4615	0	0	1	0	0	0	45	50	0.863451
ENSG00000101911_14_0.2598	X	12817413	12817436	ENSG00000101911::PRPS2	100	36.2069	27.1698	MMMMMMMMMMMMMMMMMMMMMMX	CCTCATCATGATCAATGCCTGCC	rc	38.4615	38.4615	0	0	1	0	0	0	45	50	-4.42643
ENSG00000101911_15_0.2604	X	12817430	12817453	ENSG00000101911::PRPS2	100	36.2069	45.6264	MMMMMMMMMMMMMMMMMMMMMMM	CCTGCAAGATTGCGTCATCATCC	rc	38.4615	38.4615	0	0	1	0	1	1	50	50	4.83208
ENSG00000101911_16_0.2611	X	12817451	12817474	ENSG00000101911::PRPS2	100	53.4483	47.5338	MMMMMMMMMMMMMMMMMMMMMMX	CCAGAGTAACTGCCGTGATCCCC	rc	57.6923	57.6923	0	0	1	0	0	0	60	50	7.99561
ENSG00000101911_17_0.2615	X	12817463	12817486	ENSG00000101911::PRPS2	100	53.4483	59.4845	MMMMMMMMMMMMMMMMMMMMMMM	CCGTGATCCCGTGTTTCCCATAC	rc	57.6923	57.6923	0	0	1	0	0	1	50	25	14.2856
ENSG00000101911_18_0.2617	X	12817470	12817493	ENSG00000101911::PRPS2	100	53.4483	38.1977	MMMMMMMMMMMMMMMMMMMMMMM	CCCGTGTTTCCCATACGCCCGAC	rc	57.6923	57.6923	0	0	1	0	0	1	60	50	1.30059
ENSG00000101911_19_0.2617	X	12817471	12817494	ENSG00000101911::PRPS2	100	53.4483	37.1578	MMMMMMMMMMMMMMMMMMMMMMX	CCGTGTTTCCCATACGCCCGACC	rc	57.6923	57.6923	0	0	1	0	0	0	55	25	1.66626
ENSG00000101911_23_16432.5914	X	12827360	12827383	ENSG00000101911::PRPS2	100	33.3333	39.2302	MMMMMMMMMMMMMMMMMMMMMMX	CCCCAATTTCTGCAAAACTTGTC	rc	35.2564	35.2564	0	0	1	0	0	0	35	25	2.93042
ENSG00000101911_25_16432.5914	X	12827362	12827385	ENSG00000101911::PRPS2	84.3478	33.3333	38.2222	MMMMMMMMMMMMMMMMMMMMMMM	CCAATTTCTGCAAAACTTGTGGC	rc	35.2564	35.2564	0	0	1	0	0	1	40	0	1.31555
ENSG00000101911_26_16432.5922	X	12827384	12827407	ENSG00000101911::PRPS2	100	33.3333	31.6061	MMMMMMMMMMMMMMMMMMMMMMX	CCAATATGCTGTCGGTGGCTGGC	rc	35.2564	35.2564	0	0	1	0	0	0	60	0	-1.72027
ENSG00000101911_27_16432.5935	X	12827423	12827446	ENSG00000101911::PRPS2	100	33.3333	55.6946	MMMMMMMMMMMMMMMMMMMMMMX	CCATGGACCTGCATGCTTCTCAC	rc	35.2564	35.2564	0	0	1	0	0	0	55	50	12.9737
ENSG00000101911_28_16432.5937	X	12827430	12827453	ENSG00000101911::PRPS2	100	33.3333	58.1845	MMMMMMMMMMMMMMMMMMMMMMX	CCTGCATGCTTCTCAGATACAGC	rc	35.2564	35.2564	0	0	1	0	0	0	50	50	14.4925
ENSG00000101958_0_0.6660	X	14550369	14550392	ENSG00000101958::GLRA2	100	37.5	53.7027	XMMMMMMMMMMMMMMMMMMMMMM	GCTGCAAAGACCATGACTCCAGG	fw	35.7143	41.6667	0	0	1	0	0	0	50	75	10.7586
ENSG00000101958_0_50636.9644	X	14599283	14599306	ENSG00000101958::GLRA2	100	22.1014	36.0867	XMMMMMMMMMMMMMMMMMMMMMM	GTTGTCCACGGCATTTCTGTAGG	fw	21.8254	21.8254	0	0	1	0	0	0	50	50	1.01287
ENSG00000101958_1_0.6659	X	14550374	14550397	ENSG00000101958::GLRA2	100	37.5	49.6663	XMMMMMMMMMMMMMMMMMMMMMM	GAAGACCATGACTCCAGGTCTGG	fw	35.7143	41.6667	0	0	1	0	0	0	50	75	8.29644
ENSG00000101958_1_50636.9659	X	14599330	14599353	ENSG00000101958::GLRA2	100	22.1014	45.5585	MMMMMMMMMMMMMMMMMMMMMMM	GACAACAGTGGAATGATTCACGG	fw	21.8254	21.8254	0	0	1	0	0	1	40	25	5.79071
ENSG00000101958_2_0.6645	X	14550415	14550438	ENSG00000101958::GLRA2	100	37.5	53.2126	XMMMMMMMMMMMMMMMMMMMMMM	GCTATCTCCTTCAGATTTCTTGG	fw	35.7143	41.6667	0	0	1	0	0	0	40	25	11.4597
ENSG00000101958_2_50636.9661	X	14599334	14599357	ENSG00000101958::GLRA2	100	22.1014	48.1068	XMMMMMMMMMMMMMMMMMMMMMM	GCAGTGGAATGATTCACGGCTGG	fw	21.8254	21.8254	0	0	1	0	0	0	50	100	7.34514
ENSG00000101958_3_0.6630	X	14550459	14550482	ENSG00000101958::GLRA2	100	37.5	46.5396	XMMMMMMMMMMMMMMMMMMMMMM	GAGGATATGATGCAAGAATCAGG	fw	35.7143	41.6667	0	0	1	0	0	0	40	25	7.38913
ENSG00000101958_4_0.6626	X	14550473	14550496	ENSG00000101958::GLRA2	100	37.5	50.653	XMMMMMMMMMMMMMMMMMMMMMM	GGAATCAGGCCAAATTTTAAAGG	fw	35.7143	41.6667	0	0	1	0	0	0	30	0	9.89835
ENSG00000101958_4_50636.9673	X	14599370	14599393	ENSG00000101958::GLRA2	100	22.1014	25.937	XMMMMMMMMMMMMMMMMMMMMMM	GCCAGATGACTCCCTGGACTTGG	fw	21.8254	21.8254	0	0	1	0	0	0	60	50	-5.17841
ENSG00000101958_5_0.6624	X	14550477	14550500	ENSG00000101958::GLRA2	100	37.5	39.7742	XMMMMMMMMMMMMMMMMMMMMMM	GCAGGCCAAATTTTAAAGGTAGG	fw	35.7143	41.6667	0	0	1	0	0	0	35	50	3.26226
ENSG00000101958_5_50636.9681	X	14599396	14599419	ENSG00000101958::GLRA2	100	22.1014	47.3587	XMMMMMMMMMMMMMMMMMMMMMM	GATCCATGCTAGACTCCATTTGG	fw	21.8254	21.8254	0	0	1	0	0	0	45	25	7.88879
ENSG00000101958_8_50636.9706	X	14599471	14599494	ENSG00000101958::GLRA2	100	22.1014	52.0834	XMMMMMMMMMMMMMMMMMMMMMM	GCACTGACAACAAATTGCTACGG	fw	21.8254	21.8254	0	0	1	0	0	0	40	50	10.7709
ENSG00000101958_9_50636.9711	X	14599485	14599508	ENSG00000101958::GLRA2	100	22.1014	40.2498	XMMMMMMMMMMMMMMMMMMMMMM	GTGCTACGGATTTCGAAAAATGG	fw	21.8254	21.8254	0	0	1	0	0	0	35	0	3.55235
ENSG00000101958_10_50636.9718	X	14599507	14599530	ENSG00000101958::GLRA2	100	22.1014	29.7631	MMMMMMMMMMMMMMMMMMMMMMM	GCAAAGTGCTCTACAGTATCAGG	fw	21.8254	21.8254	0	0	1	0	0	1	45	25	-3.84454
ENSG00000101958_11_50636.9723	X	14599521	14599544	ENSG00000101958::GLRA2	100	22.1014	44.4508	XMMMMMMMMMMMMMMMMMMMMMM	GGTATCAGGTAAGCCTCCATTGG	fw	21.8254	21.8254	0	0	1	0	0	0	45	50	6.11499
ENSG00000101958_16_0.7375	X	14548226	14548249	ENSG00000101958::GLRA2	100	55.4348	54.7438	XMMMMMMMMMMMMMMMMMMMMMM	GCTTAGAGACAAACCACTTCAGG	fw	47.619	59.5238	2	0	1	0	0	0	40	50	12.3937
ENSG00000101958_17_0.7373	X	14548230	14548253	ENSG00000101958::GLRA2	100	55.4348	54.8944	XMMMMMMMMMMMMMMMMMMMMMM	GGAGACAAACCACTTCAGGTAGG	fw	47.619	59.5238	2	0	1	0	0	0	45	50	12.4856
ENSG00000101958_18_0.6657	X	14550379	14550402	ENSG00000101958::GLRA2	84.3478	37.5	50.378	MMMMMMMMMMMMMMMMMMMMMMM	CCATGACTCCAGGTCTGGAAAAC	rc	35.7143	41.6667	0	0	1	0	0	1	50	50	8.7306
ENSG00000101958_19_0.6654	X	14550387	14550410	ENSG00000101958::GLRA2	100	37.5	49.6663	MMMMMMMMMMMMMMMMMMMMMMX	CCAGGTCTGGAAAACAACCTTCC	rc	35.7143	41.6667	0	0	1	0	0	0	45	75	8.29644
ENSG00000101958_20_0.6645	X	14550415	14550438	ENSG00000101958::GLRA2	100	37.5	41.1735	MMMMMMMMMMMMMMMMMMMMMMX	CCTATCTCCTTCAGATTTCTTGC	rc	35.7143	41.6667	0	0	1	0	0	0	40	25	4.11586
ENSG00000101958_21_0.6643	X	14550422	14550445	ENSG00000101958::GLRA2	100	37.5	62.5761	MMMMMMMMMMMMMMMMMMMMMMX	CCTTCAGATTTCTTGGACAAGTC	rc	35.7143	41.6667	0	0	1	0	0	0	35	50	17.1714
ENSG00000101958_22_0.6623	X	14550482	14550505	ENSG00000101958::GLRA2	100	37.5	47.7406	MMMMMMMMMMMMMMMMMMMMMMX	CCAAATTTTAAAGGTAGGTTCCC	rc	35.7143	41.6667	0	0	1	0	0	0	30	0	8.12177
ENSG00000101958_33_50636.9645	X	14599288	14599311	ENSG00000101958::GLRA2	100	22.1014	40.949	MMMMMMMMMMMMMMMMMMMMMMM	CCACGGCATTTCTGTAGGACTAC	rc	21.8254	21.8254	0	0	1	0	0	1	50	100	1.9789
ENSG00000101958_35_50636.9673	X	14599370	14599393	ENSG00000101958::GLRA2	100	22.1014	28.8917	MMMMMMMMMMMMMMMMMMMMMMX	CCCAGATGACTCCCTGGACTTGC	rc	21.8254	21.8254	0	0	1	0	0	0	55	25	-3.37605
ENSG00000101958_37_50636.9676	X	14599381	14599404	ENSG00000101958::GLRA2	100	22.1014	18.5946	MMMMMMMMMMMMMMMMMMMMMMX	CCCTGGACTTGGACCCATCCATC	rc	21.8254	21.8254	0	0	1	0	0	0	55	50	-9.65728
ENSG00000101958_38_50636.9677	X	14599382	14599405	ENSG00000101958::GLRA2	100	22.1014	27.4637	MMMMMMMMMMMMMMMMMMMMMMM	CCTGGACTTGGACCCATCCATGC	rc	21.8254	21.8254	0	0	1	0	0	1	60	75	-6.24714
[truncated: 9,299 more rows]
