# Supplementary material for: CRISPR library designer (CLD): software for multispecies design of single guide RNA libraries
Source: Genome Biol. 2016 Mar 24;17:55. doi: 10.1186/s13059-016-0915-2 (PMC4807595; doi:10.1186/s13059-016-0915-2)
Supplement: Additional file 10: — Table S9. Software used in this study. (XLSX 39 kb) [file 13059_2016_915_MOESM10_ESM.xlsx]

## Sheet: Sheet1
Software	Version	Use
Mac OS X	OS X 10.10.2	Operating system
CentOS	CentOS release 6.6	Operating system
Perl	v5.18.2	Interpreter
Bowtie	1.1.1	Short-read aligner
Bowtie2	2.2.4	Short-read aligner
BioPerl	1.6.924	Biological data processing
Set::IntervalTree	0.10-custom	Building, storing and searching interval trees
JSON::XS	3.01	Storing and reading perl data objects
File::Slurp	9999.19	Handling file read input
Parallel::ForkManager	1.12	Enabling multicore parallelization
IPC::Cmd	0.92	Check if bowtie is installed
PAR	1008	Package manager
