# Supplementary material for: CRISPR library designer (CLD): software for multispecies design of single guide RNA libraries
Source: Genome Biol. 2016 Mar 24;17:55. doi: 10.1186/s13059-016-0915-2 (PMC4807595; doi:10.1186/s13059-016-0915-2)
Supplement: Additional file 12: — Table S10. Detailed list of available parameters used in CLD. (XLSX 41 kb) [file 13059_2016_915_MOESM12_ESM.xlsx]

## Sheet: params.txt
Parameter	Value
purpose_exclusive	FALSE
min_length	20
max_length	20
min_G	1
max_G	90
min_A	1
max_A	90
min_C	1
max_C	90
min_T	1
max_T	90
right_homology	500
left_homology	500
downstream_window	50
upstream_window	50
number_of_CDS	1
minspacerlength	15
maxspacerlength	17
preceding	any
PAM	NGG
purpose	Knockdown/-out
gene_exclusive	TRUE
exon_exclusive	TRUE
CDS_only	TRUE
CpG_exclusive	FALSE
specific_exon	any
retrieve_recomb_matrix	FALSE
bowtie_version	bowtie
offtargetdb	gDNA
off-targets-allowed	10
unspecific_leading_bases	4
edit_distance_allowed	1
bowtie_mode	very-sensitive
sec_off_target	FALSE
max_per_exon	400
out_gff	TRUE
specific_transcript	any
match_info	FALSE
draw_html_report	FALSE
databasepath	/data/databases/
ref_organism	Homo_sapiens.GRCh38.77
data_type	ensemble_acc
ignore_missing_id	TRUE
kind	single
exclude_overlapping_genes	FALSE
