# Supplementary material for: CRISPR library designer (CLD): software for multispecies design of single guide RNA libraries
Source: Genome Biol. 2016 Mar 24;17:55. doi: 10.1186/s13059-016-0915-2 (PMC4807595; doi:10.1186/s13059-016-0915-2)
Supplement: Additional file 14: — Table S11. Sequences of primers and oligos used for cloning of sgRNA libraries and sequencing. (XLSX 9 kb) [file 13059_2016_915_MOESM14_ESM.xlsx]

## Sheet: Tabelle1
List of primers and oligos
Primers
Name	Sequence
onchip-F	CTGAGCTCATAGAAGACCTCACCG
onchip-R	CGAACGAAGACCCACGGACTAGCC
SEQ-F1	TTGCTCTGGAAAACTCATTTGC
SEQ-R1	TTAGGGGCGGGACTATGG
SEQ-F2	AATGATACGGCGACCACCGAGATCTACACTCTTTCCCTACACGACGCTCTTCCGATCTNNNNNNTCTTGTGGAAAGGACGAAACACCG
SEQ-R2	CAAGCAGAAGACGGCATACGAGAT(Index)GTGACTGGAGTTCAGACGTGTGCTCTTCCGATCAACTTCGGAATTCGTGTGCTCGAG
Oligos
Name	Sequence
onChip-Oligos	CTGAGCTCATAGAAGACCTCACCG(19N) GTTTTAGAGCTAGAAATAGCAAGTTAAAATAAGGCTAGTCCGTGGGTCTTCGTTCG
	19N marks the sgRNA sequence
