# Supplementary material for: CRISPR library designer (CLD): software for multispecies design of single guide RNA libraries
Source: Genome Biol. 2016 Mar 24;17:55. doi: 10.1186/s13059-016-0915-2 (PMC4807595; doi:10.1186/s13059-016-0915-2)
Supplement: Additional file 15: — Supplementary file 2. TRAIL targeting high complexity oligo library. (FASTA 1564 kb) [file 13059_2016_915_MOESM15_ESM.fasta]

>ENSG00000139083_0_0.3
CTGAGCTCATAGAAGACCTCACCGCCTGCTCAGTGTAGCATTAGTTTTAGAGCTAGAAATAGCAAGTTAAAATAAGGCTAGTCCGTGGGTCTTCGTTCG
>ENSG00000139083_11_61387.34124
CTGAGCTCATAGAAGACCTCACCGGGAACATGAAGTGGCGTCGGTTTTAGAGCTAGAAATAGCAAGTTAAAATAAGGCTAGTCCGTGGGTCTTCGTTCG
>ENSG00000139083_3_61387.34150
CTGAGCTCATAGAAGACCTCACCGTGAGTGTTCGTGACCCGAGGTTTTAGAGCTAGAAATAGCAAGTTAAAATAAGGCTAGTCCGTGGGTCTTCGTTCG
>ENSG00000139083_9_61387.34118
CTGAGCTCATAGAAGACCTCACCGAGGAAGCGTAACTCGGCACGTTTTAGAGCTAGAAATAGCAAGTTAAAATAAGGCTAGTCCGTGGGTCTTCGTTCG
>ENSG00000139083_8_61387.34117
CTGAGCTCATAGAAGACCTCACCGGGAAGCGTAACTCGGCACTGTTTTAGAGCTAGAAATAGCAAGTTAAAATAAGGCTAGTCCGTGGGTCTTCGTTCG
>ENSG00000139083_10_61387.34120
CTGAGCTCATAGAAGACCTCACCGGCGTCGAGGAAGCGTAACTGTTTTAGAGCTAGAAATAGCAAGTTAAAATAAGGCTAGTCCGTGGGTCTTCGTTCG
>ENSG00000139083_49_184161.78616
CTGAGCTCATAGAAGACCTCACCGAAACTAAACATTATCAGGAGTTTTAGAGCTAGAAATAGCAAGTTAAAATAAGGCTAGTCCGTGGGTCTTCGTTCG
>ENSG00000139083_147_184161.63046
CTGAGCTCATAGAAGACCTCACCGCGATAGCGAAAGTCCTCTTGTTTTAGAGCTAGAAATAGCAAGTTAAAATAAGGCTAGTCCGTGGGTCTTCGTTCG
>ENSG00000139083_54_184161.63051
CTGAGCTCATAGAAGACCTCACCGGCTATCGATCTCCTCATTCGTTTTAGAGCTAGAAATAGCAAGTTAAAATAAGGCTAGTCCGTGGGTCTTCGTTCG
>ENSG00000139083_7_61387.34115
CTGAGCTCATAGAAGACCTCACCGAACTCGGCACTGGGCTCTCGTTTTAGAGCTAGAAATAGCAAGTTAAAATAAGGCTAGTCCGTGGGTCTTCGTTCG
>ENSG00000139083_46_184161.63010
CTGAGCTCATAGAAGACCTCACCGCAGGGATGACGTAGCCCAGGTTTTAGAGCTAGAAATAGCAAGTTAAAATAAGGCTAGTCCGTGGGTCTTCGTTCG
>ENSG00000139083_14_61387.34133
CTGAGCTCATAGAAGACCTCACCGCCTCCATCCTGAGCGCTCGGTTTTAGAGCTAGAAATAGCAAGTTAAAATAAGGCTAGTCCGTGGGTCTTCGTTCG
>ENSG00000139083_45_184161.63005
CTGAGCTCATAGAAGACCTCACCGCAGCCAATTTACTGGAGCAGTTTTAGAGCTAGAAATAGCAAGTTAAAATAAGGCTAGTCCGTGGGTCTTCGTTCG
>ENSG00000139083_42_184161.62996
CTGAGCTCATAGAAGACCTCACCGGCCTCATGCTCTCTCCAACGTTTTAGAGCTAGAAATAGCAAGTTAAAATAAGGCTAGTCCGTGGGTCTTCGTTCG
>ENSG00000139083_139_184161.63016
CTGAGCTCATAGAAGACCTCACCGTTCAGCCCACTTGAGCCACGTTTTAGAGCTAGAAATAGCAAGTTAAAATAAGGCTAGTCCGTGGGTCTTCGTTCG
>ENSG00000139083_136_184161.63001
CTGAGCTCATAGAAGACCTCACCGAAATTGGCTGCAAGCCTGTGTTTTAGAGCTAGAAATAGCAAGTTAAAATAAGGCTAGTCCGTGGGTCTTCGTTCG
>ENSG00000139083_6_61387.34102
CTGAGCTCATAGAAGACCTCACCGGTTCCTGCTGTTAAAAATAGTTTTAGAGCTAGAAATAGCAAGTTAAAATAAGGCTAGTCCGTGGGTCTTCGTTCG
>ENSG00000139083_148_184161.63055
CTGAGCTCATAGAAGACCTCACCGCCAGACTCTCACCTGAATGGTTTTAGAGCTAGAAATAGCAAGTTAAAATAAGGCTAGTCCGTGGGTCTTCGTTCG
>ENSG00000139083_137_184161.63006
CTGAGCTCATAGAAGACCTCACCGCATCCCTGCTCCAGTAAATGTTTTAGAGCTAGAAATAGCAAGTTAAAATAAGGCTAGTCCGTGGGTCTTCGTTCG
>ENSG00000139083_43_184161.63002
CTGAGCTCATAGAAGACCTCACCGAGGCTTGCAGCCAATTTACGTTTTAGAGCTAGAAATAGCAAGTTAAAATAAGGCTAGTCCGTGGGTCTTCGTTCG
>ENSG00000139083_55_184161.63055
CTGAGCTCATAGAAGACCTCACCGCCTCATTCAGGTGAGAGTCGTTTTAGAGCTAGAAATAGCAAGTTAAAATAAGGCTAGTCCGTGGGTCTTCGTTCG
>ENSG00000139083_47_184161.63013
CTGAGCTCATAGAAGACCTCACCGCGTAGCCCAGTGGCTCAAGGTTTTAGAGCTAGAAATAGCAAGTTAAAATAAGGCTAGTCCGTGGGTCTTCGTTCG
>ENSG00000139083_52_184161.63032
CTGAGCTCATAGAAGACCTCACCGGCAACACGTTTGAAATGAAGTTTTAGAGCTAGAAATAGCAAGTTAAAATAAGGCTAGTCCGTGGGTCTTCGTTCG
>ENSG00000139083_51_184161.78625
CTGAGCTCATAGAAGACCTCACCGAGGACAAAGGCTTTTGTTCGTTTTAGAGCTAGAAATAGCAAGTTAAAATAAGGCTAGTCCGTGGGTCTTCGTTCG
>ENSG00000139083_4_61387.34100
CTGAGCTCATAGAAGACCTCACCGTGCTGTTAAAAATAAGGGCGTTTTAGAGCTAGAAATAGCAAGTTAAAATAAGGCTAGTCCGTGGGTCTTCGTTCG
>ENSG00000139083_144_184161.78625
CTGAGCTCATAGAAGACCTCACCGTGAACAAAAGCCTTTGTCCGTTTTAGAGCTAGAAATAGCAAGTTAAAATAAGGCTAGTCCGTGGGTCTTCGTTCG
>ENSG00000139083_50_184161.78619
CTGAGCTCATAGAAGACCTCACCGACATTATCAGGAAGGAGCCGTTTTAGAGCTAGAAATAGCAAGTTAAAATAAGGCTAGTCCGTGGGTCTTCGTTCG
>ENSG00000139083_5_61387.34101
CTGAGCTCATAGAAGACCTCACCGTTCCTGCTGTTAAAAATAAGTTTTAGAGCTAGAAATAGCAAGTTAAAATAAGGCTAGTCCGTGGGTCTTCGTTCG
>ENSG00000139083_12_61387.34127
CTGAGCTCATAGAAGACCTCACCGGAGGCACTGGAACATGAAGGTTTTAGAGCTAGAAATAGCAAGTTAAAATAAGGCTAGTCCGTGGGTCTTCGTTCG
>ENSG00000139083_142_184161.78604
CTGAGCTCATAGAAGACCTCACCGGCTCTGGACATTTTCTCATGTTTTAGAGCTAGAAATAGCAAGTTAAAATAAGGCTAGTCCGTGGGTCTTCGTTCG
>ENSG00000145214_119_7002.823
CTGAGCTCATAGAAGACCTCACCGAGGATCCCGTGCACGAGTGGTTTTAGAGCTAGAAATAGCAAGTTAAAATAAGGCTAGTCCGTGGGTCTTCGTTCG
>ENSG00000145214_7_7002.2116
CTGAGCTCATAGAAGACCTCACCGCCAGCCAGGGTAGATCTTCGTTTTAGAGCTAGAAATAGCAAGTTAAAATAAGGCTAGTCCGTGGGTCTTCGTTCG
>ENSG00000145214_76_7002.2115
CTGAGCTCATAGAAGACCTCACCGCCTGAAGATCTACCCTGGCGTTTTAGAGCTAGAAATAGCAAGTTAAAATAAGGCTAGTCCGTGGGTCTTCGTTCG
>ENSG00000145214_37_7002.1558
CTGAGCTCATAGAAGACCTCACCGTACCTTCGCAGTGGAGCGCGTTTTAGAGCTAGAAATAGCAAGTTAAAATAAGGCTAGTCCGTGGGTCTTCGTTCG
>ENSG00000145214_112_7002.1559
CTGAGCTCATAGAAGACCTCACCGGCTCCACTGCGAAGGTACCGTTTTAGAGCTAGAAATAGCAAGTTAAAATAAGGCTAGTCCGTGGGTCTTCGTTCG
>ENSG00000145214_38_7002.1554
CTGAGCTCATAGAAGACCTCACCGGTGGAGCGCCGGTGCCTCCGTTTTAGAGCTAGAAATAGCAAGTTAAAATAAGGCTAGTCCGTGGGTCTTCGTTCG
>ENSG00000145214_43_7002.1528
CTGAGCTCATAGAAGACCTCACCGTGGGCTACAGGAACCTGGTGTTTTAGAGCTAGAAATAGCAAGTTAAAATAAGGCTAGTCCGTGGGTCTTCGTTCG
>ENSG00000145214_39_7002.1542
CTGAGCTCATAGAAGACCTCACCGAGCACAGAACTTGCGCTTGGTTTTAGAGCTAGAAATAGCAAGTTAAAATAAGGCTAGTCCGTGGGTCTTCGTTCG
>ENSG00000145214_46_7002.826
CTGAGCTCATAGAAGACCTCACCGTGGGTGCCACACTCGTGCAGTTTTAGAGCTAGAAATAGCAAGTTAAAATAAGGCTAGTCCGTGGGTCTTCGTTCG
>ENSG00000145214_36_7002.1560
CTGAGCTCATAGAAGACCTCACCGGCTCCAGGTACCTTCGCAGGTTTTAGAGCTAGAAATAGCAAGTTAAAATAAGGCTAGTCCGTGGGTCTTCGTTCG
>ENSG00000145214_49_7002.808
CTGAGCTCATAGAAGACCTCACCGGACATGAAATTGCAGACTGGTTTTAGAGCTAGAAATAGCAAGTTAAAATAAGGCTAGTCCGTGGGTCTTCGTTCG
>ENSG00000145214_2_21006.4450
CTGAGCTCATAGAAGACCTCACCGTGAGCGCTTTCCGAGTCATGTTTTAGAGCTAGAAATAGCAAGTTAAAATAAGGCTAGTCCGTGGGTCTTCGTTCG
>ENSG00000145214_41_7002.1529
CTGAGCTCATAGAAGACCTCACCGGCAGTGGGCTACAGGAACCGTTTTAGAGCTAGAAATAGCAAGTTAAAATAAGGCTAGTCCGTGGGTCTTCGTTCG
>ENSG00000145214_120_7002.817
CTGAGCTCATAGAAGACCTCACCGGAAGTGCCTGAAGCACGTGGTTTTAGAGCTAGAAATAGCAAGTTAAAATAAGGCTAGTCCGTGGGTCTTCGTTCG
>ENSG00000145214_5_7002.2120
CTGAGCTCATAGAAGACCTCACCGAGTCTCACTTGAGCCAGCCGTTTTAGAGCTAGAAATAGCAAGTTAAAATAAGGCTAGTCCGTGGGTCTTCGTTCG
>ENSG00000145214_44_7002.1528
CTGAGCTCATAGAAGACCTCACCGGGGCTACAGGAACCTGGTGGTTTTAGAGCTAGAAATAGCAAGTTAAAATAAGGCTAGTCCGTGGGTCTTCGTTCG
>ENSG00000145214_74_7002.2121
CTGAGCTCATAGAAGACCTCACCGGGCTGGCTCAAGTGAGACTGTTTTAGAGCTAGAAATAGCAAGTTAAAATAAGGCTAGTCCGTGGGTCTTCGTTCG
>ENSG00000145214_77_7002.2114
CTGAGCTCATAGAAGACCTCACCGAGGTCCTGAAGATCTACCCGTTTTAGAGCTAGAAATAGCAAGTTAAAATAAGGCTAGTCCGTGGGTCTTCGTTCG
>ENSG00000145214_75_7002.2120
CTGAGCTCATAGAAGACCTCACCGTGGCTGGCTCAAGTGAGACGTTTTAGAGCTAGAAATAGCAAGTTAAAATAAGGCTAGTCCGTGGGTCTTCGTTCG
>ENSG00000145214_1_21006.4438
CTGAGCTCATAGAAGACCTCACCGCAACTCACATAGCACCAACGTTTTAGAGCTAGAAATAGCAAGTTAAAATAAGGCTAGTCCGTGGGTCTTCGTTCG
>ENSG00000145214_50_7002.808
CTGAGCTCATAGAAGACCTCACCGACATGAAATTGCAGACTGTGTTTTAGAGCTAGAAATAGCAAGTTAAAATAAGGCTAGTCCGTGGGTCTTCGTTCG
>ENSG00000145214_47_7002.825
CTGAGCTCATAGAAGACCTCACCGGGGTGCCACACTCGTGCACGTTTTAGAGCTAGAAATAGCAAGTTAAAATAAGGCTAGTCCGTGGGTCTTCGTTCG
>ENSG00000145214_0_21006.4438
CTGAGCTCATAGAAGACCTCACCGTCAACTCACATAGCACCAAGTTTTAGAGCTAGAAATAGCAAGTTAAAATAAGGCTAGTCCGTGGGTCTTCGTTCG
>ENSG00000145214_8_7002.2113
CTGAGCTCATAGAAGACCTCACCGGTAGATCTTCAGGACCTCCGTTTTAGAGCTAGAAATAGCAAGTTAAAATAAGGCTAGTCCGTGGGTCTTCGTTCG
>ENSG00000145214_48_7002.819
CTGAGCTCATAGAAGACCTCACCGCGGGATCCTCACGTGCTTCGTTTTAGAGCTAGAAATAGCAAGTTAAAATAAGGCTAGTCCGTGGGTCTTCGTTCG
>ENSG00000145214_6_7002.2120
CTGAGCTCATAGAAGACCTCACCGGTCTCACTTGAGCCAGCCAGTTTTAGAGCTAGAAATAGCAAGTTAAAATAAGGCTAGTCCGTGGGTCTTCGTTCG
>ENSG00000145214_0_14004.65
CTGAGCTCATAGAAGACCTCACCGCCTTCCGGAAGCTGTGTCCGTTTTAGAGCTAGAAATAGCAAGTTAAAATAAGGCTAGTCCGTGGGTCTTCGTTCG
>ENSG00000145214_73_7002.2123
CTGAGCTCATAGAAGACCTCACCGTCAAGTGAGACTGGGCCCGGTTTTAGAGCTAGAAATAGCAAGTTAAAATAAGGCTAGTCCGTGGGTCTTCGTTCG
>ENSG00000145214_9_7002.2112
CTGAGCTCATAGAAGACCTCACCGTAGATCTTCAGGACCTCCTGTTTTAGAGCTAGAAATAGCAAGTTAAAATAAGGCTAGTCCGTGGGTCTTCGTTCG
>ENSG00000145214_118_7002.827
CTGAGCTCATAGAAGACCTCACCGACGAGTGTGGCACCCAGCCGTTTTAGAGCTAGAAATAGCAAGTTAAAATAAGGCTAGTCCGTGGGTCTTCGTTCG
>ENSG00000181322_53_51351.1151
CTGAGCTCATAGAAGACCTCACCGCCTGCAGGTAAGCCTCAAGGTTTTAGAGCTAGAAATAGCAAGTTAAAATAAGGCTAGTCCGTGGGTCTTCGTTCG
>ENSG00000181322_13_51351.1151
CTGAGCTCATAGAAGACCTCACCGCCCCTTGAGGCTTACCTGCGTTTTAGAGCTAGAAATAGCAAGTTAAAATAAGGCTAGTCCGTGGGTCTTCGTTCG
>ENSG00000181322_56_51351.1156
CTGAGCTCATAGAAGACCTCACCGAAGAAGGAAATTGCCCTGCGTTTTAGAGCTAGAAATAGCAAGTTAAAATAAGGCTAGTCCGTGGGTCTTCGTTCG
>ENSG00000181322_70_51351.2111
CTGAGCTCATAGAAGACCTCACCGATGAGGATCGAGGTCGGCCGTTTTAGAGCTAGAAATAGCAAGTTAAAATAAGGCTAGTCCGTGGGTCTTCGTTCG
>ENSG00000181322_54_51351.1152
CTGAGCTCATAGAAGACCTCACCGCCCTGCAGGTAAGCCTCAAGTTTTAGAGCTAGAAATAGCAAGTTAAAATAAGGCTAGTCCGTGGGTCTTCGTTCG
>ENSG00000181322_45_51351.320
CTGAGCTCATAGAAGACCTCACCGTCAGTTCCAAAGGACTAACGTTTTAGAGCTAGAAATAGCAAGTTAAAATAAGGCTAGTCCGTGGGTCTTCGTTCG
>ENSG00000181322_49_51351.309
CTGAGCTCATAGAAGACCTCACCGCATCAGCACCCAAGAGCTTGTTTTAGAGCTAGAAATAGCAAGTTAAAATAAGGCTAGTCCGTGGGTCTTCGTTCG
>ENSG00000181322_75_51351.2092
CTGAGCTCATAGAAGACCTCACCGATGTCTATCAAGGCTGGTGGTTTTAGAGCTAGAAATAGCAAGTTAAAATAAGGCTAGTCCGTGGGTCTTCGTTCG
>ENSG00000181322_25_51351.2109
CTGAGCTCATAGAAGACCTCACCGGACCTCGATCCTCATCTTCGTTTTAGAGCTAGAAATAGCAAGTTAAAATAAGGCTAGTCCGTGGGTCTTCGTTCG
>ENSG00000181322_14_51351.1151
CTGAGCTCATAGAAGACCTCACCGCCCTTGAGGCTTACCTGCAGTTTTAGAGCTAGAAATAGCAAGTTAAAATAAGGCTAGTCCGTGGGTCTTCGTTCG
>ENSG00000181322_10_51351.303
CTGAGCTCATAGAAGACCTCACCGTGTTGACCTAAAGCCAAAGGTTTTAGAGCTAGAAATAGCAAGTTAAAATAAGGCTAGTCCGTGGGTCTTCGTTCG
>ENSG00000181322_48_51351.309
CTGAGCTCATAGAAGACCTCACCGATCAGCACCCAAGAGCTTTGTTTTAGAGCTAGAAATAGCAAGTTAAAATAAGGCTAGTCCGTGGGTCTTCGTTCG
>ENSG00000181322_27_51351.2103
CTGAGCTCATAGAAGACCTCACCGTCTGGAAGAGGCTCACCACGTTTTAGAGCTAGAAATAGCAAGTTAAAATAAGGCTAGTCCGTGGGTCTTCGTTCG
>ENSG00000181322_72_51351.2108
CTGAGCTCATAGAAGACCTCACCGTTCCAGAAGATGAGGATCGGTTTTAGAGCTAGAAATAGCAAGTTAAAATAAGGCTAGTCCGTGGGTCTTCGTTCG
>ENSG00000181322_31_51351.2088
CTGAGCTCATAGAAGACCTCACCGATAGACATCAACAACTGTGGTTTTAGAGCTAGAAATAGCAAGTTAAAATAAGGCTAGTCCGTGGGTCTTCGTTCG
>ENSG00000181322_76_51351.2091
CTGAGCTCATAGAAGACCTCACCGTGTTGATGTCTATCAAGGCGTTTTAGAGCTAGAAATAGCAAGTTAAAATAAGGCTAGTCCGTGGGTCTTCGTTCG
>ENSG00000181322_29_51351.2100
CTGAGCTCATAGAAGACCTCACCGGGCTCACCACAGGTTTGCAGTTTTAGAGCTAGAAATAGCAAGTTAAAATAAGGCTAGTCCGTGGGTCTTCGTTCG
>ENSG00000181322_46_51351.317
CTGAGCTCATAGAAGACCTCACCGAGGAAATGCTCAGTTCCAAGTTTTAGAGCTAGAAATAGCAAGTTAAAATAAGGCTAGTCCGTGGGTCTTCGTTCG
>ENSG00000181322_28_51351.2101
CTGAGCTCATAGAAGACCTCACCGAGGCTCACCACAGGTTTGCGTTTTAGAGCTAGAAATAGCAAGTTAAAATAAGGCTAGTCCGTGGGTCTTCGTTCG
>ENSG00000181322_23_51351.2119
CTGAGCTCATAGAAGACCTCACCGTACTAATGCAAAGTGCAGAGTTTTAGAGCTAGAAATAGCAAGTTAAAATAAGGCTAGTCCGTGGGTCTTCGTTCG
>ENSG00000181322_77_51351.2089
CTGAGCTCATAGAAGACCTCACCGCAGTTGTTGATGTCTATCAGTTTTAGAGCTAGAAATAGCAAGTTAAAATAAGGCTAGTCCGTGGGTCTTCGTTCG
>ENSG00000181322_71_51351.2109
CTGAGCTCATAGAAGACCTCACCGAGAAGATGAGGATCGAGGTGTTTTAGAGCTAGAAATAGCAAGTTAAAATAAGGCTAGTCCGTGGGTCTTCGTTCG
>ENSG00000181322_30_51351.2100
CTGAGCTCATAGAAGACCTCACCGGCTCACCACAGGTTTGCAGGTTTTAGAGCTAGAAATAGCAAGTTAAAATAAGGCTAGTCCGTGGGTCTTCGTTCG
>ENSG00000181322_55_51351.1152
CTGAGCTCATAGAAGACCTCACCGGCCCTGCAGGTAAGCCTCAGTTTTAGAGCTAGAAATAGCAAGTTAAAATAAGGCTAGTCCGTGGGTCTTCGTTCG
>ENSG00000181322_58_51351.1166
CTGAGCTCATAGAAGACCTCACCGGTCTTCTTTGCAGAGCCATGTTTTAGAGCTAGAAATAGCAAGTTAAAATAAGGCTAGTCCGTGGGTCTTCGTTCG
>ENSG00000181322_7_51351.322
CTGAGCTCATAGAAGACCTCACCGGAATTACCAGTTAGTCCTTGTTTTAGAGCTAGAAATAGCAAGTTAAAATAAGGCTAGTCCGTGGGTCTTCGTTCG
>ENSG00000181322_26_51351.2107
CTGAGCTCATAGAAGACCTCACCGGATCCTCATCTTCTGGAAGGTTTTAGAGCTAGAAATAGCAAGTTAAAATAAGGCTAGTCCGTGGGTCTTCGTTCG
>ENSG00000181322_50_51351.300
CTGAGCTCATAGAAGACCTCACCGTTTGATCCTCTTTGGCTTTGTTTTAGAGCTAGAAATAGCAAGTTAAAATAAGGCTAGTCCGTGGGTCTTCGTTCG
>ENSG00000181322_59_51351.1166
CTGAGCTCATAGAAGACCTCACCGCGTCTTCTTTGCAGAGCCAGTTTTAGAGCTAGAAATAGCAAGTTAAAATAAGGCTAGTCCGTGGGTCTTCGTTCG
>ENSG00000181322_9_51351.312
CTGAGCTCATAGAAGACCTCACCGATTTCCTCCCAAAGCTCTTGTTTTAGAGCTAGAAATAGCAAGTTAAAATAAGGCTAGTCCGTGGGTCTTCGTTCG
>ENSG00000105613_75_10250.4438
CTGAGCTCATAGAAGACCTCACCGGCGTGCACTCACGTCTTGAGTTTTAGAGCTAGAAATAGCAAGTTAAAATAAGGCTAGTCCGTGGGTCTTCGTTCG
>ENSG00000105613_62_10250.4385
CTGAGCTCATAGAAGACCTCACCGAGAACGCTGTCGGGTTCGTGTTTTAGAGCTAGAAATAGCAAGTTAAAATAAGGCTAGTCCGTGGGTCTTCGTTCG
>ENSG00000105613_63_10250.4395
CTGAGCTCATAGAAGACCTCACCGATGAAGCTGAGCACGCCATGTTTTAGAGCTAGAAATAGCAAGTTAAAATAAGGCTAGTCCGTGGGTCTTCGTTCG
>ENSG00000105613_71_10250.4417
CTGAGCTCATAGAAGACCTCACCGGTGGTGATGAGGCCGTCACGTTTTAGAGCTAGAAATAGCAAGTTAAAATAAGGCTAGTCCGTGGGTCTTCGTTCG
>ENSG00000105613_14_10250.4404
CTGAGCTCATAGAAGACCTCACCGCCAGATCATCGAGCTGGCCGTTTTAGAGCTAGAAATAGCAAGTTAAAATAAGGCTAGTCCGTGGGTCTTCGTTCG
>ENSG00000105613_69_10250.4414
CTGAGCTCATAGAAGACCTCACCGGCCGTCACGGGACTTGGTCGTTTTAGAGCTAGAAATAGCAAGTTAAAATAAGGCTAGTCCGTGGGTCTTCGTTCG
>ENSG00000105613_67_10250.4410
CTGAGCTCATAGAAGACCTCACCGGACTTGGTCAGGCAGTCCCGTTTTAGAGCTAGAAATAGCAAGTTAAAATAAGGCTAGTCCGTGGGTCTTCGTTCG
>ENSG00000105613_20_10250.4438
CTGAGCTCATAGAAGACCTCACCGTTCAAGACGTGAGTGCACGGTTTTAGAGCTAGAAATAGCAAGTTAAAATAAGGCTAGTCCGTGGGTCTTCGTTCG
>ENSG00000105613_73_10250.4423
CTGAGCTCATAGAAGACCTCACCGAATTCATAGAAGTAGACCGGTTTTAGAGCTAGAAATAGCAAGTTAAAATAAGGCTAGTCCGTGGGTCTTCGTTCG
>ENSG00000105613_16_10250.4413
CTGAGCTCATAGAAGACCTCACCGGCCTGACCAAGTCCCGTGAGTTTTAGAGCTAGAAATAGCAAGTTAAAATAAGGCTAGTCCGTGGGTCTTCGTTCG
>ENSG00000105613_15_10250.4405
CTGAGCTCATAGAAGACCTCACCGCAGATCATCGAGCTGGCCCGTTTTAGAGCTAGAAATAGCAAGTTAAAATAAGGCTAGTCCGTGGGTCTTCGTTCG
>ENSG00000105613_70_10250.4415
CTGAGCTCATAGAAGACCTCACCGATGAGGCCGTCACGGGACTGTTTTAGAGCTAGAAATAGCAAGTTAAAATAAGGCTAGTCCGTGGGTCTTCGTTCG
>ENSG00000105613_13_10250.4403
CTGAGCTCATAGAAGACCTCACCGCACCACCAGATCATCGAGCGTTTTAGAGCTAGAAATAGCAAGTTAAAATAAGGCTAGTCCGTGGGTCTTCGTTCG
>ENSG00000105613_66_10250.4405
CTGAGCTCATAGAAGACCTCACCGCCGGGCCAGCTCGATGATCGTTTTAGAGCTAGAAATAGCAAGTTAAAATAAGGCTAGTCCGTGGGTCTTCGTTCG
>ENSG00000105613_0_0.110
CTGAGCTCATAGAAGACCTCACCGAGGATTCAAACCCTCACCTGTTTTAGAGCTAGAAATAGCAAGTTAAAATAAGGCTAGTCCGTGGGTCTTCGTTCG
>ENSG00000105613_22_0.35
CTGAGCTCATAGAAGACCTCACCGCGTTTCTGAGGGGTTAGTAGTTTTAGAGCTAGAAATAGCAAGTTAAAATAAGGCTAGTCCGTGGGTCTTCGTTCG
>ENSG00000105613_41_0.1927
CTGAGCTCATAGAAGACCTCACCGACCTAGGTGACCTGGCAGCGTTTTAGAGCTAGAAATAGCAAGTTAAAATAAGGCTAGTCCGTGGGTCTTCGTTCG
>ENSG00000105613_42_0.1927
CTGAGCTCATAGAAGACCTCACCGCACCTAGGTGACCTGGCAGGTTTTAGAGCTAGAAATAGCAAGTTAAAATAAGGCTAGTCCGTGGGTCTTCGTTCG
>ENSG00000105613_44_0.1932
CTGAGCTCATAGAAGACCTCACCGTCTACCACTGGCCTCACCTGTTTTAGAGCTAGAAATAGCAAGTTAAAATAAGGCTAGTCCGTGGGTCTTCGTTCG
>ENSG00000105613_1_0.110
CTGAGCTCATAGAAGACCTCACCGGGATTCAAACCCTCACCTAGTTTTAGAGCTAGAAATAGCAAGTTAAAATAAGGCTAGTCCGTGGGTCTTCGTTCG
>ENSG00000105613_11_0.1930
CTGAGCTCATAGAAGACCTCACCGGTCACCTAGGTGAGGCCAGGTTTTAGAGCTAGAAATAGCAAGTTAAAATAAGGCTAGTCCGTGGGTCTTCGTTCG
>ENSG00000105613_59_0.25
CTGAGCTCATAGAAGACCTCACCGACGAGCAGAGGACGCTTCTGTTTTAGAGCTAGAAATAGCAAGTTAAAATAAGGCTAGTCCGTGGGTCTTCGTTCG
>ENSG00000105613_36_0.1915
CTGAGCTCATAGAAGACCTCACCGGGTAGCGTGGGTGAAGTGCGTTTTAGAGCTAGAAATAGCAAGTTAAAATAAGGCTAGTCCGTGGGTCTTCGTTCG
>ENSG00000105613_58_0.17
CTGAGCTCATAGAAGACCTCACCGACAGAATCCCTCCCCACCTGTTTTAGAGCTAGAAATAGCAAGTTAAAATAAGGCTAGTCCGTGGGTCTTCGTTCG
>ENSG00000105613_43_0.1929
CTGAGCTCATAGAAGACCTCACCGTGGCCTCACCTAGGTGACCGTTTTAGAGCTAGAAATAGCAAGTTAAAATAAGGCTAGTCCGTGGGTCTTCGTTCG
>ENSG00000105613_10_0.1928
CTGAGCTCATAGAAGACCTCACCGCTGCCAGGTCACCTAGGTGGTTTTAGAGCTAGAAATAGCAAGTTAAAATAAGGCTAGTCCGTGGGTCTTCGTTCG
>ENSG00000105613_38_0.1924
CTGAGCTCATAGAAGACCTCACCGTGACCTGGCAGCGGGGAGTGTTTTAGAGCTAGAAATAGCAAGTTAAAATAAGGCTAGTCCGTGGGTCTTCGTTCG
>ENSG00000105613_9_0.1926
CTGAGCTCATAGAAGACCTCACCGCCCCGCTGCCAGGTCACCTGTTTTAGAGCTAGAAATAGCAAGTTAAAATAAGGCTAGTCCGTGGGTCTTCGTTCG
>ENSG00000105613_20_0.14
CTGAGCTCATAGAAGACCTCACCGTCCTACCTCCAAGGTGGGGGTTTTAGAGCTAGAAATAGCAAGTTAAAATAAGGCTAGTCCGTGGGTCTTCGTTCG
>ENSG00000105613_40_0.1926
CTGAGCTCATAGAAGACCTCACCGCCTAGGTGACCTGGCAGCGGTTTTAGAGCTAGAAATAGCAAGTTAAAATAAGGCTAGTCCGTGGGTCTTCGTTCG
>ENSG00000102572_0_95802.4562
CTGAGCTCATAGAAGACCTCACCGGCCTACCTGCATGCCGGGCGTTTTAGAGCTAGAAATAGCAAGTTAAAATAAGGCTAGTCCGTGGGTCTTCGTTCG
>ENSG00000102572_10_0.33125
CTGAGCTCATAGAAGACCTCACCGCAGGGGCCGACTTACGCGTGTTTTAGAGCTAGAAATAGCAAGTTAAAATAAGGCTAGTCCGTGGGTCTTCGTTCG
>ENSG00000102572_86_0.33123
CTGAGCTCATAGAAGACCTCACCGAGGATTCCGACGCGTAAGTGTTTTAGAGCTAGAAATAGCAAGTTAAAATAAGGCTAGTCCGTGGGTCTTCGTTCG
>ENSG00000102572_11_0.33122
CTGAGCTCATAGAAGACCTCACCGACTTACGCGTCGGAATCCTGTTTTAGAGCTAGAAATAGCAAGTTAAAATAAGGCTAGTCCGTGGGTCTTCGTTCG
>ENSG00000102572_27_0.32188
CTGAGCTCATAGAAGACCTCACCGTGGGGTGCAGCTCGGAATGGTTTTAGAGCTAGAAATAGCAAGTTAAAATAAGGCTAGTCCGTGGGTCTTCGTTCG
>ENSG00000102572_25_0.32206
CTGAGCTCATAGAAGACCTCACCGGTTTCCTTCCAACGTCGGTGTTTTAGAGCTAGAAATAGCAAGTTAAAATAAGGCTAGTCCGTGGGTCTTCGTTCG
>ENSG00000102572_24_0.32206
CTGAGCTCATAGAAGACCTCACCGAGTTTCCTTCCAACGTCGGGTTTTAGAGCTAGAAATAGCAAGTTAAAATAAGGCTAGTCCGTGGGTCTTCGTTCG
>ENSG00000102572_19_0.32224
CTGAGCTCATAGAAGACCTCACCGCTCGGCTCCTTATTCAAACGTTTTAGAGCTAGAAATAGCAAGTTAAAATAAGGCTAGTCCGTGGGTCTTCGTTCG
>ENSG00000102572_28_0.32187
CTGAGCTCATAGAAGACCTCACCGGGTGCAGCTCGGAATGAGGGTTTTAGAGCTAGAAATAGCAAGTTAAAATAAGGCTAGTCCGTGGGTCTTCGTTCG
>ENSG00000102572_14_63868.14604
CTGAGCTCATAGAAGACCTCACCGTGGATCCTATCTGAAGGTAGTTTTAGAGCTAGAAATAGCAAGTTAAAATAAGGCTAGTCCGTGGGTCTTCGTTCG
>ENSG00000102572_15_63868.14603
CTGAGCTCATAGAAGACCTCACCGTATTATGGATCCTATCTGAGTTTTAGAGCTAGAAATAGCAAGTTAAAATAAGGCTAGTCCGTGGGTCTTCGTTCG
>ENSG00000102572_1_63868.14601
CTGAGCTCATAGAAGACCTCACCGAGATAGGATCCATAATATTGTTTTAGAGCTAGAAATAGCAAGTTAAAATAAGGCTAGTCCGTGGGTCTTCGTTCG
>ENSG00000102572_23_0.32207
CTGAGCTCATAGAAGACCTCACCGTGTAGTTTCCTTCCAACGTGTTTTAGAGCTAGAAATAGCAAGTTAAAATAAGGCTAGTCCGTGGGTCTTCGTTCG
>ENSG00000102572_98_0.32178
CTGAGCTCATAGAAGACCTCACCGCAGCTATTGAACTTGCAAGGTTTTAGAGCTAGAAATAGCAAGTTAAAATAAGGCTAGTCCGTGGGTCTTCGTTCG
>ENSG00000102572_1_95802.4571
CTGAGCTCATAGAAGACCTCACCGTGCACCGGGGAGTGAGCCAGTTTTAGAGCTAGAAATAGCAAGTTAAAATAAGGCTAGTCCGTGGGTCTTCGTTCG
>ENSG00000102572_88_0.33104
CTGAGCTCATAGAAGACCTCACCGCATCGACAGGTACAAGAGAGTTTTAGAGCTAGAAATAGCAAGTTAAAATAAGGCTAGTCCGTGGGTCTTCGTTCG
>ENSG00000102572_96_0.32179
CTGAGCTCATAGAAGACCTCACCGGCTATTGAACTTGCAAGAGGTTTTAGAGCTAGAAATAGCAAGTTAAAATAAGGCTAGTCCGTGGGTCTTCGTTCG
>ENSG00000102572_97_0.32179
CTGAGCTCATAGAAGACCTCACCGAGCTATTGAACTTGCAAGAGTTTTAGAGCTAGAAATAGCAAGTTAAAATAAGGCTAGTCCGTGGGTCTTCGTTCG
>ENSG00000102572_29_0.32175
CTGAGCTCATAGAAGACCTCACCGTTCAATAGCTGTTATGCCCGTTTTAGAGCTAGAAATAGCAAGTTAAAATAAGGCTAGTCCGTGGGTCTTCGTTCG
>ENSG00000102572_16_63868.14598
CTGAGCTCATAGAAGACCTCACCGCATATGTAACCAAATATTAGTTTTAGAGCTAGAAATAGCAAGTTAAAATAAGGCTAGTCCGTGGGTCTTCGTTCG
>ENSG00000102572_93_0.32216
CTGAGCTCATAGAAGACCTCACCGCCCCTCAAGGAGTTTGTGGGTTTTAGAGCTAGAAATAGCAAGTTAAAATAAGGCTAGTCCGTGGGTCTTCGTTCG
>ENSG00000102572_0_63868.14606
CTGAGCTCATAGAAGACCTCACCGTTAAGCCTTACCTTCAGATGTTTTAGAGCTAGAAATAGCAAGTTAAAATAAGGCTAGTCCGTGGGTCTTCGTTCG
>ENSG00000102572_102_0.32163
CTGAGCTCATAGAAGACCTCACCGAAGATGCTTTTCTTGTTGCGTTTTAGAGCTAGAAATAGCAAGTTAAAATAAGGCTAGTCCGTGGGTCTTCGTTCG
>ENSG00000102572_30_0.32175
CTGAGCTCATAGAAGACCTCACCGTCAATAGCTGTTATGCCCAGTTTTAGAGCTAGAAATAGCAAGTTAAAATAAGGCTAGTCCGTGGGTCTTCGTTCG
>ENSG00000102572_13_0.33102
CTGAGCTCATAGAAGACCTCACCGTTGTACCTGTCGATGAGCTGTTTTAGAGCTAGAAATAGCAAGTTAAAATAAGGCTAGTCCGTGGGTCTTCGTTCG
>ENSG00000102572_21_0.32217
CTGAGCTCATAGAAGACCTCACCGGCCTCCACAAACTCCTTGAGTTTTAGAGCTAGAAATAGCAAGTTAAAATAAGGCTAGTCCGTGGGTCTTCGTTCG
>ENSG00000102572_18_0.32229
CTGAGCTCATAGAAGACCTCACCGCTGGGAAACTTACAAAGCTGTTTTAGAGCTAGAAATAGCAAGTTAAAATAAGGCTAGTCCGTGGGTCTTCGTTCG
>ENSG00000102572_22_0.32216
CTGAGCTCATAGAAGACCTCACCGCCTCCACAAACTCCTTGAGGTTTTAGAGCTAGAAATAGCAAGTTAAAATAAGGCTAGTCCGTGGGTCTTCGTTCG
>ENSG00000102572_3_95802.4575
CTGAGCTCATAGAAGACCTCACCGTGAGCCATGGCGCTCAGGAGTTTTAGAGCTAGAAATAGCAAGTTAAAATAAGGCTAGTCCGTGGGTCTTCGTTCG
>ENSG00000102572_2_95802.4574
CTGAGCTCATAGAAGACCTCACCGGGAGTGAGCCATGGCGCTCGTTTTAGAGCTAGAAATAGCAAGTTAAAATAAGGCTAGTCCGTGGGTCTTCGTTCG
>ENSG00000071242_14_124274.39413
CTGAGCTCATAGAAGACCTCACCGGGACAAGGATCCTATGGAAGTTTTAGAGCTAGAAATAGCAAGTTAAAATAAGGCTAGTCCGTGGGTCTTCGTTCG
>ENSG00000071242_7_124274.39375
CTGAGCTCATAGAAGACCTCACCGTCCTGCAAGAGAGCGGCACGTTTTAGAGCTAGAAATAGCAAGTTAAAATAAGGCTAGTCCGTGGGTCTTCGTTCG
>ENSG00000071242_15_124274.39412
CTGAGCTCATAGAAGACCTCACCGTTTTAGGACAAGGATCCTAGTTTTAGAGCTAGAAATAGCAAGTTAAAATAAGGCTAGTCCGTGGGTCTTCGTTCG
>ENSG00000071242_15_0.41881
CTGAGCTCATAGAAGACCTCACCGGCGTAGAGCTGCCCAGCGTGTTTTAGAGCTAGAAATAGCAAGTTAAAATAAGGCTAGTCCGTGGGTCTTCGTTCG
>ENSG00000071242_12_0.41895
CTGAGCTCATAGAAGACCTCACCGAAGCTCTTACCTTTTAGGGGTTTTAGAGCTAGAAATAGCAAGTTAAAATAAGGCTAGTCCGTGGGTCTTCGTTCG
>ENSG00000071242_0_124274.39417
CTGAGCTCATAGAAGACCTCACCGGCTGAACTTACCTTTCCATGTTTTAGAGCTAGAAATAGCAAGTTAAAATAAGGCTAGTCCGTGGGTCTTCGTTCG
>ENSG00000071242_201_0.41884
CTGAGCTCATAGAAGACCTCACCGGGGCAGCTCTACGCCATGAGTTTTAGAGCTAGAAATAGCAAGTTAAAATAAGGCTAGTCCGTGGGTCTTCGTTCG
>ENSG00000071242_15_372822.68402
CTGAGCTCATAGAAGACCTCACCGAAGATCGAGGTGGAGCCTAGTTTTAGAGCTAGAAATAGCAAGTTAAAATAAGGCTAGTCCGTGGGTCTTCGTTCG
>ENSG00000071242_20_124274.39389
CTGAGCTCATAGAAGACCTCACCGGACATCAGCCATCATGTGAGTTTTAGAGCTAGAAATAGCAAGTTAAAATAAGGCTAGTCCGTGGGTCTTCGTTCG
>ENSG00000071242_10_0.41897
CTGAGCTCATAGAAGACCTCACCGTCCGAAGCTCTTACCTTTTGTTTTAGAGCTAGAAATAGCAAGTTAAAATAAGGCTAGTCCGTGGGTCTTCGTTCG
>ENSG00000071242_13_0.41892
CTGAGCTCATAGAAGACCTCACCGTTTTAGGGTGGCTTTCTTAGTTTTAGAGCTAGAAATAGCAAGTTAAAATAAGGCTAGTCCGTGGGTCTTCGTTCG
>ENSG00000071242_6_124274.39375
CTGAGCTCATAGAAGACCTCACCGTTCCTGCAAGAGAGCGGCAGTTTTAGAGCTAGAAATAGCAAGTTAAAATAAGGCTAGTCCGTGGGTCTTCGTTCG
>ENSG00000071242_2_124274.39405
CTGAGCTCATAGAAGACCTCACCGACCTTCAGCAGCTCAAACTGTTTTAGAGCTAGAAATAGCAAGTTAAAATAAGGCTAGTCCGTGGGTCTTCGTTCG
>ENSG00000071242_186_0.48877
CTGAGCTCATAGAAGACCTCACCGTCATTGTGAAGCTTCATTAGTTTTAGAGCTAGAAATAGCAAGTTAAAATAAGGCTAGTCCGTGGGTCTTCGTTCG
>ENSG00000071242_3_372822.68412
CTGAGCTCATAGAAGACCTCACCGGTTCCAGCAACTGTGCGATGTTTTAGAGCTAGAAATAGCAAGTTAAAATAAGGCTAGTCCGTGGGTCTTCGTTCG
>ENSG00000071242_17_372822.68413
CTGAGCTCATAGAAGACCTCACCGATGCCAATCGCACAGTTGCGTTTTAGAGCTAGAAATAGCAAGTTAAAATAAGGCTAGTCCGTGGGTCTTCGTTCG
>ENSG00000071242_199_0.41896
CTGAGCTCATAGAAGACCTCACCGCCCTAAAAGGTAAGAGCTTGTTTTAGAGCTAGAAATAGCAAGTTAAAATAAGGCTAGTCCGTGGGTCTTCGTTCG
>ENSG00000071242_198_0.41899
CTGAGCTCATAGAAGACCTCACCGGTAAGAGCTTCGGAAGGGCGTTTTAGAGCTAGAAATAGCAAGTTAAAATAAGGCTAGTCCGTGGGTCTTCGTTCG
>ENSG00000071242_5_124274.39377
CTGAGCTCATAGAAGACCTCACCGCCTTCTTCCTGCAAGAGAGGTTTTAGAGCTAGAAATAGCAAGTTAAAATAAGGCTAGTCCGTGGGTCTTCGTTCG
>ENSG00000071242_16_372822.68410
CTGAGCTCATAGAAGACCTCACCGCGCACAGTTGCTGGAACTAGTTTTAGAGCTAGAAATAGCAAGTTAAAATAAGGCTAGTCCGTGGGTCTTCGTTCG
>ENSG00000071242_13_124274.39418
CTGAGCTCATAGAAGACCTCACCGGGAAAGGTAAGTTCAGCCCGTTTTAGAGCTAGAAATAGCAAGTTAAAATAAGGCTAGTCCGTGGGTCTTCGTTCG
>ENSG00000071242_11_0.41896
CTGAGCTCATAGAAGACCTCACCGCCGAAGCTCTTACCTTTTAGTTTTAGAGCTAGAAATAGCAAGTTAAAATAAGGCTAGTCCGTGGGTCTTCGTTCG
>ENSG00000071242_1_0.48876
CTGAGCTCATAGAAGACCTCACCGAATGAAGCTTCACAATGAAGTTTTAGAGCTAGAAATAGCAAGTTAAAATAAGGCTAGTCCGTGGGTCTTCGTTCG
>ENSG00000071242_17_124274.39404
CTGAGCTCATAGAAGACCTCACCGTCCCAGTTTGAGCTGCTGAGTTTTAGAGCTAGAAATAGCAAGTTAAAATAAGGCTAGTCCGTGGGTCTTCGTTCG
>ENSG00000071242_21_124274.39377
CTGAGCTCATAGAAGACCTCACCGCCGCTCTCTTGCAGGAAGAGTTTTAGAGCTAGAAATAGCAAGTTAAAATAAGGCTAGTCCGTGGGTCTTCGTTCG
>ENSG00000071242_3_124274.39404
CTGAGCTCATAGAAGACCTCACCGTCAGCAGCTCAAACTGGGAGTTTTAGAGCTAGAAATAGCAAGTTAAAATAAGGCTAGTCCGTGGGTCTTCGTTCG
>ENSG00000071242_0_0.48876
CTGAGCTCATAGAAGACCTCACCGTAATGAAGCTTCACAATGAGTTTTAGAGCTAGAAATAGCAAGTTAAAATAAGGCTAGTCCGTGGGTCTTCGTTCG
>ENSG00000071242_16_124274.39409
CTGAGCTCATAGAAGACCTCACCGTGCTGAAGGTTTTAGGACAGTTTTAGAGCTAGAAATAGCAAGTTAAAATAAGGCTAGTCCGTGGGTCTTCGTTCG
>ENSG00000071242_1_124274.39405
CTGAGCTCATAGAAGACCTCACCGAACCTTCAGCAGCTCAAACGTTTTAGAGCTAGAAATAGCAAGTTAAAATAAGGCTAGTCCGTGGGTCTTCGTTCG
>ENSG00000071242_2_0.48876
CTGAGCTCATAGAAGACCTCACCGATGAAGCTTCACAATGAAGGTTTTAGAGCTAGAAATAGCAAGTTAAAATAAGGCTAGTCCGTGGGTCTTCGTTCG
>ENSG00000196954_56_6642.2291
CTGAGCTCATAGAAGACCTCACCGATGCAAGAGAAGCAACGTAGTTTTAGAGCTAGAAATAGCAAGTTAAAATAAGGCTAGTCCGTGGGTCTTCGTTCG
>ENSG00000196954_62_6642.2253
CTGAGCTCATAGAAGACCTCACCGACTGGTGTTTTGGATAACTGTTTTAGAGCTAGAAATAGCAAGTTAAAATAAGGCTAGTCCGTGGGTCTTCGTTCG
>ENSG00000196954_42_0.4338
CTGAGCTCATAGAAGACCTCACCGTGTCTCCATAGCAAACCGTGTTTTAGAGCTAGAAATAGCAAGTTAAAATAAGGCTAGTCCGTGGGTCTTCGTTCG
>ENSG00000196954_41_0.4338
CTGAGCTCATAGAAGACCTCACCGGTCTCCATAGCAAACCGTGGTTTTAGAGCTAGAAATAGCAAGTTAAAATAAGGCTAGTCCGTGGGTCTTCGTTCG
>ENSG00000196954_43_0.4338
CTGAGCTCATAGAAGACCTCACCGATGTCTCCATAGCAAACCGGTTTTAGAGCTAGAAATAGCAAGTTAAAATAAGGCTAGTCCGTGGGTCTTCGTTCG
>ENSG00000196954_7_0.4866
CTGAGCTCATAGAAGACCTCACCGCTTCCGAAATACTTCCTCTGTTTTAGAGCTAGAAATAGCAAGTTAAAATAAGGCTAGTCCGTGGGTCTTCGTTCG
>ENSG00000196954_32_0.4834
CTGAGCTCATAGAAGACCTCACCGCATTATAGACAACGTGTCCGTTTTAGAGCTAGAAATAGCAAGTTAAAATAAGGCTAGTCCGTGGGTCTTCGTTCG
>ENSG00000196954_40_0.4341
CTGAGCTCATAGAAGACCTCACCGAGCAAACCGTGGGGAACTGGTTTTAGAGCTAGAAATAGCAAGTTAAAATAAGGCTAGTCCGTGGGTCTTCGTTCG
>ENSG00000196954_61_6642.2261
CTGAGCTCATAGAAGACCTCACCGGGAACAAAATGTACTGAACGTTTTAGAGCTAGAAATAGCAAGTTAAAATAAGGCTAGTCCGTGGGTCTTCGTTCG
>ENSG00000196954_18_0.4340
CTGAGCTCATAGAAGACCTCACCGAGTTCCCCACGGTTTGCTAGTTTTAGAGCTAGAAATAGCAAGTTAAAATAAGGCTAGTCCGTGGGTCTTCGTTCG
>ENSG00000196954_1_19926.2275
CTGAGCTCATAGAAGACCTCACCGAAAGGACTCACCTGCCATAGTTTTAGAGCTAGAAATAGCAAGTTAAAATAAGGCTAGTCCGTGGGTCTTCGTTCG
>ENSG00000196954_26_0.4866
CTGAGCTCATAGAAGACCTCACCGCTAGAGGAAGTATTTCGGAGTTTTAGAGCTAGAAATAGCAAGTTAAAATAAGGCTAGTCCGTGGGTCTTCGTTCG
>ENSG00000196954_55_6642.2314
CTGAGCTCATAGAAGACCTCACCGCCAATAAAAAAGGTAAGACGTTTTAGAGCTAGAAATAGCAAGTTAAAATAAGGCTAGTCCGTGGGTCTTCGTTCG
>ENSG00000196954_60_6642.2262
CTGAGCTCATAGAAGACCTCACCGCAAAATGTACTGAACTGGAGTTTTAGAGCTAGAAATAGCAAGTTAAAATAAGGCTAGTCCGTGGGTCTTCGTTCG
>ENSG00000196954_15_0.4355
CTGAGCTCATAGAAGACCTCACCGTGTGAAGAGGCCACTTCCAGTTTTAGAGCTAGAAATAGCAAGTTAAAATAAGGCTAGTCCGTGGGTCTTCGTTCG
>ENSG00000196954_4_19926.2280
CTGAGCTCATAGAAGACCTCACCGGGACAGAGGCTGTTCCCTAGTTTTAGAGCTAGAAATAGCAAGTTAAAATAAGGCTAGTCCGTGGGTCTTCGTTCG
>ENSG00000196954_39_0.4341
CTGAGCTCATAGAAGACCTCACCGGCAAACCGTGGGGAACTGTGTTTTAGAGCTAGAAATAGCAAGTTAAAATAAGGCTAGTCCGTGGGTCTTCGTTCG
>ENSG00000196954_27_0.4865
CTGAGCTCATAGAAGACCTCACCGCCACCTAGAGGAAGTATTTGTTTTAGAGCTAGAAATAGCAAGTTAAAATAAGGCTAGTCCGTGGGTCTTCGTTCG
>ENSG00000196954_8_0.4865
CTGAGCTCATAGAAGACCTCACCGCCGAAATACTTCCTCTAGGGTTTTAGAGCTAGAAATAGCAAGTTAAAATAAGGCTAGTCCGTGGGTCTTCGTTCG
>ENSG00000196954_68_6642.2227
CTGAGCTCATAGAAGACCTCACCGTCTTTCTATTTCTAACAGAGTTTTAGAGCTAGAAATAGCAAGTTAAAATAAGGCTAGTCCGTGGGTCTTCGTTCG
>ENSG00000196954_63_6642.2250
CTGAGCTCATAGAAGACCTCACCGGATTTCCTCACTGGTGTTTGTTTTAGAGCTAGAAATAGCAAGTTAAAATAAGGCTAGTCCGTGGGTCTTCGTTCG
>ENSG00000196954_64_6642.2247
CTGAGCTCATAGAAGACCTCACCGTGGGCAAAGATTTCCTCACGTTTTAGAGCTAGAAATAGCAAGTTAAAATAAGGCTAGTCCGTGGGTCTTCGTTCG
>ENSG00000196954_25_6642.2247
CTGAGCTCATAGAAGACCTCACCGAGTGAGGAAATCTTTGCCCGTTTTAGAGCTAGAAATAGCAAGTTAAAATAAGGCTAGTCCGTGGGTCTTCGTTCG
>ENSG00000196954_9_0.4858
CTGAGCTCATAGAAGACCTCACCGGCAGCACCAAGAATATTTCGTTTTAGAGCTAGAAATAGCAAGTTAAAATAAGGCTAGTCCGTGGGTCTTCGTTCG
>ENSG00000196954_3_19926.2278
CTGAGCTCATAGAAGACCTCACCGAGAGGCTGTTCCCTATGGCGTTTTAGAGCTAGAAATAGCAAGTTAAAATAAGGCTAGTCCGTGGGTCTTCGTTCG
>ENSG00000196954_24_6642.2252
CTGAGCTCATAGAAGACCTCACCGGTTATCCAAAACACCAGTGGTTTTAGAGCTAGAAATAGCAAGTTAAAATAAGGCTAGTCCGTGGGTCTTCGTTCG
>ENSG00000196954_0_19926.2274
CTGAGCTCATAGAAGACCTCACCGAAAAGGACTCACCTGCCATGTTTTAGAGCTAGAAATAGCAAGTTAAAATAAGGCTAGTCCGTGGGTCTTCGTTCG
>ENSG00000196954_2_19926.2272
CTGAGCTCATAGAAGACCTCACCGGGTGAGTCCTTTTCTGACTGTTTTAGAGCTAGAAATAGCAAGTTAAAATAAGGCTAGTCCGTGGGTCTTCGTTCG
>ENSG00000196954_30_0.4839
CTGAGCTCATAGAAGACCTCACCGCCTGGAGAGACAGCACAATGTTTTAGAGCTAGAAATAGCAAGTTAAAATAAGGCTAGTCCGTGGGTCTTCGTTCG
>ENSG00000196954_26_6642.2247
CTGAGCTCATAGAAGACCTCACCGGTGAGGAAATCTTTGCCCAGTTTTAGAGCTAGAAATAGCAAGTTAAAATAAGGCTAGTCCGTGGGTCTTCGTTCG
>ENSG00000105173_42_9306.3036
CTGAGCTCATAGAAGACCTCACCGATCTGTCACATACGCAAACGTTTTAGAGCTAGAAATAGCAAGTTAAAATAAGGCTAGTCCGTGGGTCTTCGTTCG
>ENSG00000105173_7_3102.1623
CTGAGCTCATAGAAGACCTCACCGAAAATGCGAGCAATTCTTCGTTTTAGAGCTAGAAATAGCAAGTTAAAATAAGGCTAGTCCGTGGGTCTTCGTTCG
>ENSG00000105173_45_9306.3121
CTGAGCTCATAGAAGACCTCACCGGGGACTTAAACGCCACTTAGTTTTAGAGCTAGAAATAGCAAGTTAAAATAAGGCTAGTCCGTGGGTCTTCGTTCG
>ENSG00000105173_2_3102.1528
CTGAGCTCATAGAAGACCTCACCGAAACTCAACGTGCAAGCCTGTTTTAGAGCTAGAAATAGCAAGTTAAAATAAGGCTAGTCCGTGGGTCTTCGTTCG
>ENSG00000105173_3_3102.1534
CTGAGCTCATAGAAGACCTCACCGGGATTATTGCACCATCCAGGTTTTAGAGCTAGAAATAGCAAGTTAAAATAAGGCTAGTCCGTGGGTCTTCGTTCG
>ENSG00000105173_17_3102.1533
CTGAGCTCATAGAAGACCTCACCGTGGATGGTGCAATAATCCGGTTTTAGAGCTAGAAATAGCAAGTTAAAATAAGGCTAGTCCGTGGGTCTTCGTTCG
>ENSG00000105173_15_3102.1527
CTGAGCTCATAGAAGACCTCACCGAGGCTTGCACGTTGAGTTTGTTTTAGAGCTAGAAATAGCAAGTTAAAATAAGGCTAGTCCGTGGGTCTTCGTTCG
>ENSG00000105173_23_3102.1545
CTGAGCTCATAGAAGACCTCACCGTCGGCACTGACCTCAGTACGTTTTAGAGCTAGAAATAGCAAGTTAAAATAAGGCTAGTCCGTGGGTCTTCGTTCG
>ENSG00000105173_4_0.129
CTGAGCTCATAGAAGACCTCACCGACCTACCTGGCTCCCACACGTTTTAGAGCTAGAAATAGCAAGTTAAAATAAGGCTAGTCCGTGGGTCTTCGTTCG
>ENSG00000105173_8_3102.1625
CTGAGCTCATAGAAGACCTCACCGGCGAGCAATTCTTCTGGATGTTTTAGAGCTAGAAATAGCAAGTTAAAATAAGGCTAGTCCGTGGGTCTTCGTTCG
>ENSG00000105173_20_3102.1543
CTGAGCTCATAGAAGACCTCACCGGACCTCAGTACAGGCAGCGGTTTTAGAGCTAGAAATAGCAAGTTAAAATAAGGCTAGTCCGTGGGTCTTCGTTCG
>ENSG00000105173_16_3102.1527
CTGAGCTCATAGAAGACCTCACCGGAGGCTTGCACGTTGAGTTGTTTTAGAGCTAGAAATAGCAAGTTAAAATAAGGCTAGTCCGTGGGTCTTCGTTCG
>ENSG00000105173_13_3102.1517
CTGAGCTCATAGAAGACCTCACCGGGTCATCATCTTCTTTGTCGTTTTAGAGCTAGAAATAGCAAGTTAAAATAAGGCTAGTCCGTGGGTCTTCGTTCG
>ENSG00000105173_14_3102.1524
CTGAGCTCATAGAAGACCTCACCGCGTTGAGTTTGGGTAAACCGTTTTAGAGCTAGAAATAGCAAGTTAAAATAAGGCTAGTCCGTGGGTCTTCGTTCG
>ENSG00000105173_40_9306.3032
CTGAGCTCATAGAAGACCTCACCGCAAACTGGTGCAACTTTGGGTTTTAGAGCTAGAAATAGCAAGTTAAAATAAGGCTAGTCCGTGGGTCTTCGTTCG
>ENSG00000105173_21_9306.3041
CTGAGCTCATAGAAGACCTCACCGTGACAGATGGAGCTTGTTCGTTTTAGAGCTAGAAATAGCAAGTTAAAATAAGGCTAGTCCGTGGGTCTTCGTTCG
>ENSG00000105173_23_9306.3061
CTGAGCTCATAGAAGACCTCACCGTGGGTTCCAGTGAATTTTCGTTTTAGAGCTAGAAATAGCAAGTTAAAATAAGGCTAGTCCGTGGGTCTTCGTTCG
>ENSG00000105173_5_0.45
CTGAGCTCATAGAAGACCTCACCGGTCTCTTTTGTACTCACAAGTTTTAGAGCTAGAAATAGCAAGTTAAAATAAGGCTAGTCCGTGGGTCTTCGTTCG
>ENSG00000105173_41_9306.3033
CTGAGCTCATAGAAGACCTCACCGACGCAAACTGGTGCAACTTGTTTTAGAGCTAGAAATAGCAAGTTAAAATAAGGCTAGTCCGTGGGTCTTCGTTCG
>ENSG00000105173_22_9306.3047
CTGAGCTCATAGAAGACCTCACCGGGAGATGAAATTCTCACCAGTTTTAGAGCTAGAAATAGCAAGTTAAAATAAGGCTAGTCCGTGGGTCTTCGTTCG
>ENSG00000105173_20_9306.3037
CTGAGCTCATAGAAGACCTCACCGAGTTTGCGTATGTGACAGAGTTTTAGAGCTAGAAATAGCAAGTTAAAATAAGGCTAGTCCGTGGGTCTTCGTTCG
>ENSG00000105173_12_3102.1516
CTGAGCTCATAGAAGACCTCACCGTCATCTTCTTTGTCAGGTGGTTTTAGAGCTAGAAATAGCAAGTTAAAATAAGGCTAGTCCGTGGGTCTTCGTTCG
>ENSG00000105173_22_3102.1543
CTGAGCTCATAGAAGACCTCACCGCTGACCTCAGTACAGGCAGGTTTTAGAGCTAGAAATAGCAAGTTAAAATAAGGCTAGTCCGTGGGTCTTCGTTCG
>ENSG00000105173_21_3102.1543
CTGAGCTCATAGAAGACCTCACCGTGACCTCAGTACAGGCAGCGTTTTAGAGCTAGAAATAGCAAGTTAAAATAAGGCTAGTCCGTGGGTCTTCGTTCG
>ENSG00000105173_18_3102.1538
CTGAGCTCATAGAAGACCTCACCGGCAGCGGGGAGCCTCTGGAGTTTTAGAGCTAGAAATAGCAAGTTAAAATAAGGCTAGTCCGTGGGTCTTCGTTCG
>ENSG00000105173_6_3102.1603
CTGAGCTCATAGAAGACCTCACCGAAGGAAAAGACATACTTAAGTTTTAGAGCTAGAAATAGCAAGTTAAAATAAGGCTAGTCCGTGGGTCTTCGTTCG
>ENSG00000105173_1_3102.1518
CTGAGCTCATAGAAGACCTCACCGGACAAAGAAGATGATGACCGTTTTAGAGCTAGAAATAGCAAGTTAAAATAAGGCTAGTCCGTGGGTCTTCGTTCG
>ENSG00000105173_5_3102.1603
CTGAGCTCATAGAAGACCTCACCGCAAGGAAAAGACATACTTAGTTTTAGAGCTAGAAATAGCAAGTTAAAATAAGGCTAGTCCGTGGGTCTTCGTTCG
>ENSG00000105173_0_3102.1518
CTGAGCTCATAGAAGACCTCACCGTGACAAAGAAGATGATGACGTTTTAGAGCTAGAAATAGCAAGTTAAAATAAGGCTAGTCCGTGGGTCTTCGTTCG
>ENSG00000105173_4_3102.1597
CTGAGCTCATAGAAGACCTCACCGTGGAAAATCATGTTAAACAGTTTTAGAGCTAGAAATAGCAAGTTAAAATAAGGCTAGTCCGTGGGTCTTCGTTCG
>ENSG00000155561_48_0.3194
CTGAGCTCATAGAAGACCTCACCGTGTTAGTGCGCCTCTAAGAGTTTTAGAGCTAGAAATAGCAAGTTAAAATAAGGCTAGTCCGTGGGTCTTCGTTCG
>ENSG00000155561_47_0.3185
CTGAGCTCATAGAAGACCTCACCGCGCCTTTGGCGGTAAATTCGTTTTAGAGCTAGAAATAGCAAGTTAAAATAAGGCTAGTCCGTGGGTCTTCGTTCG
>ENSG00000155561_45_0.3189
CTGAGCTCATAGAAGACCTCACCGAAGATGGCGACGCCTTTGGGTTTTAGAGCTAGAAATAGCAAGTTAAAATAAGGCTAGTCCGTGGGTCTTCGTTCG
>ENSG00000155561_13_0.3190
CTGAGCTCATAGAAGACCTCACCGTCTAAGATGGCGACGCCTTGTTTTAGAGCTAGAAATAGCAAGTTAAAATAAGGCTAGTCCGTGGGTCTTCGTTCG
>ENSG00000155561_168_45418.13134
CTGAGCTCATAGAAGACCTCACCGTTATGTCTTAGGCTATACCGTTTTAGAGCTAGAAATAGCAAGTTAAAATAAGGCTAGTCCGTGGGTCTTCGTTCG
>ENSG00000155561_11_68127.25814
CTGAGCTCATAGAAGACCTCACCGGTTCTAGCAAGACGGCGCTGTTTTAGAGCTAGAAATAGCAAGTTAAAATAAGGCTAGTCCGTGGGTCTTCGTTCG
>ENSG00000155561_75_45418.12896
CTGAGCTCATAGAAGACCTCACCGGCAGAAGAATTTGTACGTCGTTTTAGAGCTAGAAATAGCAAGTTAAAATAAGGCTAGTCCGTGGGTCTTCGTTCG
>ENSG00000155561_145_45418.17430
CTGAGCTCATAGAAGACCTCACCGCAAGTGAGTCCTCACTCGTGTTTTAGAGCTAGAAATAGCAAGTTAAAATAAGGCTAGTCCGTGGGTCTTCGTTCG
>ENSG00000155561_104_22709.10176
CTGAGCTCATAGAAGACCTCACCGGGCAAAAGGCCCGAGTCAAGTTTTAGAGCTAGAAATAGCAAGTTAAAATAAGGCTAGTCCGTGGGTCTTCGTTCG
>ENSG00000155561_25_22709.10181
CTGAGCTCATAGAAGACCTCACCGTGCCAGCTTATTAGTACTCGTTTTAGAGCTAGAAATAGCAAGTTAAAATAAGGCTAGTCCGTGGGTCTTCGTTCG
>ENSG00000155561_74_45418.12879
CTGAGCTCATAGAAGACCTCACCGTAAGTCAGAAACTAATGGCGTTTTAGAGCTAGAAATAGCAAGTTAAAATAAGGCTAGTCCGTGGGTCTTCGTTCG
>ENSG00000155561_106_22709.10182
CTGAGCTCATAGAAGACCTCACCGCACCAGAGTACTAATAAGCGTTTTAGAGCTAGAAATAGCAAGTTAAAATAAGGCTAGTCCGTGGGTCTTCGTTCG
>ENSG00000155561_46_0.3186
CTGAGCTCATAGAAGACCTCACCGACGCCTTTGGCGGTAAATTGTTTTAGAGCTAGAAATAGCAAGTTAAAATAAGGCTAGTCCGTGGGTCTTCGTTCG
>ENSG00000155561_80_45418.13135
CTGAGCTCATAGAAGACCTCACCGGGTATAGCCTAAGACATAAGTTTTAGAGCTAGAAATAGCAAGTTAAAATAAGGCTAGTCCGTGGGTCTTCGTTCG
>ENSG00000155561_167_45418.13131
CTGAGCTCATAGAAGACCTCACCGGGCTATACCTGGATCTTGTGTTTTAGAGCTAGAAATAGCAAGTTAAAATAAGGCTAGTCCGTGGGTCTTCGTTCG
>ENSG00000155561_79_45418.13128
CTGAGCTCATAGAAGACCTCACCGCTACAAACCTACAAGATCCGTTTTAGAGCTAGAAATAGCAAGTTAAAATAAGGCTAGTCCGTGGGTCTTCGTTCG
>ENSG00000155561_62_45418.17431
CTGAGCTCATAGAAGACCTCACCGGAGTGAGGACTCACTTGTAGTTTTAGAGCTAGAAATAGCAAGTTAAAATAAGGCTAGTCCGTGGGTCTTCGTTCG
>ENSG00000155561_24_22709.10172
CTGAGCTCATAGAAGACCTCACCGGAAGAATACCCATTGACTCGTTTTAGAGCTAGAAATAGCAAGTTAAAATAAGGCTAGTCCGTGGGTCTTCGTTCG
>ENSG00000155561_102_22709.10170
CTGAGCTCATAGAAGACCTCACCGAATGGGTATTCTTCACACCGTTTTAGAGCTAGAAATAGCAAGTTAAAATAAGGCTAGTCCGTGGGTCTTCGTTCG
>ENSG00000155561_166_45418.13117
CTGAGCTCATAGAAGACCTCACCGTTTCAATTCAAAGCCCAACGTTTTAGAGCTAGAAATAGCAAGTTAAAATAAGGCTAGTCCGTGGGTCTTCGTTCG
>ENSG00000155561_147_45418.17453
CTGAGCTCATAGAAGACCTCACCGTACCTGCTTCTAAGGTGTCGTTTTAGAGCTAGAAATAGCAAGTTAAAATAAGGCTAGTCCGTGGGTCTTCGTTCG
>ENSG00000155561_26_22709.10182
CTGAGCTCATAGAAGACCTCACCGCAGCTTATTAGTACTCTGGGTTTTAGAGCTAGAAATAGCAAGTTAAAATAAGGCTAGTCCGTGGGTCTTCGTTCG
>ENSG00000155561_78_68127.25808
CTGAGCTCATAGAAGACCTCACCGAGAACATATTTCTGAGCAGGTTTTAGAGCTAGAAATAGCAAGTTAAAATAAGGCTAGTCCGTGGGTCTTCGTTCG
>ENSG00000155561_12_68127.25816
CTGAGCTCATAGAAGACCTCACCGGCAAGACGGCGCTTGGTGAGTTTTAGAGCTAGAAATAGCAAGTTAAAATAAGGCTAGTCCGTGGGTCTTCGTTCG
>ENSG00000155561_163_45418.12873
CTGAGCTCATAGAAGACCTCACCGATACTCTGAAGTAACATGAGTTTTAGAGCTAGAAATAGCAAGTTAAAATAAGGCTAGTCCGTGGGTCTTCGTTCG
>ENSG00000155561_148_45418.17456
CTGAGCTCATAGAAGACCTCACCGCTCATTCTACCTGCTTCTAGTTTTAGAGCTAGAAATAGCAAGTTAAAATAAGGCTAGTCCGTGGGTCTTCGTTCG
>ENSG00000155561_77_68127.25801
CTGAGCTCATAGAAGACCTCACCGAGATTTTATCAACACCAGCGTTTTAGAGCTAGAAATAGCAAGTTAAAATAAGGCTAGTCCGTGGGTCTTCGTTCG
>ENSG00000155561_9_68127.25811
CTGAGCTCATAGAAGACCTCACCGGAAATATGTTCTAGCAAGAGTTTTAGAGCTAGAAATAGCAAGTTAAAATAAGGCTAGTCCGTGGGTCTTCGTTCG
>ENSG00000155561_146_45418.17450
CTGAGCTCATAGAAGACCTCACCGCTAAGGTGTCTGGTTCATCGTTTTAGAGCTAGAAATAGCAAGTTAAAATAAGGCTAGTCCGTGGGTCTTCGTTCG
>ENSG00000155561_22_22709.10164
CTGAGCTCATAGAAGACCTCACCGACTAAATGAAATAGAATCCGTTTTAGAGCTAGAAATAGCAAGTTAAAATAAGGCTAGTCCGTGGGTCTTCGTTCG
>ENSG00000136021_76_55941.13553
CTGAGCTCATAGAAGACCTCACCGTATGCAATTACTTACCGCAGTTTTAGAGCTAGAAATAGCAAGTTAAAATAAGGCTAGTCCGTGGGTCTTCGTTCG
>ENSG00000136021_75_55941.13553
CTGAGCTCATAGAAGACCTCACCGATGCAATTACTTACCGCAAGTTTTAGAGCTAGAAATAGCAAGTTAAAATAAGGCTAGTCCGTGGGTCTTCGTTCG
>ENSG00000136021_3_37294.10887
CTGAGCTCATAGAAGACCTCACCGAATGTTCTACTTATTGCTGGTTTTAGAGCTAGAAATAGCAAGTTAAAATAAGGCTAGTCCGTGGGTCTTCGTTCG
>ENSG00000136021_36_37294.10887
CTGAGCTCATAGAAGACCTCACCGTCAGCAATAAGTAGAACATGTTTTAGAGCTAGAAATAGCAAGTTAAAATAAGGCTAGTCCGTGGGTCTTCGTTCG
>ENSG00000136021_44_37294.11625
CTGAGCTCATAGAAGACCTCACCGTTCTTTATCTCATCAGGAGGTTTTAGAGCTAGAAATAGCAAGTTAAAATAAGGCTAGTCCGTGGGTCTTCGTTCG
>ENSG00000136021_43_37294.11623
CTGAGCTCATAGAAGACCTCACCGATCTCATCAGGAGGGGTTTGTTTTAGAGCTAGAAATAGCAAGTTAAAATAAGGCTAGTCCGTGGGTCTTCGTTCG
>ENSG00000136021_46_37294.11626
CTGAGCTCATAGAAGACCTCACCGTGTTCTTTATCTCATCAGGGTTTTAGAGCTAGAAATAGCAAGTTAAAATAAGGCTAGTCCGTGGGTCTTCGTTCG
>ENSG00000136021_52_37294.11650
CTGAGCTCATAGAAGACCTCACCGACAAATCAGATACTGTACCGTTTTAGAGCTAGAAATAGCAAGTTAAAATAAGGCTAGTCCGTGGGTCTTCGTTCG
>ENSG00000136021_45_37294.11626
CTGAGCTCATAGAAGACCTCACCGGTTCTTTATCTCATCAGGAGTTTTAGAGCTAGAAATAGCAAGTTAAAATAAGGCTAGTCCGTGGGTCTTCGTTCG
>ENSG00000136021_35_37294.10887
CTGAGCTCATAGAAGACCTCACCGCAGCAATAAGTAGAACATTGTTTTAGAGCTAGAAATAGCAAGTTAAAATAAGGCTAGTCCGTGGGTCTTCGTTCG
>ENSG00000136021_31_37294.10859
CTGAGCTCATAGAAGACCTCACCGTGCACAATGACACGCTGAAGTTTTAGAGCTAGAAATAGCAAGTTAAAATAAGGCTAGTCCGTGGGTCTTCGTTCG
>ENSG00000136021_32_37294.10870
CTGAGCTCATAGAAGACCTCACCGCAAATTCTGAAGTCAAACAGTTTTAGAGCTAGAAATAGCAAGTTAAAATAAGGCTAGTCCGTGGGTCTTCGTTCG
>ENSG00000136021_5_18647.2865
CTGAGCTCATAGAAGACCTCACCGTCATTGATTCTCTAAAACGGTTTTAGAGCTAGAAATAGCAAGTTAAAATAAGGCTAGTCCGTGGGTCTTCGTTCG
>ENSG00000136021_8_37294.11644
CTGAGCTCATAGAAGACCTCACCGGCTCCTTCCATTCAGATCCGTTTTAGAGCTAGAAATAGCAAGTTAAAATAAGGCTAGTCCGTGGGTCTTCGTTCG
>ENSG00000136021_51_37294.11646
CTGAGCTCATAGAAGACCTCACCGTACTGTACCTGGATCTGAAGTTTTAGAGCTAGAAATAGCAAGTTAAAATAAGGCTAGTCCGTGGGTCTTCGTTCG
>ENSG00000136021_41_37294.10918
CTGAGCTCATAGAAGACCTCACCGATCTATAACATACCTGGATGTTTTAGAGCTAGAAATAGCAAGTTAAAATAAGGCTAGTCCGTGGGTCTTCGTTCG
>ENSG00000136021_50_37294.11645
CTGAGCTCATAGAAGACCTCACCGGTACCTGGATCTGAATGGAGTTTTAGAGCTAGAAATAGCAAGTTAAAATAAGGCTAGTCCGTGGGTCTTCGTTCG
>ENSG00000136021_17_18647.2882
CTGAGCTCATAGAAGACCTCACCGGCTGGACAGTAAGAAGTCGGTTTTAGAGCTAGAAATAGCAAGTTAAAATAAGGCTAGTCCGTGGGTCTTCGTTCG
>ENSG00000136021_16_18647.2882
CTGAGCTCATAGAAGACCTCACCGCTGGACAGTAAGAAGTCGAGTTTTAGAGCTAGAAATAGCAAGTTAAAATAAGGCTAGTCCGTGGGTCTTCGTTCG
>ENSG00000136021_18_18647.2888
CTGAGCTCATAGAAGACCTCACCGGGATTCTTCTAAAGGATGCGTTTTAGAGCTAGAAATAGCAAGTTAAAATAAGGCTAGTCCGTGGGTCTTCGTTCG
>ENSG00000136021_29_55941.13548
CTGAGCTCATAGAAGACCTCACCGCTACAAACATCTTCCCTTGGTTTTAGAGCTAGAAATAGCAAGTTAAAATAAGGCTAGTCCGTGGGTCTTCGTTCG
>ENSG00000136021_4_37294.10903
CTGAGCTCATAGAAGACCTCACCGAATTAATTCTTCCTGAACTGTTTTAGAGCTAGAAATAGCAAGTTAAAATAAGGCTAGTCCGTGGGTCTTCGTTCG
>ENSG00000136021_7_18647.2889
CTGAGCTCATAGAAGACCTCACCGGCATCCTTTAGAAGAATCCGTTTTAGAGCTAGAAATAGCAAGTTAAAATAAGGCTAGTCCGTGGGTCTTCGTTCG
>ENSG00000136021_2_37294.10874
CTGAGCTCATAGAAGACCTCACCGGAATTTGTAAACCCTGACAGTTTTAGAGCTAGAAATAGCAAGTTAAAATAAGGCTAGTCCGTGGGTCTTCGTTCG
>ENSG00000136021_33_37294.10878
CTGAGCTCATAGAAGACCTCACCGAACAAAAGGTACCATGTCAGTTTTAGAGCTAGAAATAGCAAGTTAAAATAAGGCTAGTCCGTGGGTCTTCGTTCG
>ENSG00000136021_34_37294.10879
CTGAGCTCATAGAAGACCTCACCGAAACAAAAGGTACCATGTCGTTTTAGAGCTAGAAATAGCAAGTTAAAATAAGGCTAGTCCGTGGGTCTTCGTTCG
>ENSG00000136021_19_18647.2890
CTGAGCTCATAGAAGACCTCACCGTTTACCTGGATTCTTCTAAGTTTTAGAGCTAGAAATAGCAAGTTAAAATAAGGCTAGTCCGTGGGTCTTCGTTCG
>ENSG00000136021_39_37294.10910
CTGAGCTCATAGAAGACCTCACCGCTCCTGCTGCTTAAACACAGTTTTAGAGCTAGAAATAGCAAGTTAAAATAAGGCTAGTCCGTGGGTCTTCGTTCG
>ENSG00000136021_38_37294.10907
CTGAGCTCATAGAAGACCTCACCGTAAACACAGGGCCAAGTTCGTTTTAGAGCTAGAAATAGCAAGTTAAAATAAGGCTAGTCCGTGGGTCTTCGTTCG
>ENSG00000136021_40_37294.10911
CTGAGCTCATAGAAGACCTCACCGGCTCCTGCTGCTTAAACACGTTTTAGAGCTAGAAATAGCAAGTTAAAATAAGGCTAGTCCGTGGGTCTTCGTTCG
>ENSG00000182866_11_17462.6
CTGAGCTCATAGAAGACCTCACCGCCATTCCCTCAGGGACCATGTTTTAGAGCTAGAAATAGCAAGTTAAAATAAGGCTAGTCCGTGGGTCTTCGTTCG
>ENSG00000182866_17_17462.23
CTGAGCTCATAGAAGACCTCACCGATCCCATAGTCCCACTGGAGTTTTAGAGCTAGAAATAGCAAGTTAAAATAAGGCTAGTCCGTGGGTCTTCGTTCG
>ENSG00000182866_94_17462.153
CTGAGCTCATAGAAGACCTCACCGAGTGGGGAAGCCGGCGGATGTTTTAGAGCTAGAAATAGCAAGTTAAAATAAGGCTAGTCCGTGGGTCTTCGTTCG
>ENSG00000182866_26_17462.150
CTGAGCTCATAGAAGACCTCACCGTACGAAGGCTCCAATCCGCGTTTTAGAGCTAGAAATAGCAAGTTAAAATAAGGCTAGTCCGTGGGTCTTCGTTCG
>ENSG00000182866_21_17462.136
CTGAGCTCATAGAAGACCTCACCGCTCATCCGAAATGGCTCTGGTTTTAGAGCTAGAAATAGCAAGTTAAAATAAGGCTAGTCCGTGGGTCTTCGTTCG
>ENSG00000182866_92_17462.146
CTGAGCTCATAGAAGACCTCACCGAGCCTTCGTAGGTAACCAGGTTTTAGAGCTAGAAATAGCAAGTTAAAATAAGGCTAGTCCGTGGGTCTTCGTTCG
>ENSG00000182866_91_17462.146
CTGAGCTCATAGAAGACCTCACCGGCCTTCGTAGGTAACCAGTGTTTTAGAGCTAGAAATAGCAAGTTAAAATAAGGCTAGTCCGTGGGTCTTCGTTCG
>ENSG00000182866_25_17462.145
CTGAGCTCATAGAAGACCTCACCGACCCACTGGTTACCTACGAGTTTTAGAGCTAGAAATAGCAAGTTAAAATAAGGCTAGTCCGTGGGTCTTCGTTCG
>ENSG00000182866_93_17462.149
CTGAGCTCATAGAAGACCTCACCGGGCGGATTGGAGCCTTCGTGTTTTAGAGCTAGAAATAGCAAGTTAAAATAAGGCTAGTCCGTGGGTCTTCGTTCG
>ENSG00000182866_10_17462.6
CTGAGCTCATAGAAGACCTCACCGTCCATTCCCTCAGGGACCAGTTTTAGAGCTAGAAATAGCAAGTTAAAATAAGGCTAGTCCGTGGGTCTTCGTTCG
>ENSG00000182866_85_17462.25
CTGAGCTCATAGAAGACCTCACCGTTGCCATCCAGTGGGACTAGTTTTAGAGCTAGAAATAGCAAGTTAAAATAAGGCTAGTCCGTGGGTCTTCGTTCG
>ENSG00000182866_84_17462.24
CTGAGCTCATAGAAGACCTCACCGTGCCATCCAGTGGGACTATGTTTTAGAGCTAGAAATAGCAAGTTAAAATAAGGCTAGTCCGTGGGTCTTCGTTCG
>ENSG00000182866_16_17462.22
CTGAGCTCATAGAAGACCTCACCGCATTATCCCATAGTCCCACGTTTTAGAGCTAGAAATAGCAAGTTAAAATAAGGCTAGTCCGTGGGTCTTCGTTCG
>ENSG00000182866_22_17462.137
CTGAGCTCATAGAAGACCTCACCGCCGAAATGGCTCTGAGGTGGTTTTAGAGCTAGAAATAGCAAGTTAAAATAAGGCTAGTCCGTGGGTCTTCGTTCG
>ENSG00000182866_83_17462.22
CTGAGCTCATAGAAGACCTCACCGCAGTGGGACTATGGGATAAGTTTTAGAGCTAGAAATAGCAAGTTAAAATAAGGCTAGTCCGTGGGTCTTCGTTCG
>ENSG00000182866_20_17462.133
CTGAGCTCATAGAAGACCTCACCGCACAGCTGCTCATCCGAAAGTTTTAGAGCTAGAAATAGCAAGTTAAAATAAGGCTAGTCCGTGGGTCTTCGTTCG
>ENSG00000182866_19_17462.25
CTGAGCTCATAGAAGACCTCACCGTAGTCCCACTGGATGGCAAGTTTTAGAGCTAGAAATAGCAAGTTAAAATAAGGCTAGTCCGTGGGTCTTCGTTCG
>ENSG00000182866_3_17462.35
CTGAGCTCATAGAAGACCTCACCGGGTACTTTTGGAACTTTCCGTTTTAGAGCTAGAAATAGCAAGTTAAAATAAGGCTAGTCCGTGGGTCTTCGTTCG
>ENSG00000182866_1_17462.42
CTGAGCTCATAGAAGACCTCACCGCCCAGGATCTCACAATCTCGTTTTAGAGCTAGAAATAGCAAGTTAAAATAAGGCTAGTCCGTGGGTCTTCGTTCG
>ENSG00000182866_18_17462.25
CTGAGCTCATAGAAGACCTCACCGATAGTCCCACTGGATGGCAGTTTTAGAGCTAGAAATAGCAAGTTAAAATAAGGCTAGTCCGTGGGTCTTCGTTCG
>ENSG00000182866_81_17462.7
CTGAGCTCATAGAAGACCTCACCGTTCCATCCAGTCATCTTCCGTTTTAGAGCTAGAAATAGCAAGTTAAAATAAGGCTAGTCCGTGGGTCTTCGTTCG
>ENSG00000182866_15_17462.6
CTGAGCTCATAGAAGACCTCACCGCACCCGGAAGATGACTGGAGTTTTAGAGCTAGAAATAGCAAGTTAAAATAAGGCTAGTCCGTGGGTCTTCGTTCG
>ENSG00000182866_86_17462.27
CTGAGCTCATAGAAGACCTCACCGCCGTGCCCTTGCCATCCAGGTTTTAGAGCTAGAAATAGCAAGTTAAAATAAGGCTAGTCCGTGGGTCTTCGTTCG
>ENSG00000182866_82_17462.7
CTGAGCTCATAGAAGACCTCACCGTTTCCATCCAGTCATCTTCGTTTTAGAGCTAGAAATAGCAAGTTAAAATAAGGCTAGTCCGTGGGTCTTCGTTCG
>ENSG00000182866_4_17462.35
CTGAGCTCATAGAAGACCTCACCGGTACTTTTGGAACTTTCCAGTTTTAGAGCTAGAAATAGCAAGTTAAAATAAGGCTAGTCCGTGGGTCTTCGTTCG
>ENSG00000182866_0_17462.47
CTGAGCTCATAGAAGACCTCACCGGCTGGTGAATGGGGATCCCGTTTTAGAGCTAGAAATAGCAAGTTAAAATAAGGCTAGTCCGTGGGTCTTCGTTCG
>ENSG00000182866_78_17462.4
CTGAGCTCATAGAAGACCTCACCGCACAGCCCATGGTCCCTGAGTTTTAGAGCTAGAAATAGCAAGTTAAAATAAGGCTAGTCCGTGGGTCTTCGTTCG
>ENSG00000182866_77_17462.6
CTGAGCTCATAGAAGACCTCACCGCCCATGGTCCCTGAGGGAAGTTTTAGAGCTAGAAATAGCAAGTTAAAATAAGGCTAGTCCGTGGGTCTTCGTTCG
>ENSG00000182866_13_17462.1
CTGAGCTCATAGAAGACCTCACCGTGTGGCTGCAGCTCACACCGTTTTAGAGCTAGAAATAGCAAGTTAAAATAAGGCTAGTCCGTGGGTCTTCGTTCG
>ENSG00000182866_79_17462.4
CTGAGCTCATAGAAGACCTCACCGCCACAGCCCATGGTCCCTGGTTTTAGAGCTAGAAATAGCAAGTTAAAATAAGGCTAGTCCGTGGGTCTTCGTTCG
>ENSG00000067057_121_35694.7170
CTGAGCTCATAGAAGACCTCACCGCCCATCACCTCCAGAACGAGTTTTAGAGCTAGAAATAGCAAGTTAAAATAAGGCTAGTCCGTGGGTCTTCGTTCG
>ENSG00000067057_56_35694.7174
CTGAGCTCATAGAAGACCTCACCGGGTGATGGGACGACACTGTGTTTTAGAGCTAGAAATAGCAAGTTAAAATAAGGCTAGTCCGTGGGTCTTCGTTCG
>ENSG00000067057_53_35694.7169
CTGAGCTCATAGAAGACCTCACCGACCTTCGTTCTGGAGGTGAGTTTTAGAGCTAGAAATAGCAAGTTAAAATAAGGCTAGTCCGTGGGTCTTCGTTCG
>ENSG00000067057_16_0.412
CTGAGCTCATAGAAGACCTCACCGGCAGCGTTCATACCTGCAGGTTTTAGAGCTAGAAATAGCAAGTTAAAATAAGGCTAGTCCGTGGGTCTTCGTTCG
>ENSG00000067057_4_0.400
CTGAGCTCATAGAAGACCTCACCGGTGCGCATGGGTATCTACGGTTTTAGAGCTAGAAATAGCAAGTTAAAATAAGGCTAGTCCGTGGGTCTTCGTTCG
>ENSG00000067057_5_0.400
CTGAGCTCATAGAAGACCTCACCGTGCGCATGGGTATCTACGTGTTTTAGAGCTAGAAATAGCAAGTTAAAATAAGGCTAGTCCGTGGGTCTTCGTTCG
>ENSG00000067057_8_0.397
CTGAGCTCATAGAAGACCTCACCGGGTATCTACGTGGGGGCCAGTTTTAGAGCTAGAAATAGCAAGTTAAAATAAGGCTAGTCCGTGGGTCTTCGTTCG
>ENSG00000067057_6_0.400
CTGAGCTCATAGAAGACCTCACCGGCGCATGGGTATCTACGTGGTTTTAGAGCTAGAAATAGCAAGTTAAAATAAGGCTAGTCCGTGGGTCTTCGTTCG
>ENSG00000067057_9_0.391
CTGAGCTCATAGAAGACCTCACCGAAGGTGTACTTCATCTACGGTTTTAGAGCTAGAAATAGCAAGTTAAAATAAGGCTAGTCCGTGGGTCTTCGTTCG
>ENSG00000067057_18_0.392
CTGAGCTCATAGAAGACCTCACCGTCGTAGATGAAGTACACCTGTTTTAGAGCTAGAAATAGCAAGTTAAAATAAGGCTAGTCCGTGGGTCTTCGTTCG
>ENSG00000067057_70_53541.15421
CTGAGCTCATAGAAGACCTCACCGTAGCCACAGTAGCCGCCCAGTTTTAGAGCTAGAAATAGCAAGTTAAAATAAGGCTAGTCCGTGGGTCTTCGTTCG
>ENSG00000067057_72_53541.15437
CTGAGCTCATAGAAGACCTCACCGATGTATGCGGCATCAGCTCGTTTTAGAGCTAGAAATAGCAAGTTAAAATAAGGCTAGTCCGTGGGTCTTCGTTCG
>ENSG00000067057_66_53541.15416
CTGAGCTCATAGAAGACCTCACCGGTGTTCATCATCGAGACCAGTTTTAGAGCTAGAAATAGCAAGTTAAAATAAGGCTAGTCCGTGGGTCTTCGTTCG
>ENSG00000067057_54_35694.7170
CTGAGCTCATAGAAGACCTCACCGCCTTCGTTCTGGAGGTGATGTTTTAGAGCTAGAAATAGCAAGTTAAAATAAGGCTAGTCCGTGGGTCTTCGTTCG
>ENSG00000067057_55_35694.7174
CTGAGCTCATAGAAGACCTCACCGAGGTGATGGGACGACACTGGTTTTAGAGCTAGAAATAGCAAGTTAAAATAAGGCTAGTCCGTGGGTCTTCGTTCG
>ENSG00000067057_51_35694.7166
CTGAGCTCATAGAAGACCTCACCGCACCAGAGGACCTTCGTTCGTTTTAGAGCTAGAAATAGCAAGTTAAAATAAGGCTAGTCCGTGGGTCTTCGTTCG
>ENSG00000067057_52_35694.7167
CTGAGCTCATAGAAGACCTCACCGCAGAGGACCTTCGTTCTGGGTTTTAGAGCTAGAAATAGCAAGTTAAAATAAGGCTAGTCCGTGGGTCTTCGTTCG
>ENSG00000067057_119_35694.7166
CTGAGCTCATAGAAGACCTCACCGCAGAACGAAGGTCCTCTGGGTTTTAGAGCTAGAAATAGCAAGTTAAAATAAGGCTAGTCCGTGGGTCTTCGTTCG
>ENSG00000067057_7_0.399
CTGAGCTCATAGAAGACCTCACCGCGCATGGGTATCTACGTGGGTTTTAGAGCTAGAAATAGCAAGTTAAAATAAGGCTAGTCCGTGGGTCTTCGTTCG
>ENSG00000067057_68_53541.15417
CTGAGCTCATAGAAGACCTCACCGTCATCATCGAGACCATGGGGTTTTAGAGCTAGAAATAGCAAGTTAAAATAAGGCTAGTCCGTGGGTCTTCGTTCG
>ENSG00000067057_67_53541.15416
CTGAGCTCATAGAAGACCTCACCGTGTTCATCATCGAGACCATGTTTTAGAGCTAGAAATAGCAAGTTAAAATAAGGCTAGTCCGTGGGTCTTCGTTCG
>ENSG00000067057_17_0.402
CTGAGCTCATAGAAGACCTCACCGTAGATACCCATGCGCACCAGTTTTAGAGCTAGAAATAGCAAGTTAAAATAAGGCTAGTCCGTGGGTCTTCGTTCG
>ENSG00000067057_0_53541.15420
CTGAGCTCATAGAAGACCTCACCGAGACCATGGGCGGCTACTGGTTTTAGAGCTAGAAATAGCAAGTTAAAATAAGGCTAGTCCGTGGGTCTTCGTTCG
>ENSG00000067057_120_35694.7167
CTGAGCTCATAGAAGACCTCACCGCTCCAGAACGAAGGTCCTCGTTTTAGAGCTAGAAATAGCAAGTTAAAATAAGGCTAGTCCGTGGGTCTTCGTTCG
>ENSG00000067057_57_35694.7178
CTGAGCTCATAGAAGACCTCACCGCACTGTGGGTACGTACCTGGTTTTAGAGCTAGAAATAGCAAGTTAAAATAAGGCTAGTCCGTGGGTCTTCGTTCG
>ENSG00000067057_5_53541.15427
CTGAGCTCATAGAAGACCTCACCGGCTACCTGGCCAACATGGGGTTTTAGAGCTAGAAATAGCAAGTTAAAATAAGGCTAGTCCGTGGGTCTTCGTTCG
>ENSG00000067057_15_0.414
CTGAGCTCATAGAAGACCTCACCGTCATACCTGCAGTGGAAACGTTTTAGAGCTAGAAATAGCAAGTTAAAATAAGGCTAGTCCGTGGGTCTTCGTTCG
>ENSG00000067057_118_35694.7165
CTGAGCTCATAGAAGACCTCACCGACGAAGGTCCTCTGGTGGCGTTTTAGAGCTAGAAATAGCAAGTTAAAATAAGGCTAGTCCGTGGGTCTTCGTTCG
>ENSG00000067057_6_53541.15427
CTGAGCTCATAGAAGACCTCACCGCTACCTGGCCAACATGGGGGTTTTAGAGCTAGAAATAGCAAGTTAAAATAAGGCTAGTCCGTGGGTCTTCGTTCG
>ENSG00000067057_50_35694.7162
CTGAGCTCATAGAAGACCTCACCGTTTCTCTTCCAGCCACCAGGTTTTAGAGCTAGAAATAGCAAGTTAAAATAAGGCTAGTCCGTGGGTCTTCGTTCG
>ENSG00000173166_55_70538.1366
CTGAGCTCATAGAAGACCTCACCGCTTCGCCAGGAAACAAACAGTTTTAGAGCTAGAAATAGCAAGTTAAAATAAGGCTAGTCCGTGGGTCTTCGTTCG
>ENSG00000173166_56_70538.1362
CTGAGCTCATAGAAGACCTCACCGAAAAGATCTCCTCTTCGCCGTTTTAGAGCTAGAAATAGCAAGTTAAAATAAGGCTAGTCCGTGGGTCTTCGTTCG
>ENSG00000173166_57_70538.1352
CTGAGCTCATAGAAGACCTCACCGTTGGATTCTGACAAGCCCAGTTTTAGAGCTAGAAATAGCAAGTTAAAATAAGGCTAGTCCGTGGGTCTTCGTTCG
>ENSG00000173166_15_70538.1837
CTGAGCTCATAGAAGACCTCACCGTGTGCAGTGACGTCGTCCAGTTTTAGAGCTAGAAATAGCAAGTTAAAATAAGGCTAGTCCGTGGGTCTTCGTTCG
>ENSG00000173166_21_70538.1807
CTGAGCTCATAGAAGACCTCACCGTCAATGTATGTCGGCTAACGTTTTAGAGCTAGAAATAGCAAGTTAAAATAAGGCTAGTCCGTGGGTCTTCGTTCG
>ENSG00000173166_16_70538.1834
CTGAGCTCATAGAAGACCTCACCGACGTCGTCCAAGGAGTAGCGTTTTAGAGCTAGAAATAGCAAGTTAAAATAAGGCTAGTCCGTGGGTCTTCGTTCG
>ENSG00000173166_20_70538.1810
CTGAGCTCATAGAAGACCTCACCGGCCATGTTTCAATGTATGTGTTTTAGAGCTAGAAATAGCAAGTTAAAATAAGGCTAGTCCGTGGGTCTTCGTTCG
>ENSG00000173166_62_70538.23
CTGAGCTCATAGAAGACCTCACCGGACAAGGAAGATCAGGACCGTTTTAGAGCTAGAAATAGCAAGTTAAAATAAGGCTAGTCCGTGGGTCTTCGTTCG
>ENSG00000173166_49_70538.1769
CTGAGCTCATAGAAGACCTCACCGGTGGATCTGGATGCCTTGAGTTTTAGAGCTAGAAATAGCAAGTTAAAATAAGGCTAGTCCGTGGGTCTTCGTTCG
>ENSG00000173166_40_70538.1846
CTGAGCTCATAGAAGACCTCACCGGAACAGGCCTCTTTGAGTAGTTTTAGAGCTAGAAATAGCAAGTTAAAATAAGGCTAGTCCGTGGGTCTTCGTTCG
>ENSG00000173166_58_70538.39
CTGAGCTCATAGAAGACCTCACCGGAACTAGACAAACTCACTCGTTTTAGAGCTAGAAATAGCAAGTTAAAATAAGGCTAGTCCGTGGGTCTTCGTTCG
>ENSG00000173166_48_70538.1777
CTGAGCTCATAGAAGACCTCACCGGATCTTTGCTCTATAGAGCGTTTTAGAGCTAGAAATAGCAAGTTAAAATAAGGCTAGTCCGTGGGTCTTCGTTCG
>ENSG00000173166_41_70538.1841
CTGAGCTCATAGAAGACCTCACCGGTCACTGCACAGTTAGAACGTTTTAGAGCTAGAAATAGCAAGTTAAAATAAGGCTAGTCCGTGGGTCTTCGTTCG
>ENSG00000173166_61_70538.28
CTGAGCTCATAGAAGACCTCACCGAGGACCTGGACAAAATGTTGTTTTAGAGCTAGAAATAGCAAGTTAAAATAAGGCTAGTCCGTGGGTCTTCGTTCG
>ENSG00000173166_23_70538.1365
CTGAGCTCATAGAAGACCTCACCGTGTTTGTTTCCTGGCGAAGGTTTTAGAGCTAGAAATAGCAAGTTAAAATAAGGCTAGTCCGTGGGTCTTCGTTCG
>ENSG00000173166_54_70538.1379
CTGAGCTCATAGAAGACCTCACCGTCTCCATATACAACTTGAAGTTTTAGAGCTAGAAATAGCAAGTTAAAATAAGGCTAGTCCGTGGGTCTTCGTTCG
>ENSG00000173166_22_70538.1381
CTGAGCTCATAGAAGACCTCACCGTTACCATTCAAGTTGTATAGTTTTAGAGCTAGAAATAGCAAGTTAAAATAAGGCTAGTCCGTGGGTCTTCGTTCG
>ENSG00000173166_50_70538.1765
CTGAGCTCATAGAAGACCTCACCGCAGGGAGAGACTGTGGATCGTTTTAGAGCTAGAAATAGCAAGTTAAAATAAGGCTAGTCCGTGGGTCTTCGTTCG
>ENSG00000173166_60_70538.30
CTGAGCTCATAGAAGACCTCACCGGGACAAAATGTTTGGAGCCGTTTTAGAGCTAGAAATAGCAAGTTAAAATAAGGCTAGTCCGTGGGTCTTCGTTCG
>ENSG00000173166_24_70538.36
CTGAGCTCATAGAAGACCTCACCGTTGTCTAGTTCTCCAAGCCGTTTTAGAGCTAGAAATAGCAAGTTAAAATAAGGCTAGTCCGTGGGTCTTCGTTCG
>ENSG00000173166_102_0.30876
CTGAGCTCATAGAAGACCTCACCGAAAAAACTAACCTGGATTCGTTTTAGAGCTAGAAATAGCAAGTTAAAATAAGGCTAGTCCGTGGGTCTTCGTTCG
>ENSG00000173166_25_70538.29
CTGAGCTCATAGAAGACCTCACCGGGCTCCAAACATTTTGTCCGTTTTAGAGCTAGAAATAGCAAGTTAAAATAAGGCTAGTCCGTGGGTCTTCGTTCG
>ENSG00000173166_52_70538.1759
CTGAGCTCATAGAAGACCTCACCGTTGCAGAAGCTCTGAATCAGTTTTAGAGCTAGAAATAGCAAGTTAAAATAAGGCTAGTCCGTGGGTCTTCGTTCG
>ENSG00000173166_59_70538.32
CTGAGCTCATAGAAGACCTCACCGAAATGTTTGGAGCCTGGCTGTTTTAGAGCTAGAAATAGCAAGTTAAAATAAGGCTAGTCCGTGGGTCTTCGTTCG
>ENSG00000173166_53_70538.1759
CTGAGCTCATAGAAGACCTCACCGATTGCAGAAGCTCTGAATCGTTTTAGAGCTAGAAATAGCAAGTTAAAATAAGGCTAGTCCGTGGGTCTTCGTTCG
>ENSG00000173166_51_70538.1763
CTGAGCTCATAGAAGACCTCACCGCTGAATCAGGGAGAGACTGGTTTTAGAGCTAGAAATAGCAAGTTAAAATAAGGCTAGTCCGTGGGTCTTCGTTCG
>ENSG00000173166_34_0.30887
CTGAGCTCATAGAAGACCTCACCGTTCAGAATCAGATGAATGGGTTTTAGAGCTAGAAATAGCAAGTTAAAATAAGGCTAGTCCGTGGGTCTTCGTTCG
>ENSG00000173166_64_70538.0
CTGAGCTCATAGAAGACCTCACCGCAAATGTCTGTATTTCAGAGTTTTAGAGCTAGAAATAGCAAGTTAAAATAAGGCTAGTCCGTGGGTCTTCGTTCG
>ENSG00000173166_100_0.30888
CTGAGCTCATAGAAGACCTCACCGTCCATTCATCTGATTCTGAGTTTTAGAGCTAGAAATAGCAAGTTAAAATAAGGCTAGTCCGTGGGTCTTCGTTCG
>ENSG00000173166_101_0.30879
CTGAGCTCATAGAAGACCTCACCGCTGGATTCTGGCTATAAAAGTTTTAGAGCTAGAAATAGCAAGTTAAAATAAGGCTAGTCCGTGGGTCTTCGTTCG
>ENSG00000119121_0_124200.9692
CTGAGCTCATAGAAGACCTCACCGTCAAATACTCCTTTAATCCGTTTTAGAGCTAGAAATAGCAAGTTAAAATAAGGCTAGTCCGTGGGTCTTCGTTCG
>ENSG00000119121_32_82800.17924
CTGAGCTCATAGAAGACCTCACCGGGTTCTCAATGACACCCCAGTTTTAGAGCTAGAAATAGCAAGTTAAAATAAGGCTAGTCCGTGGGTCTTCGTTCG
>ENSG00000119121_42_82800.15212
CTGAGCTCATAGAAGACCTCACCGTTAGCAAACCTTGGCATGAGTTTTAGAGCTAGAAATAGCAAGTTAAAATAAGGCTAGTCCGTGGGTCTTCGTTCG
>ENSG00000119121_41_82800.15215
CTGAGCTCATAGAAGACCTCACCGTTGGGTTATTAGCAAACCTGTTTTAGAGCTAGAAATAGCAAGTTAAAATAAGGCTAGTCCGTGGGTCTTCGTTCG
>ENSG00000119121_127_82800.15167
CTGAGCTCATAGAAGACCTCACCGTGCTGGGATAGATTATTCCGTTTTAGAGCTAGAAATAGCAAGTTAAAATAAGGCTAGTCCGTGGGTCTTCGTTCG
>ENSG00000119121_129_82800.15161
CTGAGCTCATAGAAGACCTCACCGGACTGATTGGAGACCATGCGTTTTAGAGCTAGAAATAGCAAGTTAAAATAAGGCTAGTCCGTGGGTCTTCGTTCG
>ENSG00000119121_123_82800.15201
CTGAGCTCATAGAAGACCTCACCGGCACGATTAATTTCCAAGAGTTTTAGAGCTAGAAATAGCAAGTTAAAATAAGGCTAGTCCGTGGGTCTTCGTTCG
>ENSG00000119121_130_82800.15157
CTGAGCTCATAGAAGACCTCACCGGTTACTGTGGCCGACTGATGTTTTAGAGCTAGAAATAGCAAGTTAAAATAAGGCTAGTCCGTGGGTCTTCGTTCG
>ENSG00000119121_124_82800.15194
CTGAGCTCATAGAAGACCTCACCGAAAGCCCAACAGATACTTTGTTTTAGAGCTAGAAATAGCAAGTTAAAATAAGGCTAGTCCGTGGGTCTTCGTTCG
>ENSG00000119121_8_124200.10758
CTGAGCTCATAGAAGACCTCACCGGTCTTACCTGATTAAATTCGTTTTAGAGCTAGAAATAGCAAGTTAAAATAAGGCTAGTCCGTGGGTCTTCGTTCG
>ENSG00000119121_48_82800.15166
CTGAGCTCATAGAAGACCTCACCGGGAATAATCTATCCCAGCAGTTTTAGAGCTAGAAATAGCAAGTTAAAATAAGGCTAGTCCGTGGGTCTTCGTTCG
>ENSG00000119121_49_82800.15161
CTGAGCTCATAGAAGACCTCACCGAGCATGGTCTCCAATCAGTGTTTTAGAGCTAGAAATAGCAAGTTAAAATAAGGCTAGTCCGTGGGTCTTCGTTCG
>ENSG00000119121_10_124200.10752
CTGAGCTCATAGAAGACCTCACCGTCTGGCAGACTTGGCATACGTTTTAGAGCTAGAAATAGCAAGTTAAAATAAGGCTAGTCCGTGGGTCTTCGTTCG
>ENSG00000119121_106_82800.17919
CTGAGCTCATAGAAGACCTCACCGCAGTTGGAATCCCTCCTTGGTTTTAGAGCTAGAAATAGCAAGTTAAAATAAGGCTAGTCCGTGGGTCTTCGTTCG
>ENSG00000119121_33_82800.17923
CTGAGCTCATAGAAGACCTCACCGTCTCAATGACACCCCAAGGGTTTTAGAGCTAGAAATAGCAAGTTAAAATAAGGCTAGTCCGTGGGTCTTCGTTCG
>ENSG00000119121_128_82800.15162
CTGAGCTCATAGAAGACCTCACCGACTGATTGGAGACCATGCTGTTTTAGAGCTAGAAATAGCAAGTTAAAATAAGGCTAGTCCGTGGGTCTTCGTTCG
>ENSG00000119121_45_82800.15196
CTGAGCTCATAGAAGACCTCACCGCGTGCCAAAAGTATCTGTTGTTTTAGAGCTAGAAATAGCAAGTTAAAATAAGGCTAGTCCGTGGGTCTTCGTTCG
>ENSG00000119121_105_82800.17929
CTGAGCTCATAGAAGACCTCACCGAGAACCAGAGAGACCTTATGTTTTAGAGCTAGAAATAGCAAGTTAAAATAAGGCTAGTCCGTGGGTCTTCGTTCG
>ENSG00000119121_11_124200.9708
CTGAGCTCATAGAAGACCTCACCGCAGCTCAAAAAATCCTCACGTTTTAGAGCTAGAAATAGCAAGTTAAAATAAGGCTAGTCCGTGGGTCTTCGTTCG
>ENSG00000119121_1_124200.9689
CTGAGCTCATAGAAGACCTCACCGTCCTTTAATCCAGGATTTCGTTTTAGAGCTAGAAATAGCAAGTTAAAATAAGGCTAGTCCGTGGGTCTTCGTTCG
>ENSG00000119121_108_82800.17918
CTGAGCTCATAGAAGACCTCACCGGACAGTTGGAATCCCTCCTGTTTTAGAGCTAGAAATAGCAAGTTAAAATAAGGCTAGTCCGTGGGTCTTCGTTCG
>ENSG00000119121_13_124200.10755
CTGAGCTCATAGAAGACCTCACCGAGTCTGCCAGAATTTAATCGTTTTAGAGCTAGAAATAGCAAGTTAAAATAAGGCTAGTCCGTGGGTCTTCGTTCG
>ENSG00000119121_107_82800.17919
CTGAGCTCATAGAAGACCTCACCGACAGTTGGAATCCCTCCTTGTTTTAGAGCTAGAAATAGCAAGTTAAAATAAGGCTAGTCCGTGGGTCTTCGTTCG
>ENSG00000119121_31_82800.17931
CTGAGCTCATAGAAGACCTCACCGTTTTCCAATAAGGTCTCTCGTTTTAGAGCTAGAAATAGCAAGTTAAAATAAGGCTAGTCCGTGGGTCTTCGTTCG
>ENSG00000119121_9_124200.10755
CTGAGCTCATAGAAGACCTCACCGGATTAAATTCTGGCAGACTGTTTTAGAGCTAGAAATAGCAAGTTAAAATAAGGCTAGTCCGTGGGTCTTCGTTCG
>ENSG00000119121_34_82800.17923
CTGAGCTCATAGAAGACCTCACCGCTCAATGACACCCCAAGGAGTTTTAGAGCTAGAAATAGCAAGTTAAAATAAGGCTAGTCCGTGGGTCTTCGTTCG
>ENSG00000119121_109_82800.17911
CTGAGCTCATAGAAGACCTCACCGTCATTCCTTGAGAAAAATCGTTTTAGAGCTAGAAATAGCAAGTTAAAATAAGGCTAGTCCGTGGGTCTTCGTTCG
>ENSG00000119121_2_124200.9689
CTGAGCTCATAGAAGACCTCACCGCCTTTAATCCAGGATTTCTGTTTTAGAGCTAGAAATAGCAAGTTAAAATAAGGCTAGTCCGTGGGTCTTCGTTCG
>ENSG00000119121_12_124200.9689
CTGAGCTCATAGAAGACCTCACCGCCCAGAAATCCTGGATTAAGTTTTAGAGCTAGAAATAGCAAGTTAAAATAAGGCTAGTCCGTGGGTCTTCGTTCG
>ENSG00000119121_7_124200.18
CTGAGCTCATAGAAGACCTCACCGTCTTTCATCTTTGATTTGCGTTTTAGAGCTAGAAATAGCAAGTTAAAATAAGGCTAGTCCGTGGGTCTTCGTTCG
>ENSG00000167524_37_4677.186
CTGAGCTCATAGAAGACCTCACCGTCTTCCAGATCTGACCTGAGTTTTAGAGCTAGAAATAGCAAGTTAAAATAAGGCTAGTCCGTGGGTCTTCGTTCG
>ENSG00000167524_82_4677.184
CTGAGCTCATAGAAGACCTCACCGGGAACCATCAGGTCAGATCGTTTTAGAGCTAGAAATAGCAAGTTAAAATAAGGCTAGTCCGTGGGTCTTCGTTCG
>ENSG00000167524_25_4677.235
CTGAGCTCATAGAAGACCTCACCGGCCCCCTAATGGGCCTAATGTTTTAGAGCTAGAAATAGCAAGTTAAAATAAGGCTAGTCCGTGGGTCTTCGTTCG
>ENSG00000167524_67_4677.235
CTGAGCTCATAGAAGACCTCACCGTCCCATTAGGCCCATTAGGGTTTTAGAGCTAGAAATAGCAAGTTAAAATAAGGCTAGTCCGTGGGTCTTCGTTCG
>ENSG00000167524_68_4677.234
CTGAGCTCATAGAAGACCTCACCGTTCCCATTAGGCCCATTAGGTTTTAGAGCTAGAAATAGCAAGTTAAAATAAGGCTAGTCCGTGGGTCTTCGTTCG
>ENSG00000167524_69_4677.234
CTGAGCTCATAGAAGACCTCACCGTTTCCCATTAGGCCCATTAGTTTTAGAGCTAGAAATAGCAAGTTAAAATAAGGCTAGTCCGTGGGTCTTCGTTCG
>ENSG00000167524_23_4677.238
CTGAGCTCATAGAAGACCTCACCGGCTGCTGCTGCCCCCTAATGTTTTAGAGCTAGAAATAGCAAGTTAAAATAAGGCTAGTCCGTGGGTCTTCGTTCG
>ENSG00000167524_30_4677.211
CTGAGCTCATAGAAGACCTCACCGGAGGCTTCTCTACCAGTACGTTTTAGAGCTAGAAATAGCAAGTTAAAATAAGGCTAGTCCGTGGGTCTTCGTTCG
>ENSG00000167524_34_4677.207
CTGAGCTCATAGAAGACCTCACCGCAGTACTGGGGCTGGCTTTGTTTTAGAGCTAGAAATAGCAAGTTAAAATAAGGCTAGTCCGTGGGTCTTCGTTCG
>ENSG00000167524_26_4677.232
CTGAGCTCATAGAAGACCTCACCGTGGGCCTAATGGGAAACTCGTTTTAGAGCTAGAAATAGCAAGTTAAAATAAGGCTAGTCCGTGGGTCTTCGTTCG
>ENSG00000167524_3_4677.28
CTGAGCTCATAGAAGACCTCACCGCCCACAGCCTACCTTGTGAGTTTTAGAGCTAGAAATAGCAAGTTAAAATAAGGCTAGTCCGTGGGTCTTCGTTCG
>ENSG00000167524_76_4677.192
CTGAGCTCATAGAAGACCTCACCGAGAACTCTGGGAACTACGGGTTTTAGAGCTAGAAATAGCAAGTTAAAATAAGGCTAGTCCGTGGGTCTTCGTTCG
>ENSG00000167524_78_4677.191
CTGAGCTCATAGAAGACCTCACCGGAAGAACTCTGGGAACTACGTTTTAGAGCTAGAAATAGCAAGTTAAAATAAGGCTAGTCCGTGGGTCTTCGTTCG
>ENSG00000167524_73_4677.207
CTGAGCTCATAGAAGACCTCACCGCTAAAGCCAGCCCCAGTACGTTTTAGAGCTAGAAATAGCAAGTTAAAATAAGGCTAGTCCGTGGGTCTTCGTTCG
>ENSG00000167524_24_4677.236
CTGAGCTCATAGAAGACCTCACCGTGCCCCCTAATGGGCCTAAGTTTTAGAGCTAGAAATAGCAAGTTAAAATAAGGCTAGTCCGTGGGTCTTCGTTCG
>ENSG00000167524_81_4677.188
CTGAGCTCATAGAAGACCTCACCGGTCAGATCTGGAAGAACTCGTTTTAGAGCTAGAAATAGCAAGTTAAAATAAGGCTAGTCCGTGGGTCTTCGTTCG
>ENSG00000167524_28_4677.219
CTGAGCTCATAGAAGACCTCACCGACTGAGGCACTGGCCACTCGTTTTAGAGCTAGAAATAGCAAGTTAAAATAAGGCTAGTCCGTGGGTCTTCGTTCG
>ENSG00000167524_79_4677.191
CTGAGCTCATAGAAGACCTCACCGGGAAGAACTCTGGGAACTAGTTTTAGAGCTAGAAATAGCAAGTTAAAATAAGGCTAGTCCGTGGGTCTTCGTTCG
>ENSG00000167524_22_4677.239
CTGAGCTCATAGAAGACCTCACCGAGCTGCTGCTGCCCCCTAAGTTTTAGAGCTAGAAATAGCAAGTTAAAATAAGGCTAGTCCGTGGGTCTTCGTTCG
>ENSG00000167524_77_4677.191
CTGAGCTCATAGAAGACCTCACCGAAGAACTCTGGGAACTACGGTTTTAGAGCTAGAAATAGCAAGTTAAAATAAGGCTAGTCCGTGGGTCTTCGTTCG
>ENSG00000167524_33_4677.209
CTGAGCTCATAGAAGACCTCACCGTCTCTACCAGTACTGGGGCGTTTTAGAGCTAGAAATAGCAAGTTAAAATAAGGCTAGTCCGTGGGTCTTCGTTCG
>ENSG00000167524_36_4677.200
CTGAGCTCATAGAAGACCTCACCGGGATTCCTGGTGCAGATAGGTTTTAGAGCTAGAAATAGCAAGTTAAAATAAGGCTAGTCCGTGGGTCTTCGTTCG
>ENSG00000167524_35_4677.207
CTGAGCTCATAGAAGACCTCACCGAGTACTGGGGCTGGCTTTAGTTTTAGAGCTAGAAATAGCAAGTTAAAATAAGGCTAGTCCGTGGGTCTTCGTTCG
>ENSG00000167524_71_4677.231
CTGAGCTCATAGAAGACCTCACCGTCTACCAGAGTTTCCCATTGTTTTAGAGCTAGAAATAGCAAGTTAAAATAAGGCTAGTCCGTGGGTCTTCGTTCG
>ENSG00000167524_80_4677.188
CTGAGCTCATAGAAGACCTCACCGTCAGATCTGGAAGAACTCTGTTTTAGAGCTAGAAATAGCAAGTTAAAATAAGGCTAGTCCGTGGGTCTTCGTTCG
>ENSG00000167524_5_4677.24
CTGAGCTCATAGAAGACCTCACCGTTGTGAGGGACAGCCACCCGTTTTAGAGCTAGAAATAGCAAGTTAAAATAAGGCTAGTCCGTGGGTCTTCGTTCG
>ENSG00000167524_2_4677.29
CTGAGCTCATAGAAGACCTCACCGCCCCACAGCCTACCTTGTGGTTTTAGAGCTAGAAATAGCAAGTTAAAATAAGGCTAGTCCGTGGGTCTTCGTTCG
>ENSG00000167524_32_4677.211
CTGAGCTCATAGAAGACCTCACCGGGCTTCTCTACCAGTACTGGTTTTAGAGCTAGAAATAGCAAGTTAAAATAAGGCTAGTCCGTGGGTCTTCGTTCG
>ENSG00000167524_66_4677.244
CTGAGCTCATAGAAGACCTCACCGGCAGCTGAAGGTAAGTCAGGTTTTAGAGCTAGAAATAGCAAGTTAAAATAAGGCTAGTCCGTGGGTCTTCGTTCG
>ENSG00000167524_75_4677.198
CTGAGCTCATAGAAGACCTCACCGGGGCACCACTATCTGCACCGTTTTAGAGCTAGAAATAGCAAGTTAAAATAAGGCTAGTCCGTGGGTCTTCGTTCG
>ENSG00000105327_18_0.3252
CTGAGCTCATAGAAGACCTCACCGCTAATTGGGCTCCATCTCGGTTTTAGAGCTAGAAATAGCAAGTTAAAATAAGGCTAGTCCGTGGGTCTTCGTTCG
>ENSG00000105327_19_0.3252
CTGAGCTCATAGAAGACCTCACCGTAATTGGGCTCCATCTCGGGTTTTAGAGCTAGAAATAGCAAGTTAAAATAAGGCTAGTCCGTGGGTCTTCGTTCG
>ENSG00000105327_16_0.3253
CTGAGCTCATAGAAGACCTCACCGACCTAATTGGGCTCCATCTGTTTTAGAGCTAGAAATAGCAAGTTAAAATAAGGCTAGTCCGTGGGTCTTCGTTCG
>ENSG00000105327_15_0.3256
CTGAGCTCATAGAAGACCTCACCGCGGGTGCAGGCACCTAATTGTTTTAGAGCTAGAAATAGCAAGTTAAAATAAGGCTAGTCCGTGGGTCTTCGTTCG
>ENSG00000105327_6_0.3290
CTGAGCTCATAGAAGACCTCACCGGGGAGTCCAGTATGCTACAGTTTTAGAGCTAGAAATAGCAAGTTAAAATAAGGCTAGTCCGTGGGTCTTCGTTCG
>ENSG00000105327_26_0.3288
CTGAGCTCATAGAAGACCTCACCGTCTGCACCATGTAGCATACGTTTTAGAGCTAGAAATAGCAAGTTAAAATAAGGCTAGTCCGTGGGTCTTCGTTCG
>ENSG00000105327_13_0.3263
CTGAGCTCATAGAAGACCTCACCGGTCCCTGACGTCCACCGGGGTTTTAGAGCTAGAAATAGCAAGTTAAAATAAGGCTAGTCCGTGGGTCTTCGTTCG
>ENSG00000105327_11_0.3264
CTGAGCTCATAGAAGACCTCACCGCCGAGTCCCTGACGTCCACGTTTTAGAGCTAGAAATAGCAAGTTAAAATAAGGCTAGTCCGTGGGTCTTCGTTCG
>ENSG00000105327_4_8955.321
CTGAGCTCATAGAAGACCTCACCGTGGCAGGGGACCCACGTCGGTTTTAGAGCTAGAAATAGCAAGTTAAAATAAGGCTAGTCCGTGGGTCTTCGTTCG
>ENSG00000105327_14_0.3257
CTGAGCTCATAGAAGACCTCACCGGCGGGTGCAGGCACCTAATGTTTTAGAGCTAGAAATAGCAAGTTAAAATAAGGCTAGTCCGTGGGTCTTCGTTCG
>ENSG00000105327_30_0.3265
CTGAGCTCATAGAAGACCTCACCGGTGGACGTCAGGGACTCGGGTTTTAGAGCTAGAAATAGCAAGTTAAAATAAGGCTAGTCCGTGGGTCTTCGTTCG
>ENSG00000105327_10_8955.333
CTGAGCTCATAGAAGACCTCACCGACCTGGCATGGACATGCCTGTTTTAGAGCTAGAAATAGCAAGTTAAAATAAGGCTAGTCCGTGGGTCTTCGTTCG
>ENSG00000105327_24_0.3234
CTGAGCTCATAGAAGACCTCACCGGTCCTGTACAATCTCATCAGTTTTAGAGCTAGAAATAGCAAGTTAAAATAAGGCTAGTCCGTGGGTCTTCGTTCG
>ENSG00000105327_3_0.3231
CTGAGCTCATAGAAGACCTCACCGGATTGTACAGGACCCTCCAGTTTTAGAGCTAGAAATAGCAAGTTAAAATAAGGCTAGTCCGTGGGTCTTCGTTCG
>ENSG00000105327_33_0.3264
CTGAGCTCATAGAAGACCTCACCGCCGGTGGACGTCAGGGACTGTTTTAGAGCTAGAAATAGCAAGTTAAAATAAGGCTAGTCCGTGGGTCTTCGTTCG
>ENSG00000105327_2_8955.316
CTGAGCTCATAGAAGACCTCACCGACTCACCACAAATCTGGCAGTTTTAGAGCTAGAAATAGCAAGTTAAAATAAGGCTAGTCCGTGGGTCTTCGTTCG
>ENSG00000105327_34_0.3258
CTGAGCTCATAGAAGACCTCACCGTTAGGTGCCTGCACCCGCCGTTTTAGAGCTAGAAATAGCAAGTTAAAATAAGGCTAGTCCGTGGGTCTTCGTTCG
>ENSG00000105327_35_0.3252
CTGAGCTCATAGAAGACCTCACCGCCCGAGATGGAGCCCAATTGTTTTAGAGCTAGAAATAGCAAGTTAAAATAAGGCTAGTCCGTGGGTCTTCGTTCG
>ENSG00000105327_23_0.3234
CTGAGCTCATAGAAGACCTCACCGTCCTGTACAATCTCATCATGTTTTAGAGCTAGAAATAGCAAGTTAAAATAAGGCTAGTCCGTGGGTCTTCGTTCG
>ENSG00000105327_3_8955.316
CTGAGCTCATAGAAGACCTCACCGCTCACCACAAATCTGGCAGGTTTTAGAGCTAGAAATAGCAAGTTAAAATAAGGCTAGTCCGTGGGTCTTCGTTCG
>ENSG00000105327_1_8955.316
CTGAGCTCATAGAAGACCTCACCGCACTCACCACAAATCTGGCGTTTTAGAGCTAGAAATAGCAAGTTAAAATAAGGCTAGTCCGTGGGTCTTCGTTCG
>ENSG00000105327_1_0.3235
CTGAGCTCATAGAAGACCTCACCGTCCCATGATGAGATTGTACGTTTTAGAGCTAGAAATAGCAAGTTAAAATAAGGCTAGTCCGTGGGTCTTCGTTCG
>ENSG00000105327_0_8955.314
CTGAGCTCATAGAAGACCTCACCGGCCACACTCACCACAAATCGTTTTAGAGCTAGAAATAGCAAGTTAAAATAAGGCTAGTCCGTGGGTCTTCGTTCG
>ENSG00000105327_5_8955.325
CTGAGCTCATAGAAGACCTCACCGCACGTCGTGGAAGCAGCCCGTTTTAGAGCTAGAAATAGCAAGTTAAAATAAGGCTAGTCCGTGGGTCTTCGTTCG
>ENSG00000105327_9_8955.332
CTGAGCTCATAGAAGACCTCACCGCACCTGGCATGGACATGCCGTTTTAGAGCTAGAAATAGCAAGTTAAAATAAGGCTAGTCCGTGGGTCTTCGTTCG
>ENSG00000105327_20_0.3241
CTGAGCTCATAGAAGACCTCACCGGACTCCTGCCCTTACCCAGGTTTTAGAGCTAGAAATAGCAAGTTAAAATAAGGCTAGTCCGTGGGTCTTCGTTCG
>ENSG00000105327_6_8955.325
CTGAGCTCATAGAAGACCTCACCGACGTCGTGGAAGCAGCCCTGTTTTAGAGCTAGAAATAGCAAGTTAAAATAAGGCTAGTCCGTGGGTCTTCGTTCG
>ENSG00000105327_0_0.3243
CTGAGCTCATAGAAGACCTCACCGGTGGCCCCTGGGTAAGGGCGTTTTAGAGCTAGAAATAGCAAGTTAAAATAAGGCTAGTCCGTGGGTCTTCGTTCG
>ENSG00000105327_21_0.3241
CTGAGCTCATAGAAGACCTCACCGGGACTCCTGCCCTTACCCAGTTTTAGAGCTAGAAATAGCAAGTTAAAATAAGGCTAGTCCGTGGGTCTTCGTTCG
>ENSG00000105327_22_0.3241
CTGAGCTCATAGAAGACCTCACCGGGGACTCCTGCCCTTACCCGTTTTAGAGCTAGAAATAGCAAGTTAAAATAAGGCTAGTCCGTGGGTCTTCGTTCG
>ENSG00000119718_35_0.6
CTGAGCTCATAGAAGACCTCACCGGGGCTCGGAGTTGTCAGAGGTTTTAGAGCTAGAAATAGCAAGTTAAAATAAGGCTAGTCCGTGGGTCTTCGTTCG
>ENSG00000119718_0_0.11
CTGAGCTCATAGAAGACCTCACCGGAGAGGATCGAGAGCTTCGGTTTTAGAGCTAGAAATAGCAAGTTAAAATAAGGCTAGTCCGTGGGTCTTCGTTCG
>ENSG00000119718_11_0.39
CTGAGCTCATAGAAGACCTCACCGTTGCTGCGCCAGATCATCAGTTTTAGAGCTAGAAATAGCAAGTTAAAATAAGGCTAGTCCGTGGGTCTTCGTTCG
>ENSG00000119718_7_0.28
CTGAGCTCATAGAAGACCTCACCGCAGCTCCGAGGAAATGGCTGTTTTAGAGCTAGAAATAGCAAGTTAAAATAAGGCTAGTCCGTGGGTCTTCGTTCG
>ENSG00000119718_8_0.28
CTGAGCTCATAGAAGACCTCACCGAGCTCCGAGGAAATGGCTCGTTTTAGAGCTAGAAATAGCAAGTTAAAATAAGGCTAGTCCGTGGGTCTTCGTTCG
>ENSG00000119718_23_0.133
CTGAGCTCATAGAAGACCTCACCGCAGGTCAGGCTCACGTCCTGTTTTAGAGCTAGAAATAGCAAGTTAAAATAAGGCTAGTCCGTGGGTCTTCGTTCG
>ENSG00000119718_19_0.123
CTGAGCTCATAGAAGACCTCACCGGTGCTCAAGATTATCCGGGGTTTTAGAGCTAGAAATAGCAAGTTAAAATAAGGCTAGTCCGTGGGTCTTCGTTCG
>ENSG00000119718_14_0.97
CTGAGCTCATAGAAGACCTCACCGTGGAGCTGATCCGCAGAGAGTTTTAGAGCTAGAAATAGCAAGTTAAAATAAGGCTAGTCCGTGGGTCTTCGTTCG
>ENSG00000119718_1_0.16
CTGAGCTCATAGAAGACCTCACCGCTTCGTGGAGACCCTGAAGGTTTTAGAGCTAGAAATAGCAAGTTAAAATAAGGCTAGTCCGTGGGTCTTCGTTCG
>ENSG00000119718_4_0.17
CTGAGCTCATAGAAGACCTCACCGTGGAGACCCTGAAGCGGGGGTTTTAGAGCTAGAAATAGCAAGTTAAAATAAGGCTAGTCCGTGGGTCTTCGTTCG
>ENSG00000119718_38_0.128
CTGAGCTCATAGAAGACCTCACCGTGACCTGCCATACTCCTCCGTTTTAGAGCTAGAAATAGCAAGTTAAAATAAGGCTAGTCCGTGGGTCTTCGTTCG
>ENSG00000119718_18_0.122
CTGAGCTCATAGAAGACCTCACCGAGAGTGCTCAAGATTATCCGTTTTAGAGCTAGAAATAGCAAGTTAAAATAAGGCTAGTCCGTGGGTCTTCGTTCG
>ENSG00000119718_9_0.31
CTGAGCTCATAGAAGACCTCACCGAAATGGCTCGGGAGACCCTGTTTTAGAGCTAGAAATAGCAAGTTAAAATAAGGCTAGTCCGTGGGTCTTCGTTCG
>ENSG00000119718_22_0.133
CTGAGCTCATAGAAGACCTCACCGGCAGGTCAGGCTCACGTCCGTTTTAGAGCTAGAAATAGCAAGTTAAAATAAGGCTAGTCCGTGGGTCTTCGTTCG
>ENSG00000119718_20_0.127
CTGAGCTCATAGAAGACCTCACCGTATCCGGGAGGAGTATGGCGTTTTAGAGCTAGAAATAGCAAGTTAAAATAAGGCTAGTCCGTGGGTCTTCGTTCG
>ENSG00000119718_26_0.5
CTGAGCTCATAGAAGACCTCACCGCAGCTACCTTAAAGATGCCGTTTTAGAGCTAGAAATAGCAAGTTAAAATAAGGCTAGTCCGTGGGTCTTCGTTCG
>ENSG00000119718_24_1669.966
CTGAGCTCATAGAAGACCTCACCGGTTGTCTCAATACCTGCTTGTTTTAGAGCTAGAAATAGCAAGTTAAAATAAGGCTAGTCCGTGGGTCTTCGTTCG
>ENSG00000119718_25_1669.979
CTGAGCTCATAGAAGACCTCACCGCTTGACATAACGGCAAAAAGTTTTAGAGCTAGAAATAGCAAGTTAAAATAAGGCTAGTCCGTGGGTCTTCGTTCG
>ENSG00000119718_2_0.16
CTGAGCTCATAGAAGACCTCACCGTTCGTGGAGACCCTGAAGCGTTTTAGAGCTAGAAATAGCAAGTTAAAATAAGGCTAGTCCGTGGGTCTTCGTTCG
>ENSG00000119718_10_0.32
CTGAGCTCATAGAAGACCTCACCGAATGGCTCGGGAGACCCTAGTTTTAGAGCTAGAAATAGCAAGTTAAAATAAGGCTAGTCCGTGGGTCTTCGTTCG
>ENSG00000119718_12_0.43
CTGAGCTCATAGAAGACCTCACCGGATCATCACGGACCACCGCGTTTTAGAGCTAGAAATAGCAAGTTAAAATAAGGCTAGTCCGTGGGTCTTCGTTCG
>ENSG00000119718_15_0.110
CTGAGCTCATAGAAGACCTCACCGCAGCCCTCCGAGACCACCGGTTTTAGAGCTAGAAATAGCAAGTTAAAATAAGGCTAGTCCGTGGGTCTTCGTTCG
>ENSG00000119718_17_0.122
CTGAGCTCATAGAAGACCTCACCGGAGAGTGCTCAAGATTATCGTTTTAGAGCTAGAAATAGCAAGTTAAAATAAGGCTAGTCCGTGGGTCTTCGTTCG
>ENSG00000119718_4_1669.982
CTGAGCTCATAGAAGACCTCACCGGTTATGTCAAGAGTCAACAGTTTTAGAGCTAGAAATAGCAAGTTAAAATAAGGCTAGTCCGTGGGTCTTCGTTCG
>ENSG00000119718_6_0.19
CTGAGCTCATAGAAGACCTCACCGGACCCTGAAGCGGGGTGGTGTTTTAGAGCTAGAAATAGCAAGTTAAAATAAGGCTAGTCCGTGGGTCTTCGTTCG
>ENSG00000119718_25_0.5
CTGAGCTCATAGAAGACCTCACCGGCAGCTACCTTAAAGATGCGTTTTAGAGCTAGAAATAGCAAGTTAAAATAAGGCTAGTCCGTGGGTCTTCGTTCG
>ENSG00000119718_21_0.129
CTGAGCTCATAGAAGACCTCACCGGGGAGGAGTATGGCAGGTCGTTTTAGAGCTAGAAATAGCAAGTTAAAATAAGGCTAGTCCGTGGGTCTTCGTTCG
>ENSG00000119718_13_0.96
CTGAGCTCATAGAAGACCTCACCGATGGAGCTGATCCGCAGAGGTTTTAGAGCTAGAAATAGCAAGTTAAAATAAGGCTAGTCCGTGGGTCTTCGTTCG
>ENSG00000119718_5_0.18
CTGAGCTCATAGAAGACCTCACCGAGACCCTGAAGCGGGGTGGGTTTTAGAGCTAGAAATAGCAAGTTAAAATAAGGCTAGTCCGTGGGTCTTCGTTCG
>ENSG00000119718_3_0.16
CTGAGCTCATAGAAGACCTCACCGTCGTGGAGACCCTGAAGCGGTTTTAGAGCTAGAAATAGCAAGTTAAAATAAGGCTAGTCCGTGGGTCTTCGTTCG
>ENSG00000178607_5_45838.10617
CTGAGCTCATAGAAGACCTCACCGTGTTTGTGTCAACGCTGGAGTTTTAGAGCTAGAAATAGCAAGTTAAAATAAGGCTAGTCCGTGGGTCTTCGTTCG
>ENSG00000178607_1_45838.10607
CTGAGCTCATAGAAGACCTCACCGTCAGGAAGCGTCACTGTGCGTTTTAGAGCTAGAAATAGCAAGTTAAAATAAGGCTAGTCCGTGGGTCTTCGTTCG
>ENSG00000178607_112_22919.21056
CTGAGCTCATAGAAGACCTCACCGTGAATCTGGGGACGTCCTGGTTTTAGAGCTAGAAATAGCAAGTTAAAATAAGGCTAGTCCGTGGGTCTTCGTTCG
>ENSG00000178607_97_22919.21122
CTGAGCTCATAGAAGACCTCACCGAGAGCAAGCTGACGTGAGTGTTTTAGAGCTAGAAATAGCAAGTTAAAATAAGGCTAGTCCGTGGGTCTTCGTTCG
>ENSG00000178607_98_22919.21110
CTGAGCTCATAGAAGACCTCACCGTGGAAGTACCCGTTCCCCAGTTTTAGAGCTAGAAATAGCAAGTTAAAATAAGGCTAGTCCGTGGGTCTTCGTTCG
>ENSG00000178607_110_22919.21065
CTGAGCTCATAGAAGACCTCACCGAACTACGCCTCCCCTGTGGGTTTTAGAGCTAGAAATAGCAAGTTAAAATAAGGCTAGTCCGTGGGTCTTCGTTCG
>ENSG00000178607_40_22919.21061
CTGAGCTCATAGAAGACCTCACCGGGCGTAGTTTTGGATCCACGTTTTAGAGCTAGAAATAGCAAGTTAAAATAAGGCTAGTCCGTGGGTCTTCGTTCG
>ENSG00000178607_111_22919.21064
CTGAGCTCATAGAAGACCTCACCGCAAAACTACGCCTCCCCTGGTTTTAGAGCTAGAAATAGCAAGTTAAAATAAGGCTAGTCCGTGGGTCTTCGTTCG
>ENSG00000178607_36_22919.21094
CTGAGCTCATAGAAGACCTCACCGCATGAAGGTCAGATAGCGCGTTTTAGAGCTAGAAATAGCAAGTTAAAATAAGGCTAGTCCGTGGGTCTTCGTTCG
>ENSG00000178607_39_22919.21064
CTGAGCTCATAGAAGACCTCACCGCACAGGGGAGGCGTAGTTTGTTTTAGAGCTAGAAATAGCAAGTTAAAATAAGGCTAGTCCGTGGGTCTTCGTTCG
>ENSG00000178607_106_22919.21085
CTGAGCTCATAGAAGACCTCACCGATGCACATCAATGTCGCTGGTTTTAGAGCTAGAAATAGCAAGTTAAAATAAGGCTAGTCCGTGGGTCTTCGTTCG
>ENSG00000178607_103_22919.21096
CTGAGCTCATAGAAGACCTCACCGTATCTGACCTTCATGTCTGGTTTTAGAGCTAGAAATAGCAAGTTAAAATAAGGCTAGTCCGTGGGTCTTCGTTCG
>ENSG00000178607_0_68757.22
CTGAGCTCATAGAAGACCTCACCGTCCCCGGTCACTCACCCCGGTTTTAGAGCTAGAAATAGCAAGTTAAAATAAGGCTAGTCCGTGGGTCTTCGTTCG
>ENSG00000178607_2_45838.10631
CTGAGCTCATAGAAGACCTCACCGGAGGACAGGCTCAATCAAAGTTTTAGAGCTAGAAATAGCAAGTTAAAATAAGGCTAGTCCGTGGGTCTTCGTTCG
>ENSG00000178607_128_22919.19331
CTGAGCTCATAGAAGACCTCACCGAAGCAGCAGACTTTGTCATGTTTTAGAGCTAGAAATAGCAAGTTAAAATAAGGCTAGTCCGTGGGTCTTCGTTCG
>ENSG00000178607_125_22919.19349
CTGAGCTCATAGAAGACCTCACCGTTCTGTATCTTGGGCGAACGTTTTAGAGCTAGAAATAGCAAGTTAAAATAAGGCTAGTCCGTGGGTCTTCGTTCG
>ENSG00000178607_108_22919.21074
CTGAGCTCATAGAAGACCTCACCGTTTATGTCTGGCAGCGGGAGTTTTAGAGCTAGAAATAGCAAGTTAAAATAAGGCTAGTCCGTGGGTCTTCGTTCG
>ENSG00000178607_109_22919.21073
CTGAGCTCATAGAAGACCTCACCGTTTTATGTCTGGCAGCGGGGTTTTAGAGCTAGAAATAGCAAGTTAAAATAAGGCTAGTCCGTGGGTCTTCGTTCG
>ENSG00000178607_38_22919.21073
CTGAGCTCATAGAAGACCTCACCGTCCCGCTGCCAGACATAAAGTTTTAGAGCTAGAAATAGCAAGTTAAAATAAGGCTAGTCCGTGGGTCTTCGTTCG
>ENSG00000178607_99_22919.21104
CTGAGCTCATAGAAGACCTCACCGGGTGGGGCGCATCACAAAGGTTTTAGAGCTAGAAATAGCAAGTTAAAATAAGGCTAGTCCGTGGGTCTTCGTTCG
>ENSG00000178607_3_45838.10627
CTGAGCTCATAGAAGACCTCACCGATGCTGTCAGCAAGAGGACGTTTTAGAGCTAGAAATAGCAAGTTAAAATAAGGCTAGTCCGTGGGTCTTCGTTCG
>ENSG00000178607_54_22919.19312
CTGAGCTCATAGAAGACCTCACCGGTCCTTTCAGGTAAAAAGCGTTTTAGAGCTAGAAATAGCAAGTTAAAATAAGGCTAGTCCGTGGGTCTTCGTTCG
>ENSG00000178607_1_68757.0
CTGAGCTCATAGAAGACCTCACCGCATGGCGAGGACTCGGCCCGTTTTAGAGCTAGAAATAGCAAGTTAAAATAAGGCTAGTCCGTGGGTCTTCGTTCG
>ENSG00000178607_0_45838.10613
CTGAGCTCATAGAAGACCTCACCGACACAAACAACAAGGTTTCGTTTTAGAGCTAGAAATAGCAAGTTAAAATAAGGCTAGTCCGTGGGTCTTCGTTCG
>ENSG00000178607_129_22919.19322
CTGAGCTCATAGAAGACCTCACCGATGTTATTGACCTCCTGACGTTTTAGAGCTAGAAATAGCAAGTTAAAATAAGGCTAGTCCGTGGGTCTTCGTTCG
>ENSG00000178607_51_22919.19338
CTGAGCTCATAGAAGACCTCACCGGGGCAGAGACTATCTGCAAGTTTTAGAGCTAGAAATAGCAAGTTAAAATAAGGCTAGTCCGTGGGTCTTCGTTCG
>ENSG00000178607_126_22919.19346
CTGAGCTCATAGAAGACCTCACCGAACCTCTCTTCTGTATCTTGTTTTAGAGCTAGAAATAGCAAGTTAAAATAAGGCTAGTCCGTGGGTCTTCGTTCG
>ENSG00000178607_52_22919.19328
CTGAGCTCATAGAAGACCTCACCGAAAGTCTGCTGCTTCTCTCGTTTTAGAGCTAGAAATAGCAAGTTAAAATAAGGCTAGTCCGTGGGTCTTCGTTCG
>ENSG00000178607_4_45838.10625
CTGAGCTCATAGAAGACCTCACCGTTTGCATGCTGTCAGCAAGGTTTTAGAGCTAGAAATAGCAAGTTAAAATAAGGCTAGTCCGTGGGTCTTCGTTCG
>ENSG00000178607_53_22919.19314
CTGAGCTCATAGAAGACCTCACCGAGGTAAAAAGCAGGACATCGTTTTAGAGCTAGAAATAGCAAGTTAAAATAAGGCTAGTCCGTGGGTCTTCGTTCG
>ENSG00000077782_20_43272.66
CTGAGCTCATAGAAGACCTCACCGCCCCGACCTTGCCTGAACAGTTTTAGAGCTAGAAATAGCAAGTTAAAATAAGGCTAGTCCGTGGGTCTTCGTTCG
>ENSG00000077782_0_43272.70
CTGAGCTCATAGAAGACCTCACCGCCAGCACCTTACCTTGTTCGTTTTAGAGCTAGAAATAGCAAGTTAAAATAAGGCTAGTCCGTGGGTCTTCGTTCG
>ENSG00000077782_16_14424.9738
CTGAGCTCATAGAAGACCTCACCGTCACGCATACGGTTTGGTTGTTTTAGAGCTAGAAATAGCAAGTTAAAATAAGGCTAGTCCGTGGGTCTTCGTTCG
>ENSG00000077782_21_14424.9716
CTGAGCTCATAGAAGACCTCACCGATCATCATCCTCCGAGGAGGTTTTAGAGCTAGAAATAGCAAGTTAAAATAAGGCTAGTCCGTGGGTCTTCGTTCG
>ENSG00000077782_20_14424.9716
CTGAGCTCATAGAAGACCTCACCGCATCATCATCCTCCGAGGAGTTTTAGAGCTAGAAATAGCAAGTTAAAATAAGGCTAGTCCGTGGGTCTTCGTTCG
>ENSG00000077782_6_43272.59
CTGAGCTCATAGAAGACCTCACCGGGCCTAGCGGTGCAGAGTGGTTTTAGAGCTAGAAATAGCAAGTTAAAATAAGGCTAGTCCGTGGGTCTTCGTTCG
>ENSG00000077782_7_43272.37
CTGAGCTCATAGAAGACCTCACCGATCCCAGTTCTGCAGTTAGGTTTTAGAGCTAGAAATAGCAAGTTAAAATAAGGCTAGTCCGTGGGTCTTCGTTCG
>ENSG00000077782_2_43272.67
CTGAGCTCATAGAAGACCTCACCGTACCTTGTTCAGGCAAGGTGTTTTAGAGCTAGAAATAGCAAGTTAAAATAAGGCTAGTCCGTGGGTCTTCGTTCG
>ENSG00000077782_18_43272.70
CTGAGCTCATAGAAGACCTCACCGCCTGAACAAGGTAAGGTGCGTTTTAGAGCTAGAAATAGCAAGTTAAAATAAGGCTAGTCCGTGGGTCTTCGTTCG
>ENSG00000077782_19_14424.9717
CTGAGCTCATAGAAGACCTCACCGTCATCATCATCCTCCGAGGGTTTTAGAGCTAGAAATAGCAAGTTAAAATAAGGCTAGTCCGTGGGTCTTCGTTCG
>ENSG00000077782_3_43272.67
CTGAGCTCATAGAAGACCTCACCGACCTTGTTCAGGCAAGGTCGTTTTAGAGCTAGAAATAGCAAGTTAAAATAAGGCTAGTCCGTGGGTCTTCGTTCG
>ENSG00000077782_22_14424.9712
CTGAGCTCATAGAAGACCTCACCGGAGGAGGGGAGAGCATCTAGTTTTAGAGCTAGAAATAGCAAGTTAAAATAAGGCTAGTCCGTGGGTCTTCGTTCG
>ENSG00000077782_24_43272.36
CTGAGCTCATAGAAGACCTCACCGAACCTCTAACTGCAGAACTGTTTTAGAGCTAGAAATAGCAAGTTAAAATAAGGCTAGTCCGTGGGTCTTCGTTCG
>ENSG00000077782_21_43272.58
CTGAGCTCATAGAAGACCTCACCGAGCCACACTCTGCACCGCTGTTTTAGAGCTAGAAATAGCAAGTTAAAATAAGGCTAGTCCGTGGGTCTTCGTTCG
>ENSG00000077782_19_43272.68
CTGAGCTCATAGAAGACCTCACCGACCTTGCCTGAACAAGGTAGTTTTAGAGCTAGAAATAGCAAGTTAAAATAAGGCTAGTCCGTGGGTCTTCGTTCG
>ENSG00000077782_4_43272.67
CTGAGCTCATAGAAGACCTCACCGCCTTGTTCAGGCAAGGTCGGTTTTAGAGCTAGAAATAGCAAGTTAAAATAAGGCTAGTCCGTGGGTCTTCGTTCG
>ENSG00000077782_68_14424.9713
CTGAGCTCATAGAAGACCTCACCGGATGCTCTCCCCTCCTCGGGTTTTAGAGCTAGAAATAGCAAGTTAAAATAAGGCTAGTCCGTGGGTCTTCGTTCG
>ENSG00000077782_18_14424.9718
CTGAGCTCATAGAAGACCTCACCGTCATCATCATCATCCTCCGGTTTTAGAGCTAGAAATAGCAAGTTAAAATAAGGCTAGTCCGTGGGTCTTCGTTCG
>ENSG00000077782_9_43272.27
CTGAGCTCATAGAAGACCTCACCGACAAGGCTCCACATCTCCAGTTTTAGAGCTAGAAATAGCAAGTTAAAATAAGGCTAGTCCGTGGGTCTTCGTTCG
>ENSG00000077782_25_43272.35
CTGAGCTCATAGAAGACCTCACCGCAACCTCTAACTGCAGAACGTTTTAGAGCTAGAAATAGCAAGTTAAAATAAGGCTAGTCCGTGGGTCTTCGTTCG
>ENSG00000077782_67_14424.9724
CTGAGCTCATAGAAGACCTCACCGGATGATGACTCCTCTTCAGGTTTTAGAGCTAGAAATAGCAAGTTAAAATAAGGCTAGTCCGTGGGTCTTCGTTCG
>ENSG00000077782_1_43272.69
CTGAGCTCATAGAAGACCTCACCGACCTTACCTTGTTCAGGCAGTTTTAGAGCTAGAAATAGCAAGTTAAAATAAGGCTAGTCCGTGGGTCTTCGTTCG
>ENSG00000077782_15_43272.72
CTGAGCTCATAGAAGACCTCACCGCAAGGTAAGGTGCTGGCTGGTTTTAGAGCTAGAAATAGCAAGTTAAAATAAGGCTAGTCCGTGGGTCTTCGTTCG
>ENSG00000077782_8_43272.35
CTGAGCTCATAGAAGACCTCACCGCAGTTCTGCAGTTAGAGGTGTTTTAGAGCTAGAAATAGCAAGTTAAAATAAGGCTAGTCCGTGGGTCTTCGTTCG
>ENSG00000077782_17_43272.71
CTGAGCTCATAGAAGACCTCACCGAACAAGGTAAGGTGCTGGCGTTTTAGAGCTAGAAATAGCAAGTTAAAATAAGGCTAGTCCGTGGGTCTTCGTTCG
>ENSG00000077782_5_43272.65
CTGAGCTCATAGAAGACCTCACCGGTTCAGGCAAGGTCGGGGAGTTTTAGAGCTAGAAATAGCAAGTTAAAATAAGGCTAGTCCGTGGGTCTTCGTTCG
>ENSG00000077782_22_43272.40
CTGAGCTCATAGAAGACCTCACCGCAGAACTGGGATGTGGAGCGTTTTAGAGCTAGAAATAGCAAGTTAAAATAAGGCTAGTCCGTGGGTCTTCGTTCG
>ENSG00000077782_16_43272.72
CTGAGCTCATAGAAGACCTCACCGACAAGGTAAGGTGCTGGCTGTTTTAGAGCTAGAAATAGCAAGTTAAAATAAGGCTAGTCCGTGGGTCTTCGTTCG
>ENSG00000077782_14_43272.72
CTGAGCTCATAGAAGACCTCACCGAAGGTAAGGTGCTGGCTGGGTTTTAGAGCTAGAAATAGCAAGTTAAAATAAGGCTAGTCCGTGGGTCTTCGTTCG
>ENSG00000077782_26_43272.22
CTGAGCTCATAGAAGACCTCACCGGCTCACTGTGGAGTATCCAGTTTTAGAGCTAGAAATAGCAAGTTAAAATAAGGCTAGTCCGTGGGTCTTCGTTCG
>ENSG00000169047_1_51345.1244
CTGAGCTCATAGAAGACCTCACCGTGAGCTACTGACGGTCCTCGTTTTAGAGCTAGAAATAGCAAGTTAAAATAAGGCTAGTCCGTGGGTCTTCGTTCG
>ENSG00000169047_5_51345.1225
CTGAGCTCATAGAAGACCTCACCGTAAATCCTCACTTGAGCGGGTTTTAGAGCTAGAAATAGCAAGTTAAAATAAGGCTAGTCCGTGGGTCTTCGTTCG
>ENSG00000169047_6_51345.1225
CTGAGCTCATAGAAGACCTCACCGAAATCCTCACTTGAGCGGCGTTTTAGAGCTAGAAATAGCAAGTTAAAATAAGGCTAGTCCGTGGGTCTTCGTTCG
>ENSG00000169047_18_51345.1169
CTGAGCTCATAGAAGACCTCACCGCAGCCCCACACAGTTTGGCGTTTTAGAGCTAGAAATAGCAAGTTAAAATAAGGCTAGTCCGTGGGTCTTCGTTCG
>ENSG00000169047_7_51345.1224
CTGAGCTCATAGAAGACCTCACCGTCCTCACTTGAGCGGCGGGGTTTTAGAGCTAGAAATAGCAAGTTAAAATAAGGCTAGTCCGTGGGTCTTCGTTCG
>ENSG00000169047_15_51345.1197
CTGAGCTCATAGAAGACCTCACCGTTCAGGGGTGCACTCCTGAGTTTTAGAGCTAGAAATAGCAAGTTAAAATAAGGCTAGTCCGTGGGTCTTCGTTCG
>ENSG00000169047_209_51345.10
CTGAGCTCATAGAAGACCTCACCGAGAAGCCATCGCTCTCCGGGTTTTAGAGCTAGAAATAGCAAGTTAAAATAAGGCTAGTCCGTGGGTCTTCGTTCG
>ENSG00000169047_210_51345.9
CTGAGCTCATAGAAGACCTCACCGGAAGCCATCGCTCTCCGGAGTTTTAGAGCTAGAAATAGCAAGTTAAAATAAGGCTAGTCCGTGGGTCTTCGTTCG
>ENSG00000169047_149_51345.414
CTGAGCTCATAGAAGACCTCACCGCGAAGCACTAGATCGCCGTGTTTTAGAGCTAGAAATAGCAAGTTAAAATAAGGCTAGTCCGTGGGTCTTCGTTCG
>ENSG00000169047_148_51345.415
CTGAGCTCATAGAAGACCTCACCGCCGAAGCACTAGATCGCCGGTTTTAGAGCTAGAAATAGCAAGTTAAAATAAGGCTAGTCCGTGGGTCTTCGTTCG
>ENSG00000169047_150_51345.408
CTGAGCTCATAGAAGACCTCACCGGGGAAGAGACAATCCGAGGGTTTTAGAGCTAGAAATAGCAAGTTAAAATAAGGCTAGTCCGTGGGTCTTCGTTCG
>ENSG00000169047_139_51345.448
CTGAGCTCATAGAAGACCTCACCGGGAATCCGGAGTGACACTGGTTTTAGAGCTAGAAATAGCAAGTTAAAATAAGGCTAGTCCGTGGGTCTTCGTTCG
>ENSG00000169047_107_51345.642
CTGAGCTCATAGAAGACCTCACCGTGGGGCAGATACGCTCTTGGTTTTAGAGCTAGAAATAGCAAGTTAAAATAAGGCTAGTCCGTGGGTCTTCGTTCG
>ENSG00000169047_42_51345.1003
CTGAGCTCATAGAAGACCTCACCGGGTGTCCACGTAGCTCTGAGTTTTAGAGCTAGAAATAGCAAGTTAAAATAAGGCTAGTCCGTGGGTCTTCGTTCG
>ENSG00000169047_166_51345.289
CTGAGCTCATAGAAGACCTCACCGTTGAGATGGTGCCGGCGCAGTTTTAGAGCTAGAAATAGCAAGTTAAAATAAGGCTAGTCCGTGGGTCTTCGTTCG
>ENSG00000169047_12_51345.1212
CTGAGCTCATAGAAGACCTCACCGTGCCCAGGGGTTGATGAGGGTTTTAGAGCTAGAAATAGCAAGTTAAAATAAGGCTAGTCCGTGGGTCTTCGTTCG
>ENSG00000169047_17_51345.1170
CTGAGCTCATAGAAGACCTCACCGCCAGCAGCCCCACACAGTTGTTTTAGAGCTAGAAATAGCAAGTTAAAATAAGGCTAGTCCGTGGGTCTTCGTTCG
>ENSG00000169047_19_51345.1166
CTGAGCTCATAGAAGACCTCACCGCACAGTTTGGCTGGCTCCTGTTTTAGAGCTAGAAATAGCAAGTTAAAATAAGGCTAGTCCGTGGGTCTTCGTTCG
>ENSG00000169047_2_51345.1236
CTGAGCTCATAGAAGACCTCACCGTGCTTCTGGAAACTGATGCGTTTTAGAGCTAGAAATAGCAAGTTAAAATAAGGCTAGTCCGTGGGTCTTCGTTCG
>ENSG00000169047_4_51345.1226
CTGAGCTCATAGAAGACCTCACCGGCTTAAATCCTCACTTGAGGTTTTAGAGCTAGAAATAGCAAGTTAAAATAAGGCTAGTCCGTGGGTCTTCGTTCG
>ENSG00000169047_11_51345.1212
CTGAGCTCATAGAAGACCTCACCGCTGCCCAGGGGTTGATGAGGTTTTAGAGCTAGAAATAGCAAGTTAAAATAAGGCTAGTCCGTGGGTCTTCGTTCG
>ENSG00000169047_9_51345.1213
CTGAGCTCATAGAAGACCTCACCGCGCTGCCCAGGGGTTGATGGTTTTAGAGCTAGAAATAGCAAGTTAAAATAAGGCTAGTCCGTGGGTCTTCGTTCG
>ENSG00000169047_208_51345.11
CTGAGCTCATAGAAGACCTCACCGCCGAGAAGCCATCGCTCTCGTTTTAGAGCTAGAAATAGCAAGTTAAAATAAGGCTAGTCCGTGGGTCTTCGTTCG
>ENSG00000169047_10_51345.1212
CTGAGCTCATAGAAGACCTCACCGGCTGCCCAGGGGTTGATGAGTTTTAGAGCTAGAAATAGCAAGTTAAAATAAGGCTAGTCCGTGGGTCTTCGTTCG
>ENSG00000169047_0_51345.1246
CTGAGCTCATAGAAGACCTCACCGTGTCCAGTTGAGCTACTGAGTTTTAGAGCTAGAAATAGCAAGTTAAAATAAGGCTAGTCCGTGGGTCTTCGTTCG
>ENSG00000169047_8_51345.1216
CTGAGCTCATAGAAGACCTCACCGGCTGCTCTCACCGCTGCCCGTTTTAGAGCTAGAAATAGCAAGTTAAAATAAGGCTAGTCCGTGGGTCTTCGTTCG
>ENSG00000169047_3_51345.1234
CTGAGCTCATAGAAGACCTCACCGTGGAAACTGATGCTGGCATGTTTTAGAGCTAGAAATAGCAAGTTAAAATAAGGCTAGTCCGTGGGTCTTCGTTCG
>ENSG00000169047_16_51345.1187
CTGAGCTCATAGAAGACCTCACCGGAAGTCCTTGACCAAATCCGTTTTAGAGCTAGAAATAGCAAGTTAAAATAAGGCTAGTCCGTGGGTCTTCGTTCG
>ENSG00000169047_13_51345.1211
CTGAGCTCATAGAAGACCTCACCGCCAGGGGTTGATGAGGGGGGTTTTAGAGCTAGAAATAGCAAGTTAAAATAAGGCTAGTCCGTGGGTCTTCGTTCG
>ENSG00000169047_14_51345.1198
CTGAGCTCATAGAAGACCTCACCGGTTCAGGGGTGCACTCCTGGTTTTAGAGCTAGAAATAGCAAGTTAAAATAAGGCTAGTCCGTGGGTCTTCGTTCG
>ENSG00000144048_6_13479.70
CTGAGCTCATAGAAGACCTCACCGATACTACCTTTCGGGGATGGTTTTAGAGCTAGAAATAGCAAGTTAAAATAAGGCTAGTCCGTGGGTCTTCGTTCG
>ENSG00000144048_4_13479.73
CTGAGCTCATAGAAGACCTCACCGCCAAGACATACTACCTTTCGTTTTAGAGCTAGAAATAGCAAGTTAAAATAAGGCTAGTCCGTGGGTCTTCGTTCG
>ENSG00000144048_3_13479.73
CTGAGCTCATAGAAGACCTCACCGACCAAGACATACTACCTTTGTTTTAGAGCTAGAAATAGCAAGTTAAAATAAGGCTAGTCCGTGGGTCTTCGTTCG
>ENSG00000144048_7_13479.53
CTGAGCTCATAGAAGACCTCACCGTCCTGAAAAGTCGCGTCTCGTTTTAGAGCTAGAAATAGCAAGTTAAAATAAGGCTAGTCCGTGGGTCTTCGTTCG
>ENSG00000144048_11_13479.18
CTGAGCTCATAGAAGACCTCACCGGTCCGGCGCCCTCAATGCCGTTTTAGAGCTAGAAATAGCAAGTTAAAATAAGGCTAGTCCGTGGGTCTTCGTTCG
>ENSG00000144048_12_13479.9
CTGAGCTCATAGAAGACCTCACCGATTGCGCATGTGCCACCGCGTTTTAGAGCTAGAAATAGCAAGTTAAAATAAGGCTAGTCCGTGGGTCTTCGTTCG
>ENSG00000144048_2_13479.579
CTGAGCTCATAGAAGACCTCACCGAGGCATCCGCTGTCCAACTGTTTTAGAGCTAGAAATAGCAAGTTAAAATAAGGCTAGTCCGTGGGTCTTCGTTCG
>ENSG00000144048_0_13479.596
CTGAGCTCATAGAAGACCTCACCGTTTTGCTTACCTTTTGCAAGTTTTAGAGCTAGAAATAGCAAGTTAAAATAAGGCTAGTCCGTGGGTCTTCGTTCG
>ENSG00000144048_14_13479.580
CTGAGCTCATAGAAGACCTCACCGAGTTGGACAGCGGATGCCTGTTTTAGAGCTAGAAATAGCAAGTTAAAATAAGGCTAGTCCGTGGGTCTTCGTTCG
>ENSG00000144048_15_13479.580
CTGAGCTCATAGAAGACCTCACCGCAGTTGGACAGCGGATGCCGTTTTAGAGCTAGAAATAGCAAGTTAAAATAAGGCTAGTCCGTGGGTCTTCGTTCG
>ENSG00000144048_4_8986.2084
CTGAGCTCATAGAAGACCTCACCGATTCAAACACGCTGTTAATGTTTTAGAGCTAGAAATAGCAAGTTAAAATAAGGCTAGTCCGTGGGTCTTCGTTCG
>ENSG00000144048_5_8986.2084
CTGAGCTCATAGAAGACCTCACCGAATTCAAACACGCTGTTAAGTTTTAGAGCTAGAAATAGCAAGTTAAAATAAGGCTAGTCCGTGGGTCTTCGTTCG
>ENSG00000144048_42_4493.3597
CTGAGCTCATAGAAGACCTCACCGCTGTACCCATGGTTTAAACGTTTTAGAGCTAGAAATAGCAAGTTAAAATAAGGCTAGTCCGTGGGTCTTCGTTCG
>ENSG00000144048_1_13479.580
CTGAGCTCATAGAAGACCTCACCGCAGGCATCCGCTGTCCAACGTTTTAGAGCTAGAAATAGCAAGTTAAAATAAGGCTAGTCCGTGGGTCTTCGTTCG
>ENSG00000144048_5_13479.72
CTGAGCTCATAGAAGACCTCACCGCAAGACATACTACCTTTCGGTTTTAGAGCTAGAAATAGCAAGTTAAAATAAGGCTAGTCCGTGGGTCTTCGTTCG
>ENSG00000144048_8_13479.43
CTGAGCTCATAGAAGACCTCACCGACTGCGGGGATGATGCCACGTTTTAGAGCTAGAAATAGCAAGTTAAAATAAGGCTAGTCCGTGGGTCTTCGTTCG
>ENSG00000144048_6_8986.1722
CTGAGCTCATAGAAGACCTCACCGCAACGCTATTATAAACCAGGTTTTAGAGCTAGAAATAGCAAGTTAAAATAAGGCTAGTCCGTGGGTCTTCGTTCG
>ENSG00000144048_21_4493.3600
CTGAGCTCATAGAAGACCTCACCGGCCAGTCCTGTTTAAACCAGTTTTAGAGCTAGAAATAGCAAGTTAAAATAAGGCTAGTCCGTGGGTCTTCGTTCG
>ENSG00000144048_20_4493.3608
CTGAGCTCATAGAAGACCTCACCGGGCAACTTACCTGCAAATGGTTTTAGAGCTAGAAATAGCAAGTTAAAATAAGGCTAGTCCGTGGGTCTTCGTTCG
>ENSG00000144048_1_8986.1727
CTGAGCTCATAGAAGACCTCACCGGAAGGGTTCCACTTACCTCGTTTTAGAGCTAGAAATAGCAAGTTAAAATAAGGCTAGTCCGTGGGTCTTCGTTCG
>ENSG00000144048_17_13479.575
CTGAGCTCATAGAAGACCTCACCGGGAAAGACTATCTCCCAGTGTTTTAGAGCTAGAAATAGCAAGTTAAAATAAGGCTAGTCCGTGGGTCTTCGTTCG
>ENSG00000144048_22_4493.3599
CTGAGCTCATAGAAGACCTCACCGCCAGTCCTGTTTAAACCATGTTTTAGAGCTAGAAATAGCAAGTTAAAATAAGGCTAGTCCGTGGGTCTTCGTTCG
>ENSG00000144048_23_4493.3597
CTGAGCTCATAGAAGACCTCACCGGTTTAAACCATGGGTACAGGTTTTAGAGCTAGAAATAGCAAGTTAAAATAAGGCTAGTCCGTGGGTCTTCGTTCG
>ENSG00000144048_10_13479.40
CTGAGCTCATAGAAGACCTCACCGTGATGCCACTGGCTCATGTGTTTTAGAGCTAGAAATAGCAAGTTAAAATAAGGCTAGTCCGTGGGTCTTCGTTCG
>ENSG00000144048_9_13479.40
CTGAGCTCATAGAAGACCTCACCGATGATGCCACTGGCTCATGGTTTTAGAGCTAGAAATAGCAAGTTAAAATAAGGCTAGTCCGTGGGTCTTCGTTCG
>ENSG00000144048_3_8986.1692
CTGAGCTCATAGAAGACCTCACCGAAGGGGAAAAGCATTCTTCGTTTTAGAGCTAGAAATAGCAAGTTAAAATAAGGCTAGTCCGTGGGTCTTCGTTCG
>ENSG00000144048_7_8986.1706
CTGAGCTCATAGAAGACCTCACCGGAGAACAAAATGAAGAACTGTTTTAGAGCTAGAAATAGCAAGTTAAAATAAGGCTAGTCCGTGGGTCTTCGTTCG
>ENSG00000144048_16_13479.577
CTGAGCTCATAGAAGACCTCACCGCTATCTCCCAGTTGGACAGGTTTTAGAGCTAGAAATAGCAAGTTAAAATAAGGCTAGTCCGTGGGTCTTCGTTCG
>ENSG00000144048_13_13479.592
CTGAGCTCATAGAAGACCTCACCGTTCAAAGTTCCTTTGCAAAGTTTTAGAGCTAGAAATAGCAAGTTAAAATAAGGCTAGTCCGTGGGTCTTCGTTCG
>ENSG00000144048_0_8986.2077
CTGAGCTCATAGAAGACCTCACCGTAAAAATAGTCTCATCATCGTTTTAGAGCTAGAAATAGCAAGTTAAAATAAGGCTAGTCCGTGGGTCTTCGTTCG
>ENSG00000170209_38_3156.1936
CTGAGCTCATAGAAGACCTCACCGAGGCGGCTTAATGCTGTGCGTTTTAGAGCTAGAAATAGCAAGTTAAAATAAGGCTAGTCCGTGGGTCTTCGTTCG
>ENSG00000170209_40_3156.1948
CTGAGCTCATAGAAGACCTCACCGGAGTATGTTGCCCGGCTTGGTTTTAGAGCTAGAAATAGCAAGTTAAAATAAGGCTAGTCCGTGGGTCTTCGTTCG
>ENSG00000170209_14_3156.1949
CTGAGCTCATAGAAGACCTCACCGAAGCCGGGCAACATACTCCGTTTTAGAGCTAGAAATAGCAAGTTAAAATAAGGCTAGTCCGTGGGTCTTCGTTCG
>ENSG00000170209_2_0.17
CTGAGCTCATAGAAGACCTCACCGCGACGACTTCGAGGGCGACGTTTTAGAGCTAGAAATAGCAAGTTAAAATAAGGCTAGTCCGTGGGTCTTCGTTCG
>ENSG00000170209_0_0.14
CTGAGCTCATAGAAGACCTCACCGTTCACCCGCGACGACTTCGGTTTTAGAGCTAGAAATAGCAAGTTAAAATAAGGCTAGTCCGTGGGTCTTCGTTCG
>ENSG00000170209_1_0.14
CTGAGCTCATAGAAGACCTCACCGTCACCCGCGACGACTTCGAGTTTTAGAGCTAGAAATAGCAAGTTAAAATAAGGCTAGTCCGTGGGTCTTCGTTCG
>ENSG00000170209_3_0.20
CTGAGCTCATAGAAGACCTCACCGGAGGGCGACTGGCGCCTAGGTTTTAGAGCTAGAAATAGCAAGTTAAAATAAGGCTAGTCCGTGGGTCTTCGTTCG
>ENSG00000170209_28_6312.2381
CTGAGCTCATAGAAGACCTCACCGATGTTCCTGGAGAGTAACAGTTTTAGAGCTAGAAATAGCAAGTTAAAATAAGGCTAGTCCGTGGGTCTTCGTTCG
>ENSG00000170209_25_6312.2365
CTGAGCTCATAGAAGACCTCACCGATCGAGAGGTCGGCTCTGCGTTTTAGAGCTAGAAATAGCAAGTTAAAATAAGGCTAGTCCGTGGGTCTTCGTTCG
>ENSG00000170209_24_6312.2365
CTGAGCTCATAGAAGACCTCACCGCATCGAGAGGTCGGCTCTGGTTTTAGAGCTAGAAATAGCAAGTTAAAATAAGGCTAGTCCGTGGGTCTTCGTTCG
>ENSG00000170209_67_6312.2389
CTGAGCTCATAGAAGACCTCACCGACACATCATATTTAGGTCCGTTTTAGAGCTAGAAATAGCAAGTTAAAATAAGGCTAGTCCGTGGGTCTTCGTTCG
>ENSG00000170209_15_3156.1957
CTGAGCTCATAGAAGACCTCACCGCAACATGCATGTCAAAGTAGTTTTAGAGCTAGAAATAGCAAGTTAAAATAAGGCTAGTCCGTGGGTCTTCGTTCG
>ENSG00000170209_17_3156.1960
CTGAGCTCATAGAAGACCTCACCGCATGTCAAAGTAAGGGCTCGTTTTAGAGCTAGAAATAGCAAGTTAAAATAAGGCTAGTCCGTGGGTCTTCGTTCG
>ENSG00000170209_13_3156.1944
CTGAGCTCATAGAAGACCTCACCGTCCACCTGGACCTCAAGCCGTTTTAGAGCTAGAAATAGCAAGTTAAAATAAGGCTAGTCCGTGGGTCTTCGTTCG
>ENSG00000170209_42_3156.1955
CTGAGCTCATAGAAGACCTCACCGGACATGCATGTTGCTGTCCGTTTTAGAGCTAGAAATAGCAAGTTAAAATAAGGCTAGTCCGTGGGTCTTCGTTCG
>ENSG00000170209_41_3156.1950
CTGAGCTCATAGAAGACCTCACCGTGTCCAGGAGTATGTTGCCGTTTTAGAGCTAGAAATAGCAAGTTAAAATAAGGCTAGTCCGTGGGTCTTCGTTCG
>ENSG00000170209_36_3156.1929
CTGAGCTCATAGAAGACCTCACCGAGGAAGTTCATGGCCAAGCGTTTTAGAGCTAGAAATAGCAAGTTAAAATAAGGCTAGTCCGTGGGTCTTCGTTCG
>ENSG00000170209_4_0.22
CTGAGCTCATAGAAGACCTCACCGACTGGCGCCTAGTGGCCAGGTTTTAGAGCTAGAAATAGCAAGTTAAAATAAGGCTAGTCCGTGGGTCTTCGTTCG
>ENSG00000170209_16_3156.1958
CTGAGCTCATAGAAGACCTCACCGAACATGCATGTCAAAGTAAGTTTTAGAGCTAGAAATAGCAAGTTAAAATAAGGCTAGTCCGTGGGTCTTCGTTCG
>ENSG00000170209_6_0.32
CTGAGCTCATAGAAGACCTCACCGCAGCCAGGTGTTCCAGGCGGTTTTAGAGCTAGAAATAGCAAGTTAAAATAAGGCTAGTCCGTGGGTCTTCGTTCG
>ENSG00000170209_7_0.34
CTGAGCTCATAGAAGACCTCACCGGGTGTTCCAGGCGCGGCACGTTTTAGAGCTAGAAATAGCAAGTTAAAATAAGGCTAGTCCGTGGGTCTTCGTTCG
>ENSG00000170209_34_3156.1924
CTGAGCTCATAGAAGACCTCACCGGCTGGTCTCATGGATGATGGTTTTAGAGCTAGAAATAGCAAGTTAAAATAAGGCTAGTCCGTGGGTCTTCGTTCG
>ENSG00000170209_11_3156.1940
CTGAGCTCATAGAAGACCTCACCGAAGCCGCCTCTGCTCCACCGTTTTAGAGCTAGAAATAGCAAGTTAAAATAAGGCTAGTCCGTGGGTCTTCGTTCG
>ENSG00000170209_10_3156.1925
CTGAGCTCATAGAAGACCTCACCGATCATCCATGAGACCAGCTGTTTTAGAGCTAGAAATAGCAAGTTAAAATAAGGCTAGTCCGTGGGTCTTCGTTCG
>ENSG00000170209_37_3156.1932
CTGAGCTCATAGAAGACCTCACCGATGCTGTGCAGGAAGTTCAGTTTTAGAGCTAGAAATAGCAAGTTAAAATAAGGCTAGTCCGTGGGTCTTCGTTCG
>ENSG00000170209_9_3156.1915
CTGAGCTCATAGAAGACCTCACCGCAGCCTCTGCTGGAAGCTCGTTTTAGAGCTAGAAATAGCAAGTTAAAATAAGGCTAGTCCGTGGGTCTTCGTTCG
>ENSG00000170209_12_3156.1944
CTGAGCTCATAGAAGACCTCACCGCTCCACCTGGACCTCAAGCGTTTTAGAGCTAGAAATAGCAAGTTAAAATAAGGCTAGTCCGTGGGTCTTCGTTCG
>ENSG00000170209_32_3156.1915
CTGAGCTCATAGAAGACCTCACCGGAGCTTCCAGCAGAGGCTGGTTTTAGAGCTAGAAATAGCAAGTTAAAATAAGGCTAGTCCGTGGGTCTTCGTTCG
>ENSG00000170209_5_0.30
CTGAGCTCATAGAAGACCTCACCGGGCTTCAGCCAGGTGTTCCGTTTTAGAGCTAGAAATAGCAAGTTAAAATAAGGCTAGTCCGTGGGTCTTCGTTCG
>ENSG00000170209_31_3156.1914
CTGAGCTCATAGAAGACCTCACCGAGCTTCCAGCAGAGGCTGTGTTTTAGAGCTAGAAATAGCAAGTTAAAATAAGGCTAGTCCGTGGGTCTTCGTTCG
>ENSG00000139144_17_0.209
CTGAGCTCATAGAAGACCTCACCGTCTCTTCAACCCGGAATGTGTTTTAGAGCTAGAAATAGCAAGTTAAAATAAGGCTAGTCCGTGGGTCTTCGTTCG
>ENSG00000139144_45_0.9
CTGAGCTCATAGAAGACCTCACCGGCTTTTCGTGTGATTCATTGTTTTAGAGCTAGAAATAGCAAGTTAAAATAAGGCTAGTCCGTGGGTCTTCGTTCG
>ENSG00000139144_5_0.90
CTGAGCTCATAGAAGACCTCACCGTAAAAGCCGTGAACTCTCCGTTTTAGAGCTAGAAATAGCAAGTTAAAATAAGGCTAGTCCGTGGGTCTTCGTTCG
>ENSG00000139144_12_0.143
CTGAGCTCATAGAAGACCTCACCGGCTCCATCATTCACAAGTTGTTTTAGAGCTAGAAATAGCAAGTTAAAATAAGGCTAGTCCGTGGGTCTTCGTTCG
>ENSG00000139144_63_0.166
CTGAGCTCATAGAAGACCTCACCGGCTACTTTCAAATCCTATAGTTTTAGAGCTAGAAATAGCAAGTTAAAATAAGGCTAGTCCGTGGGTCTTCGTTCG
>ENSG00000139144_6_0.99
CTGAGCTCATAGAAGACCTCACCGTTAGCAAAGCACCAGCAATGTTTTAGAGCTAGAAATAGCAAGTTAAAATAAGGCTAGTCCGTGGGTCTTCGTTCG
>ENSG00000139144_58_0.127
CTGAGCTCATAGAAGACCTCACCGACCATGATGTTTTCCTATGGTTTTAGAGCTAGAAATAGCAAGTTAAAATAAGGCTAGTCCGTGGGTCTTCGTTCG
>ENSG00000139144_9_0.118
CTGAGCTCATAGAAGACCTCACCGCGAATAAAGAATGCTCCTGGTTTTAGAGCTAGAAATAGCAAGTTAAAATAAGGCTAGTCCGTGGGTCTTCGTTCG
>ENSG00000139144_48_0.29
CTGAGCTCATAGAAGACCTCACCGACTGACTTGGCTAGAAGAAGTTTTAGAGCTAGAAATAGCAAGTTAAAATAAGGCTAGTCCGTGGGTCTTCGTTCG
>ENSG00000139144_1_0.30
CTGAGCTCATAGAAGACCTCACCGTCTTCTAGCCAAGTCAGTCGTTTTAGAGCTAGAAATAGCAAGTTAAAATAAGGCTAGTCCGTGGGTCTTCGTTCG
>ENSG00000139144_67_0.213
CTGAGCTCATAGAAGACCTCACCGCATGTACTTTCCCACATTCGTTTTAGAGCTAGAAATAGCAAGTTAAAATAAGGCTAGTCCGTGGGTCTTCGTTCG
>ENSG00000139144_55_0.96
CTGAGCTCATAGAAGACCTCACCGGCTTTGCTAACTTGATGCCGTTTTAGAGCTAGAAATAGCAAGTTAAAATAAGGCTAGTCCGTGGGTCTTCGTTCG
>ENSG00000139144_60_0.128
CTGAGCTCATAGAAGACCTCACCGGCACCATGATGTTTTCCTAGTTTTAGAGCTAGAAATAGCAAGTTAAAATAAGGCTAGTCCGTGGGTCTTCGTTCG
>ENSG00000139144_16_0.209
CTGAGCTCATAGAAGACCTCACCGCTCTCTTCAACCCGGAATGGTTTTAGAGCTAGAAATAGCAAGTTAAAATAAGGCTAGTCCGTGGGTCTTCGTTCG
>ENSG00000139144_50_0.50
CTGAGCTCATAGAAGACCTCACCGCAATTTCACTCTCGTAGTGGTTTTAGAGCTAGAAATAGCAAGTTAAAATAAGGCTAGTCCGTGGGTCTTCGTTCG
>ENSG00000139144_2_0.30
CTGAGCTCATAGAAGACCTCACCGCTTCTAGCCAAGTCAGTCTGTTTTAGAGCTAGAAATAGCAAGTTAAAATAAGGCTAGTCCGTGGGTCTTCGTTCG
>ENSG00000139144_13_0.161
CTGAGCTCATAGAAGACCTCACCGAAAATCATAACTACCATATGTTTTAGAGCTAGAAATAGCAAGTTAAAATAAGGCTAGTCCGTGGGTCTTCGTTCG
>ENSG00000139144_57_0.115
CTGAGCTCATAGAAGACCTCACCGATTCTTTATTCGTATTTTGGTTTTAGAGCTAGAAATAGCAAGTTAAAATAAGGCTAGTCCGTGGGTCTTCGTTCG
>ENSG00000139144_64_0.180
CTGAGCTCATAGAAGACCTCACCGGGCATGAAGTCACTTGAGAGTTTTAGAGCTAGAAATAGCAAGTTAAAATAAGGCTAGTCCGTGGGTCTTCGTTCG
>ENSG00000139144_54_0.92
CTGAGCTCATAGAAGACCTCACCGTTGATGCCAGGAGAGTTCAGTTTTAGAGCTAGAAATAGCAAGTTAAAATAAGGCTAGTCCGTGGGTCTTCGTTCG
>ENSG00000139144_62_0.144
CTGAGCTCATAGAAGACCTCACCGTATCCAAACTTGTGAATGAGTTTTAGAGCTAGAAATAGCAAGTTAAAATAAGGCTAGTCCGTGGGTCTTCGTTCG
>ENSG00000139144_4_0.63
CTGAGCTCATAGAAGACCTCACCGGTGCCCACTGCACCAAAATGTTTTAGAGCTAGAAATAGCAAGTTAAAATAAGGCTAGTCCGTGGGTCTTCGTTCG
>ENSG00000139144_47_0.29
CTGAGCTCATAGAAGACCTCACCGCTGACTTGGCTAGAAGAATGTTTTAGAGCTAGAAATAGCAAGTTAAAATAAGGCTAGTCCGTGGGTCTTCGTTCG
>ENSG00000139144_0_0.0
CTGAGCTCATAGAAGACCTCACCGATGGCATATTCTTGGCAAAGTTTTAGAGCTAGAAATAGCAAGTTAAAATAAGGCTAGTCCGTGGGTCTTCGTTCG
>ENSG00000139144_46_0.28
CTGAGCTCATAGAAGACCTCACCGTGACTTGGCTAGAAGAATGGTTTTAGAGCTAGAAATAGCAAGTTAAAATAAGGCTAGTCCGTGGGTCTTCGTTCG
>ENSG00000139144_15_0.206
CTGAGCTCATAGAAGACCTCACCGTGAAAGGCTCTCTTCAACCGTTTTAGAGCTAGAAATAGCAAGTTAAAATAAGGCTAGTCCGTGGGTCTTCGTTCG
>ENSG00000139144_65_0.201
CTGAGCTCATAGAAGACCTCACCGCTTTCAAAAGCATCAAAGAGTTTTAGAGCTAGAAATAGCAAGTTAAAATAAGGCTAGTCCGTGGGTCTTCGTTCG
>ENSG00000139144_66_0.212
CTGAGCTCATAGAAGACCTCACCGATGTACTTTCCCACATTCCGTTTTAGAGCTAGAAATAGCAAGTTAAAATAAGGCTAGTCCGTGGGTCTTCGTTCG
>ENSG00000139144_18_0.213
CTGAGCTCATAGAAGACCTCACCGCGGAATGTGGGAAAGTACAGTTTTAGAGCTAGAAATAGCAAGTTAAAATAAGGCTAGTCCGTGGGTCTTCGTTCG
>ENSG00000139144_14_0.201
CTGAGCTCATAGAAGACCTCACCGCATCTTTGATGCTTTTGAAGTTTTAGAGCTAGAAATAGCAAGTTAAAATAAGGCTAGTCCGTGGGTCTTCGTTCG
>ENSG00000118307_9_43372.10080
CTGAGCTCATAGAAGACCTCACCGAGCTTCAATCGTTCAGCTTGTTTTAGAGCTAGAAATAGCAAGTTAAAATAAGGCTAGTCCGTGGGTCTTCGTTCG
>ENSG00000118307_19_43372.10066
CTGAGCTCATAGAAGACCTCACCGATGTGGCCTTTGTTAAGTCGTTTTAGAGCTAGAAATAGCAAGTTAAAATAAGGCTAGTCCGTGGGTCTTCGTTCG
>ENSG00000118307_18_43372.10084
CTGAGCTCATAGAAGACCTCACCGCGATTGAAGCTGCTACAAGGTTTTAGAGCTAGAAATAGCAAGTTAAAATAAGGCTAGTCCGTGGGTCTTCGTTCG
>ENSG00000118307_6_43372.11996
CTGAGCTCATAGAAGACCTCACCGTTCTAGATCCTGTTGCACAGTTTTAGAGCTAGAAATAGCAAGTTAAAATAAGGCTAGTCCGTGGGTCTTCGTTCG
>ENSG00000118307_4_43372.12317
CTGAGCTCATAGAAGACCTCACCGGAATGTAGTGCTTCCACTGGTTTTAGAGCTAGAAATAGCAAGTTAAAATAAGGCTAGTCCGTGGGTCTTCGTTCG
>ENSG00000118307_56_0.25553
CTGAGCTCATAGAAGACCTCACCGAACATGCCGTACCAGTCATGTTTTAGAGCTAGAAATAGCAAGTTAAAATAAGGCTAGTCCGTGGGTCTTCGTTCG
>ENSG00000118307_5_43372.12019
CTGAGCTCATAGAAGACCTCACCGGTTTCAATTTCTCTGCTTCGTTTTAGAGCTAGAAATAGCAAGTTAAAATAAGGCTAGTCCGTGGGTCTTCGTTCG
>ENSG00000118307_14_43372.12027
CTGAGCTCATAGAAGACCTCACCGGAAACTAAATTGCTTTCTCGTTTTAGAGCTAGAAATAGCAAGTTAAAATAAGGCTAGTCCGTGGGTCTTCGTTCG
>ENSG00000118307_11_43372.12320
CTGAGCTCATAGAAGACCTCACCGGCACTACATTCAATGTGATGTTTTAGAGCTAGAAATAGCAAGTTAAAATAAGGCTAGTCCGTGGGTCTTCGTTCG
>ENSG00000118307_28_0.25543
CTGAGCTCATAGAAGACCTCACCGCATCTTGAATCAAGGTAACGTTTTAGAGCTAGAAATAGCAAGTTAAAATAAGGCTAGTCCGTGGGTCTTCGTTCG
>ENSG00000118307_59_0.25532
CTGAGCTCATAGAAGACCTCACCGAGACTTGTAACATTCAGCCGTTTTAGAGCTAGAAATAGCAAGTTAAAATAAGGCTAGTCCGTGGGTCTTCGTTCG
>ENSG00000118307_27_0.25545
CTGAGCTCATAGAAGACCTCACCGATATGAGCATCTTGAATCAGTTTTAGAGCTAGAAATAGCAAGTTAAAATAAGGCTAGTCCGTGGGTCTTCGTTCG
>ENSG00000118307_6_65058.1207
CTGAGCTCATAGAAGACCTCACCGACTGGTGAAGCAGAATCAGGTTTTAGAGCTAGAAATAGCAAGTTAAAATAAGGCTAGTCCGTGGGTCTTCGTTCG
>ENSG00000118307_25_0.25557
CTGAGCTCATAGAAGACCTCACCGTGGTCTTAGTTCCCATGACGTTTTAGAGCTAGAAATAGCAAGTTAAAATAAGGCTAGTCCGTGGGTCTTCGTTCG
>ENSG00000118307_10_43372.10068
CTGAGCTCATAGAAGACCTCACCGTTACTGCCAGACTTAACAAGTTTTAGAGCTAGAAATAGCAAGTTAAAATAAGGCTAGTCCGTGGGTCTTCGTTCG
>ENSG00000118307_17_43372.10085
CTGAGCTCATAGAAGACCTCACCGTTGAAGCTGCTACAAGAGGGTTTTAGAGCTAGAAATAGCAAGTTAAAATAAGGCTAGTCCGTGGGTCTTCGTTCG
>ENSG00000118307_18_21686.13905
CTGAGCTCATAGAAGACCTCACCGGAATCAATACTACAACTGCGTTTTAGAGCTAGAAATAGCAAGTTAAAATAAGGCTAGTCCGTGGGTCTTCGTTCG
>ENSG00000118307_26_0.25555
CTGAGCTCATAGAAGACCTCACCGTTAGTTCCCATGACTGGTAGTTTTAGAGCTAGAAATAGCAAGTTAAAATAAGGCTAGTCCGTGGGTCTTCGTTCG
>ENSG00000118307_58_0.25535
CTGAGCTCATAGAAGACCTCACCGCATTCAGCCTGGACACCTTGTTTTAGAGCTAGAAATAGCAAGTTAAAATAAGGCTAGTCCGTGGGTCTTCGTTCG
>ENSG00000118307_1_43372.12334
CTGAGCTCATAGAAGACCTCACCGATAAACGTGTTCATTTCTTGTTTTAGAGCTAGAAATAGCAAGTTAAAATAAGGCTAGTCCGTGGGTCTTCGTTCG
>ENSG00000118307_0_43372.12335
CTGAGCTCATAGAAGACCTCACCGAATAAACGTGTTCATTTCTGTTTTAGAGCTAGAAATAGCAAGTTAAAATAAGGCTAGTCCGTGGGTCTTCGTTCG
>ENSG00000118307_12_43372.12320
CTGAGCTCATAGAAGACCTCACCGAGCACTACATTCAATGTGAGTTTTAGAGCTAGAAATAGCAAGTTAAAATAAGGCTAGTCCGTGGGTCTTCGTTCG
>ENSG00000118307_16_43372.11993
CTGAGCTCATAGAAGACCTCACCGGTATCTGTCCTTGTGCAACGTTTTAGAGCTAGAAATAGCAAGTTAAAATAAGGCTAGTCCGTGGGTCTTCGTTCG
>ENSG00000118307_13_43372.12028
CTGAGCTCATAGAAGACCTCACCGCTAAATTGCTTTCTCAGGTGTTTTAGAGCTAGAAATAGCAAGTTAAAATAAGGCTAGTCCGTGGGTCTTCGTTCG
>ENSG00000118307_2_43372.12331
CTGAGCTCATAGAAGACCTCACCGTCATTTCTTGGGCTACTGAGTTTTAGAGCTAGAAATAGCAAGTTAAAATAAGGCTAGTCCGTGGGTCTTCGTTCG
>ENSG00000118307_3_43372.12329
CTGAGCTCATAGAAGACCTCACCGCTTGGGCTACTGAAGGATCGTTTTAGAGCTAGAAATAGCAAGTTAAAATAAGGCTAGTCCGTGGGTCTTCGTTCG
>ENSG00000118307_6_21686.13914
CTGAGCTCATAGAAGACCTCACCGTACACCGAATTTAAGATGAGTTTTAGAGCTAGAAATAGCAAGTTAAAATAAGGCTAGTCCGTGGGTCTTCGTTCG
>ENSG00000118307_7_21686.13892
CTGAGCTCATAGAAGACCTCACCGTATCTTGCAAATCACATGGGTTTTAGAGCTAGAAATAGCAAGTTAAAATAAGGCTAGTCCGTGGGTCTTCGTTCG
>ENSG00000118307_15_43372.11997
CTGAGCTCATAGAAGACCTCACCGTGTGCAACAGGATCTAGAAGTTTTAGAGCTAGAAATAGCAAGTTAAAATAAGGCTAGTCCGTGGGTCTTCGTTCG
>ENSG00000118307_7_43372.10952
CTGAGCTCATAGAAGACCTCACCGTCTTTCTCATATTTCAAACGTTTTAGAGCTAGAAATAGCAAGTTAAAATAAGGCTAGTCCGTGGGTCTTCGTTCG
>ENSG00000082146_76_69741.10528
CTGAGCTCATAGAAGACCTCACCGAGATAGTTCAACCCTCTCAGTTTTAGAGCTAGAAATAGCAAGTTAAAATAAGGCTAGTCCGTGGGTCTTCGTTCG
>ENSG00000082146_71_69741.10176
CTGAGCTCATAGAAGACCTCACCGGATAGAATCACGGCTTTCTGTTTTAGAGCTAGAAATAGCAAGTTAAAATAAGGCTAGTCCGTGGGTCTTCGTTCG
>ENSG00000082146_40_69741.11352
CTGAGCTCATAGAAGACCTCACCGCAGGACATGCATAGAACTCGTTTTAGAGCTAGAAATAGCAAGTTAAAATAAGGCTAGTCCGTGGGTCTTCGTTCG
>ENSG00000082146_19_69741.10532
CTGAGCTCATAGAAGACCTCACCGTGAACTATCTGCACCAAAAGTTTTAGAGCTAGAAATAGCAAGTTAAAATAAGGCTAGTCCGTGGGTCTTCGTTCG
>ENSG00000082146_18_69741.10524
CTGAGCTCATAGAAGACCTCACCGTCTCTTTGGAGCCGTGAGAGTTTTAGAGCTAGAAATAGCAAGTTAAAATAAGGCTAGTCCGTGGGTCTTCGTTCG
>ENSG00000082146_69_69741.9630
CTGAGCTCATAGAAGACCTCACCGATAGTTACCAGTGTTCCTGGTTTTAGAGCTAGAAATAGCAAGTTAAAATAAGGCTAGTCCGTGGGTCTTCGTTCG
>ENSG00000082146_2_23247.7874
CTGAGCTCATAGAAGACCTCACCGTTCTGGGATTGACTCATGCGTTTTAGAGCTAGAAATAGCAAGTTAAAATAAGGCTAGTCCGTGGGTCTTCGTTCG
>ENSG00000082146_3_23247.7898
CTGAGCTCATAGAAGACCTCACCGGAGACTCGGAGAGCATCACGTTTTAGAGCTAGAAATAGCAAGTTAAAATAAGGCTAGTCCGTGGGTCTTCGTTCG
>ENSG00000082146_67_69741.9623
CTGAGCTCATAGAAGACCTCACCGGGGAGTATGCCGTGCAAGAGTTTTAGAGCTAGAAATAGCAAGTTAAAATAAGGCTAGTCCGTGGGTCTTCGTTCG
>ENSG00000082146_68_69741.9630
CTGAGCTCATAGAAGACCTCACCGTAGTTACCAGTGTTCCTGTGTTTTAGAGCTAGAAATAGCAAGTTAAAATAAGGCTAGTCCGTGGGTCTTCGTTCG
>ENSG00000082146_6_69741.9625
CTGAGCTCATAGAAGACCTCACCGTTGCACGGCATACTCCCACGTTTTAGAGCTAGAAATAGCAAGTTAAAATAAGGCTAGTCCGTGGGTCTTCGTTCG
>ENSG00000082146_0_46494.3573
CTGAGCTCATAGAAGACCTCACCGAGTGATTCAATGTCTCTTTGTTTTAGAGCTAGAAATAGCAAGTTAAAATAAGGCTAGTCCGTGGGTCTTCGTTCG
>ENSG00000082146_17_69741.10524
CTGAGCTCATAGAAGACCTCACCGTTCTCTTTGGAGCCGTGAGGTTTTAGAGCTAGAAATAGCAAGTTAAAATAAGGCTAGTCCGTGGGTCTTCGTTCG
>ENSG00000082146_1_23247.7886
CTGAGCTCATAGAAGACCTCACCGTGAGGTTTTCTTCACCTGTGTTTTAGAGCTAGAAATAGCAAGTTAAAATAAGGCTAGTCCGTGGGTCTTCGTTCG
>ENSG00000082146_90_69741.11351
CTGAGCTCATAGAAGACCTCACCGTTCTATGCATGTCCTGGAAGTTTTAGAGCTAGAAATAGCAAGTTAAAATAAGGCTAGTCCGTGGGTCTTCGTTCG
>ENSG00000082146_37_69741.11341
CTGAGCTCATAGAAGACCTCACCGAGCATGTGAATTAGCCAGTGTTTTAGAGCTAGAAATAGCAAGTTAAAATAAGGCTAGTCCGTGGGTCTTCGTTCG
>ENSG00000082146_9_69741.10194
CTGAGCTCATAGAAGACCTCACCGATTGGACAGTTTTCACTGTGTTTTAGAGCTAGAAATAGCAAGTTAAAATAAGGCTAGTCCGTGGGTCTTCGTTCG
>ENSG00000082146_7_69741.9627
CTGAGCTCATAGAAGACCTCACCGCATACTCCCACAGGAACACGTTTTAGAGCTAGAAATAGCAAGTTAAAATAAGGCTAGTCCGTGGGTCTTCGTTCG
>ENSG00000082146_91_69741.11352
CTGAGCTCATAGAAGACCTCACCGCTGAGTTCTATGCATGTCCGTTTTAGAGCTAGAAATAGCAAGTTAAAATAAGGCTAGTCCGTGGGTCTTCGTTCG
>ENSG00000082146_5_69741.9620
CTGAGCTCATAGAAGACCTCACCGGACTTCTGTCCATCTTGCAGTTTTAGAGCTAGAAATAGCAAGTTAAAATAAGGCTAGTCCGTGGGTCTTCGTTCG
>ENSG00000082146_38_69741.11342
CTGAGCTCATAGAAGACCTCACCGTGTGAATTAGCCAGTGGGCGTTTTAGAGCTAGAAATAGCAAGTTAAAATAAGGCTAGTCCGTGGGTCTTCGTTCG
>ENSG00000082146_36_69741.11341
CTGAGCTCATAGAAGACCTCACCGCAGCATGTGAATTAGCCAGGTTTTAGAGCTAGAAATAGCAAGTTAAAATAAGGCTAGTCCGTGGGTCTTCGTTCG
>ENSG00000082146_4_23247.7894
CTGAGCTCATAGAAGACCTCACCGAATAGCAATCACAGAGACTGTTTTAGAGCTAGAAATAGCAAGTTAAAATAAGGCTAGTCCGTGGGTCTTCGTTCG
>ENSG00000082146_0_23247.7892
CTGAGCTCATAGAAGACCTCACCGTCTGTGATTGCTATTCATGGTTTTAGAGCTAGAAATAGCAAGTTAAAATAAGGCTAGTCCGTGGGTCTTCGTTCG
>ENSG00000082146_16_69741.10520
CTGAGCTCATAGAAGACCTCACCGTAATAAGAAACATTCTCTTGTTTTAGAGCTAGAAATAGCAAGTTAAAATAAGGCTAGTCCGTGGGTCTTCGTTCG
>ENSG00000082146_20_69741.10536
CTGAGCTCATAGAAGACCTCACCGCCAAAATGGCTGTATTCACGTTTTAGAGCTAGAAATAGCAAGTTAAAATAAGGCTAGTCCGTGGGTCTTCGTTCG
>ENSG00000082146_10_69741.10196
CTGAGCTCATAGAAGACCTCACCGAGTTTTCACTGTTGGCAGCGTTTTAGAGCTAGAAATAGCAAGTTAAAATAAGGCTAGTCCGTGGGTCTTCGTTCG
>ENSG00000082146_77_69741.10536
CTGAGCTCATAGAAGACCTCACCGCCTGTGAATACAGCCATTTGTTTTAGAGCTAGAAATAGCAAGTTAAAATAAGGCTAGTCCGTGGGTCTTCGTTCG
>ENSG00000082146_89_69741.11346
CTGAGCTCATAGAAGACCTCACCGTGGAAAGGCACCTGCCCACGTTTTAGAGCTAGAAATAGCAAGTTAAAATAAGGCTAGTCCGTGGGTCTTCGTTCG
>ENSG00000082146_75_69741.10513
CTGAGCTCATAGAAGACCTCACCGAAGTTTCACTCATTCCTTCGTTTTAGAGCTAGAAATAGCAAGTTAAAATAAGGCTAGTCCGTGGGTCTTCGTTCG
>ENSG00000108984_1_0.8545
CTGAGCTCATAGAAGACCTCACCGGTCTCAGTCGAAAGGTAAGGTTTTAGAGCTAGAAATAGCAAGTTAAAATAAGGCTAGTCCGTGGGTCTTCGTTCG
>ENSG00000108984_0_0.8548
CTGAGCTCATAGAAGACCTCACCGGGAAAATGTCTCAGTCGAAGTTTTAGAGCTAGAAATAGCAAGTTAAAATAAGGCTAGTCCGTGGGTCTTCGTTCG
>ENSG00000108984_6_64316.21735
CTGAGCTCATAGAAGACCTCACCGCTTACGTGGAACTGGTCTGGTTTTAGAGCTAGAAATAGCAAGTTAAAATAAGGCTAGTCCGTGGGTCTTCGTTCG
>ENSG00000108984_8_64316.21739
CTGAGCTCATAGAAGACCTCACCGATGGTCTTGTCAACTTACGGTTTTAGAGCTAGAAATAGCAAGTTAAAATAAGGCTAGTCCGTGGGTCTTCGTTCG
>ENSG00000108984_7_64316.21737
CTGAGCTCATAGAAGACCTCACCGTTGTCAACTTACGTGGAACGTTTTAGAGCTAGAAATAGCAAGTTAAAATAAGGCTAGTCCGTGGGTCTTCGTTCG
>ENSG00000108984_78_96474.25411
CTGAGCTCATAGAAGACCTCACCGCCTTGGAGTCTAAATCTCGGTTTTAGAGCTAGAAATAGCAAGTTAAAATAAGGCTAGTCCGTGGGTCTTCGTTCG
>ENSG00000108984_40_96474.25640
CTGAGCTCATAGAAGACCTCACCGGGACGAGGTGCGTACGGGGGTTTTAGAGCTAGAAATAGCAAGTTAAAATAAGGCTAGTCCGTGGGTCTTCGTTCG
>ENSG00000108984_41_96474.25641
CTGAGCTCATAGAAGACCTCACCGCGAGGTGCGTACGGGGTGGGTTTTAGAGCTAGAAATAGCAAGTTAAAATAAGGCTAGTCCGTGGGTCTTCGTTCG
>ENSG00000108984_38_96474.25638
CTGAGCTCATAGAAGACCTCACCGACTGGGACGAGGTGCGTACGTTTTAGAGCTAGAAATAGCAAGTTAAAATAAGGCTAGTCCGTGGGTCTTCGTTCG
>ENSG00000108984_36_96474.25635
CTGAGCTCATAGAAGACCTCACCGCTATAATGGAACTGGGACGGTTTTAGAGCTAGAAATAGCAAGTTAAAATAAGGCTAGTCCGTGGGTCTTCGTTCG
>ENSG00000108984_85_96474.26227
CTGAGCTCATAGAAGACCTCACCGGTGGCTCGGATCCGCTGAAGTTTTAGAGCTAGAAATAGCAAGTTAAAATAAGGCTAGTCCGTGGGTCTTCGTTCG
>ENSG00000108984_83_96474.25654
CTGAGCTCATAGAAGACCTCACCGACTGCCATGATCTGCCCGCGTTTTAGAGCTAGAAATAGCAAGTTAAAATAAGGCTAGTCCGTGGGTCTTCGTTCG
>ENSG00000108984_34_96474.25633
CTGAGCTCATAGAAGACCTCACCGCTGGAGCCTATAATGGAACGTTTTAGAGCTAGAAATAGCAAGTTAAAATAAGGCTAGTCCGTGGGTCTTCGTTCG
>ENSG00000108984_37_96474.25638
CTGAGCTCATAGAAGACCTCACCGAACTGGGACGAGGTGCGTAGTTTTAGAGCTAGAAATAGCAAGTTAAAATAAGGCTAGTCCGTGGGTCTTCGTTCG
>ENSG00000108984_39_96474.25639
CTGAGCTCATAGAAGACCTCACCGCTGGGACGAGGTGCGTACGGTTTTAGAGCTAGAAATAGCAAGTTAAAATAAGGCTAGTCCGTGGGTCTTCGTTCG
>ENSG00000108984_80_96474.25633
CTGAGCTCATAGAAGACCTCACCGCAGTTCCATTATAGGCTCCGTTTTAGAGCTAGAAATAGCAAGTTAAAATAAGGCTAGTCCGTGGGTCTTCGTTCG
>ENSG00000108984_35_96474.25633
CTGAGCTCATAGAAGACCTCACCGTGGAGCCTATAATGGAACTGTTTTAGAGCTAGAAATAGCAAGTTAAAATAAGGCTAGTCCGTGGGTCTTCGTTCG
>ENSG00000108984_44_96474.26223
CTGAGCTCATAGAAGACCTCACCGTCCATGCATTTCCATTCAGGTTTTAGAGCTAGAAATAGCAAGTTAAAATAAGGCTAGTCCGTGGGTCTTCGTTCG
>ENSG00000108984_81_96474.25635
CTGAGCTCATAGAAGACCTCACCGCTCGTCCCAGTTCCATTATGTTTTAGAGCTAGAAATAGCAAGTTAAAATAAGGCTAGTCCGTGGGTCTTCGTTCG
>ENSG00000108984_28_96474.25416
CTGAGCTCATAGAAGACCTCACCGCCAAGGCTTGCATTTCTATGTTTTAGAGCTAGAAATAGCAAGTTAAAATAAGGCTAGTCCGTGGGTCTTCGTTCG
>ENSG00000108984_4_64316.21723
CTGAGCTCATAGAAGACCTCACCGCTTTTGGAATTTTAAGGCCGTTTTAGAGCTAGAAATAGCAAGTTAAAATAAGGCTAGTCCGTGGGTCTTCGTTCG
>ENSG00000108984_33_96474.25631
CTGAGCTCATAGAAGACCTCACCGGATGACCTGGAGCCTATAAGTTTTAGAGCTAGAAATAGCAAGTTAAAATAAGGCTAGTCCGTGGGTCTTCGTTCG
>ENSG00000108984_31_96474.25623
CTGAGCTCATAGAAGACCTCACCGTTGCAGAACTTTGAGGTGAGTTTTAGAGCTAGAAATAGCAAGTTAAAATAAGGCTAGTCCGTGGGTCTTCGTTCG
>ENSG00000108984_30_96474.25621
CTGAGCTCATAGAAGACCTCACCGTCTCTCTTGCAGAACTTTGGTTTTAGAGCTAGAAATAGCAAGTTAAAATAAGGCTAGTCCGTGGGTCTTCGTTCG
>ENSG00000108984_3_64316.21723
CTGAGCTCATAGAAGACCTCACCGTTTTGGAATTTTAAGGCCAGTTTTAGAGCTAGAAATAGCAAGTTAAAATAAGGCTAGTCCGTGGGTCTTCGTTCG
>ENSG00000108984_32_96474.25627
CTGAGCTCATAGAAGACCTCACCGGAGGTGAAGGCAGATGACCGTTTTAGAGCTAGAAATAGCAAGTTAAAATAAGGCTAGTCCGTGGGTCTTCGTTCG
>ENSG00000108984_5_64316.21728
CTGAGCTCATAGAAGACCTCACCGGTTGTTCAAATGCTTCTTTGTTTTAGAGCTAGAAATAGCAAGTTAAAATAAGGCTAGTCCGTGGGTCTTCGTTCG
>ENSG00000108984_29_96474.25419
CTGAGCTCATAGAAGACCTCACCGTGCATTTCTATTGGAAATCGTTTTAGAGCTAGAAATAGCAAGTTAAAATAAGGCTAGTCCGTGGGTCTTCGTTCG
>ENSG00000108984_79_96474.25417
CTGAGCTCATAGAAGACCTCACCGCCAATAGAAATGCAAGCCTGTTTTAGAGCTAGAAATAGCAAGTTAAAATAAGGCTAGTCCGTGGGTCTTCGTTCG
>ENSG00000108984_84_96474.26223
CTGAGCTCATAGAAGACCTCACCGTCCGCTGAATGGAAATGCAGTTTTAGAGCTAGAAATAGCAAGTTAAAATAAGGCTAGTCCGTGGGTCTTCGTTCG
>ENSG00000171791_57_148410.4
CTGAGCTCATAGAAGACCTCACCGTGGGAAGGATGGCGCACGCGTTTTAGAGCTAGAAATAGCAAGTTAAAATAAGGCTAGTCCGTGGGTCTTCGTTCG
>ENSG00000171791_56_148410.4
CTGAGCTCATAGAAGACCTCACCGGGGAAGGATGGCGCACGCTGTTTTAGAGCTAGAAATAGCAAGTTAAAATAAGGCTAGTCCGTGGGTCTTCGTTCG
>ENSG00000171791_13_148410.115
CTGAGCTCATAGAAGACCTCACCGGGACATCTCGGCGAAGTCGGTTTTAGAGCTAGAAATAGCAAGTTAAAATAAGGCTAGTCCGTGGGTCTTCGTTCG
>ENSG00000171791_47_148410.126
CTGAGCTCATAGAAGACCTCACCGCCTGACGCCCTTCACCGCGGTTTTAGAGCTAGAAATAGCAAGTTAAAATAAGGCTAGTCCGTGGGTCTTCGTTCG
>ENSG00000171791_54_148410.25
CTGAGCTCATAGAAGACCTCACCGCATTATAAGCTGTCGCAGAGTTTTAGAGCTAGAAATAGCAAGTTAAAATAAGGCTAGTCCGTGGGTCTTCGTTCG
>ENSG00000171791_40_148410.143
CTGAGCTCATAGAAGACCTCACCGCTTCAGGGACGGGGTGAACGTTTTAGAGCTAGAAATAGCAAGTTAAAATAAGGCTAGTCCGTGGGTCTTCGTTCG
>ENSG00000171791_38_148410.144
CTGAGCTCATAGAAGACCTCACCGTCAGGGACGGGGTGAACTGGTTTTAGAGCTAGAAATAGCAAGTTAAAATAAGGCTAGTCCGTGGGTCTTCGTTCG
>ENSG00000171791_16_148410.103
CTGAGCTCATAGAAGACCTCACCGGAAGTCGTCGCCGGCCTGGGTTTTAGAGCTAGAAATAGCAAGTTAAAATAAGGCTAGTCCGTGGGTCTTCGTTCG
>ENSG00000171791_37_148410.144
CTGAGCTCATAGAAGACCTCACCGCAGGGACGGGGTGAACTGGGTTTTAGAGCTAGAAATAGCAAGTTAAAATAAGGCTAGTCCGTGGGTCTTCGTTCG
>ENSG00000171791_35_148410.163
CTGAGCTCATAGAAGACCTCACCGTGTGTGGAGAGCGTCAACCGTTTTAGAGCTAGAAATAGCAAGTTAAAATAAGGCTAGTCCGTGGGTCTTCGTTCG
>ENSG00000171791_1_148410.193
CTGAGCTCATAGAAGACCTCACCGCCTCCGTTATCCTGGATCCGTTTTAGAGCTAGAAATAGCAAGTTAAAATAAGGCTAGTCCGTGGGTCTTCGTTCG
>ENSG00000171791_14_148410.114
CTGAGCTCATAGAAGACCTCACCGCATCTCGGCGAAGTCGCGGGTTTTAGAGCTAGAAATAGCAAGTTAAAATAAGGCTAGTCCGTGGGTCTTCGTTCG
>ENSG00000171791_9_148410.174
CTGAGCTCATAGAAGACCTCACCGGGGCGATGTTGTCCACCAGGTTTTAGAGCTAGAAATAGCAAGTTAAAATAAGGCTAGTCCGTGGGTCTTCGTTCG
>ENSG00000171791_34_148410.168
CTGAGCTCATAGAAGACCTCACCGAACCGGGAGATGTCGCCCCGTTTTAGAGCTAGAAATAGCAAGTTAAAATAAGGCTAGTCCGTGGGTCTTCGTTCG
>ENSG00000171791_36_148410.163
CTGAGCTCATAGAAGACCTCACCGGTGTGTGGAGAGCGTCAACGTTTTAGAGCTAGAAATAGCAAGTTAAAATAAGGCTAGTCCGTGGGTCTTCGTTCG
>ENSG00000171791_32_148410.182
CTGAGCTCATAGAAGACCTCACCGGATGACTGAGTACCTGAACGTTTTAGAGCTAGAAATAGCAAGTTAAAATAAGGCTAGTCCGTGGGTCTTCGTTCG
>ENSG00000171791_27_148410.194
CTGAGCTCATAGAAGACCTCACCGGATCCAGGATAACGGAGGCGTTTTAGAGCTAGAAATAGCAAGTTAAAATAAGGCTAGTCCGTGGGTCTTCGTTCG
>ENSG00000171791_26_148410.194
CTGAGCTCATAGAAGACCTCACCGATCCAGGATAACGGAGGCTGTTTTAGAGCTAGAAATAGCAAGTTAAAATAAGGCTAGTCCGTGGGTCTTCGTTCG
>ENSG00000171791_17_148410.96
CTGAGCTCATAGAAGACCTCACCGGGGTCAGGTGGACCACAGGGTTTTAGAGCTAGAAATAGCAAGTTAAAATAAGGCTAGTCCGTGGGTCTTCGTTCG
>ENSG00000171791_55_148410.25
CTGAGCTCATAGAAGACCTCACCGCCATTATAAGCTGTCGCAGGTTTTAGAGCTAGAAATAGCAAGTTAAAATAAGGCTAGTCCGTGGGTCTTCGTTCG
>ENSG00000171791_29_148410.192
CTGAGCTCATAGAAGACCTCACCGACACCTGGATCCAGGATAAGTTTTAGAGCTAGAAATAGCAAGTTAAAATAAGGCTAGTCCGTGGGTCTTCGTTCG
>ENSG00000171791_0_148410.195
CTGAGCTCATAGAAGACCTCACCGTACCCAGCCTCCGTTATCCGTTTTAGAGCTAGAAATAGCAAGTTAAAATAAGGCTAGTCCGTGGGTCTTCGTTCG
>ENSG00000171791_20_148410.3
CTGAGCTCATAGAAGACCTCACCGCGTGCGCCATCCTTCCCAGGTTTTAGAGCTAGAAATAGCAAGTTAAAATAAGGCTAGTCCGTGGGTCTTCGTTCG
>ENSG00000171791_28_148410.193
CTGAGCTCATAGAAGACCTCACCGCCTGGATCCAGGATAACGGGTTTTAGAGCTAGAAATAGCAAGTTAAAATAAGGCTAGTCCGTGGGTCTTCGTTCG
>ENSG00000171791_25_148410.196
CTGAGCTCATAGAAGACCTCACCGAGGATAACGGAGGCTGGGTGTTTTAGAGCTAGAAATAGCAAGTTAAAATAAGGCTAGTCCGTGGGTCTTCGTTCG
>ENSG00000171791_19_148410.17
CTGAGCTCATAGAAGACCTCACCGGTACTTCATCACTATCTCCGTTTTAGAGCTAGAAATAGCAAGTTAAAATAAGGCTAGTCCGTGGGTCTTCGTTCG
>ENSG00000171791_24_148410.199
CTGAGCTCATAGAAGACCTCACCGGAGGCTGGGTAGGTGCACTGTTTTAGAGCTAGAAATAGCAAGTTAAAATAAGGCTAGTCCGTGGGTCTTCGTTCG
>ENSG00000171791_2_148410.190
CTGAGCTCATAGAAGACCTCACCGATCCTGGATCCAGGTGTGCGTTTTAGAGCTAGAAATAGCAAGTTAAAATAAGGCTAGTCCGTGGGTCTTCGTTCG
>ENSG00000171791_30_148410.189
CTGAGCTCATAGAAGACCTCACCGCACCTGCACACCTGGATCCGTTTTAGAGCTAGAAATAGCAAGTTAAAATAAGGCTAGTCCGTGGGTCTTCGTTCG
>ENSG00000171791_58_148410.0
CTGAGCTCATAGAAGACCTCACCGGCTTTTCCTCTGGGAAGGAGTTTTAGAGCTAGAAATAGCAAGTTAAAATAAGGCTAGTCCGTGGGTCTTCGTTCG
>ENSG00000165731_157_26662.9302
CTGAGCTCATAGAAGACCTCACCGTTCCGCTTGAACTCCACCAGTTTTAGAGCTAGAAATAGCAAGTTAAAATAAGGCTAGTCCGTGGGTCTTCGTTCG
>ENSG00000165731_155_26662.9282
CTGAGCTCATAGAAGACCTCACCGGAGTCGTCCTCGTCGTACAGTTTTAGAGCTAGAAATAGCAAGTTAAAATAAGGCTAGTCCGTGGGTCTTCGTTCG
>ENSG00000165731_154_26662.9280
CTGAGCTCATAGAAGACCTCACCGCCTCGTCGTACACGGTCACGTTTTAGAGCTAGAAATAGCAAGTTAAAATAAGGCTAGTCCGTGGGTCTTCGTTCG
>ENSG00000165731_25_26662.9255
CTGAGCTCATAGAAGACCTCACCGCGGGAGAAGTACGAGCTGGGTTTTAGAGCTAGAAATAGCAAGTTAAAATAAGGCTAGTCCGTGGGTCTTCGTTCG
>ENSG00000165731_18_26662.9242
CTGAGCTCATAGAAGACCTCACCGCTGGAGGTGAGCACGCGCTGTTTTAGAGCTAGAAATAGCAAGTTAAAATAAGGCTAGTCCGTGGGTCTTCGTTCG
>ENSG00000165731_28_26662.9283
CTGAGCTCATAGAAGACCTCACCGGTGTACGACGAGGACGACTGTTTTAGAGCTAGAAATAGCAAGTTAAAATAAGGCTAGTCCGTGGGTCTTCGTTCG
>ENSG00000165731_146_26662.9242
CTGAGCTCATAGAAGACCTCACCGCCAGCGCGTGCTCACCTCCGTTTTAGAGCTAGAAATAGCAAGTTAAAATAAGGCTAGTCCGTGGGTCTTCGTTCG
>ENSG00000165731_27_26662.9280
CTGAGCTCATAGAAGACCTCACCGCCGGTGACCGTGTACGACGGTTTTAGAGCTAGAAATAGCAAGTTAAAATAAGGCTAGTCCGTGGGTCTTCGTTCG
>ENSG00000165731_153_26662.9280
CTGAGCTCATAGAAGACCTCACCGCTCGTCGTACACGGTCACCGTTTTAGAGCTAGAAATAGCAAGTTAAAATAAGGCTAGTCCGTGGGTCTTCGTTCG
>ENSG00000165731_20_13331.7815
CTGAGCTCATAGAAGACCTCACCGAGCTCAGTGTCCGCAGTAAGTTTTAGAGCTAGAAATAGCAAGTTAAAATAAGGCTAGTCCGTGGGTCTTCGTTCG
>ENSG00000165731_10_13331.7780
CTGAGCTCATAGAAGACCTCACCGCTACGGCACGTACCGCACAGTTTTAGAGCTAGAAATAGCAAGTTAAAATAAGGCTAGTCCGTGGGTCTTCGTTCG
>ENSG00000165731_53_13331.7801
CTGAGCTCATAGAAGACCTCACCGGCTCCGGTTAAGGTAGAGGGTTTTAGAGCTAGAAATAGCAAGTTAAAATAAGGCTAGTCCGTGGGTCTTCGTTCG
>ENSG00000165731_50_13331.7777
CTGAGCTCATAGAAGACCTCACCGGTACGTGCCGTAGAGATGCGTTTTAGAGCTAGAAATAGCAAGTTAAAATAAGGCTAGTCCGTGGGTCTTCGTTCG
>ENSG00000165731_55_13331.7804
CTGAGCTCATAGAAGACCTCACCGATGGTCCAGGCTCCGGTTAGTTTTAGAGCTAGAAATAGCAAGTTAAAATAAGGCTAGTCCGTGGGTCTTCGTTCG
>ENSG00000165731_16_13331.7802
CTGAGCTCATAGAAGACCTCACCGCTCTACCTTAACCGGAGCCGTTTTAGAGCTAGAAATAGCAAGTTAAAATAAGGCTAGTCCGTGGGTCTTCGTTCG
>ENSG00000165731_11_13331.7786
CTGAGCTCATAGAAGACCTCACCGACGGCTGCATGAGAACAACGTTTTAGAGCTAGAAATAGCAAGTTAAAATAAGGCTAGTCCGTGGGTCTTCGTTCG
>ENSG00000165731_30_26662.9303
CTGAGCTCATAGAAGACCTCACCGGTGGTGGAGTTCAAGCGGAGTTTTAGAGCTAGAAATAGCAAGTTAAAATAAGGCTAGTCCGTGGGTCTTCGTTCG
>ENSG00000165731_19_13331.7815
CTGAGCTCATAGAAGACCTCACCGAAGCTCAGTGTCCGCAGTAGTTTTAGAGCTAGAAATAGCAAGTTAAAATAAGGCTAGTCCGTGGGTCTTCGTTCG
>ENSG00000165731_3_13331.7734
CTGAGCTCATAGAAGACCTCACCGATTGGGCCTCTACTTCTCGGTTTTAGAGCTAGAAATAGCAAGTTAAAATAAGGCTAGTCCGTGGGTCTTCGTTCG
>ENSG00000165731_54_13331.7802
CTGAGCTCATAGAAGACCTCACCGCAGGCTCCGGTTAAGGTAGGTTTTAGAGCTAGAAATAGCAAGTTAAAATAAGGCTAGTCCGTGGGTCTTCGTTCG
>ENSG00000165731_0_0.16
CTGAGCTCATAGAAGACCTCACCGTGCTGCCGCTGCTAGGCAAGTTTTAGAGCTAGAAATAGCAAGTTAAAATAAGGCTAGTCCGTGGGTCTTCGTTCG
>ENSG00000165731_152_26662.9278
CTGAGCTCATAGAAGACCTCACCGTCGTACACGGTCACCGGGAGTTTTAGAGCTAGAAATAGCAAGTTAAAATAAGGCTAGTCCGTGGGTCTTCGTTCG
>ENSG00000165731_17_13331.7807
CTGAGCTCATAGAAGACCTCACCGGAGCCTGGACCATAGCTCCGTTTTAGAGCTAGAAATAGCAAGTTAAAATAAGGCTAGTCCGTGGGTCTTCGTTCG
>ENSG00000165731_4_13331.7734
CTGAGCTCATAGAAGACCTCACCGTTGGGCCTCTACTTCTCGAGTTTTAGAGCTAGAAATAGCAAGTTAAAATAAGGCTAGTCCGTGGGTCTTCGTTCG
>ENSG00000165731_156_26662.9300
CTGAGCTCATAGAAGACCTCACCGTTGAACTCCACCACGGCGCGTTTTAGAGCTAGAAATAGCAAGTTAAAATAAGGCTAGTCCGTGGGTCTTCGTTCG
>ENSG00000165731_17_26662.9241
CTGAGCTCATAGAAGACCTCACCGCCTGGAGGTGAGCACGCGCGTTTTAGAGCTAGAAATAGCAAGTTAAAATAAGGCTAGTCCGTGGGTCTTCGTTCG
>ENSG00000165731_26_26662.9270
CTGAGCTCATAGAAGACCTCACCGGCGCGCGAGGAGGTGGTGAGTTTTAGAGCTAGAAATAGCAAGTTAAAATAAGGCTAGTCCGTGGGTCTTCGTTCG
>ENSG00000165731_151_26662.9278
CTGAGCTCATAGAAGACCTCACCGCGTACACGGTCACCGGGAAGTTTTAGAGCTAGAAATAGCAAGTTAAAATAAGGCTAGTCCGTGGGTCTTCGTTCG
>ENSG00000165731_1_0.21
CTGAGCTCATAGAAGACCTCACCGAGGCAAAGGTGAGTTCTGCGTTTTAGAGCTAGAAATAGCAAGTTAAAATAAGGCTAGTCCGTGGGTCTTCGTTCG
>ENSG00000165731_29_26662.9301
CTGAGCTCATAGAAGACCTCACCGCGCCGTGGTGGAGTTCAAGGTTTTAGAGCTAGAAATAGCAAGTTAAAATAAGGCTAGTCCGTGGGTCTTCGTTCG
>ENSG00000213719_9_2295.717
CTGAGCTCATAGAAGACCTCACCGGCCTACCTTTTGGTGTCAAGTTTTAGAGCTAGAAATAGCAAGTTAAAATAAGGCTAGTCCGTGGGTCTTCGTTCG
>ENSG00000213719_53_0.1781
CTGAGCTCATAGAAGACCTCACCGACCATCCCCGAGGCCTTCCGTTTTAGAGCTAGAAATAGCAAGTTAAAATAAGGCTAGTCCGTGGGTCTTCGTTCG
>ENSG00000213719_57_2295.824
CTGAGCTCATAGAAGACCTCACCGTGTGCCCTCCCAGGTATAGGTTTTAGAGCTAGAAATAGCAAGTTAAAATAAGGCTAGTCCGTGGGTCTTCGTTCG
>ENSG00000213719_24_0.1787
CTGAGCTCATAGAAGACCTCACCGCAAGTACCGATGCACTCCCGTTTTAGAGCTAGAAATAGCAAGTTAAAATAAGGCTAGTCCGTGGGTCTTCGTTCG
>ENSG00000213719_3_4590.0
CTGAGCTCATAGAAGACCTCACCGCTGGTCCCCGACGCAACCAGTTTTAGAGCTAGAAATAGCAAGTTAAAATAAGGCTAGTCCGTGGGTCTTCGTTCG
>ENSG00000213719_1_4590.0
CTGAGCTCATAGAAGACCTCACCGCATGGTTGCGTCGGGGACCGTTTTAGAGCTAGAAATAGCAAGTTAAAATAAGGCTAGTCCGTGGGTCTTCGTTCG
>ENSG00000213719_0_4590.12
CTGAGCTCATAGAAGACCTCACCGTCACGAACAATTCGACCTGGTTTTAGAGCTAGAAATAGCAAGTTAAAATAAGGCTAGTCCGTGGGTCTTCGTTCG
>ENSG00000213719_40_2295.715
CTGAGCTCATAGAAGACCTCACCGTACCACCGTTGACACCAAAGTTTTAGAGCTAGAAATAGCAAGTTAAAATAAGGCTAGTCCGTGGGTCTTCGTTCG
>ENSG00000213719_11_2295.712
CTGAGCTCATAGAAGACCTCACCGTCAACGGTGGTAACATTGAGTTTTAGAGCTAGAAATAGCAAGTTAAAATAAGGCTAGTCCGTGGGTCTTCGTTCG
>ENSG00000213719_10_2295.716
CTGAGCTCATAGAAGACCTCACCGTACCTTTTGGTGTCAACGGGTTTTAGAGCTAGAAATAGCAAGTTAAAATAAGGCTAGTCCGTGGGTCTTCGTTCG
>ENSG00000213719_18_0.1807
CTGAGCTCATAGAAGACCTCACCGGCTCGATCTCCTCATCATCGTTTTAGAGCTAGAAATAGCAAGTTAAAATAAGGCTAGTCCGTGGGTCTTCGTTCG
>ENSG00000213719_58_2295.823
CTGAGCTCATAGAAGACCTCACCGCTGTGCCCTCCCAGGTATAGTTTTAGAGCTAGAAATAGCAAGTTAAAATAAGGCTAGTCCGTGGGTCTTCGTTCG
>ENSG00000213719_28_2295.827
CTGAGCTCATAGAAGACCTCACCGTCTGAGTGCCCCTATACCTGTTTTAGAGCTAGAAATAGCAAGTTAAAATAAGGCTAGTCCGTGGGTCTTCGTTCG
>ENSG00000213719_26_2295.878
CTGAGCTCATAGAAGACCTCACCGGGGGTACCTGAAAGCCAATGTTTTAGAGCTAGAAATAGCAAGTTAAAATAAGGCTAGTCCGTGGGTCTTCGTTCG
>ENSG00000213719_25_2295.878
CTGAGCTCATAGAAGACCTCACCGTGGGGTACCTGAAAGCCAAGTTTTAGAGCTAGAAATAGCAAGTTAAAATAAGGCTAGTCCGTGGGTCTTCGTTCG
>ENSG00000213719_2_4590.12
CTGAGCTCATAGAAGACCTCACCGCAGGTCGAATTGTTCGTGAGTTTTAGAGCTAGAAATAGCAAGTTAAAATAAGGCTAGTCCGTGGGTCTTCGTTCG
>ENSG00000213719_15_2295.696
CTGAGCTCATAGAAGACCTCACCGGAACAGTCTCTGGGAGAATGTTTTAGAGCTAGAAATAGCAAGTTAAAATAAGGCTAGTCCGTGGGTCTTCGTTCG
>ENSG00000213719_12_2295.699
CTGAGCTCATAGAAGACCTCACCGCAGTACCATGAACAGTCTCGTTTTAGAGCTAGAAATAGCAAGTTAAAATAAGGCTAGTCCGTGGGTCTTCGTTCG
>ENSG00000213719_39_2295.716
CTGAGCTCATAGAAGACCTCACCGACCGTTGACACCAAAAGGTGTTTTAGAGCTAGAAATAGCAAGTTAAAATAAGGCTAGTCCGTGGGTCTTCGTTCG
>ENSG00000213719_8_2295.720
CTGAGCTCATAGAAGACCTCACCGCATAAGCAGGCCTACCTTTGTTTTAGAGCTAGAAATAGCAAGTTAAAATAAGGCTAGTCCGTGGGTCTTCGTTCG
>ENSG00000213719_44_0.1823
CTGAGCTCATAGAAGACCTCACCGCCTCAAATAAGCCCCTCCTGTTTTAGAGCTAGAAATAGCAAGTTAAAATAAGGCTAGTCCGTGGGTCTTCGTTCG
>ENSG00000213719_59_2295.823
CTGAGCTCATAGAAGACCTCACCGGCTGTGCCCTCCCAGGTATGTTTTAGAGCTAGAAATAGCAAGTTAAAATAAGGCTAGTCCGTGGGTCTTCGTTCG
>ENSG00000213719_27_2295.827
CTGAGCTCATAGAAGACCTCACCGTTCTGAGTGCCCCTATACCGTTTTAGAGCTAGAAATAGCAAGTTAAAATAAGGCTAGTCCGTGGGTCTTCGTTCG
>ENSG00000213719_35_0.1361
CTGAGCTCATAGAAGACCTCACCGCCAAAGTTACACATAGTACGTTTTAGAGCTAGAAATAGCAAGTTAAAATAAGGCTAGTCCGTGGGTCTTCGTTCG
>ENSG00000213719_13_0.1303
CTGAGCTCATAGAAGACCTCACCGCTCCAGATCTGTGCAAGAGGTTTTAGAGCTAGAAATAGCAAGTTAAAATAAGGCTAGTCCGTGGGTCTTCGTTCG
>ENSG00000213719_6_2295.783
CTGAGCTCATAGAAGACCTCACCGTCTCGGTCCGCCTGGAGAAGTTTTAGAGCTAGAAATAGCAAGTTAAAATAAGGCTAGTCCGTGGGTCTTCGTTCG
>ENSG00000213719_19_0.1806
CTGAGCTCATAGAAGACCTCACCGATCTCCTCATCATCTGGACGTTTTAGAGCTAGAAATAGCAAGTTAAAATAAGGCTAGTCCGTGGGTCTTCGTTCG
>ENSG00000213719_30_2295.825
CTGAGCTCATAGAAGACCTCACCGAGTGCCCCTATACCTGGGAGTTTTAGAGCTAGAAATAGCAAGTTAAAATAAGGCTAGTCCGTGGGTCTTCGTTCG
>ENSG00000213719_1_0.1359
CTGAGCTCATAGAAGACCTCACCGTATGTGTAACTTTGGCAACGTTTTAGAGCTAGAAATAGCAAGTTAAAATAAGGCTAGTCCGTGGGTCTTCGTTCG
>ENSG00000213719_42_0.1304
CTGAGCTCATAGAAGACCTCACCGTCTTGCACAGATCTGGAGAGTTTTAGAGCTAGAAATAGCAAGTTAAAATAAGGCTAGTCCGTGGGTCTTCGTTCG
>ENSG00000186111_24_17577.11859
CTGAGCTCATAGAAGACCTCACCGAGCCGAGGAACCTTCTTGTGTTTTAGAGCTAGAAATAGCAAGTTAAAATAAGGCTAGTCCGTGGGTCTTCGTTCG
>ENSG00000186111_99_17577.11846
CTGAGCTCATAGAAGACCTCACCGAAGTTGGGCCATCGAGGTGGTTTTAGAGCTAGAAATAGCAAGTTAAAATAAGGCTAGTCCGTGGGTCTTCGTTCG
>ENSG00000186111_26_17577.11849
CTGAGCTCATAGAAGACCTCACCGGGATGCGTCCACACCTCGAGTTTTAGAGCTAGAAATAGCAAGTTAAAATAAGGCTAGTCCGTGGGTCTTCGTTCG
>ENSG00000186111_98_17577.11849
CTGAGCTCATAGAAGACCTCACCGATCGAGGTGTGGACGCATCGTTTTAGAGCTAGAAATAGCAAGTTAAAATAAGGCTAGTCCGTGGGTCTTCGTTCG
>ENSG00000186111_90_17577.12814
CTGAGCTCATAGAAGACCTCACCGTGGGCATCGGCTACACCGTGTTTTAGAGCTAGAAATAGCAAGTTAAAATAAGGCTAGTCCGTGGGTCTTCGTTCG
>ENSG00000186111_16_17577.12813
CTGAGCTCATAGAAGACCTCACCGGGTGTAGCCGATGCCCAGCGTTTTAGAGCTAGAAATAGCAAGTTAAAATAAGGCTAGTCCGTGGGTCTTCGTTCG
>ENSG00000186111_91_17577.12814
CTGAGCTCATAGAAGACCTCACCGCTGGGCATCGGCTACACCGGTTTTAGAGCTAGAAATAGCAAGTTAAAATAAGGCTAGTCCGTGGGTCTTCGTTCG
>ENSG00000186111_14_17577.12827
CTGAGCTCATAGAAGACCTCACCGGCATGAGCACGTCGCGTTCGTTTTAGAGCTAGAAATAGCAAGTTAAAATAAGGCTAGTCCGTGGGTCTTCGTTCG
>ENSG00000186111_89_17577.12828
CTGAGCTCATAGAAGACCTCACCGGAACGCGACGTGCTCATGCGTTTTAGAGCTAGAAATAGCAAGTTAAAATAAGGCTAGTCCGTGGGTCTTCGTTCG
>ENSG00000186111_13_17577.12827
CTGAGCTCATAGAAGACCTCACCGTGCATGAGCACGTCGCGTTGTTTTAGAGCTAGAAATAGCAAGTTAAAATAAGGCTAGTCCGTGGGTCTTCGTTCG
>ENSG00000186111_87_17577.12833
CTGAGCTCATAGAAGACCTCACCGATGCAGGACTTCTACGTGGGTTTTAGAGCTAGAAATAGCAAGTTAAAATAAGGCTAGTCCGTGGGTCTTCGTTCG
>ENSG00000186111_100_17577.11844
CTGAGCTCATAGAAGACCTCACCGGGAAGAAGTTGGGCCATCGGTTTTAGAGCTAGAAATAGCAAGTTAAAATAAGGCTAGTCCGTGGGTCTTCGTTCG
>ENSG00000186111_31_17577.11830
CTGAGCTCATAGAAGACCTCACCGGCCGTCATGGACAGAACCTGTTTTAGAGCTAGAAATAGCAAGTTAAAATAAGGCTAGTCCGTGGGTCTTCGTTCG
>ENSG00000186111_0_35154.11027
CTGAGCTCATAGAAGACCTCACCGTCCAGACACTCACCTCTGTGTTTTAGAGCTAGAAATAGCAAGTTAAAATAAGGCTAGTCCGTGGGTCTTCGTTCG
>ENSG00000186111_2_35154.11026
CTGAGCTCATAGAAGACCTCACCGCAGACACTCACCTCTGTTGGTTTTAGAGCTAGAAATAGCAAGTTAAAATAAGGCTAGTCCGTGGGTCTTCGTTCG
>ENSG00000186111_6_35154.11017
CTGAGCTCATAGAAGACCTCACCGGCAGGTTTGGCTCAGAAGAGTTTTAGAGCTAGAAATAGCAAGTTAAAATAAGGCTAGTCCGTGGGTCTTCGTTCG
>ENSG00000186111_5_35154.11018
CTGAGCTCATAGAAGACCTCACCGGGTTTGGCTCAGAAGAAGGGTTTTAGAGCTAGAAATAGCAAGTTAAAATAAGGCTAGTCCGTGGGTCTTCGTTCG
>ENSG00000186111_0_52731.6
CTGAGCTCATAGAAGACCTCACCGTCCGGTACCTCCAGCTCCAGTTTTAGAGCTAGAAATAGCAAGTTAAAATAAGGCTAGTCCGTGGGTCTTCGTTCG
>ENSG00000186111_103_17577.11833
CTGAGCTCATAGAAGACCTCACCGTGTCCATGACGGCACAGCCGTTTTAGAGCTAGAAATAGCAAGTTAAAATAAGGCTAGTCCGTGGGTCTTCGTTCG
>ENSG00000186111_1_35154.11026
CTGAGCTCATAGAAGACCTCACCGCCAGACACTCACCTCTGTTGTTTTAGAGCTAGAAATAGCAAGTTAAAATAAGGCTAGTCCGTGGGTCTTCGTTCG
>ENSG00000186111_104_17577.11833
CTGAGCTCATAGAAGACCTCACCGCTGTCCATGACGGCACAGCGTTTTAGAGCTAGAAATAGCAAGTTAAAATAAGGCTAGTCCGTGGGTCTTCGTTCG
>ENSG00000186111_105_17577.11830
CTGAGCTCATAGAAGACCTCACCGTCCCAGGTTCTGTCCATGAGTTTTAGAGCTAGAAATAGCAAGTTAAAATAAGGCTAGTCCGTGGGTCTTCGTTCG
>ENSG00000186111_30_17577.11831
CTGAGCTCATAGAAGACCTCACCGTGCCGTCATGGACAGAACCGTTTTAGAGCTAGAAATAGCAAGTTAAAATAAGGCTAGTCCGTGGGTCTTCGTTCG
>ENSG00000186111_4_35154.11026
CTGAGCTCATAGAAGACCTCACCGCCCAACAGAGGTGAGTGTCGTTTTAGAGCTAGAAATAGCAAGTTAAAATAAGGCTAGTCCGTGGGTCTTCGTTCG
>ENSG00000186111_25_17577.11858
CTGAGCTCATAGAAGACCTCACCGCGAGGAACCTTCTTGTAGGGTTTTAGAGCTAGAAATAGCAAGTTAAAATAAGGCTAGTCCGTGGGTCTTCGTTCG
>ENSG00000186111_102_17577.11841
CTGAGCTCATAGAAGACCTCACCGCCTGGCCATGGGAAGAAGTGTTTTAGAGCTAGAAATAGCAAGTTAAAATAAGGCTAGTCCGTGGGTCTTCGTTCG
>ENSG00000186111_27_17577.11843
CTGAGCTCATAGAAGACCTCACCGATGGCCCAACTTCTTCCCAGTTTTAGAGCTAGAAATAGCAAGTTAAAATAAGGCTAGTCCGTGGGTCTTCGTTCG
>ENSG00000186111_7_35154.11012
CTGAGCTCATAGAAGACCTCACCGCCCAGCTTGTCTCTTCTGCGTTTTAGAGCTAGAAATAGCAAGTTAAAATAAGGCTAGTCCGTGGGTCTTCGTTCG
>ENSG00000186111_97_17577.11858
CTGAGCTCATAGAAGACCTCACCGCACCTACAAGAAGGTTCCTGTTTTAGAGCTAGAAATAGCAAGTTAAAATAAGGCTAGTCCGTGGGTCTTCGTTCG
>ENSG00000186111_28_17577.11841
CTGAGCTCATAGAAGACCTCACCGCCAACTTCTTCCCATGGCCGTTTTAGAGCTAGAAATAGCAAGTTAAAATAAGGCTAGTCCGTGGGTCTTCGTTCG
>ENSG00000076641_93_0.1934
CTGAGCTCATAGAAGACCTCACCGAGCCGTTCAGTTACTAGCCGTTTTAGAGCTAGAAATAGCAAGTTAAAATAAGGCTAGTCCGTGGGTCTTCGTTCG
>ENSG00000076641_25_0.2631
CTGAGCTCATAGAAGACCTCACCGTCCTCGTAATGCTGCATGCGTTTTAGAGCTAGAAATAGCAAGTTAAAATAAGGCTAGTCCGTGGGTCTTCGTTCG
>ENSG00000076641_21_0.2668
CTGAGCTCATAGAAGACCTCACCGATCCACTGCGCTCTCGGGAGTTTTAGAGCTAGAAATAGCAAGTTAAAATAAGGCTAGTCCGTGGGTCTTCGTTCG
>ENSG00000076641_86_0.2620
CTGAGCTCATAGAAGACCTCACCGGCTGCTTTAGTTCTTTCAGGTTTTAGAGCTAGAAATAGCAAGTTAAAATAAGGCTAGTCCGTGGGTCTTCGTTCG
>ENSG00000076641_23_0.2643
CTGAGCTCATAGAAGACCTCACCGTGGGAATCCAGCAGATCCGGTTTTAGAGCTAGAAATAGCAAGTTAAAATAAGGCTAGTCCGTGGGTCTTCGTTCG
>ENSG00000076641_24_0.2640
CTGAGCTCATAGAAGACCTCACCGCAGATCCGAGGCCGATGTCGTTTTAGAGCTAGAAATAGCAAGTTAAAATAAGGCTAGTCCGTGGGTCTTCGTTCG
>ENSG00000076641_19_0.2669
CTGAGCTCATAGAAGACCTCACCGTGGTATCCACTGCGCTCTCGTTTTAGAGCTAGAAATAGCAAGTTAAAATAAGGCTAGTCCGTGGGTCTTCGTTCG
>ENSG00000076641_85_0.2631
CTGAGCTCATAGAAGACCTCACCGACCTGCATGCAGCATTACGGTTTTAGAGCTAGAAATAGCAAGTTAAAATAAGGCTAGTCCGTGGGTCTTCGTTCG
>ENSG00000076641_83_0.2638
CTGAGCTCATAGAAGACCTCACCGGAAGTCCAGACATCGGCCTGTTTTAGAGCTAGAAATAGCAAGTTAAAATAAGGCTAGTCCGTGGGTCTTCGTTCG
>ENSG00000076641_26_0.1955
CTGAGCTCATAGAAGACCTCACCGCAGAACTTACTGTCCCCATGTTTTAGAGCTAGAAATAGCAAGTTAAAATAAGGCTAGTCCGTGGGTCTTCGTTCG
>ENSG00000076641_20_0.2668
CTGAGCTCATAGAAGACCTCACCGTATCCACTGCGCTCTCGGGGTTTTAGAGCTAGAAATAGCAAGTTAAAATAAGGCTAGTCCGTGGGTCTTCGTTCG
>ENSG00000076641_18_0.2669
CTGAGCTCATAGAAGACCTCACCGATGGTATCCACTGCGCTCTGTTTTAGAGCTAGAAATAGCAAGTTAAAATAAGGCTAGTCCGTGGGTCTTCGTTCG
>ENSG00000076641_77_0.2656
CTGAGCTCATAGAAGACCTCACCGCCAAAATGTCATCAGAGTCGTTTTAGAGCTAGAAATAGCAAGTTAAAATAAGGCTAGTCCGTGGGTCTTCGTTCG
>ENSG00000076641_76_0.2667
CTGAGCTCATAGAAGACCTCACCGATCCCTCCCGAGAGCGCAGGTTTTAGAGCTAGAAATAGCAAGTTAAAATAAGGCTAGTCCGTGGGTCTTCGTTCG
>ENSG00000076641_87_0.1951
CTGAGCTCATAGAAGACCTCACCGAATGGGGCACTCACCAATGGTTTTAGAGCTAGAAATAGCAAGTTAAAATAAGGCTAGTCCGTGGGTCTTCGTTCG
>ENSG00000076641_82_0.2641
CTGAGCTCATAGAAGACCTCACCGACATCGGCCTCGGATCTGCGTTTTAGAGCTAGAAATAGCAAGTTAAAATAAGGCTAGTCCGTGGGTCTTCGTTCG
>ENSG00000076641_88_0.1950
CTGAGCTCATAGAAGACCTCACCGGAATGGGGCACTCACCAATGTTTTAGAGCTAGAAATAGCAAGTTAAAATAAGGCTAGTCCGTGGGTCTTCGTTCG
>ENSG00000076641_29_0.1935
CTGAGCTCATAGAAGACCTCACCGTGCCAGGCTAGTAACTGAAGTTTTAGAGCTAGAAATAGCAAGTTAAAATAAGGCTAGTCCGTGGGTCTTCGTTCG
>ENSG00000076641_28_0.1940
CTGAGCTCATAGAAGACCTCACCGGGCAGGAGCATCTGTTGCCGTTTTAGAGCTAGAAATAGCAAGTTAAAATAAGGCTAGTCCGTGGGTCTTCGTTCG
>ENSG00000076641_78_0.2655
CTGAGCTCATAGAAGACCTCACCGACCAAAATGTCATCAGAGTGTTTTAGAGCTAGAAATAGCAAGTTAAAATAAGGCTAGTCCGTGGGTCTTCGTTCG
>ENSG00000076641_89_0.1950
CTGAGCTCATAGAAGACCTCACCGAGAATGGGGCACTCACCAAGTTTTAGAGCTAGAAATAGCAAGTTAAAATAAGGCTAGTCCGTGGGTCTTCGTTCG
>ENSG00000076641_81_0.2644
CTGAGCTCATAGAAGACCTCACCGTCGGATCTGCTGGATTCCCGTTTTAGAGCTAGAAATAGCAAGTTAAAATAAGGCTAGTCCGTGGGTCTTCGTTCG
>ENSG00000076641_75_0.2672
CTGAGCTCATAGAAGACCTCACCGGCAGTGGATACCATGCTCAGTTTTAGAGCTAGAAATAGCAAGTTAAAATAAGGCTAGTCCGTGGGTCTTCGTTCG
>ENSG00000076641_30_0.1927
CTGAGCTCATAGAAGACCTCACCGTGAACATCTCCTTGTCTGAGTTTTAGAGCTAGAAATAGCAAGTTAAAATAAGGCTAGTCCGTGGGTCTTCGTTCG
>ENSG00000076641_22_0.2656
CTGAGCTCATAGAAGACCTCACCGCCCGACTCTGATGACATTTGTTTTAGAGCTAGAAATAGCAAGTTAAAATAAGGCTAGTCCGTGGGTCTTCGTTCG
>ENSG00000076641_79_0.2647
CTGAGCTCATAGAAGACCTCACCGGGATTCCCAGGACAGCACAGTTTTAGAGCTAGAAATAGCAAGTTAAAATAAGGCTAGTCCGTGGGTCTTCGTTCG
>ENSG00000076641_94_0.1924
CTGAGCTCATAGAAGACCTCACCGTGTTTTCAGCCTTCAGACAGTTTTAGAGCTAGAAATAGCAAGTTAAAATAAGGCTAGTCCGTGGGTCTTCGTTCG
>ENSG00000076641_92_0.1945
CTGAGCTCATAGAAGACCTCACCGCTGCCAGCAGTGAGCAGAAGTTTTAGAGCTAGAAATAGCAAGTTAAAATAAGGCTAGTCCGTGGGTCTTCGTTCG
>ENSG00000076641_27_0.1945
CTGAGCTCATAGAAGACCTCACCGCATTCTGCTCACTGCTGGCGTTTTAGAGCTAGAAATAGCAAGTTAAAATAAGGCTAGTCCGTGGGTCTTCGTTCG
>ENSG00000076641_80_0.2647
CTGAGCTCATAGAAGACCTCACCGTGGATTCCCAGGACAGCACGTTTTAGAGCTAGAAATAGCAAGTTAAAATAAGGCTAGTCCGTGGGTCTTCGTTCG
>ENSG00000172680_5_780.17
CTGAGCTCATAGAAGACCTCACCGCGATGGGGAAAACTCGCTCGTTTTAGAGCTAGAAATAGCAAGTTAAAATAAGGCTAGTCCGTGGGTCTTCGTTCG
>ENSG00000172680_6_780.16
CTGAGCTCATAGAAGACCTCACCGTGGGGAAAACTCGCTCCGGGTTTTAGAGCTAGAAATAGCAAGTTAAAATAAGGCTAGTCCGTGGGTCTTCGTTCG
>ENSG00000172680_7_780.15
CTGAGCTCATAGAAGACCTCACCGGAAAACTCGCTCCGGAGGTGTTTTAGAGCTAGAAATAGCAAGTTAAAATAAGGCTAGTCCGTGGGTCTTCGTTCG
>ENSG00000172680_8_780.15
CTGAGCTCATAGAAGACCTCACCGAAAACTCGCTCCGGAGGTAGTTTTAGAGCTAGAAATAGCAAGTTAAAATAAGGCTAGTCCGTGGGTCTTCGTTCG
>ENSG00000172680_9_780.14
CTGAGCTCATAGAAGACCTCACCGAAACTCGCTCCGGAGGTAGGTTTTAGAGCTAGAAATAGCAAGTTAAAATAAGGCTAGTCCGTGGGTCTTCGTTCG
>ENSG00000172680_5_520.99
CTGAGCTCATAGAAGACCTCACCGCGAGATGCTAGTCGGTTCTGTTTTAGAGCTAGAAATAGCAAGTTAAAATAAGGCTAGTCCGTGGGTCTTCGTTCG
>ENSG00000172680_1_0.280
CTGAGCTCATAGAAGACCTCACCGCCCGAATACGGCGCCTGCTGTTTTAGAGCTAGAAATAGCAAGTTAAAATAAGGCTAGTCCGTGGGTCTTCGTTCG
>ENSG00000172680_7_520.154
CTGAGCTCATAGAAGACCTCACCGGGCGGCGCCATAGATGACTGTTTTAGAGCTAGAAATAGCAAGTTAAAATAAGGCTAGTCCGTGGGTCTTCGTTCG
>ENSG00000172680_0_260.210
CTGAGCTCATAGAAGACCTCACCGTCACTGATCAAGATGTTCGGTTTTAGAGCTAGAAATAGCAAGTTAAAATAAGGCTAGTCCGTGGGTCTTCGTTCG
>ENSG00000172680_0_0.284
CTGAGCTCATAGAAGACCTCACCGGCTGCCGCTCCCCCGAATAGTTTTAGAGCTAGAAATAGCAAGTTAAAATAAGGCTAGTCCGTGGGTCTTCGTTCG
>ENSG00000172680_3_520.119
CTGAGCTCATAGAAGACCTCACCGCACGCGCACGATGTTATCGGTTTTAGAGCTAGAAATAGCAAGTTAAAATAAGGCTAGTCCGTGGGTCTTCGTTCG
>ENSG00000172680_3_260.198
CTGAGCTCATAGAAGACCTCACCGGTGCACAATGCTTTGCGAGGTTTTAGAGCTAGAAATAGCAAGTTAAAATAAGGCTAGTCCGTGGGTCTTCGTTCG
>ENSG00000172680_6_260.243
CTGAGCTCATAGAAGACCTCACCGGGTGTATGTGCCTCCTAGAGTTTTAGAGCTAGAAATAGCAAGTTAAAATAAGGCTAGTCCGTGGGTCTTCGTTCG
>ENSG00000172680_4_520.101
CTGAGCTCATAGAAGACCTCACCGACTCCGCCGAGATGCTAGTGTTTTAGAGCTAGAAATAGCAAGTTAAAATAAGGCTAGTCCGTGGGTCTTCGTTCG
>ENSG00000172680_0_520.137
CTGAGCTCATAGAAGACCTCACCGATGATGGTCCCTAGGCTATGTTTTAGAGCTAGAAATAGCAAGTTAAAATAAGGCTAGTCCGTGGGTCTTCGTTCG
>ENSG00000172680_8_260.241
CTGAGCTCATAGAAGACCTCACCGTGCCTCCTAGAGGGTAAGAGTTTTAGAGCTAGAAATAGCAAGTTAAAATAAGGCTAGTCCGTGGGTCTTCGTTCG
>ENSG00000172680_5_260.244
CTGAGCTCATAGAAGACCTCACCGGGGTGTATGTGCCTCCTAGGTTTTAGAGCTAGAAATAGCAAGTTAAAATAAGGCTAGTCCGTGGGTCTTCGTTCG
>ENSG00000172680_0_780.85
CTGAGCTCATAGAAGACCTCACCGTATGGCCACAGGAACACCGGTTTTAGAGCTAGAAATAGCAAGTTAAAATAAGGCTAGTCCGTGGGTCTTCGTTCG
>ENSG00000172680_4_260.197
CTGAGCTCATAGAAGACCTCACCGCACAATGCTTTGCGAGTGGGTTTTAGAGCTAGAAATAGCAAGTTAAAATAAGGCTAGTCCGTGGGTCTTCGTTCG
>ENSG00000172680_9_520.139
CTGAGCTCATAGAAGACCTCACCGCTCCATGATGATGGTCCCTGTTTTAGAGCTAGAAATAGCAAGTTAAAATAAGGCTAGTCCGTGGGTCTTCGTTCG
>ENSG00000172680_12_780.60
CTGAGCTCATAGAAGACCTCACCGCACACCTGCTCCCAGTCAAGTTTTAGAGCTAGAAATAGCAAGTTAAAATAAGGCTAGTCCGTGGGTCTTCGTTCG
>ENSG00000172680_10_780.12
CTGAGCTCATAGAAGACCTCACCGGCTCCGGAGGTAGGGGCGTGTTTTAGAGCTAGAAATAGCAAGTTAAAATAAGGCTAGTCCGTGGGTCTTCGTTCG
>ENSG00000172680_2_0.345
CTGAGCTCATAGAAGACCTCACCGCCGAGTTCAGCTTTCAAAGGTTTTAGAGCTAGAAATAGCAAGTTAAAATAAGGCTAGTCCGTGGGTCTTCGTTCG
>ENSG00000172680_1_780.33
CTGAGCTCATAGAAGACCTCACCGAGCTTCGCAGGTAGCTCTGGTTTTAGAGCTAGAAATAGCAAGTTAAAATAAGGCTAGTCCGTGGGTCTTCGTTCG
>ENSG00000172680_13_780.57
CTGAGCTCATAGAAGACCTCACCGTCCCAGTCAATGGAGCACCGTTTTAGAGCTAGAAATAGCAAGTTAAAATAAGGCTAGTCCGTGGGTCTTCGTTCG
>ENSG00000172680_5_0.318
CTGAGCTCATAGAAGACCTCACCGGCGCTGGATGACGTCCCCAGTTTTAGAGCTAGAAATAGCAAGTTAAAATAAGGCTAGTCCGTGGGTCTTCGTTCG
>ENSG00000172680_8_520.142
CTGAGCTCATAGAAGACCTCACCGCCACCGAACTCCATGATGAGTTTTAGAGCTAGAAATAGCAAGTTAAAATAAGGCTAGTCCGTGGGTCTTCGTTCG
>ENSG00000172680_1_260.210
CTGAGCTCATAGAAGACCTCACCGCACTGATCAAGATGTTCGCGTTTTAGAGCTAGAAATAGCAAGTTAAAATAAGGCTAGTCCGTGGGTCTTCGTTCG
>ENSG00000172680_2_520.134
CTGAGCTCATAGAAGACCTCACCGCTAGGCTATTGGACCCTGCGTTTTAGAGCTAGAAATAGCAAGTTAAAATAAGGCTAGTCCGTGGGTCTTCGTTCG
>ENSG00000172680_11_780.12
CTGAGCTCATAGAAGACCTCACCGCTCCGGAGGTAGGGGCGTAGTTTTAGAGCTAGAAATAGCAAGTTAAAATAAGGCTAGTCCGTGGGTCTTCGTTCG
>ENSG00000162889_13_0.86
CTGAGCTCATAGAAGACCTCACCGAGAAATTCGCCCTCAAAGTGTTTTAGAGCTAGAAATAGCAAGTTAAAATAAGGCTAGTCCGTGGGTCTTCGTTCG
>ENSG00000162889_16_0.89
CTGAGCTCATAGAAGACCTCACCGCGCCCTCAAAGTAGGTCTGGTTTTAGAGCTAGAAATAGCAAGTTAAAATAAGGCTAGTCCGTGGGTCTTCGTTCG
>ENSG00000162889_14_0.88
CTGAGCTCATAGAAGACCTCACCGTTCGCCCTCAAAGTAGGTCGTTTTAGAGCTAGAAATAGCAAGTTAAAATAAGGCTAGTCCGTGGGTCTTCGTTCG
>ENSG00000162889_2_0.42
CTGAGCTCATAGAAGACCTCACCGCGCAGTTCCACGTCAAGTCGTTTTAGAGCTAGAAATAGCAAGTTAAAATAAGGCTAGTCCGTGGGTCTTCGTTCG
>ENSG00000162889_21_37002.14597
CTGAGCTCATAGAAGACCTCACCGTTCATTTCAGTTTGGACGGGTTTTAGAGCTAGAAATAGCAAGTTAAAATAAGGCTAGTCCGTGGGTCTTCGTTCG
>ENSG00000162889_22_37002.14605
CTGAGCTCATAGAAGACCTCACCGGAACTCTTTAGCCGAATCCGTTTTAGAGCTAGAAATAGCAAGTTAAAATAAGGCTAGTCCGTGGGTCTTCGTTCG
>ENSG00000162889_23_37002.14607
CTGAGCTCATAGAAGACCTCACCGTTAGCCGAATCCAGGATCGGTTTTAGAGCTAGAAATAGCAAGTTAAAATAAGGCTAGTCCGTGGGTCTTCGTTCG
>ENSG00000162889_50_37002.15491
CTGAGCTCATAGAAGACCTCACCGATGAACCACCCTTGGATCAGTTTTAGAGCTAGAAATAGCAAGTTAAAATAAGGCTAGTCCGTGGGTCTTCGTTCG
>ENSG00000162889_52_37002.15495
CTGAGCTCATAGAAGACCTCACCGGGATCATGGTAAGCTCGGCGTTTTAGAGCTAGAAATAGCAAGTTAAAATAAGGCTAGTCCGTGGGTCTTCGTTCG
>ENSG00000162889_53_37002.15496
CTGAGCTCATAGAAGACCTCACCGCATGGTAAGCTCGGCAGGCGTTTTAGAGCTAGAAATAGCAAGTTAAAATAAGGCTAGTCCGTGGGTCTTCGTTCG
>ENSG00000162889_119_37002.15494
CTGAGCTCATAGAAGACCTCACCGCGAGCTTACCATGATCCAAGTTTTAGAGCTAGAAATAGCAAGTTAAAATAAGGCTAGTCCGTGGGTCTTCGTTCG
>ENSG00000162889_54_37002.15497
CTGAGCTCATAGAAGACCTCACCGATGGTAAGCTCGGCAGGCTGTTTTAGAGCTAGAAATAGCAAGTTAAAATAAGGCTAGTCCGTGGGTCTTCGTTCG
>ENSG00000162889_49_37002.15488
CTGAGCTCATAGAAGACCTCACCGCGAGTTTATGAACCACCCTGTTTTAGAGCTAGAAATAGCAAGTTAAAATAAGGCTAGTCCGTGGGTCTTCGTTCG
>ENSG00000162889_11_0.77
CTGAGCTCATAGAAGACCTCACCGTTTGCAGATCTTCAACAAGGTTTTAGAGCTAGAAATAGCAAGTTAAAATAAGGCTAGTCCGTGGGTCTTCGTTCG
>ENSG00000162889_51_37002.15494
CTGAGCTCATAGAAGACCTCACCGCCTTGGATCATGGTAAGCTGTTTTAGAGCTAGAAATAGCAAGTTAAAATAAGGCTAGTCCGTGGGTCTTCGTTCG
>ENSG00000162889_120_37002.15494
CTGAGCTCATAGAAGACCTCACCGCCGAGCTTACCATGATCCAGTTTTAGAGCTAGAAATAGCAAGTTAAAATAAGGCTAGTCCGTGGGTCTTCGTTCG
>ENSG00000162889_116_37002.15486
CTGAGCTCATAGAAGACCTCACCGTGGTTCATAAACTCGGTGAGTTTTAGAGCTAGAAATAGCAAGTTAAAATAAGGCTAGTCCGTGGGTCTTCGTTCG
>ENSG00000162889_5_0.62
CTGAGCTCATAGAAGACCTCACCGAAGGTCACCAGCCAGGTCCGTTTTAGAGCTAGAAATAGCAAGTTAAAATAAGGCTAGTCCGTGGGTCTTCGTTCG
>ENSG00000162889_20_37002.14596
CTGAGCTCATAGAAGACCTCACCGGGCTTCATTTCAGTTTGGAGTTTTAGAGCTAGAAATAGCAAGTTAAAATAAGGCTAGTCCGTGGGTCTTCGTTCG
>ENSG00000162889_3_0.56
CTGAGCTCATAGAAGACCTCACCGGCCATCATCGATGACTACAGTTTTAGAGCTAGAAATAGCAAGTTAAAATAAGGCTAGTCCGTGGGTCTTCGTTCG
>ENSG00000162889_19_0.91
CTGAGCTCATAGAAGACCTCACCGAAAGTAGGTCTGGGGCCCGGTTTTAGAGCTAGAAATAGCAAGTTAAAATAAGGCTAGTCCGTGGGTCTTCGTTCG
>ENSG00000162889_15_0.88
CTGAGCTCATAGAAGACCTCACCGTCGCCCTCAAAGTAGGTCTGTTTTAGAGCTAGAAATAGCAAGTTAAAATAAGGCTAGTCCGTGGGTCTTCGTTCG
>ENSG00000162889_19_37002.14595
CTGAGCTCATAGAAGACCTCACCGCTGTGGCTTCATTTCAGTTGTTTTAGAGCTAGAAATAGCAAGTTAAAATAAGGCTAGTCCGTGGGTCTTCGTTCG
>ENSG00000162889_80_37002.14616
CTGAGCTCATAGAAGACCTCACCGACCTCTTTCTGTGAATGCCGTTTTAGAGCTAGAAATAGCAAGTTAAAATAAGGCTAGTCCGTGGGTCTTCGTTCG
>ENSG00000162889_10_0.67
CTGAGCTCATAGAAGACCTCACCGTCCTGGGGCTGGGCATCAAGTTTTAGAGCTAGAAATAGCAAGTTAAAATAAGGCTAGTCCGTGGGTCTTCGTTCG
>ENSG00000162889_17_0.90
CTGAGCTCATAGAAGACCTCACCGTCAAAGTAGGTCTGGGGCCGTTTTAGAGCTAGAAATAGCAAGTTAAAATAAGGCTAGTCCGTGGGTCTTCGTTCG
>ENSG00000162889_0_0.1
CTGAGCTCATAGAAGACCTCACCGACCATGCTGTCCAACTCCCGTTTTAGAGCTAGAAATAGCAAGTTAAAATAAGGCTAGTCCGTGGGTCTTCGTTCG
>ENSG00000162889_12_0.79
CTGAGCTCATAGAAGACCTCACCGATCTTCAACAAGAGGACCCGTTTTAGAGCTAGAAATAGCAAGTTAAAATAAGGCTAGTCCGTGGGTCTTCGTTCG
>ENSG00000162889_1_0.1
CTGAGCTCATAGAAGACCTCACCGCCATGCTGTCCAACTCCCAGTTTTAGAGCTAGAAATAGCAAGTTAAAATAAGGCTAGTCCGTGGGTCTTCGTTCG
>ENSG00000162889_4_0.60
CTGAGCTCATAGAAGACCTCACCGGACTACAAGGTCACCAGCCGTTTTAGAGCTAGAAATAGCAAGTTAAAATAAGGCTAGTCCGTGGGTCTTCGTTCG
>ENSG00000169679_25_30312.13
CTGAGCTCATAGAAGACCTCACCGCCAGACGGACACTTACTGAGTTTTAGAGCTAGAAATAGCAAGTTAAAATAAGGCTAGTCCGTGGGTCTTCGTTCG
>ENSG00000169679_47_30312.1227
CTGAGCTCATAGAAGACCTCACCGCAATGACCCTCTTGGTGAAGTTTTAGAGCTAGAAATAGCAAGTTAAAATAAGGCTAGTCCGTGGGTCTTCGTTCG
>ENSG00000169679_48_30312.1225
CTGAGCTCATAGAAGACCTCACCGACAAGGGCAATGACCCTCTGTTTTAGAGCTAGAAATAGCAAGTTAAAATAAGGCTAGTCCGTGGGTCTTCGTTCG
>ENSG00000169679_10_30312.1779
CTGAGCTCATAGAAGACCTCACCGCTACCTGTATTGTTGTTGCGTTTTAGAGCTAGAAATAGCAAGTTAAAATAAGGCTAGTCCGTGGGTCTTCGTTCG
>ENSG00000169679_37_30312.1778
CTGAGCTCATAGAAGACCTCACCGGTTCCTGCAACAACAATACGTTTTAGAGCTAGAAATAGCAAGTTAAAATAAGGCTAGTCCGTGGGTCTTCGTTCG
>ENSG00000169679_16_30312.1748
CTGAGCTCATAGAAGACCTCACCGGCTTCCAGATGCCCCGCCCGTTTTAGAGCTAGAAATAGCAAGTTAAAATAAGGCTAGTCCGTGGGTCTTCGTTCG
>ENSG00000169679_15_30312.1762
CTGAGCTCATAGAAGACCTCACCGCCTCTCTGAAGGACAGCACGTTTTAGAGCTAGAAATAGCAAGTTAAAATAAGGCTAGTCCGTGGGTCTTCGTTCG
>ENSG00000169679_33_20208.3479
CTGAGCTCATAGAAGACCTCACCGTGGGCTCTCAATTCTTCAAGTTTTAGAGCTAGAAATAGCAAGTTAAAATAAGGCTAGTCCGTGGGTCTTCGTTCG
>ENSG00000169679_29_30312.6
CTGAGCTCATAGAAGACCTCACCGACATTTTCCGGGGTGTCCAGTTTTAGAGCTAGAAATAGCAAGTTAAAATAAGGCTAGTCCGTGGGTCTTCGTTCG
>ENSG00000169679_42_30312.1731
CTGAGCTCATAGAAGACCTCACCGTTCTGTACAACCATGGGATGTTTTAGAGCTAGAAATAGCAAGTTAAAATAAGGCTAGTCCGTGGGTCTTCGTTCG
>ENSG00000169679_41_30312.1742
CTGAGCTCATAGAAGACCTCACCGATCCCCTCTGTACATTGCCGTTTTAGAGCTAGAAATAGCAAGTTAAAATAAGGCTAGTCCGTGGGTCTTCGTTCG
>ENSG00000169679_46_30312.1228
CTGAGCTCATAGAAGACCTCACCGAATGACCCTCTTGGTGAATGTTTTAGAGCTAGAAATAGCAAGTTAAAATAAGGCTAGTCCGTGGGTCTTCGTTCG
>ENSG00000169679_43_30312.1730
CTGAGCTCATAGAAGACCTCACCGTGAGTTTCTGTACAACCATGTTTTAGAGCTAGAAATAGCAAGTTAAAATAAGGCTAGTCCGTGGGTCTTCGTTCG
>ENSG00000169679_28_30312.9
CTGAGCTCATAGAAGACCTCACCGTACTGAAGGACATTTTCCGGTTTTAGAGCTAGAAATAGCAAGTTAAAATAAGGCTAGTCCGTGGGTCTTCGTTCG
>ENSG00000169679_11_30312.1776
CTGAGCTCATAGAAGACCTCACCGTGTTGTTGCAGGAACTCTCGTTTTAGAGCTAGAAATAGCAAGTTAAAATAAGGCTAGTCCGTGGGTCTTCGTTCG
>ENSG00000169679_12_30312.1775
CTGAGCTCATAGAAGACCTCACCGGTTGTTGCAGGAACTCTCTGTTTTAGAGCTAGAAATAGCAAGTTAAAATAAGGCTAGTCCGTGGGTCTTCGTTCG
>ENSG00000169679_40_30312.1742
CTGAGCTCATAGAAGACCTCACCGTCCCCTCTGTACATTGCCTGTTTTAGAGCTAGAAATAGCAAGTTAAAATAAGGCTAGTCCGTGGGTCTTCGTTCG
>ENSG00000169679_17_30312.1740
CTGAGCTCATAGAAGACCTCACCGAATGTACAGAGGGGATGACGTTTTAGAGCTAGAAATAGCAAGTTAAAATAAGGCTAGTCCGTGGGTCTTCGTTCG
>ENSG00000169679_1_30312.2842
CTGAGCTCATAGAAGACCTCACCGTGCAGGCCATGTTATTTCCGTTTTAGAGCTAGAAATAGCAAGTTAAAATAAGGCTAGTCCGTGGGTCTTCGTTCG
>ENSG00000169679_33_30312.2840
CTGAGCTCATAGAAGACCTCACCGTCAAATCCAGGAAATAACAGTTTTAGAGCTAGAAATAGCAAGTTAAAATAAGGCTAGTCCGTGGGTCTTCGTTCG
>ENSG00000169679_18_30312.1735
CTGAGCTCATAGAAGACCTCACCGTGACAGGGTTCCAATCCCAGTTTTAGAGCTAGAAATAGCAAGTTAAAATAAGGCTAGTCCGTGGGTCTTCGTTCG
>ENSG00000169679_26_30312.10
CTGAGCTCATAGAAGACCTCACCGCTTACTGAAGGACATTTTCGTTTTAGAGCTAGAAATAGCAAGTTAAAATAAGGCTAGTCCGTGGGTCTTCGTTCG
>ENSG00000169679_21_30312.1300
CTGAGCTCATAGAAGACCTCACCGACAATAACTGATGAATCTTGTTTTAGAGCTAGAAATAGCAAGTTAAAATAAGGCTAGTCCGTGGGTCTTCGTTCG
>ENSG00000169679_39_30312.1761
CTGAGCTCATAGAAGACCTCACCGCCAGTGCTGTCCTTCAGAGGTTTTAGAGCTAGAAATAGCAAGTTAAAATAAGGCTAGTCCGTGGGTCTTCGTTCG
>ENSG00000169679_23_30312.1230
CTGAGCTCATAGAAGACCTCACCGACCTTTCCCATTCACCAAGGTTTTAGAGCTAGAAATAGCAAGTTAAAATAAGGCTAGTCCGTGGGTCTTCGTTCG
>ENSG00000169679_31_30312.1
CTGAGCTCATAGAAGACCTCACCGGTCCATGGCCAGAGGACGCGTTTTAGAGCTAGAAATAGCAAGTTAAAATAAGGCTAGTCCGTGGGTCTTCGTTCG
>ENSG00000169679_44_30312.1729
CTGAGCTCATAGAAGACCTCACCGTTGAGTTTCTGTACAACCAGTTTTAGAGCTAGAAATAGCAAGTTAAAATAAGGCTAGTCCGTGGGTCTTCGTTCG
>ENSG00000169679_13_30312.1772
CTGAGCTCATAGAAGACCTCACCGGAACTCTCTGGGTTCAGCCGTTTTAGAGCTAGAAATAGCAAGTTAAAATAAGGCTAGTCCGTGGGTCTTCGTTCG
>ENSG00000169679_45_30312.1229
CTGAGCTCATAGAAGACCTCACCGCCCTCTTGGTGAATGGGAAGTTTTAGAGCTAGAAATAGCAAGTTAAAATAAGGCTAGTCCGTGGGTCTTCGTTCG
>ENSG00000169679_22_30312.1273
CTGAGCTCATAGAAGACCTCACCGTCAAGTATTCTTTATTCTCGTTTTAGAGCTAGAAATAGCAAGTTAAAATAAGGCTAGTCCGTGGGTCTTCGTTCG
>ENSG00000137757_11_0.8052
CTGAGCTCATAGAAGACCTCACCGTTACTAAAAGACACATACGGTTTTAGAGCTAGAAATAGCAAGTTAAAATAAGGCTAGTCCGTGGGTCTTCGTTCG
>ENSG00000137757_36_0.8034
CTGAGCTCATAGAAGACCTCACCGTCTGTTTGCAAGATCCACGGTTTTAGAGCTAGAAATAGCAAGTTAAAATAAGGCTAGTCCGTGGGTCTTCGTTCG
>ENSG00000137757_18_7233.5315
CTGAGCTCATAGAAGACCTCACCGATCACCAGTGTAAAACGTAGTTTTAGAGCTAGAAATAGCAAGTTAAAATAAGGCTAGTCCGTGGGTCTTCGTTCG
>ENSG00000137757_7_7233.5288
CTGAGCTCATAGAAGACCTCACCGCAAAGAGTCTACCAAGATCGTTTTAGAGCTAGAAATAGCAAGTTAAAATAAGGCTAGTCCGTGGGTCTTCGTTCG
>ENSG00000137757_5_0.9081
CTGAGCTCATAGAAGACCTCACCGAGGTTGCTCGTTCTATGGTGTTTTAGAGCTAGAAATAGCAAGTTAAAATAAGGCTAGTCCGTGGGTCTTCGTTCG
>ENSG00000137757_3_0.9083
CTGAGCTCATAGAAGACCTCACCGGTCAAGGTTGCTCGTTCTAGTTTTAGAGCTAGAAATAGCAAGTTAAAATAAGGCTAGTCCGTGGGTCTTCGTTCG
>ENSG00000137757_5_7233.5317
CTGAGCTCATAGAAGACCTCACCGGCAACCTTACGTTTTACACGTTTTAGAGCTAGAAATAGCAAGTTAAAATAAGGCTAGTCCGTGGGTCTTCGTTCG
>ENSG00000137757_8_7233.5288
CTGAGCTCATAGAAGACCTCACCGAAAGAGTCTACCAAGATCAGTTTTAGAGCTAGAAATAGCAAGTTAAAATAAGGCTAGTCCGTGGGTCTTCGTTCG
>ENSG00000137757_35_0.8036
CTGAGCTCATAGAAGACCTCACCGTGCAAGATCCACGAGGAGAGTTTTAGAGCTAGAAATAGCAAGTTAAAATAAGGCTAGTCCGTGGGTCTTCGTTCG
>ENSG00000137757_41_0.8004
CTGAGCTCATAGAAGACCTCACCGAGAAAAACATGGGGAACTCGTTTTAGAGCTAGAAATAGCAAGTTAAAATAAGGCTAGTCCGTGGGTCTTCGTTCG
>ENSG00000137757_38_0.8024
CTGAGCTCATAGAAGACCTCACCGTCACAGTCATCTGAGAACCGTTTTAGAGCTAGAAATAGCAAGTTAAAATAAGGCTAGTCCGTGGGTCTTCGTTCG
>ENSG00000137757_6_7233.5313
CTGAGCTCATAGAAGACCTCACCGTTTTACACTGGTGATCTTTGTTTTAGAGCTAGAAATAGCAAGTTAAAATAAGGCTAGTCCGTGGGTCTTCGTTCG
>ENSG00000137757_19_7233.5293
CTGAGCTCATAGAAGACCTCACCGTCTTTGCGAAAGAATCGCGGTTTTAGAGCTAGAAATAGCAAGTTAAAATAAGGCTAGTCCGTGGGTCTTCGTTCG
>ENSG00000137757_15_0.8016
CTGAGCTCATAGAAGACCTCACCGAGATGAGTGCCAAGGATGCGTTTTAGAGCTAGAAATAGCAAGTTAAAATAAGGCTAGTCCGTGGGTCTTCGTTCG
>ENSG00000137757_40_0.8005
CTGAGCTCATAGAAGACCTCACCGGAAAAACATGGGGAACTCTGTTTTAGAGCTAGAAATAGCAAGTTAAAATAAGGCTAGTCCGTGGGTCTTCGTTCG
>ENSG00000137757_14_0.8018
CTGAGCTCATAGAAGACCTCACCGTGTGAAGAGATGAGTGCCAGTTTTAGAGCTAGAAATAGCAAGTTAAAATAAGGCTAGTCCGTGGGTCTTCGTTCG
>ENSG00000137757_15_7233.6956
CTGAGCTCATAGAAGACCTCACCGGATGAGAGCCAGGCGTCTGGTTTTAGAGCTAGAAATAGCAAGTTAAAATAAGGCTAGTCCGTGGGTCTTCGTTCG
>ENSG00000137757_34_7233.6968
CTGAGCTCATAGAAGACCTCACCGGTTTGATCACCTGCCTGCAGTTTTAGAGCTAGAAATAGCAAGTTAAAATAAGGCTAGTCCGTGGGTCTTCGTTCG
>ENSG00000137757_37_0.8025
CTGAGCTCATAGAAGACCTCACCGCAGTCATCTGAGAACCTGGGTTTTAGAGCTAGAAATAGCAAGTTAAAATAAGGCTAGTCCGTGGGTCTTCGTTCG
>ENSG00000137757_22_7233.5265
CTGAGCTCATAGAAGACCTCACCGCACGATGTTCTGACATTGAGTTTTAGAGCTAGAAATAGCAAGTTAAAATAAGGCTAGTCCGTGGGTCTTCGTTCG
>ENSG00000137757_43_0.8001
CTGAGCTCATAGAAGACCTCACCGTGTCTCTACAGAAAAACATGTTTTAGAGCTAGAAATAGCAAGTTAAAATAAGGCTAGTCCGTGGGTCTTCGTTCG
>ENSG00000137757_12_0.8039
CTGAGCTCATAGAAGACCTCACCGAATGAAGTCCTTCTCCTCGGTTTTAGAGCTAGAAATAGCAAGTTAAAATAAGGCTAGTCCGTGGGTCTTCGTTCG
>ENSG00000137757_11_7233.5250
CTGAGCTCATAGAAGACCTCACCGATGAAGAACATCTTTGCCCGTTTTAGAGCTAGAAATAGCAAGTTAAAATAAGGCTAGTCCGTGGGTCTTCGTTCG
>ENSG00000137757_9_7233.5282
CTGAGCTCATAGAAGACCTCACCGAGGGCCTTGTCTTCAATTTGTTTTAGAGCTAGAAATAGCAAGTTAAAATAAGGCTAGTCCGTGGGTCTTCGTTCG
>ENSG00000137757_39_0.8013
CTGAGCTCATAGAAGACCTCACCGAGAGACTCTCCAGCATCCTGTTTTAGAGCTAGAAATAGCAAGTTAAAATAAGGCTAGTCCGTGGGTCTTCGTTCG
>ENSG00000137757_42_0.8002
CTGAGCTCATAGAAGACCTCACCGGTCTCTACAGAAAAACATGGTTTTAGAGCTAGAAATAGCAAGTTAAAATAAGGCTAGTCCGTGGGTCTTCGTTCG
>ENSG00000137757_14_7233.6959
CTGAGCTCATAGAAGACCTCACCGATTGCATATGATGAGAGCCGTTTTAGAGCTAGAAATAGCAAGTTAAAATAAGGCTAGTCCGTGGGTCTTCGTTCG
>ENSG00000137757_23_7233.5250
CTGAGCTCATAGAAGACCTCACCGTGGGCAAAGATGTTCTTCAGTTTTAGAGCTAGAAATAGCAAGTTAAAATAAGGCTAGTCCGTGGGTCTTCGTTCG
>ENSG00000137757_44_0.8001
CTGAGCTCATAGAAGACCTCACCGATGTCTCTACAGAAAAACAGTTTTAGAGCTAGAAATAGCAAGTTAAAATAAGGCTAGTCCGTGGGTCTTCGTTCG
>ENSG00000137757_13_0.8030
CTGAGCTCATAGAAGACCTCACCGGCAAACAGAATCTGCCTCCGTTTTAGAGCTAGAAATAGCAAGTTAAAATAAGGCTAGTCCGTGGGTCTTCGTTCG
>ENSG00000127863_7_52860.6104
CTGAGCTCATAGAAGACCTCACCGACTCACAGTGCGGTTCGTAGTTTTAGAGCTAGAAATAGCAAGTTAAAATAAGGCTAGTCCGTGGGTCTTCGTTCG
>ENSG00000127863_6_52860.6103
CTGAGCTCATAGAAGACCTCACCGCACAGTGCGGTTCGTAAGGGTTTTAGAGCTAGAAATAGCAAGTTAAAATAAGGCTAGTCCGTGGGTCTTCGTTCG
>ENSG00000127863_5_52860.6102
CTGAGCTCATAGAAGACCTCACCGAGTGCGGTTCGTAAGGAGGGTTTTAGAGCTAGAAATAGCAAGTTAAAATAAGGCTAGTCCGTGGGTCTTCGTTCG
>ENSG00000127863_0_26430.2460
CTGAGCTCATAGAAGACCTCACCGGTTACCCGTTAATCCCCACGTTTTAGAGCTAGAAATAGCAAGTTAAAATAAGGCTAGTCCGTGGGTCTTCGTTCG
>ENSG00000127863_15_26430.2503
CTGAGCTCATAGAAGACCTCACCGGTGGTGAACCGCTTTCAGAGTTTTAGAGCTAGAAATAGCAAGTTAAAATAAGGCTAGTCCGTGGGTCTTCGTTCG
>ENSG00000127863_4_26430.2466
CTGAGCTCATAGAAGACCTCACCGGGAATGTGGCTTCGGCTATGTTTTAGAGCTAGAAATAGCAAGTTAAAATAAGGCTAGTCCGTGGGTCTTCGTTCG
>ENSG00000127863_6_26430.2468
CTGAGCTCATAGAAGACCTCACCGTGTGGCTTCGGCTATGGGGGTTTTAGAGCTAGAAATAGCAAGTTAAAATAAGGCTAGTCCGTGGGTCTTCGTTCG
>ENSG00000127863_20_26430.2522
CTGAGCTCATAGAAGACCTCACCGACTGCTTGCCAGGGTGAGTGTTTTAGAGCTAGAAATAGCAAGTTAAAATAAGGCTAGTCCGTGGGTCTTCGTTCG
>ENSG00000127863_8_26430.2478
CTGAGCTCATAGAAGACCTCACCGTGTGACGTGCCGGCTGCACGTTTTAGAGCTAGAAATAGCAAGTTAAAATAAGGCTAGTCCGTGGGTCTTCGTTCG
>ENSG00000127863_3_26430.2466
CTGAGCTCATAGAAGACCTCACCGAGGAATGTGGCTTCGGCTAGTTTTAGAGCTAGAAATAGCAAGTTAAAATAAGGCTAGTCCGTGGGTCTTCGTTCG
>ENSG00000127863_2_52860.6086
CTGAGCTCATAGAAGACCTCACCGCTTGTCGGCTTTCAAGACAGTTTTAGAGCTAGAAATAGCAAGTTAAAATAAGGCTAGTCCGTGGGTCTTCGTTCG
>ENSG00000127863_8_52860.6107
CTGAGCTCATAGAAGACCTCACCGGTTGCGTTCACTCACAGTGGTTTTAGAGCTAGAAATAGCAAGTTAAAATAAGGCTAGTCCGTGGGTCTTCGTTCG
>ENSG00000127863_4_52860.6108
CTGAGCTCATAGAAGACCTCACCGCTGTGAGTGAACGCAACACGTTTTAGAGCTAGAAATAGCAAGTTAAAATAAGGCTAGTCCGTGGGTCTTCGTTCG
>ENSG00000127863_18_26430.2515
CTGAGCTCATAGAAGACCTCACCGACCAGTGATGCCATCTGCGGTTTTAGAGCTAGAAATAGCAAGTTAAAATAAGGCTAGTCCGTGGGTCTTCGTTCG
>ENSG00000127863_13_0.5010
CTGAGCTCATAGAAGACCTCACCGCCTTAGACAACTCCATGCCGTTTTAGAGCTAGAAATAGCAAGTTAAAATAAGGCTAGTCCGTGGGTCTTCGTTCG
>ENSG00000127863_7_26430.2475
CTGAGCTCATAGAAGACCTCACCGTGCACAGTGTGTGACGTGCGTTTTAGAGCTAGAAATAGCAAGTTAAAATAAGGCTAGTCCGTGGGTCTTCGTTCG
>ENSG00000127863_9_0.5010
CTGAGCTCATAGAAGACCTCACCGCCAGGCATGGAGTTGTCTAGTTTTAGAGCTAGAAATAGCAAGTTAAAATAAGGCTAGTCCGTGGGTCTTCGTTCG
>ENSG00000127863_5_26430.2467
CTGAGCTCATAGAAGACCTCACCGGAATGTGGCTTCGGCTATGGTTTTAGAGCTAGAAATAGCAAGTTAAAATAAGGCTAGTCCGTGGGTCTTCGTTCG
>ENSG00000127863_25_26430.2465
CTGAGCTCATAGAAGACCTCACCGAGCCGAAGCCACATTCCTGGTTTTAGAGCTAGAAATAGCAAGTTAAAATAAGGCTAGTCCGTGGGTCTTCGTTCG
>ENSG00000127863_11_0.5015
CTGAGCTCATAGAAGACCTCACCGCCTGGCCCACACTGGTTGCGTTTTAGAGCTAGAAATAGCAAGTTAAAATAAGGCTAGTCCGTGGGTCTTCGTTCG
>ENSG00000127863_9_26430.2481
CTGAGCTCATAGAAGACCTCACCGTGCCGGCTGCACAGGTTCAGTTTTAGAGCTAGAAATAGCAAGTTAAAATAAGGCTAGTCCGTGGGTCTTCGTTCG
>ENSG00000127863_7_0.5016
CTGAGCTCATAGAAGACCTCACCGCCTGCAACCAGTGTGGGCCGTTTTAGAGCTAGAAATAGCAAGTTAAAATAAGGCTAGTCCGTGGGTCTTCGTTCG
>ENSG00000127863_5_0.5018
CTGAGCTCATAGAAGACCTCACCGGTGTTCCCTGCAACCAGTGGTTTTAGAGCTAGAAATAGCAAGTTAAAATAAGGCTAGTCCGTGGGTCTTCGTTCG
>ENSG00000127863_28_26430.2506
CTGAGCTCATAGAAGACCTCACCGACAATTTGCCTTCTGAAAGGTTTTAGAGCTAGAAATAGCAAGTTAAAATAAGGCTAGTCCGTGGGTCTTCGTTCG
>ENSG00000127863_32_26430.2525
CTGAGCTCATAGAAGACCTCACCGGAAACTGGCCAACTCACCCGTTTTAGAGCTAGAAATAGCAAGTTAAAATAAGGCTAGTCCGTGGGTCTTCGTTCG
>ENSG00000127863_6_0.5017
CTGAGCTCATAGAAGACCTCACCGTGTTCCCTGCAACCAGTGTGTTTTAGAGCTAGAAATAGCAAGTTAAAATAAGGCTAGTCCGTGGGTCTTCGTTCG
>ENSG00000127863_21_26430.2461
CTGAGCTCATAGAAGACCTCACCGCATTCCTGTGGGGATTAACGTTTTAGAGCTAGAAATAGCAAGTTAAAATAAGGCTAGTCCGTGGGTCTTCGTTCG
>ENSG00000127863_27_26430.2493
CTGAGCTCATAGAAGACCTCACCGCAGACAGGGCTTGCATTTCGTTTTAGAGCTAGAAATAGCAAGTTAAAATAAGGCTAGTCCGTGGGTCTTCGTTCG
>ENSG00000127863_0_0.6080
CTGAGCTCATAGAAGACCTCACCGTCACTCTTTTAGTATTACTGTTTTAGAGCTAGAAATAGCAAGTTAAAATAAGGCTAGTCCGTGGGTCTTCGTTCG
>ENSG00000127863_3_52860.6092
CTGAGCTCATAGAAGACCTCACCGACATGGAGTGTGTGCCTTGGTTTTAGAGCTAGAAATAGCAAGTTAAAATAAGGCTAGTCCGTGGGTCTTCGTTCG
>ENSG00000067182_30_3339.2540
CTGAGCTCATAGAAGACCTCACCGCCAGTCCAATAACCCCTGAGTTTTAGAGCTAGAAATAGCAAGTTAAAATAAGGCTAGTCCGTGGGTCTTCGTTCG
>ENSG00000067182_73_3339.2540
CTGAGCTCATAGAAGACCTCACCGCCCTCAGGGGTTATTGGACGTTTTAGAGCTAGAAATAGCAAGTTAAAATAAGGCTAGTCCGTGGGTCTTCGTTCG
>ENSG00000067182_31_3339.2540
CTGAGCTCATAGAAGACCTCACCGCAGTCCAATAACCCCTGAGGTTTTAGAGCTAGAAATAGCAAGTTAAAATAAGGCTAGTCCGTGGGTCTTCGTTCG
>ENSG00000067182_74_3339.2538
CTGAGCTCATAGAAGACCTCACCGTATACCCCTCAGGGGTTATGTTTTAGAGCTAGAAATAGCAAGTTAAAATAAGGCTAGTCCGTGGGTCTTCGTTCG
>ENSG00000067182_43_3339.2794
CTGAGCTCATAGAAGACCTCACCGGAACCAGTACCGGCATTATGTTTTAGAGCTAGAAATAGCAAGTTAAAATAAGGCTAGTCCGTGGGTCTTCGTTCG
>ENSG00000067182_11_3339.2795
CTGAGCTCATAGAAGACCTCACCGACTCCAATAATGCCGGTACGTTTTAGAGCTAGAAATAGCAAGTTAAAATAAGGCTAGTCCGTGGGTCTTCGTTCG
>ENSG00000067182_1_10017.2
CTGAGCTCATAGAAGACCTCACCGGGCCCATGCCAGACAGCTAGTTTTAGAGCTAGAAATAGCAAGTTAAAATAAGGCTAGTCCGTGGGTCTTCGTTCG
>ENSG00000067182_72_3339.2544
CTGAGCTCATAGAAGACCTCACCGTTGGACTGGTCCCTCACCTGTTTTAGAGCTAGAAATAGCAAGTTAAAATAAGGCTAGTCCGTGGGTCTTCGTTCG
>ENSG00000067182_29_3339.2540
CTGAGCTCATAGAAGACCTCACCGACCAGTCCAATAACCCCTGGTTTTAGAGCTAGAAATAGCAAGTTAAAATAAGGCTAGTCCGTGGGTCTTCGTTCG
>ENSG00000067182_76_3339.2535
CTGAGCTCATAGAAGACCTCACCGGGTGGGAATATACCCCTCAGTTTTAGAGCTAGAAATAGCAAGTTAAAATAAGGCTAGTCCGTGGGTCTTCGTTCG
>ENSG00000067182_77_3339.2535
CTGAGCTCATAGAAGACCTCACCGTGGTGGGAATATACCCCTCGTTTTAGAGCTAGAAATAGCAAGTTAAAATAAGGCTAGTCCGTGGGTCTTCGTTCG
>ENSG00000067182_71_3339.2544
CTGAGCTCATAGAAGACCTCACCGTGGACTGGTCCCTCACCTAGTTTTAGAGCTAGAAATAGCAAGTTAAAATAAGGCTAGTCCGTGGGTCTTCGTTCG
>ENSG00000067182_66_3339.2574
CTGAGCTCATAGAAGACCTCACCGGCTGTACCAAGTGCCACAAGTTTTAGAGCTAGAAATAGCAAGTTAAAATAAGGCTAGTCCGTGGGTCTTCGTTCG
>ENSG00000067182_6_3339.2814
CTGAGCTCATAGAAGACCTCACCGGAGGTGCACGGTCCCATTGGTTTTAGAGCTAGAAATAGCAAGTTAAAATAAGGCTAGTCCGTGGGTCTTCGTTCG
>ENSG00000067182_75_3339.2536
CTGAGCTCATAGAAGACCTCACCGGTGGGAATATACCCCTCAGGTTTTAGAGCTAGAAATAGCAAGTTAAAATAAGGCTAGTCCGTGGGTCTTCGTTCG
>ENSG00000067182_68_3339.2547
CTGAGCTCATAGAAGACCTCACCGGTCCCTCACCTAGGGGACAGTTTTAGAGCTAGAAATAGCAAGTTAAAATAAGGCTAGTCCGTGGGTCTTCGTTCG
>ENSG00000067182_33_3339.2523
CTGAGCTCATAGAAGACCTCACCGCTGGGGAAGAATCAGATAGGTTTTAGAGCTAGAAATAGCAAGTTAAAATAAGGCTAGTCCGTGGGTCTTCGTTCG
>ENSG00000067182_10_3339.2797
CTGAGCTCATAGAAGACCTCACCGGTTTTCACTCCAATAATGCGTTTTAGAGCTAGAAATAGCAAGTTAAAATAAGGCTAGTCCGTGGGTCTTCGTTCG
>ENSG00000067182_67_3339.2556
CTGAGCTCATAGAAGACCTCACCGGAGATAGTGTGTGTCCCCAGTTTTAGAGCTAGAAATAGCAAGTTAAAATAAGGCTAGTCCGTGGGTCTTCGTTCG
>ENSG00000067182_65_3339.2575
CTGAGCTCATAGAAGACCTCACCGTACCAAGTGCCACAAAGGTGTTTTAGAGCTAGAAATAGCAAGTTAAAATAAGGCTAGTCCGTGGGTCTTCGTTCG
>ENSG00000067182_7_3339.2812
CTGAGCTCATAGAAGACCTCACCGCACGGTCCCATTGAGGCAGGTTTTAGAGCTAGAAATAGCAAGTTAAAATAAGGCTAGTCCGTGGGTCTTCGTTCG
>ENSG00000067182_69_3339.2546
CTGAGCTCATAGAAGACCTCACCGGGTCCCTCACCTAGGGGACGTTTTAGAGCTAGAAATAGCAAGTTAAAATAAGGCTAGTCCGTGGGTCTTCGTTCG
>ENSG00000067182_35_3339.2906
CTGAGCTCATAGAAGACCTCACCGTCTTAGAAAGAAACCTGCAGTTTTAGAGCTAGAAATAGCAAGTTAAAATAAGGCTAGTCCGTGGGTCTTCGTTCG
>ENSG00000067182_28_3339.2568
CTGAGCTCATAGAAGACCTCACCGAGCAAATCGAATTATTTTGGTTTTAGAGCTAGAAATAGCAAGTTAAAATAAGGCTAGTCCGTGGGTCTTCGTTCG
>ENSG00000067182_70_3339.2545
CTGAGCTCATAGAAGACCTCACCGGGACTGGTCCCTCACCTAGGTTTTAGAGCTAGAAATAGCAAGTTAAAATAAGGCTAGTCCGTGGGTCTTCGTTCG
>ENSG00000067182_78_3339.2523
CTGAGCTCATAGAAGACCTCACCGCTCTATCTGATTCTTCCCCGTTTTAGAGCTAGAAATAGCAAGTTAAAATAAGGCTAGTCCGTGGGTCTTCGTTCG
>ENSG00000067182_64_3339.2576
CTGAGCTCATAGAAGACCTCACCGACCAAGTGCCACAAAGGTAGTTTTAGAGCTAGAAATAGCAAGTTAAAATAAGGCTAGTCCGTGGGTCTTCGTTCG
>ENSG00000067182_41_3339.2810
CTGAGCTCATAGAAGACCTCACCGTTGCAGCCTCTGCCTCAATGTTTTAGAGCTAGAAATAGCAAGTTAAAATAAGGCTAGTCCGTGGGTCTTCGTTCG
>ENSG00000067182_0_3339.2905
CTGAGCTCATAGAAGACCTCACCGAGAAAGAAACCTGCATGGCGTTTTAGAGCTAGAAATAGCAAGTTAAAATAAGGCTAGTCCGTGGGTCTTCGTTCG
>ENSG00000067182_32_3339.2532
CTGAGCTCATAGAAGACCTCACCGTATTCCCACCAACAGCTCCGTTTTAGAGCTAGAAATAGCAAGTTAAAATAAGGCTAGTCCGTGGGTCTTCGTTCG
>ENSG00000166908_0_0.2
CTGAGCTCATAGAAGACCTCACCGGAGACTATGGCGTCCTCCTGTTTTAGAGCTAGAAATAGCAAGTTAAAATAAGGCTAGTCCGTGGGTCTTCGTTCG
>ENSG00000166908_11_0.6
CTGAGCTCATAGAAGACCTCACCGTCGGTTGCGCGGGAGACTAGTTTTAGAGCTAGAAATAGCAAGTTAAAATAAGGCTAGTCCGTGGGTCTTCGTTCG
>ENSG00000166908_2_0.4
CTGAGCTCATAGAAGACCTCACCGGTCCCACCAGCCACGGTATGTTTTAGAGCTAGAAATAGCAAGTTAAAATAAGGCTAGTCCGTGGGTCTTCGTTCG
>ENSG00000166908_11_6120.2596
CTGAGCTCATAGAAGACCTCACCGGGGCAGAAGCGTGTTGCCAGTTTTAGAGCTAGAAATAGCAAGTTAAAATAAGGCTAGTCCGTGGGTCTTCGTTCG
>ENSG00000166908_15_6120.2605
CTGAGCTCATAGAAGACCTCACCGACTGACTCGGTACATCCCCGTTTTAGAGCTAGAAATAGCAAGTTAAAATAAGGCTAGTCCGTGGGTCTTCGTTCG
>ENSG00000166908_19_0.940
CTGAGCTCATAGAAGACCTCACCGCATCACTTACCTGTGGAAAGTTTTAGAGCTAGAAATAGCAAGTTAAAATAAGGCTAGTCCGTGGGTCTTCGTTCG
>ENSG00000166908_4_6120.2636
CTGAGCTCATAGAAGACCTCACCGATGACCTCAAGGTAAGAAGGTTTTAGAGCTAGAAATAGCAAGTTAAAATAAGGCTAGTCCGTGGGTCTTCGTTCG
>ENSG00000166908_3_0.29
CTGAGCTCATAGAAGACCTCACCGAAGCATTTCGTGCAGCAGAGTTTTAGAGCTAGAAATAGCAAGTTAAAATAAGGCTAGTCCGTGGGTCTTCGTTCG
>ENSG00000166908_1_6120.2606
CTGAGCTCATAGAAGACCTCACCGGGGATGTACCGAGTCAGTGGTTTTAGAGCTAGAAATAGCAAGTTAAAATAAGGCTAGTCCGTGGGTCTTCGTTCG
>ENSG00000166908_19_6120.2631
CTGAGCTCATAGAAGACCTCACCGGGTCATACTTCCTGTGCACGTTTTAGAGCTAGAAATAGCAAGTTAAAATAAGGCTAGTCCGTGGGTCTTCGTTCG
>ENSG00000166908_16_6120.2609
CTGAGCTCATAGAAGACCTCACCGTTCGTTGTCCACACTGACTGTTTTAGAGCTAGAAATAGCAAGTTAAAATAAGGCTAGTCCGTGGGTCTTCGTTCG
>ENSG00000166908_20_0.942
CTGAGCTCATAGAAGACCTCACCGAAGGATCATCACTTACCTGGTTTTAGAGCTAGAAATAGCAAGTTAAAATAAGGCTAGTCCGTGGGTCTTCGTTCG
>ENSG00000166908_1_0.2
CTGAGCTCATAGAAGACCTCACCGTCCTCGGTCCCACCAGCCAGTTTTAGAGCTAGAAATAGCAAGTTAAAATAAGGCTAGTCCGTGGGTCTTCGTTCG
>ENSG00000166908_7_0.35
CTGAGCTCATAGAAGACCTCACCGAAGGTGAAGGTGTTCCGGGGTTTTAGAGCTAGAAATAGCAAGTTAAAATAAGGCTAGTCCGTGGGTCTTCGTTCG
>ENSG00000166908_3_6120.2633
CTGAGCTCATAGAAGACCTCACCGCACAGGAAGTATGACCTCAGTTTTAGAGCTAGAAATAGCAAGTTAAAATAAGGCTAGTCCGTGGGTCTTCGTTCG
>ENSG00000166908_14_6120.2603
CTGAGCTCATAGAAGACCTCACCGTCGGTACATCCCCAGGAACGTTTTAGAGCTAGAAATAGCAAGTTAAAATAAGGCTAGTCCGTGGGTCTTCGTTCG
>ENSG00000166908_5_0.34
CTGAGCTCATAGAAGACCTCACCGGCAGAAGGTGAAGGTGTTCGTTTTAGAGCTAGAAATAGCAAGTTAAAATAAGGCTAGTCCGTGGGTCTTCGTTCG
>ENSG00000166908_9_0.923
CTGAGCTCATAGAAGACCTCACCGCTGCTGCCAGATGACTTTAGTTTTAGAGCTAGAAATAGCAAGTTAAAATAAGGCTAGTCCGTGGGTCTTCGTTCG
>ENSG00000166908_10_0.929
CTGAGCTCATAGAAGACCTCACCGAAGGCCAGCTCCAAGATCAGTTTTAGAGCTAGAAATAGCAAGTTAAAATAAGGCTAGTCCGTGGGTCTTCGTTCG
>ENSG00000166908_2_6120.2627
CTGAGCTCATAGAAGACCTCACCGCCACCGTCTTCCTGTGCACGTTTTAGAGCTAGAAATAGCAAGTTAAAATAAGGCTAGTCCGTGGGTCTTCGTTCG
>ENSG00000166908_18_0.932
CTGAGCTCATAGAAGACCTCACCGTGATTGTTGACCTTGATCTGTTTTAGAGCTAGAAATAGCAAGTTAAAATAAGGCTAGTCCGTGGGTCTTCGTTCG
>ENSG00000166908_17_0.930
CTGAGCTCATAGAAGACCTCACCGTTGACCTTGATCTTGGAGCGTTTTAGAGCTAGAAATAGCAAGTTAAAATAAGGCTAGTCCGTGGGTCTTCGTTCG
>ENSG00000166908_13_6120.2602
CTGAGCTCATAGAAGACCTCACCGCGGTACATCCCCAGGAACTGTTTTAGAGCTAGAAATAGCAAGTTAAAATAAGGCTAGTCCGTGGGTCTTCGTTCG
>ENSG00000166908_5_6120.2636
CTGAGCTCATAGAAGACCTCACCGTGACCTCAAGGTAAGAAGAGTTTTAGAGCTAGAAATAGCAAGTTAAAATAAGGCTAGTCCGTGGGTCTTCGTTCG
>ENSG00000166908_20_6120.2638
CTGAGCTCATAGAAGACCTCACCGCTACCCTCTTCTTACCTTGGTTTTAGAGCTAGAAATAGCAAGTTAAAATAAGGCTAGTCCGTGGGTCTTCGTTCG
>ENSG00000166908_16_0.925
CTGAGCTCATAGAAGACCTCACCGAGCTGGCCTTAAAGTCATCGTTTTAGAGCTAGAAATAGCAAGTTAAAATAAGGCTAGTCCGTGGGTCTTCGTTCG
>ENSG00000166908_12_0.919
CTGAGCTCATAGAAGACCTCACCGCTGGCAGCAGCATCACCGGGTTTTAGAGCTAGAAATAGCAAGTTAAAATAAGGCTAGTCCGTGGGTCTTCGTTCG
>ENSG00000166908_4_0.31
CTGAGCTCATAGAAGACCTCACCGTTCGTGCAGCAGAAGGTGAGTTTTAGAGCTAGAAATAGCAAGTTAAAATAAGGCTAGTCCGTGGGTCTTCGTTCG
>ENSG00000166908_13_0.919
CTGAGCTCATAGAAGACCTCACCGTCTGGCAGCAGCATCACCGGTTTTAGAGCTAGAAATAGCAAGTTAAAATAAGGCTAGTCCGTGGGTCTTCGTTCG
>ENSG00000166908_6_0.34
CTGAGCTCATAGAAGACCTCACCGCAGAAGGTGAAGGTGTTCCGTTTTAGAGCTAGAAATAGCAAGTTAAAATAAGGCTAGTCCGTGGGTCTTCGTTCG
>ENSG00000187550_13_5517.6
CTGAGCTCATAGAAGACCTCACCGATGCCCGGCAAACAGTCTGGTTTTAGAGCTAGAAATAGCAAGTTAAAATAAGGCTAGTCCGTGGGTCTTCGTTCG
>ENSG00000187550_22_5517.68
CTGAGCTCATAGAAGACCTCACCGACGAGGAAGTGCGTCCCCTGTTTTAGAGCTAGAAATAGCAAGTTAAAATAAGGCTAGTCCGTGGGTCTTCGTTCG
>ENSG00000187550_9_5517.58
CTGAGCTCATAGAAGACCTCACCGTCCACCTCGGCTCGGACCAGTTTTAGAGCTAGAAATAGCAAGTTAAAATAAGGCTAGTCCGTGGGTCTTCGTTCG
>ENSG00000187550_26_5517.56
CTGAGCTCATAGAAGACCTCACCGCAGACCCTGGTCCGAGCCGGTTTTAGAGCTAGAAATAGCAAGTTAAAATAAGGCTAGTCCGTGGGTCTTCGTTCG
>ENSG00000187550_23_5517.67
CTGAGCTCATAGAAGACCTCACCGTACGAGGAAGTGCGTCCCCGTTTTAGAGCTAGAAATAGCAAGTTAAAATAAGGCTAGTCCGTGGGTCTTCGTTCG
>ENSG00000187550_18_5517.86
CTGAGCTCATAGAAGACCTCACCGCCATCGTCAGAAAGGTACGGTTTTAGAGCTAGAAATAGCAAGTTAAAATAAGGCTAGTCCGTGGGTCTTCGTTCG
>ENSG00000187550_8_5517.58
CTGAGCTCATAGAAGACCTCACCGGTCCACCTCGGCTCGGACCGTTTTAGAGCTAGAAATAGCAAGTTAAAATAAGGCTAGTCCGTGGGTCTTCGTTCG
>ENSG00000187550_19_5517.84
CTGAGCTCATAGAAGACCTCACCGTGGTCACCCATCGTCAGAAGTTTTAGAGCTAGAAATAGCAAGTTAAAATAAGGCTAGTCCGTGGGTCTTCGTTCG
>ENSG00000187550_11_5517.45
CTGAGCTCATAGAAGACCTCACCGATCATGTCCTCCAGCGCGCGTTTTAGAGCTAGAAATAGCAAGTTAAAATAAGGCTAGTCCGTGGGTCTTCGTTCG
>ENSG00000187550_3_5517.86
CTGAGCTCATAGAAGACCTCACCGCCTCGTACCTTTCTGACGAGTTTTAGAGCTAGAAATAGCAAGTTAAAATAAGGCTAGTCCGTGGGTCTTCGTTCG
>ENSG00000187550_16_5517.88
CTGAGCTCATAGAAGACCTCACCGCAGAAAGGTACGAGGCTGTGTTTTAGAGCTAGAAATAGCAAGTTAAAATAAGGCTAGTCCGTGGGTCTTCGTTCG
>ENSG00000187550_10_5517.45
CTGAGCTCATAGAAGACCTCACCGCATCATGTCCTCCAGCGCGGTTTTAGAGCTAGAAATAGCAAGTTAAAATAAGGCTAGTCCGTGGGTCTTCGTTCG
>ENSG00000187550_30_5517.29
CTGAGCTCATAGAAGACCTCACCGCTGGGCGGCCTGACATTAGGTTTTAGAGCTAGAAATAGCAAGTTAAAATAAGGCTAGTCCGTGGGTCTTCGTTCG
>ENSG00000187550_48_0.1688
CTGAGCTCATAGAAGACCTCACCGCAGCCATCGTGACGGCCTAGTTTTAGAGCTAGAAATAGCAAGTTAAAATAAGGCTAGTCCGTGGGTCTTCGTTCG
>ENSG00000187550_8_0.1689
CTGAGCTCATAGAAGACCTCACCGATGCCGTAGGCCGTCACGAGTTTTAGAGCTAGAAATAGCAAGTTAAAATAAGGCTAGTCCGTGGGTCTTCGTTCG
>ENSG00000187550_5_0.1707
CTGAGCTCATAGAAGACCTCACCGGTGCAGGACGGGCTCCGTCGTTTTAGAGCTAGAAATAGCAAGTTAAAATAAGGCTAGTCCGTGGGTCTTCGTTCG
>ENSG00000187550_7_0.1693
CTGAGCTCATAGAAGACCTCACCGGACTCGATGCCAATGCCGTGTTTTAGAGCTAGAAATAGCAAGTTAAAATAAGGCTAGTCCGTGGGTCTTCGTTCG
>ENSG00000187550_44_0.1707
CTGAGCTCATAGAAGACCTCACCGTGACGGAGCCCGTCCTGCAGTTTTAGAGCTAGAAATAGCAAGTTAAAATAAGGCTAGTCCGTGGGTCTTCGTTCG
>ENSG00000187550_15_5517.89
CTGAGCTCATAGAAGACCTCACCGAGAAAGGTACGAGGCTGTGGTTTTAGAGCTAGAAATAGCAAGTTAAAATAAGGCTAGTCCGTGGGTCTTCGTTCG
>ENSG00000187550_4_5517.86
CTGAGCTCATAGAAGACCTCACCGCTCGTACCTTTCTGACGATGTTTTAGAGCTAGAAATAGCAAGTTAAAATAAGGCTAGTCCGTGGGTCTTCGTTCG
>ENSG00000187550_27_5517.52
CTGAGCTCATAGAAGACCTCACCGACGCTGAGTGCTCAGACCCGTTTTAGAGCTAGAAATAGCAAGTTAAAATAAGGCTAGTCCGTGGGTCTTCGTTCG
>ENSG00000187550_25_5517.57
CTGAGCTCATAGAAGACCTCACCGACCCTGGTCCGAGCCGAGGGTTTTAGAGCTAGAAATAGCAAGTTAAAATAAGGCTAGTCCGTGGGTCTTCGTTCG
>ENSG00000187550_17_5517.88
CTGAGCTCATAGAAGACCTCACCGTCAGAAAGGTACGAGGCTGGTTTTAGAGCTAGAAATAGCAAGTTAAAATAAGGCTAGTCCGTGGGTCTTCGTTCG
>ENSG00000187550_20_5517.70
CTGAGCTCATAGAAGACCTCACCGAAGTGCGTCCCCTGGGCCAGTTTTAGAGCTAGAAATAGCAAGTTAAAATAAGGCTAGTCCGTGGGTCTTCGTTCG
>ENSG00000187550_5_5517.82
CTGAGCTCATAGAAGACCTCACCGCTGACGATGGGTGACCAGAGTTTTAGAGCTAGAAATAGCAAGTTAAAATAAGGCTAGTCCGTGGGTCTTCGTTCG
>ENSG00000187550_14_5517.2
CTGAGCTCATAGAAGACCTCACCGCTGTTCTCGCAGAGATGCCGTTTTAGAGCTAGAAATAGCAAGTTAAAATAAGGCTAGTCCGTGGGTCTTCGTTCG
>ENSG00000187550_21_5517.69
CTGAGCTCATAGAAGACCTCACCGGAAGTGCGTCCCCTGGGCCGTTTTAGAGCTAGAAATAGCAAGTTAAAATAAGGCTAGTCCGTGGGTCTTCGTTCG
>ENSG00000187550_2_5517.0
CTGAGCTCATAGAAGACCTCACCGTCTCTGCGAGAACAGAGAGGTTTTAGAGCTAGAAATAGCAAGTTAAAATAAGGCTAGTCCGTGGGTCTTCGTTCG
>ENSG00000187550_1_5517.0
CTGAGCTCATAGAAGACCTCACCGATCTCTGCGAGAACAGAGAGTTTTAGAGCTAGAAATAGCAAGTTAAAATAAGGCTAGTCCGTGGGTCTTCGTTCG
>ENSG00000187550_0_5517.0
CTGAGCTCATAGAAGACCTCACCGCATCTCTGCGAGAACAGAGGTTTTAGAGCTAGAAATAGCAAGTTAAAATAAGGCTAGTCCGTGGGTCTTCGTTCG
>ENSG00000115687_61_22082.1072
CTGAGCTCATAGAAGACCTCACCGGACATCATCAGCCGTAGTGGTTTTAGAGCTAGAAATAGCAAGTTAAAATAAGGCTAGTCCGTGGGTCTTCGTTCG
>ENSG00000115687_62_22082.1071
CTGAGCTCATAGAAGACCTCACCGGGACATCATCAGCCGTAGTGTTTTAGAGCTAGAAATAGCAAGTTAAAATAAGGCTAGTCCGTGGGTCTTCGTTCG
>ENSG00000115687_22_33123.304
CTGAGCTCATAGAAGACCTCACCGGCTGAGGAAAACGACCTGCGTTTTAGAGCTAGAAATAGCAAGTTAAAATAAGGCTAGTCCGTGGGTCTTCGTTCG
>ENSG00000115687_23_33123.305
CTGAGCTCATAGAAGACCTCACCGCTGAGGAAAACGACCTGCTGTTTTAGAGCTAGAAATAGCAAGTTAAAATAAGGCTAGTCCGTGGGTCTTCGTTCG
>ENSG00000115687_20_33123.283
CTGAGCTCATAGAAGACCTCACCGAGAGAGCGCTGTCCTGCTCGTTTTAGAGCTAGAAATAGCAAGTTAAAATAAGGCTAGTCCGTGGGTCTTCGTTCG
>ENSG00000115687_63_22082.1071
CTGAGCTCATAGAAGACCTCACCGTGGACATCATCAGCCGTAGGTTTTAGAGCTAGAAATAGCAAGTTAAAATAAGGCTAGTCCGTGGGTCTTCGTTCG
>ENSG00000115687_56_33123.337
CTGAGCTCATAGAAGACCTCACCGGGCTTAACAGCCTTTGAAGGTTTTAGAGCTAGAAATAGCAAGTTAAAATAAGGCTAGTCCGTGGGTCTTCGTTCG
>ENSG00000115687_36_33123.342
CTGAGCTCATAGAAGACCTCACCGTTAAGCCCCCGTCCTCCATGTTTTAGAGCTAGAAATAGCAAGTTAAAATAAGGCTAGTCCGTGGGTCTTCGTTCG
>ENSG00000115687_57_33123.344
CTGAGCTCATAGAAGACCTCACCGTTCTTCCCATGGAGGACGGGTTTTAGAGCTAGAAATAGCAAGTTAAAATAAGGCTAGTCCGTGGGTCTTCGTTCG
>ENSG00000115687_6_22082.1076
CTGAGCTCATAGAAGACCTCACCGTGGAATCTTCTCCCCACTAGTTTTAGAGCTAGAAATAGCAAGTTAAAATAAGGCTAGTCCGTGGGTCTTCGTTCG
>ENSG00000115687_0_33123.2566
CTGAGCTCATAGAAGACCTCACCGTCCCGACTCGCGATCAAAAGTTTTAGAGCTAGAAATAGCAAGTTAAAATAAGGCTAGTCCGTGGGTCTTCGTTCG
>ENSG00000115687_1_33123.2566
CTGAGCTCATAGAAGACCTCACCGCCCGACTCGCGATCAAAATGTTTTAGAGCTAGAAATAGCAAGTTAAAATAAGGCTAGTCCGTGGGTCTTCGTTCG
>ENSG00000115687_52_33123.283
CTGAGCTCATAGAAGACCTCACCGAGAGCAGGACAGCGCTCTCGTTTTAGAGCTAGAAATAGCAAGTTAAAATAAGGCTAGTCCGTGGGTCTTCGTTCG
>ENSG00000115687_8_22082.1065
CTGAGCTCATAGAAGACCTCACCGTCCACCTGTGGAAACAGACGTTTTAGAGCTAGAAATAGCAAGTTAAAATAAGGCTAGTCCGTGGGTCTTCGTTCG
>ENSG00000115687_35_33123.341
CTGAGCTCATAGAAGACCTCACCGGTTAAGCCCCCGTCCTCCAGTTTTAGAGCTAGAAATAGCAAGTTAAAATAAGGCTAGTCCGTGGGTCTTCGTTCG
>ENSG00000115687_38_33123.344
CTGAGCTCATAGAAGACCTCACCGCCGTCCTCCATGGGAAGAAGTTTTAGAGCTAGAAATAGCAAGTTAAAATAAGGCTAGTCCGTGGGTCTTCGTTCG
>ENSG00000115687_21_33123.294
CTGAGCTCATAGAAGACCTCACCGAAGCCCATTCCTTCTGCTCGTTTTAGAGCTAGAAATAGCAAGTTAAAATAAGGCTAGTCCGTGGGTCTTCGTTCG
>ENSG00000115687_60_22082.1079
CTGAGCTCATAGAAGACCTCACCGGAAGATTCCAGTGTCTGTGGTTTTAGAGCTAGAAATAGCAAGTTAAAATAAGGCTAGTCCGTGGGTCTTCGTTCG
>ENSG00000115687_58_33123.344
CTGAGCTCATAGAAGACCTCACCGCTTCTTCCCATGGAGGACGGTTTTAGAGCTAGAAATAGCAAGTTAAAATAAGGCTAGTCCGTGGGTCTTCGTTCG
>ENSG00000115687_64_22082.1065
CTGAGCTCATAGAAGACCTCACCGACCTGTCTGTTTCCACAGGGTTTTAGAGCTAGAAATAGCAAGTTAAAATAAGGCTAGTCCGTGGGTCTTCGTTCG
>ENSG00000115687_59_33123.344
CTGAGCTCATAGAAGACCTCACCGCCTTCTTCCCATGGAGGACGTTTTAGAGCTAGAAATAGCAAGTTAAAATAAGGCTAGTCCGTGGGTCTTCGTTCG
>ENSG00000115687_37_33123.344
CTGAGCTCATAGAAGACCTCACCGCCCGTCCTCCATGGGAAGAGTTTTAGAGCTAGAAATAGCAAGTTAAAATAAGGCTAGTCCGTGGGTCTTCGTTCG
>ENSG00000115687_65_22082.1064
CTGAGCTCATAGAAGACCTCACCGTGAACCTGTCTGTTTCCACGTTTTAGAGCTAGAAATAGCAAGTTAAAATAAGGCTAGTCCGTGGGTCTTCGTTCG
>ENSG00000115687_34_33123.333
CTGAGCTCATAGAAGACCTCACCGCATCTCTGGTCCTCTTCAAGTTTTAGAGCTAGAAATAGCAAGTTAAAATAAGGCTAGTCCGTGGGTCTTCGTTCG
>ENSG00000115687_5_22082.1082
CTGAGCTCATAGAAGACCTCACCGTCTTCATCCACACAGACACGTTTTAGAGCTAGAAATAGCAAGTTAAAATAAGGCTAGTCCGTGGGTCTTCGTTCG
>ENSG00000115687_33_33123.329
CTGAGCTCATAGAAGACCTCACCGGCTCTGGGAAAGGCATCTCGTTTTAGAGCTAGAAATAGCAAGTTAAAATAAGGCTAGTCCGTGGGTCTTCGTTCG
>ENSG00000115687_60_33123.345
CTGAGCTCATAGAAGACCTCACCGCCCTTCTTCCCATGGAGGAGTTTTAGAGCTAGAAATAGCAAGTTAAAATAAGGCTAGTCCGTGGGTCTTCGTTCG
>ENSG00000115687_53_33123.287
CTGAGCTCATAGAAGACCTCACCGTTCCAGACTCTGCCAGAGCGTTTTAGAGCTAGAAATAGCAAGTTAAAATAAGGCTAGTCCGTGGGTCTTCGTTCG
>ENSG00000115687_32_33123.324
CTGAGCTCATAGAAGACCTCACCGACTGGCAAGGGGAGGCTCTGTTTTAGAGCTAGAAATAGCAAGTTAAAATAAGGCTAGTCCGTGGGTCTTCGTTCG
>ENSG00000115687_39_33123.345
CTGAGCTCATAGAAGACCTCACCGTCCTCCATGGGAAGAAGGGGTTTTAGAGCTAGAAATAGCAAGTTAAAATAAGGCTAGTCCGTGGGTCTTCGTTCG
>ENSG00000146872_25_78412.19160
CTGAGCTCATAGAAGACCTCACCGATCGATCACCAACCTACCTGTTTTAGAGCTAGAAATAGCAAGTTAAAATAAGGCTAGTCCGTGGGTCTTCGTTCG
>ENSG00000146872_26_78412.19161
CTGAGCTCATAGAAGACCTCACCGTATCGATCACCAACCTACCGTTTTAGAGCTAGAAATAGCAAGTTAAAATAAGGCTAGTCCGTGGGTCTTCGTTCG
>ENSG00000146872_36_117618.39193
CTGAGCTCATAGAAGACCTCACCGTCTCTACAAGTAGCCCTGCGTTTTAGAGCTAGAAATAGCAAGTTAAAATAAGGCTAGTCCGTGGGTCTTCGTTCG
>ENSG00000146872_22_78412.19126
CTGAGCTCATAGAAGACCTCACCGTTTGCTGAGCCTACAATAAGTTTTAGAGCTAGAAATAGCAAGTTAAAATAAGGCTAGTCCGTGGGTCTTCGTTCG
>ENSG00000146872_78_117618.39206
CTGAGCTCATAGAAGACCTCACCGCTGTTATTGGACGCCCCAGGTTTTAGAGCTAGAAATAGCAAGTTAAAATAAGGCTAGTCCGTGGGTCTTCGTTCG
>ENSG00000146872_27_39206.9119
CTGAGCTCATAGAAGACCTCACCGTACGAAATTATTACTACCTGTTTTAGAGCTAGAAATAGCAAGTTAAAATAAGGCTAGTCCGTGGGTCTTCGTTCG
>ENSG00000146872_4_78412.19157
CTGAGCTCATAGAAGACCTCACCGCAGACAGACCCAGGTAGGTGTTTTAGAGCTAGAAATAGCAAGTTAAAATAAGGCTAGTCCGTGGGTCTTCGTTCG
>ENSG00000146872_25_39206.8629
CTGAGCTCATAGAAGACCTCACCGTCCGACGCTGCACAAGCTCGTTTTAGAGCTAGAAATAGCAAGTTAAAATAAGGCTAGTCCGTGGGTCTTCGTTCG
>ENSG00000146872_24_78412.19135
CTGAGCTCATAGAAGACCTCACCGTTGCCAGATCCCGTAGATGGTTTTAGAGCTAGAAATAGCAAGTTAAAATAAGGCTAGTCCGTGGGTCTTCGTTCG
>ENSG00000146872_23_78412.19135
CTGAGCTCATAGAAGACCTCACCGTGCCAGATCCCGTAGATGAGTTTTAGAGCTAGAAATAGCAAGTTAAAATAAGGCTAGTCCGTGGGTCTTCGTTCG
>ENSG00000146872_3_78412.19134
CTGAGCTCATAGAAGACCTCACCGGTCCCTCATCTACGGGATCGTTTTAGAGCTAGAAATAGCAAGTTAAAATAAGGCTAGTCCGTGGGTCTTCGTTCG
>ENSG00000146872_38_117618.39201
CTGAGCTCATAGAAGACCTCACCGTGCTATTGCATCAACCTCTGTTTTAGAGCTAGAAATAGCAAGTTAAAATAAGGCTAGTCCGTGGGTCTTCGTTCG
>ENSG00000146872_2_0.4586
CTGAGCTCATAGAAGACCTCACCGCCACGACGGCAGGAATTATGTTTTAGAGCTAGAAATAGCAAGTTAAAATAAGGCTAGTCCGTGGGTCTTCGTTCG
>ENSG00000146872_37_117618.39201
CTGAGCTCATAGAAGACCTCACCGCTGCTATTGCATCAACCTCGTTTTAGAGCTAGAAATAGCAAGTTAAAATAAGGCTAGTCCGTGGGTCTTCGTTCG
>ENSG00000146872_39_117618.39202
CTGAGCTCATAGAAGACCTCACCGGCTATTGCATCAACCTCTGGTTTTAGAGCTAGAAATAGCAAGTTAAAATAAGGCTAGTCCGTGGGTCTTCGTTCG
>ENSG00000146872_7_0.4586
CTGAGCTCATAGAAGACCTCACCGCAATAATTCCTGCCGTCGTGTTTTAGAGCTAGAAATAGCAAGTTAAAATAAGGCTAGTCCGTGGGTCTTCGTTCG
>ENSG00000146872_8_0.4585
CTGAGCTCATAGAAGACCTCACCGCCAATAATTCCTGCCGTCGGTTTTAGAGCTAGAAATAGCAAGTTAAAATAAGGCTAGTCCGTGGGTCTTCGTTCG
>ENSG00000146872_1_78412.19132
CTGAGCTCATAGAAGACCTCACCGCAAAACAGTCCCTCATCTAGTTTTAGAGCTAGAAATAGCAAGTTAAAATAAGGCTAGTCCGTGGGTCTTCGTTCG
>ENSG00000146872_5_0.4580
CTGAGCTCATAGAAGACCTCACCGTATTGGAGGCCAGGTTTACGTTTTAGAGCTAGAAATAGCAAGTTAAAATAAGGCTAGTCCGTGGGTCTTCGTTCG
>ENSG00000146872_1_39206.8628
CTGAGCTCATAGAAGACCTCACCGACCAGAGCTTGTGCAGCGTGTTTTAGAGCTAGAAATAGCAAGTTAAAATAAGGCTAGTCCGTGGGTCTTCGTTCG
>ENSG00000146872_1_0.4590
CTGAGCTCATAGAAGACCTCACCGGCATAGCCTGGACCCACGAGTTTTAGAGCTAGAAATAGCAAGTTAAAATAAGGCTAGTCCGTGGGTCTTCGTTCG
>ENSG00000146872_2_39206.9113
CTGAGCTCATAGAAGACCTCACCGAACCATATGAAACTAGCCAGTTTTAGAGCTAGAAATAGCAAGTTAAAATAAGGCTAGTCCGTGGGTCTTCGTTCG
>ENSG00000146872_2_78412.19132
CTGAGCTCATAGAAGACCTCACCGAAAACAGTCCCTCATCTACGTTTTAGAGCTAGAAATAGCAAGTTAAAATAAGGCTAGTCCGTGGGTCTTCGTTCG
>ENSG00000146872_40_117618.39215
CTGAGCTCATAGAAGACCTCACCGCTAATTGAGACTGACTCCAGTTTTAGAGCTAGAAATAGCAAGTTAAAATAAGGCTAGTCCGTGGGTCTTCGTTCG
>ENSG00000146872_26_39206.9114
CTGAGCTCATAGAAGACCTCACCGTACCTTGGCTAGTTTCATAGTTTTAGAGCTAGAAATAGCAAGTTAAAATAAGGCTAGTCCGTGGGTCTTCGTTCG
>ENSG00000146872_6_0.4578
CTGAGCTCATAGAAGACCTCACCGAGGCCAGGTTTACTGGAGTGTTTTAGAGCTAGAAATAGCAAGTTAAAATAAGGCTAGTCCGTGGGTCTTCGTTCG
>ENSG00000146872_9_0.4577
CTGAGCTCATAGAAGACCTCACCGACACCTACTCCAGTAAACCGTTTTAGAGCTAGAAATAGCAAGTTAAAATAAGGCTAGTCCGTGGGTCTTCGTTCG
>ENSG00000146872_24_39206.8628
CTGAGCTCATAGAAGACCTCACCGACGCTGCACAAGCTCTGGTGTTTTAGAGCTAGAAATAGCAAGTTAAAATAAGGCTAGTCCGTGGGTCTTCGTTCG
>ENSG00000146872_3_0.4585
CTGAGCTCATAGAAGACCTCACCGCGACGGCAGGAATTATTGGGTTTTAGAGCTAGAAATAGCAAGTTAAAATAAGGCTAGTCCGTGGGTCTTCGTTCG
>ENSG00000146872_0_0.4594
CTGAGCTCATAGAAGACCTCACCGATGGAAGAATTGCATAGCCGTTTTAGAGCTAGAAATAGCAAGTTAAAATAAGGCTAGTCCGTGGGTCTTCGTTCG
>ENSG00000055332_13_43389.20
CTGAGCTCATAGAAGACCTCACCGAATACATACCGTCAGAAGCGTTTTAGAGCTAGAAATAGCAAGTTAAAATAAGGCTAGTCCGTGGGTCTTCGTTCG
>ENSG00000055332_3_43389.42
CTGAGCTCATAGAAGACCTCACCGCAACCTACCTCCTATCATGGTTTTAGAGCTAGAAATAGCAAGTTAAAATAAGGCTAGTCCGTGGGTCTTCGTTCG
>ENSG00000055332_4_43389.41
CTGAGCTCATAGAAGACCTCACCGCCTACCTCCTATCATGTGGGTTTTAGAGCTAGAAATAGCAAGTTAAAATAAGGCTAGTCCGTGGGTCTTCGTTCG
>ENSG00000055332_10_43389.38
CTGAGCTCATAGAAGACCTCACCGTTCAGGACCTCCACATGATGTTTTAGAGCTAGAAATAGCAAGTTAAAATAAGGCTAGTCCGTGGGTCTTCGTTCG
>ENSG00000055332_9_43389.39
CTGAGCTCATAGAAGACCTCACCGAGGACCTCCACATGATAGGGTTTTAGAGCTAGAAATAGCAAGTTAAAATAAGGCTAGTCCGTGGGTCTTCGTTCG
>ENSG00000055332_29_28926.2057
CTGAGCTCATAGAAGACCTCACCGTATCCATGGGGAATTACATGTTTTAGAGCTAGAAATAGCAAGTTAAAATAAGGCTAGTCCGTGGGTCTTCGTTCG
>ENSG00000055332_31_28926.2053
CTGAGCTCATAGAAGACCTCACCGCTTCAGAAGGATTATCCATGTTTTAGAGCTAGAAATAGCAAGTTAAAATAAGGCTAGTCCGTGGGTCTTCGTTCG
>ENSG00000055332_32_28926.2052
CTGAGCTCATAGAAGACCTCACCGTCTTCAGAAGGATTATCCAGTTTTAGAGCTAGAAATAGCAAGTTAAAATAAGGCTAGTCCGTGGGTCTTCGTTCG
>ENSG00000055332_30_28926.2053
CTGAGCTCATAGAAGACCTCACCGTTCAGAAGGATTATCCATGGTTTTAGAGCTAGAAATAGCAAGTTAAAATAAGGCTAGTCCGTGGGTCTTCGTTCG
>ENSG00000055332_9_28926.2064
CTGAGCTCATAGAAGACCTCACCGCTGGGCAATTCTATTGATAGTTTTAGAGCTAGAAATAGCAAGTTAAAATAAGGCTAGTCCGTGGGTCTTCGTTCG
>ENSG00000055332_23_28926.2081
CTGAGCTCATAGAAGACCTCACCGGTGTGCATCGGGGGTGCATGTTTTAGAGCTAGAAATAGCAAGTTAAAATAAGGCTAGTCCGTGGGTCTTCGTTCG
>ENSG00000055332_12_43389.21
CTGAGCTCATAGAAGACCTCACCGATACATACCGTCAGAAGCAGTTTTAGAGCTAGAAATAGCAAGTTAAAATAAGGCTAGTCCGTGGGTCTTCGTTCG
>ENSG00000055332_10_28926.2058
CTGAGCTCATAGAAGACCTCACCGAGGCCTATGTAATTCCCCAGTTTTAGAGCTAGAAATAGCAAGTTAAAATAAGGCTAGTCCGTGGGTCTTCGTTCG
>ENSG00000055332_14_43389.11
CTGAGCTCATAGAAGACCTCACCGTCAGCAGGTTTCTTCATGGGTTTTAGAGCTAGAAATAGCAAGTTAAAATAAGGCTAGTCCGTGGGTCTTCGTTCG
>ENSG00000055332_25_28926.2078
CTGAGCTCATAGAAGACCTCACCGTATGAACAGTGTGCATCGGGTTTTAGAGCTAGAAATAGCAAGTTAAAATAAGGCTAGTCCGTGGGTCTTCGTTCG
>ENSG00000055332_8_43389.40
CTGAGCTCATAGAAGACCTCACCGCCTCCACATGATAGGAGGTGTTTTAGAGCTAGAAATAGCAAGTTAAAATAAGGCTAGTCCGTGGGTCTTCGTTCG
>ENSG00000055332_5_43389.37
CTGAGCTCATAGAAGACCTCACCGCATGTGGAGGTCCTGAATTGTTTTAGAGCTAGAAATAGCAAGTTAAAATAAGGCTAGTCCGTGGGTCTTCGTTCG
>ENSG00000055332_2_43389.297
CTGAGCTCATAGAAGACCTCACCGTTGATCTACCTTCACCTTCGTTTTAGAGCTAGAAATAGCAAGTTAAAATAAGGCTAGTCCGTGGGTCTTCGTTCG
>ENSG00000055332_26_28926.2078
CTGAGCTCATAGAAGACCTCACCGTTATGAACAGTGTGCATCGGTTTTAGAGCTAGAAATAGCAAGTTAAAATAAGGCTAGTCCGTGGGTCTTCGTTCG
>ENSG00000055332_7_28926.2070
CTGAGCTCATAGAAGACCTCACCGTACAGTTAGTCTTTTCTTCGTTTTAGAGCTAGAAATAGCAAGTTAAAATAAGGCTAGTCCGTGGGTCTTCGTTCG
>ENSG00000055332_0_43389.312
CTGAGCTCATAGAAGACCTCACCGAGTATCTCAACAGCTAATTGTTTTAGAGCTAGAAATAGCAAGTTAAAATAAGGCTAGTCCGTGGGTCTTCGTTCG
>ENSG00000055332_27_28926.2078
CTGAGCTCATAGAAGACCTCACCGATTATGAACAGTGTGCATCGTTTTAGAGCTAGAAATAGCAAGTTAAAATAAGGCTAGTCCGTGGGTCTTCGTTCG
>ENSG00000055332_6_43389.23
CTGAGCTCATAGAAGACCTCACCGTACTACTCCCTGCTTCTGAGTTTTAGAGCTAGAAATAGCAAGTTAAAATAAGGCTAGTCCGTGGGTCTTCGTTCG
>ENSG00000055332_24_28926.2081
CTGAGCTCATAGAAGACCTCACCGAGTGTGCATCGGGGGTGCAGTTTTAGAGCTAGAAATAGCAAGTTAAAATAAGGCTAGTCCGTGGGTCTTCGTTCG
>ENSG00000055332_28_28926.2077
CTGAGCTCATAGAAGACCTCACCGAATTATGAACAGTGTGCATGTTTTAGAGCTAGAAATAGCAAGTTAAAATAAGGCTAGTCCGTGGGTCTTCGTTCG
>ENSG00000055332_1_43389.310
CTGAGCTCATAGAAGACCTCACCGTCAACAGCTAATTTGGCTGGTTTTAGAGCTAGAAATAGCAAGTTAAAATAAGGCTAGTCCGTGGGTCTTCGTTCG
>ENSG00000055332_15_43389.10
CTGAGCTCATAGAAGACCTCACCGCTTTCAGCAGGTTTCTTCAGTTTTAGAGCTAGAAATAGCAAGTTAAAATAAGGCTAGTCCGTGGGTCTTCGTTCG
>ENSG00000055332_11_43389.33
CTGAGCTCATAGAAGACCTCACCGATCAAGAACTGCCTAATTCGTTTTAGAGCTAGAAATAGCAAGTTAAAATAAGGCTAGTCCGTGGGTCTTCGTTCG
>ENSG00000055332_7_43389.277
CTGAGCTCATAGAAGACCTCACCGGAATATTCTCTTTGTAATCGTTTTAGAGCTAGAAATAGCAAGTTAAAATAAGGCTAGTCCGTGGGTCTTCGTTCG
>ENSG00000055332_16_43389.7
CTGAGCTCATAGAAGACCTCACCGTGGCTGGTGATCTTTCAGCGTTTTAGAGCTAGAAATAGCAAGTTAAAATAAGGCTAGTCCGTGGGTCTTCGTTCG
>ENSG00000063176_44_5712.557
CTGAGCTCATAGAAGACCTCACCGCGCAGCCGCTGTATGTGCAGTTTTAGAGCTAGAAATAGCAAGTTAAAATAAGGCTAGTCCGTGGGTCTTCGTTCG
>ENSG00000063176_36_5712.536
CTGAGCTCATAGAAGACCTCACCGGTAGGAGCCAAACTCGCCAGTTTTAGAGCTAGAAATAGCAAGTTAAAATAAGGCTAGTCCGTGGGTCTTCGTTCG
>ENSG00000063176_4_5712.600
CTGAGCTCATAGAAGACCTCACCGGCATCTACACCTACCCTCGGTTTTAGAGCTAGAAATAGCAAGTTAAAATAAGGCTAGTCCGTGGGTCTTCGTTCG
>ENSG00000063176_50_5712.615
CTGAGCTCATAGAAGACCTCACCGTCTGCCCGGAAGGTGCGAGGTTTTAGAGCTAGAAATAGCAAGTTAAAATAAGGCTAGTCCGTGGGTCTTCGTTCG
>ENSG00000063176_53_5712.641
CTGAGCTCATAGAAGACCTCACCGTCCTCGGAGCAGACAGGTGGTTTTAGAGCTAGAAATAGCAAGTTAAAATAAGGCTAGTCCGTGGGTCTTCGTTCG
>ENSG00000063176_40_5712.550
CTGAGCTCATAGAAGACCTCACCGGCCTGCGATGTAAGGGTGAGTTTTAGAGCTAGAAATAGCAAGTTAAAATAAGGCTAGTCCGTGGGTCTTCGTTCG
>ENSG00000063176_8_5712.616
CTGAGCTCATAGAAGACCTCACCGCTCGCACCTTCCGGGCAGAGTTTTAGAGCTAGAAATAGCAAGTTAAAATAAGGCTAGTCCGTGGGTCTTCGTTCG
>ENSG00000063176_48_5712.592
CTGAGCTCATAGAAGACCTCACCGAGTAGGCCGCTGAGTCTGAGTTTTAGAGCTAGAAATAGCAAGTTAAAATAAGGCTAGTCCGTGGGTCTTCGTTCG
>ENSG00000063176_45_5712.558
CTGAGCTCATAGAAGACCTCACCGGCGCAGCCGCTGTATGTGCGTTTTAGAGCTAGAAATAGCAAGTTAAAATAAGGCTAGTCCGTGGGTCTTCGTTCG
>ENSG00000063176_49_5712.592
CTGAGCTCATAGAAGACCTCACCGAAGTAGGCCGCTGAGTCTGGTTTTAGAGCTAGAAATAGCAAGTTAAAATAAGGCTAGTCCGTGGGTCTTCGTTCG
>ENSG00000063176_1_5712.550
CTGAGCTCATAGAAGACCTCACCGGCCCTCACCCTTACATCGCGTTTTAGAGCTAGAAATAGCAAGTTAAAATAAGGCTAGTCCGTGGGTCTTCGTTCG
>ENSG00000063176_42_5712.552
CTGAGCTCATAGAAGACCTCACCGTGCAGGGCCTGCGATGTAAGTTTTAGAGCTAGAAATAGCAAGTTAAAATAAGGCTAGTCCGTGGGTCTTCGTTCG
>ENSG00000063176_41_5712.551
CTGAGCTCATAGAAGACCTCACCGGGCCTGCGATGTAAGGGTGGTTTTAGAGCTAGAAATAGCAAGTTAAAATAAGGCTAGTCCGTGGGTCTTCGTTCG
>ENSG00000063176_7_5712.614
CTGAGCTCATAGAAGACCTCACCGAGAGCCACTCGCACCTTCCGTTTTAGAGCTAGAAATAGCAAGTTAAAATAAGGCTAGTCCGTGGGTCTTCGTTCG
>ENSG00000063176_5_5712.601
CTGAGCTCATAGAAGACCTCACCGCTACACCTACCCTCGGGGCGTTTTAGAGCTAGAAATAGCAAGTTAAAATAAGGCTAGTCCGTGGGTCTTCGTTCG
>ENSG00000063176_6_5712.613
CTGAGCTCATAGAAGACCTCACCGCAGAGCCACTCGCACCTTCGTTTTAGAGCTAGAAATAGCAAGTTAAAATAAGGCTAGTCCGTGGGTCTTCGTTCG
>ENSG00000063176_2_5712.599
CTGAGCTCATAGAAGACCTCACCGCTGCATCTACACCTACCCTGTTTTAGAGCTAGAAATAGCAAGTTAAAATAAGGCTAGTCCGTGGGTCTTCGTTCG
>ENSG00000063176_38_5712.543
CTGAGCTCATAGAAGACCTCACCGCAAAGCGTGGGCCTCGGGCGTTTTAGAGCTAGAAATAGCAAGTTAAAATAAGGCTAGTCCGTGGGTCTTCGTTCG
>ENSG00000063176_69_5712.514
CTGAGCTCATAGAAGACCTCACCGATGGCCTTAGCCCTGACCAGTTTTAGAGCTAGAAATAGCAAGTTAAAATAAGGCTAGTCCGTGGGTCTTCGTTCG
>ENSG00000063176_43_5712.553
CTGAGCTCATAGAAGACCTCACCGGTGCAGGGCCTGCGATGTAGTTTTAGAGCTAGAAATAGCAAGTTAAAATAAGGCTAGTCCGTGGGTCTTCGTTCG
>ENSG00000063176_3_5712.600
CTGAGCTCATAGAAGACCTCACCGTGCATCTACACCTACCCTCGTTTTAGAGCTAGAAATAGCAAGTTAAAATAAGGCTAGTCCGTGGGTCTTCGTTCG
>ENSG00000063176_39_5712.545
CTGAGCTCATAGAAGACCTCACCGGAGGGCAAAGCGTGGGCCTGTTTTAGAGCTAGAAATAGCAAGTTAAAATAAGGCTAGTCCGTGGGTCTTCGTTCG
>ENSG00000063176_0_5712.539
CTGAGCTCATAGAAGACCTCACCGTTGGCTCCTACCCAGCCCGGTTTTAGAGCTAGAAATAGCAAGTTAAAATAAGGCTAGTCCGTGGGTCTTCGTTCG
>ENSG00000063176_70_5712.515
CTGAGCTCATAGAAGACCTCACCGCATGGCCTTAGCCCTGACCGTTTTAGAGCTAGAAATAGCAAGTTAAAATAAGGCTAGTCCGTGGGTCTTCGTTCG
>ENSG00000063176_51_5712.635
CTGAGCTCATAGAAGACCTCACCGGAGGGCAGTGGCCCAGCGCGTTTTAGAGCTAGAAATAGCAAGTTAAAATAAGGCTAGTCCGTGGGTCTTCGTTCG
>ENSG00000063176_10_5712.617
CTGAGCTCATAGAAGACCTCACCGCGCACCTTCCGGGCAGATGGTTTTAGAGCTAGAAATAGCAAGTTAAAATAAGGCTAGTCCGTGGGTCTTCGTTCG
>ENSG00000063176_37_5712.543
CTGAGCTCATAGAAGACCTCACCGAAAGCGTGGGCCTCGGGCTGTTTTAGAGCTAGAAATAGCAAGTTAAAATAAGGCTAGTCCGTGGGTCTTCGTTCG
>ENSG00000063176_35_5712.530
CTGAGCTCATAGAAGACCTCACCGCCAGCACCCCGCTCCTCCAGTTTTAGAGCTAGAAATAGCAAGTTAAAATAAGGCTAGTCCGTGGGTCTTCGTTCG
>ENSG00000063176_9_5712.616
CTGAGCTCATAGAAGACCTCACCGTCGCACCTTCCGGGCAGATGTTTTAGAGCTAGAAATAGCAAGTTAAAATAAGGCTAGTCCGTGGGTCTTCGTTCG
>ENSG00000063176_47_5712.592
CTGAGCTCATAGAAGACCTCACCGGTAGGCCGCTGAGTCTGAGGTTTTAGAGCTAGAAATAGCAAGTTAAAATAAGGCTAGTCCGTGGGTCTTCGTTCG
>ENSG00000105221_3_27608.2951
CTGAGCTCATAGAAGACCTCACCGGCTCCACAAGCGTGGTAAGGTTTTAGAGCTAGAAATAGCAAGTTAAAATAAGGCTAGTCCGTGGGTCTTCGTTCG
>ENSG00000105221_4_27608.2954
CTGAGCTCATAGAAGACCTCACCGAAGGCTGGCTCCACAAGCGGTTTTAGAGCTAGAAATAGCAAGTTAAAATAAGGCTAGTCCGTGGGTCTTCGTTCG
>ENSG00000105221_28_13804.188
CTGAGCTCATAGAAGACCTCACCGTAAACAACTTCTCCGTAGCGTTTTAGAGCTAGAAATAGCAAGTTAAAATAAGGCTAGTCCGTGGGTCTTCGTTCG
>ENSG00000105221_25_13804.394
CTGAGCTCATAGAAGACCTCACCGATCGAGAGGACCTTCCACGGTTTTAGAGCTAGAAATAGCAAGTTAAAATAAGGCTAGTCCGTGGGTCTTCGTTCG
>ENSG00000105221_0_13804.404
CTGAGCTCATAGAAGACCTCACCGCCCAGACTGACCTCTCGTCGTTTTAGAGCTAGAAATAGCAAGTTAAAATAAGGCTAGTCCGTGGGTCTTCGTTCG
>ENSG00000105221_24_13804.400
CTGAGCTCATAGAAGACCTCACCGCGTGGATTCTCCAGACGAGGTTTTAGAGCTAGAAATAGCAAGTTAAAATAAGGCTAGTCCGTGGGTCTTCGTTCG
>ENSG00000105221_21_0.4586
CTGAGCTCATAGAAGACCTCACCGAGCCACACTTGTAGTCCATGTTTTAGAGCTAGAAATAGCAAGTTAAAATAAGGCTAGTCCGTGGGTCTTCGTTCG
>ENSG00000105221_6_13804.381
CTGAGCTCATAGAAGACCTCACCGCAGCGTATGACAAAGGTGTGTTTTAGAGCTAGAAATAGCAAGTTAAAATAAGGCTAGTCCGTGGGTCTTCGTTCG
>ENSG00000105221_5_13804.383
CTGAGCTCATAGAAGACCTCACCGTGCAGGCAGCGTATGACAAGTTTTAGAGCTAGAAATAGCAAGTTAAAATAAGGCTAGTCCGTGGGTCTTCGTTCG
>ENSG00000105221_1_27608.2963
CTGAGCTCATAGAAGACCTCACCGACAGACACCTCATTCATGGGTTTTAGAGCTAGAAATAGCAAGTTAAAATAAGGCTAGTCCGTGGGTCTTCGTTCG
>ENSG00000105221_22_13804.403
CTGAGCTCATAGAAGACCTCACCGCCAGACGAGAGGTCAGTCTGTTTTAGAGCTAGAAATAGCAAGTTAAAATAAGGCTAGTCCGTGGGTCTTCGTTCG
>ENSG00000105221_133_0.4585
CTGAGCTCATAGAAGACCTCACCGACCCCATGGACTACAAGTGGTTTTAGAGCTAGAAATAGCAAGTTAAAATAAGGCTAGTCCGTGGGTCTTCGTTCG
>ENSG00000105221_22_0.4586
CTGAGCTCATAGAAGACCTCACCGGCCACACTTGTAGTCCATGGTTTTAGAGCTAGAAATAGCAAGTTAAAATAAGGCTAGTCCGTGGGTCTTCGTTCG
>ENSG00000105221_7_13804.381
CTGAGCTCATAGAAGACCTCACCGAGCGTATGACAAAGGTGTTGTTTTAGAGCTAGAAATAGCAAGTTAAAATAAGGCTAGTCCGTGGGTCTTCGTTCG
>ENSG00000105221_2_27608.2966
CTGAGCTCATAGAAGACCTCACCGCTCATTCATGGTGGCAGCGGTTTTAGAGCTAGAAATAGCAAGTTAAAATAAGGCTAGTCCGTGGGTCTTCGTTCG
>ENSG00000105221_7_27608.2966
CTGAGCTCATAGAAGACCTCACCGCACGCTGCCACCATGAATGGTTTTAGAGCTAGAAATAGCAAGTTAAAATAAGGCTAGTCCGTGGGTCTTCGTTCG
>ENSG00000105221_8_13804.379
CTGAGCTCATAGAAGACCTCACCGTGACAAAGGTGTTGGGTCGGTTTTAGAGCTAGAAATAGCAAGTTAAAATAAGGCTAGTCCGTGGGTCTTCGTTCG
>ENSG00000105221_5_27608.2958
CTGAGCTCATAGAAGACCTCACCGGTCTGTCATCAAAGAAGGCGTTTTAGAGCTAGAAATAGCAAGTTAAAATAAGGCTAGTCCGTGGGTCTTCGTTCG
>ENSG00000105221_13_13804.198
CTGAGCTCATAGAAGACCTCACCGAGAGTCTGATCAGGGGCCTGTTTTAGAGCTAGAAATAGCAAGTTAAAATAAGGCTAGTCCGTGGGTCTTCGTTCG
>ENSG00000105221_1_13804.399
CTGAGCTCATAGAAGACCTCACCGCTCGTCTGGAGAATCCACGGTTTTAGAGCTAGAAATAGCAAGTTAAAATAAGGCTAGTCCGTGGGTCTTCGTTCG
>ENSG00000105221_23_13804.403
CTGAGCTCATAGAAGACCTCACCGTCCAGACGAGAGGTCAGTCGTTTTAGAGCTAGAAATAGCAAGTTAAAATAAGGCTAGTCCGTGGGTCTTCGTTCG
>ENSG00000105221_27_13804.384
CTGAGCTCATAGAAGACCTCACCGTGTCATACGCTGCCTGCAGGTTTTAGAGCTAGAAATAGCAAGTTAAAATAAGGCTAGTCCGTGGGTCTTCGTTCG
>ENSG00000105221_2_13804.398
CTGAGCTCATAGAAGACCTCACCGTCTGGAGAATCCACGTGGAGTTTTAGAGCTAGAAATAGCAAGTTAAAATAAGGCTAGTCCGTGGGTCTTCGTTCG
>ENSG00000105221_14_13804.198
CTGAGCTCATAGAAGACCTCACCGGAGTCTGATCAGGGGCCTCGTTTTAGAGCTAGAAATAGCAAGTTAAAATAAGGCTAGTCCGTGGGTCTTCGTTCG
>ENSG00000105221_20_0.4587
CTGAGCTCATAGAAGACCTCACCGGAGCCACACTTGTAGTCCAGTTTTAGAGCTAGAAATAGCAAGTTAAAATAAGGCTAGTCCGTGGGTCTTCGTTCG
>ENSG00000105221_12_13804.184
CTGAGCTCATAGAAGACCTCACCGTCCCAAGACACACCTGCTAGTTTTAGAGCTAGAAATAGCAAGTTAAAATAAGGCTAGTCCGTGGGTCTTCGTTCG
>ENSG00000105221_11_13804.365
CTGAGCTCATAGAAGACCTCACCGCTGGCATTCTGCAGGCAGAGTTTTAGAGCTAGAAATAGCAAGTTAAAATAAGGCTAGTCCGTGGGTCTTCGTTCG
>ENSG00000105221_6_27608.2960
CTGAGCTCATAGAAGACCTCACCGAGGTGTCTGTCATCAAAGAGTTTTAGAGCTAGAAATAGCAAGTTAAAATAAGGCTAGTCCGTGGGTCTTCGTTCG
>ENSG00000105221_9_13804.368
CTGAGCTCATAGAAGACCTCACCGTCATCAGCTGGCATTCTGCGTTTTAGAGCTAGAAATAGCAAGTTAAAATAAGGCTAGTCCGTGGGTCTTCGTTCG
>ENSG00000105221_10_13804.366
CTGAGCTCATAGAAGACCTCACCGGCTGGCATTCTGCAGGCAGGTTTTAGAGCTAGAAATAGCAAGTTAAAATAAGGCTAGTCCGTGGGTCTTCGTTCG
>ENSG00000163491_2_64844.33625
CTGAGCTCATAGAAGACCTCACCGGTGACATGTGACGGTGTTCGTTTTAGAGCTAGAAATAGCAAGTTAAAATAAGGCTAGTCCGTGGGTCTTCGTTCG
>ENSG00000163491_3_64844.33623
CTGAGCTCATAGAAGACCTCACCGCATGTGACGGTGTTCCGGTGTTTTAGAGCTAGAAATAGCAAGTTAAAATAAGGCTAGTCCGTGGGTCTTCGTTCG
>ENSG00000163491_8_64844.33572
CTGAGCTCATAGAAGACCTCACCGCTGGACGAGCTTCCGCATCGTTTTAGAGCTAGAAATAGCAAGTTAAAATAAGGCTAGTCCGTGGGTCTTCGTTCG
>ENSG00000163491_57_129688.542
CTGAGCTCATAGAAGACCTCACCGATAGGCAACTATGCAATTTGTTTTAGAGCTAGAAATAGCAAGTTAAAATAAGGCTAGTCCGTGGGTCTTCGTTCG
>ENSG00000163491_7_129688.2675
CTGAGCTCATAGAAGACCTCACCGCTGAAATGCTCTCCAAGCGGTTTTAGAGCTAGAAATAGCAAGTTAAAATAAGGCTAGTCCGTGGGTCTTCGTTCG
>ENSG00000163491_32_64844.33628
CTGAGCTCATAGAAGACCTCACCGGTCACATGTCACCATGAGCGTTTTAGAGCTAGAAATAGCAAGTTAAAATAAGGCTAGTCCGTGGGTCTTCGTTCG
>ENSG00000163491_51_129688.561
CTGAGCTCATAGAAGACCTCACCGCAAGGTGACTTTCCCCTTGGTTTTAGAGCTAGAAATAGCAAGTTAAAATAAGGCTAGTCCGTGGGTCTTCGTTCG
>ENSG00000163491_33_64844.33618
CTGAGCTCATAGAAGACCTCACCGGTATTTTATGGAAGCCAACGTTTTAGAGCTAGAAATAGCAAGTTAAAATAAGGCTAGTCCGTGGGTCTTCGTTCG
>ENSG00000163491_9_64844.33570
CTGAGCTCATAGAAGACCTCACCGAGCTTCCGCATCAGGAGTGGTTTTAGAGCTAGAAATAGCAAGTTAAAATAAGGCTAGTCCGTGGGTCTTCGTTCG
>ENSG00000163491_34_64844.33615
CTGAGCTCATAGAAGACCTCACCGCGCACACAAAGGTATTTTAGTTTTAGAGCTAGAAATAGCAAGTTAAAATAAGGCTAGTCCGTGGGTCTTCGTTCG
>ENSG00000163491_38_64844.33568
CTGAGCTCATAGAAGACCTCACCGAGGTGCCTCACTCCTGATGGTTTTAGAGCTAGAAATAGCAAGTTAAAATAAGGCTAGTCCGTGGGTCTTCGTTCG
>ENSG00000163491_11_129688.482
CTGAGCTCATAGAAGACCTCACCGACCACTAATAAATTCAGCTGTTTTAGAGCTAGAAATAGCAAGTTAAAATAAGGCTAGTCCGTGGGTCTTCGTTCG
>ENSG00000163491_27_64844.25724
CTGAGCTCATAGAAGACCTCACCGATGATGGCATTTGCTTCTTGTTTTAGAGCTAGAAATAGCAAGTTAAAATAAGGCTAGTCCGTGGGTCTTCGTTCG
>ENSG00000163491_58_129688.536
CTGAGCTCATAGAAGACCTCACCGAAGCTCCTTTGAAATATATGTTTTAGAGCTAGAAATAGCAAGTTAAAATAAGGCTAGTCCGTGGGTCTTCGTTCG
>ENSG00000163491_37_64844.33599
CTGAGCTCATAGAAGACCTCACCGTCTACATCCCAGTTGTCCTGTTTTAGAGCTAGAAATAGCAAGTTAAAATAAGGCTAGTCCGTGGGTCTTCGTTCG
>ENSG00000163491_52_129688.560
CTGAGCTCATAGAAGACCTCACCGACAAGGTGACTTTCCCCTTGTTTTAGAGCTAGAAATAGCAAGTTAAAATAAGGCTAGTCCGTGGGTCTTCGTTCG
>ENSG00000163491_5_129688.2676
CTGAGCTCATAGAAGACCTCACCGAACTGAAATGCTCTCCAAGGTTTTAGAGCTAGAAATAGCAAGTTAAAATAAGGCTAGTCCGTGGGTCTTCGTTCG
>ENSG00000163491_6_129688.2676
CTGAGCTCATAGAAGACCTCACCGACTGAAATGCTCTCCAAGCGTTTTAGAGCTAGAAATAGCAAGTTAAAATAAGGCTAGTCCGTGGGTCTTCGTTCG
>ENSG00000163491_7_64844.33578
CTGAGCTCATAGAAGACCTCACCGAACTGACTTCTACAATATCGTTTTAGAGCTAGAAATAGCAAGTTAAAATAAGGCTAGTCCGTGGGTCTTCGTTCG
>ENSG00000163491_5_64844.33602
CTGAGCTCATAGAAGACCTCACCGCTTCTTTTCCAAGGACAACGTTTTAGAGCTAGAAATAGCAAGTTAAAATAAGGCTAGTCCGTGGGTCTTCGTTCG
>ENSG00000163491_6_64844.33601
CTGAGCTCATAGAAGACCTCACCGTTCTTTTCCAAGGACAACTGTTTTAGAGCTAGAAATAGCAAGTTAAAATAAGGCTAGTCCGTGGGTCTTCGTTCG
>ENSG00000163491_53_129688.560
CTGAGCTCATAGAAGACCTCACCGTACAAGGTGACTTTCCCCTGTTTTAGAGCTAGAAATAGCAAGTTAAAATAAGGCTAGTCCGTGGGTCTTCGTTCG
>ENSG00000163491_59_129688.481
CTGAGCTCATAGAAGACCTCACCGTCCAAGCTGAATTTATTAGGTTTTAGAGCTAGAAATAGCAAGTTAAAATAAGGCTAGTCCGTGGGTCTTCGTTCG
>ENSG00000163491_4_64844.33604
CTGAGCTCATAGAAGACCTCACCGCGTTCTAGCTTCTTTTCCAGTTTTAGAGCTAGAAATAGCAAGTTAAAATAAGGCTAGTCCGTGGGTCTTCGTTCG
>ENSG00000163491_56_129688.545
CTGAGCTCATAGAAGACCTCACCGATGCAATTTTGGATCATCTGTTTTAGAGCTAGAAATAGCAAGTTAAAATAAGGCTAGTCCGTGGGTCTTCGTTCG
>ENSG00000163491_0_64844.33632
CTGAGCTCATAGAAGACCTCACCGAGATAGAACAGCCAGCTCAGTTTTAGAGCTAGAAATAGCAAGTTAAAATAAGGCTAGTCCGTGGGTCTTCGTTCG
>ENSG00000163491_1_64844.33627
CTGAGCTCATAGAAGACCTCACCGAGCTCATGGTGACATGTGAGTTTTAGAGCTAGAAATAGCAAGTTAAAATAAGGCTAGTCCGTGGGTCTTCGTTCG
>ENSG00000163491_51_64844.25724
CTGAGCTCATAGAAGACCTCACCGCAAGAAGCAAATGCCATCAGTTTTAGAGCTAGAAATAGCAAGTTAAAATAAGGCTAGTCCGTGGGTCTTCGTTCG
>ENSG00000163491_39_64844.33561
CTGAGCTCATAGAAGACCTCACCGAATTATCTCATGTTATCTTGTTTTAGAGCTAGAAATAGCAAGTTAAAATAAGGCTAGTCCGTGGGTCTTCGTTCG
>ENSG00000163491_35_64844.33605
CTGAGCTCATAGAAGACCTCACCGTTGGAAAAGAAGCTAGAACGTTTTAGAGCTAGAAATAGCAAGTTAAAATAAGGCTAGTCCGTGGGTCTTCGTTCG
>ENSG00000152620_10_37263.2356
CTGAGCTCATAGAAGACCTCACCGGTAGCAAGTCATCGTGGGCGTTTTAGAGCTAGAAATAGCAAGTTAAAATAAGGCTAGTCCGTGGGTCTTCGTTCG
>ENSG00000152620_8_37263.2355
CTGAGCTCATAGAAGACCTCACCGCCTCGGTAGCAAGTCATCGGTTTTAGAGCTAGAAATAGCAAGTTAAAATAAGGCTAGTCCGTGGGTCTTCGTTCG
>ENSG00000152620_11_37263.2357
CTGAGCTCATAGAAGACCTCACCGTAGCAAGTCATCGTGGGCCGTTTTAGAGCTAGAAATAGCAAGTTAAAATAAGGCTAGTCCGTGGGTCTTCGTTCG
>ENSG00000152620_17_12421.9163
CTGAGCTCATAGAAGACCTCACCGTCAGTTGATGATGGTCCATGTTTTAGAGCTAGAAATAGCAAGTTAAAATAAGGCTAGTCCGTGGGTCTTCGTTCG
>ENSG00000152620_4_37263.2277
CTGAGCTCATAGAAGACCTCACCGTGCTCGAACTCGTACCGGGGTTTTAGAGCTAGAAATAGCAAGTTAAAATAAGGCTAGTCCGTGGGTCTTCGTTCG
>ENSG00000152620_3_37263.2276
CTGAGCTCATAGAAGACCTCACCGTGCTGCTCGAACTCGTACCGTTTTAGAGCTAGAAATAGCAAGTTAAAATAAGGCTAGTCCGTGGGTCTTCGTTCG
>ENSG00000152620_5_37263.2279
CTGAGCTCATAGAAGACCTCACCGAACTCGTACCGGGTGGTTTGTTTTAGAGCTAGAAATAGCAAGTTAAAATAAGGCTAGTCCGTGGGTCTTCGTTCG
>ENSG00000152620_2_37263.2275
CTGAGCTCATAGAAGACCTCACCGCTGCTGCTCGAACTCGTACGTTTTAGAGCTAGAAATAGCAAGTTAAAATAAGGCTAGTCCGTGGGTCTTCGTTCG
>ENSG00000152620_30_24842.3037
CTGAGCTCATAGAAGACCTCACCGGGTGATGGCACAATGCTGCGTTTTAGAGCTAGAAATAGCAAGTTAAAATAAGGCTAGTCCGTGGGTCTTCGTTCG
>ENSG00000152620_2_0.13191
CTGAGCTCATAGAAGACCTCACCGTGTGCTTCTTGAACAGTGAGTTTTAGAGCTAGAAATAGCAAGTTAAAATAAGGCTAGTCCGTGGGTCTTCGTTCG
>ENSG00000152620_18_12421.9163
CTGAGCTCATAGAAGACCTCACCGTTCAGTTGATGATGGTCCAGTTTTAGAGCTAGAAATAGCAAGTTAAAATAAGGCTAGTCCGTGGGTCTTCGTTCG
>ENSG00000152620_16_12421.9175
CTGAGCTCATAGAAGACCTCACCGCAGGGCTCAATTTGTGTACGTTTTAGAGCTAGAAATAGCAAGTTAAAATAAGGCTAGTCCGTGGGTCTTCGTTCG
>ENSG00000152620_11_12421.9186
CTGAGCTCATAGAAGACCTCACCGAAGGCCTGGTGAGTAACTTGTTTTAGAGCTAGAAATAGCAAGTTAAAATAAGGCTAGTCCGTGGGTCTTCGTTCG
>ENSG00000152620_26_24842.3051
CTGAGCTCATAGAAGACCTCACCGAGACTTAAACCAGTTATAGGTTTTAGAGCTAGAAATAGCAAGTTAAAATAAGGCTAGTCCGTGGGTCTTCGTTCG
>ENSG00000152620_29_24842.3043
CTGAGCTCATAGAAGACCTCACCGCTGGCAGCGAGTAAAGTCTGTTTTAGAGCTAGAAATAGCAAGTTAAAATAAGGCTAGTCCGTGGGTCTTCGTTCG
>ENSG00000152620_27_24842.3051
CTGAGCTCATAGAAGACCTCACCGCAGACTTAAACCAGTTATAGTTTTAGAGCTAGAAATAGCAAGTTAAAATAAGGCTAGTCCGTGGGTCTTCGTTCG
>ENSG00000152620_9_37263.2355
CTGAGCTCATAGAAGACCTCACCGCTCGGTAGCAAGTCATCGTGTTTTAGAGCTAGAAATAGCAAGTTAAAATAAGGCTAGTCCGTGGGTCTTCGTTCG
>ENSG00000152620_14_12421.9180
CTGAGCTCATAGAAGACCTCACCGTGTACTGGAACAGGATCAAGTTTTAGAGCTAGAAATAGCAAGTTAAAATAAGGCTAGTCCGTGGGTCTTCGTTCG
>ENSG00000152620_1_12421.9159
CTGAGCTCATAGAAGACCTCACCGTCAACTGAAATCTCATAGTGTTTTAGAGCTAGAAATAGCAAGTTAAAATAAGGCTAGTCCGTGGGTCTTCGTTCG
>ENSG00000152620_13_12421.9182
CTGAGCTCATAGAAGACCTCACCGTGGAACAGGATCAAAGGCCGTTTTAGAGCTAGAAATAGCAAGTTAAAATAAGGCTAGTCCGTGGGTCTTCGTTCG
>ENSG00000152620_25_24842.3058
CTGAGCTCATAGAAGACCTCACCGGGTAAACACTGATCCAGAAGTTTTAGAGCTAGAAATAGCAAGTTAAAATAAGGCTAGTCCGTGGGTCTTCGTTCG
>ENSG00000152620_15_24842.2392
CTGAGCTCATAGAAGACCTCACCGTGAAAGGCTCTAGTTACAGGTTTTAGAGCTAGAAATAGCAAGTTAAAATAAGGCTAGTCCGTGGGTCTTCGTTCG
>ENSG00000152620_12_24842.3054
CTGAGCTCATAGAAGACCTCACCGCAGTGTTTACCCCTATAACGTTTTAGAGCTAGAAATAGCAAGTTAAAATAAGGCTAGTCCGTGGGTCTTCGTTCG
>ENSG00000152620_12_12421.9186
CTGAGCTCATAGAAGACCTCACCGAAAGGCCTGGTGAGTAACTGTTTTAGAGCTAGAAATAGCAAGTTAAAATAAGGCTAGTCCGTGGGTCTTCGTTCG
>ENSG00000152620_19_12421.9150
CTGAGCTCATAGAAGACCTCACCGTTTATATTCTCAATTCACAGTTTTAGAGCTAGAAATAGCAAGTTAAAATAAGGCTAGTCCGTGGGTCTTCGTTCG
>ENSG00000152620_0_12421.9188
CTGAGCTCATAGAAGACCTCACCGACATCCCAAGTTACTCACCGTTTTAGAGCTAGAAATAGCAAGTTAAAATAAGGCTAGTCCGTGGGTCTTCGTTCG
>ENSG00000152620_15_12421.9177
CTGAGCTCATAGAAGACCTCACCGTCAATTTGTGTACTGGAACGTTTTAGAGCTAGAAATAGCAAGTTAAAATAAGGCTAGTCCGTGGGTCTTCGTTCG
>ENSG00000152620_13_24842.3036
CTGAGCTCATAGAAGACCTCACCGAGCATTGTGCCATCACCTAGTTTTAGAGCTAGAAATAGCAAGTTAAAATAAGGCTAGTCCGTGGGTCTTCGTTCG
>ENSG00000152620_28_24842.3050
CTGAGCTCATAGAAGACCTCACCGACAGACTTAAACCAGTTATGTTTTAGAGCTAGAAATAGCAAGTTAAAATAAGGCTAGTCCGTGGGTCTTCGTTCG
>ENSG00000152620_0_37263.2257
CTGAGCTCATAGAAGACCTCACCGAGGACCCACCAGCTGCTTCGTTTTAGAGCTAGAAATAGCAAGTTAAAATAAGGCTAGTCCGTGGGTCTTCGTTCG
>ENSG00000171094_10_546657.115
CTGAGCTCATAGAAGACCTCACCGGCTGGTGAACCGGCGGTCCGTTTTAGAGCTAGAAATAGCAAGTTAAAATAAGGCTAGTCCGTGGGTCTTCGTTCG
>ENSG00000171094_17_546657.70
CTGAGCTCATAGAAGACCTCACCGTAGGTCCCGGGCGTAGACAGTTTTAGAGCTAGAAATAGCAAGTTAAAATAAGGCTAGTCCGTGGGTCTTCGTTCG
>ENSG00000171094_7_546657.141
CTGAGCTCATAGAAGACCTCACCGCACCAACTGCTTGGCACGCGTTTTAGAGCTAGAAATAGCAAGTTAAAATAAGGCTAGTCCGTGGGTCTTCGTTCG
>ENSG00000171094_5_546657.172
CTGAGCTCATAGAAGACCTCACCGCAGCTCGCTGAGATTGAACGTTTTAGAGCTAGAAATAGCAAGTTAAAATAAGGCTAGTCCGTGGGTCTTCGTTCG
>ENSG00000171094_0_546657.223
CTGAGCTCATAGAAGACCTCACCGCTCACCAGTCCCGAAGATCGTTTTAGAGCTAGAAATAGCAAGTTAAAATAAGGCTAGTCCGTGGGTCTTCGTTCG
>ENSG00000171094_19_364438.67693
CTGAGCTCATAGAAGACCTCACCGATATCGGCTGCGATGAGACGTTTTAGAGCTAGAAATAGCAAGTTAAAATAAGGCTAGTCCGTGGGTCTTCGTTCG
>ENSG00000171094_37_364438.67693
CTGAGCTCATAGAAGACCTCACCGTGTCTCATCGCAGCCGATAGTTTTAGAGCTAGAAATAGCAAGTTAAAATAAGGCTAGTCCGTGGGTCTTCGTTCG
>ENSG00000171094_16_546657.74
CTGAGCTCATAGAAGACCTCACCGGGTGGCAGCAGTAGGTCCCGTTTTAGAGCTAGAAATAGCAAGTTAAAATAAGGCTAGTCCGTGGGTCTTCGTTCG
>ENSG00000171094_3_546657.211
CTGAGCTCATAGAAGACCTCACCGTGGGAGGCGCGAATTGCCGGTTTTAGAGCTAGAAATAGCAAGTTAAAATAAGGCTAGTCCGTGGGTCTTCGTTCG
>ENSG00000171094_20_546657.46
CTGAGCTCATAGAAGACCTCACCGCGAGTAGCTGAGTGGCTCCGTTTTAGAGCTAGAAATAGCAAGTTAAAATAAGGCTAGTCCGTGGGTCTTCGTTCG
>ENSG00000171094_8_546657.130
CTGAGCTCATAGAAGACCTCACCGGAGCCGCCCTTCAGCACCCGTTTTAGAGCTAGAAATAGCAAGTTAAAATAAGGCTAGTCCGTGGGTCTTCGTTCG
>ENSG00000171094_19_546657.49
CTGAGCTCATAGAAGACCTCACCGGCAGGCGCGAGTAGCTGAGGTTTTAGAGCTAGAAATAGCAAGTTAAAATAAGGCTAGTCCGTGGGTCTTCGTTCG
>ENSG00000171094_14_546657.80
CTGAGCTCATAGAAGACCTCACCGTCAGCTCCGAGGAGGATGGGTTTTAGAGCTAGAAATAGCAAGTTAAAATAAGGCTAGTCCGTGGGTCTTCGTTCG
>ENSG00000171094_4_546657.194
CTGAGCTCATAGAAGACCTCACCGCGCCTTCTTCTCGGGCATCGTTTTAGAGCTAGAAATAGCAAGTTAAAATAAGGCTAGTCCGTGGGTCTTCGTTCG
>ENSG00000171094_9_546657.126
CTGAGCTCATAGAAGACCTCACCGCAGCACCCTGGACAGCGTCGTTTTAGAGCTAGAAATAGCAAGTTAAAATAAGGCTAGTCCGTGGGTCTTCGTTCG
>ENSG00000171094_12_546657.82
CTGAGCTCATAGAAGACCTCACCGCCAGCCTTCAGCTCCGAGGGTTTTAGAGCTAGAAATAGCAAGTTAAAATAAGGCTAGTCCGTGGGTCTTCGTTCG
>ENSG00000171094_22_546657.46
CTGAGCTCATAGAAGACCTCACCGAGTAGCTGAGTGGCTCCCGGTTTTAGAGCTAGAAATAGCAAGTTAAAATAAGGCTAGTCCGTGGGTCTTCGTTCG
>ENSG00000171094_13_546657.81
CTGAGCTCATAGAAGACCTCACCGCCTTCAGCTCCGAGGAGGAGTTTTAGAGCTAGAAATAGCAAGTTAAAATAAGGCTAGTCCGTGGGTCTTCGTTCG
>ENSG00000171094_6_546657.144
CTGAGCTCATAGAAGACCTCACCGAGCTCCAGCACCAACTGCTGTTTTAGAGCTAGAAATAGCAAGTTAAAATAAGGCTAGTCCGTGGGTCTTCGTTCG
>ENSG00000171094_392_0.232432
CTGAGCTCATAGAAGACCTCACCGTGACCTGAAGGAGGTGCCGGTTTTAGAGCTAGAAATAGCAAGTTAAAATAAGGCTAGTCCGTGGGTCTTCGTTCG
>ENSG00000171094_140_0.232429
CTGAGCTCATAGAAGACCTCACCGTCCTTCAGGTCACTGATGGGTTTTAGAGCTAGAAATAGCAAGTTAAAATAAGGCTAGTCCGTGGGTCTTCGTTCG
>ENSG00000171094_23_546657.3
CTGAGCTCATAGAAGACCTCACCGATGGCTCCCATCCCGCCGGGTTTTAGAGCTAGAAATAGCAAGTTAAAATAAGGCTAGTCCGTGGGTCTTCGTTCG
>ENSG00000171094_21_546657.46
CTGAGCTCATAGAAGACCTCACCGGAGTAGCTGAGTGGCTCCCGTTTTAGAGCTAGAAATAGCAAGTTAAAATAAGGCTAGTCCGTGGGTCTTCGTTCG
>ENSG00000171094_391_0.232439
CTGAGCTCATAGAAGACCTCACCGGAAAAACATCACCCTCATTGTTTTAGAGCTAGAAATAGCAAGTTAAAATAAGGCTAGTCCGTGGGTCTTCGTTCG
>ENSG00000171094_11_546657.83
CTGAGCTCATAGAAGACCTCACCGCTGCCAGCCTTCAGCTCCGGTTTTAGAGCTAGAAATAGCAAGTTAAAATAAGGCTAGTCCGTGGGTCTTCGTTCG
>ENSG00000171094_394_0.232428
CTGAGCTCATAGAAGACCTCACCGTCCTCCATCAGTGACCTGAGTTTTAGAGCTAGAAATAGCAAGTTAAAATAAGGCTAGTCCGTGGGTCTTCGTTCG
>ENSG00000171094_15_546657.74
CTGAGCTCATAGAAGACCTCACCGTGGTGGCAGCAGTAGGTCCGTTTTAGAGCTAGAAATAGCAAGTTAAAATAAGGCTAGTCCGTGGGTCTTCGTTCG
>ENSG00000171094_139_0.232430
CTGAGCTCATAGAAGACCTCACCGACCTCCTTCAGGTCACTGAGTTTTAGAGCTAGAAATAGCAAGTTAAAATAAGGCTAGTCCGTGGGTCTTCGTTCG
>ENSG00000171094_18_546657.54
CTGAGCTCATAGAAGACCTCACCGTGCCAGACTCTTCCTCTGCGTTTTAGAGCTAGAAATAGCAAGTTAAAATAAGGCTAGTCCGTGGGTCTTCGTTCG
>ENSG00000171094_393_0.232429
CTGAGCTCATAGAAGACCTCACCGTCCATCAGTGACCTGAAGGGTTTTAGAGCTAGAAATAGCAAGTTAAAATAAGGCTAGTCCGTGGGTCTTCGTTCG
>ENSG00000148660_4_46563.14
CTGAGCTCATAGAAGACCTCACCGCTGGTAGTCGTCGGTGAAAGTTTTAGAGCTAGAAATAGCAAGTTAAAATAAGGCTAGTCCGTGGGTCTTCGTTCG
>ENSG00000148660_5_46563.14
CTGAGCTCATAGAAGACCTCACCGTGGTAGTCGTCGGTGAAACGTTTTAGAGCTAGAAATAGCAAGTTAAAATAAGGCTAGTCCGTGGGTCTTCGTTCG
>ENSG00000148660_10_46563.4547
CTGAGCTCATAGAAGACCTCACCGCCAGGCACTCACCGATGTTGTTTTAGAGCTAGAAATAGCAAGTTAAAATAAGGCTAGTCCGTGGGTCTTCGTTCG
>ENSG00000148660_0_46563.491
CTGAGCTCATAGAAGACCTCACCGCCCCGGGCAGACAACTTCTGTTTTAGAGCTAGAAATAGCAAGTTAAAATAAGGCTAGTCCGTGGGTCTTCGTTCG
>ENSG00000148660_7_31042.8829
CTGAGCTCATAGAAGACCTCACCGTCTCTGGTCCTTACATCATGTTTTAGAGCTAGAAATAGCAAGTTAAAATAAGGCTAGTCCGTGGGTCTTCGTTCG
>ENSG00000148660_42_31042.8826
CTGAGCTCATAGAAGACCTCACCGGGCTGGAGCCTATGATGTAGTTTTAGAGCTAGAAATAGCAAGTTAAAATAAGGCTAGTCCGTGGGTCTTCGTTCG
>ENSG00000148660_2_46563.20
CTGAGCTCATAGAAGACCTCACCGGCCAAGCTCCTCGAAGAGCGTTTTAGAGCTAGAAATAGCAAGTTAAAATAAGGCTAGTCCGTGGGTCTTCGTTCG
>ENSG00000148660_3_46563.17
CTGAGCTCATAGAAGACCTCACCGTCGAAGAGCTGGTAGTCGTGTTTTAGAGCTAGAAATAGCAAGTTAAAATAAGGCTAGTCCGTGGGTCTTCGTTCG
>ENSG00000148660_12_46563.490
CTGAGCTCATAGAAGACCTCACCGCCAAGAAGTTGTCTGCCCGGTTTTAGAGCTAGAAATAGCAAGTTAAAATAAGGCTAGTCCGTGGGTCTTCGTTCG
>ENSG00000148660_5_15521.10766
CTGAGCTCATAGAAGACCTCACCGAACATACCTGAGAAGTTCCGTTTTAGAGCTAGAAATAGCAAGTTAAAATAAGGCTAGTCCGTGGGTCTTCGTTCG
>ENSG00000148660_9_15521.10755
CTGAGCTCATAGAAGACCTCACCGGGTCGTGAGGATGGCACCCGTTTTAGAGCTAGAAATAGCAAGTTAAAATAAGGCTAGTCCGTGGGTCTTCGTTCG
>ENSG00000148660_14_46563.490
CTGAGCTCATAGAAGACCTCACCGTACCAAGAAGTTGTCTGCCGTTTTAGAGCTAGAAATAGCAAGTTAAAATAAGGCTAGTCCGTGGGTCTTCGTTCG
>ENSG00000148660_41_31042.8830
CTGAGCTCATAGAAGACCTCACCGGATGTAAGGACCAGAGAGCGTTTTAGAGCTAGAAATAGCAAGTTAAAATAAGGCTAGTCCGTGGGTCTTCGTTCG
>ENSG00000148660_8_46563.10
CTGAGCTCATAGAAGACCTCACCGGTGAAACGGGTGCAGGTGGGTTTTAGAGCTAGAAATAGCAAGTTAAAATAAGGCTAGTCCGTGGGTCTTCGTTCG
>ENSG00000148660_7_46563.11
CTGAGCTCATAGAAGACCTCACCGTCGGTGAAACGGGTGCAGGGTTTTAGAGCTAGAAATAGCAAGTTAAAATAAGGCTAGTCCGTGGGTCTTCGTTCG
>ENSG00000148660_18_46563.4547
CTGAGCTCATAGAAGACCTCACCGCCAAACATCGGTGAGTGCCGTTTTAGAGCTAGAAATAGCAAGTTAAAATAAGGCTAGTCCGTGGGTCTTCGTTCG
>ENSG00000148660_15_46563.475
CTGAGCTCATAGAAGACCTCACCGGTGAAGAAAACCTCCACGCGTTTTAGAGCTAGAAATAGCAAGTTAAAATAAGGCTAGTCCGTGGGTCTTCGTTCG
>ENSG00000148660_7_15521.10759
CTGAGCTCATAGAAGACCTCACCGGGAGACAAGCATGGTCGTGGTTTTAGAGCTAGAAATAGCAAGTTAAAATAAGGCTAGTCCGTGGGTCTTCGTTCG
>ENSG00000148660_6_46563.12
CTGAGCTCATAGAAGACCTCACCGTCGTCGGTGAAACGGGTGCGTTTTAGAGCTAGAAATAGCAAGTTAAAATAAGGCTAGTCCGTGGGTCTTCGTTCG
>ENSG00000148660_17_46563.4547
CTGAGCTCATAGAAGACCTCACCGCAAACATCGGTGAGTGCCTGTTTTAGAGCTAGAAATAGCAAGTTAAAATAAGGCTAGTCCGTGGGTCTTCGTTCG
>ENSG00000148660_8_15521.10758
CTGAGCTCATAGAAGACCTCACCGACAAGCATGGTCGTGAGGAGTTTTAGAGCTAGAAATAGCAAGTTAAAATAAGGCTAGTCCGTGGGTCTTCGTTCG
>ENSG00000148660_13_46563.490
CTGAGCTCATAGAAGACCTCACCGACCAAGAAGTTGTCTGCCCGTTTTAGAGCTAGAAATAGCAAGTTAAAATAAGGCTAGTCCGTGGGTCTTCGTTCG
>ENSG00000148660_6_15521.10762
CTGAGCTCATAGAAGACCTCACCGAAGTTCCTGGAGACAAGCAGTTTTAGAGCTAGAAATAGCAAGTTAAAATAAGGCTAGTCCGTGGGTCTTCGTTCG
>ENSG00000148660_1_46563.472
CTGAGCTCATAGAAGACCTCACCGGGTTTTCTTCACACACCTGGTTTTAGAGCTAGAAATAGCAAGTTAAAATAAGGCTAGTCCGTGGGTCTTCGTTCG
>ENSG00000148660_27_15521.10760
CTGAGCTCATAGAAGACCTCACCGCACGACCATGCTTGTCTCCGTTTTAGAGCTAGAAATAGCAAGTTAAAATAAGGCTAGTCCGTGGGTCTTCGTTCG
>ENSG00000148660_19_46563.4543
CTGAGCTCATAGAAGACCTCACCGTTCTGAAACATCCAAACATGTTTTAGAGCTAGAAATAGCAAGTTAAAATAAGGCTAGTCCGTGGGTCTTCGTTCG
>ENSG00000148660_43_31042.8820
CTGAGCTCATAGAAGACCTCACCGTGTATCAGCAGATCAAGGCGTTTTAGAGCTAGAAATAGCAAGTTAAAATAAGGCTAGTCCGTGGGTCTTCGTTCG
>ENSG00000148660_10_15521.10755
CTGAGCTCATAGAAGACCTCACCGGTCGTGAGGATGGCACCCTGTTTTAGAGCTAGAAATAGCAAGTTAAAATAAGGCTAGTCCGTGGGTCTTCGTTCG
>ENSG00000148660_44_31042.8819
CTGAGCTCATAGAAGACCTCACCGAAGCTGTATCAGCAGATCAGTTTTAGAGCTAGAAATAGCAAGTTAAAATAAGGCTAGTCCGTGGGTCTTCGTTCG
>ENSG00000148660_26_15521.10764
CTGAGCTCATAGAAGACCTCACCGTTGTCTCCAGGAACTTCTCGTTTTAGAGCTAGAAATAGCAAGTTAAAATAAGGCTAGTCCGTGGGTCTTCGTTCG
>ENSG00000157764_7_154092.0
CTGAGCTCATAGAAGACCTCACCGCATCTTATAACCGAGAGCCGTTTTAGAGCTAGAAATAGCAAGTTAAAATAAGGCTAGTCCGTGGGTCTTCGTTCG
>ENSG00000157764_6_154092.1
CTGAGCTCATAGAAGACCTCACCGCCATCTTATAACCGAGAGCGTTTTAGAGCTAGAAATAGCAAGTTAAAATAAGGCTAGTCCGTGGGTCTTCGTTCG
>ENSG00000157764_4_51364.47202
CTGAGCTCATAGAAGACCTCACCGTCACGTTAGTTAGTGAGCCGTTTTAGAGCTAGAAATAGCAAGTTAAAATAAGGCTAGTCCGTGGGTCTTCGTTCG
>ENSG00000157764_61_51364.47185
CTGAGCTCATAGAAGACCTCACCGCTAATTTAGGATCAACCACGTTTTAGAGCTAGAAATAGCAAGTTAAAATAAGGCTAGTCCGTGGGTCTTCGTTCG
>ENSG00000157764_20_102728.24853
CTGAGCTCATAGAAGACCTCACCGCCTATTGGACAAATTTGGTGTTTTAGAGCTAGAAATAGCAAGTTAAAATAAGGCTAGTCCGTGGGTCTTCGTTCG
>ENSG00000157764_23_102728.24849
CTGAGCTCATAGAAGACCTCACCGGAACATATAGAGGCCCTATGTTTTAGAGCTAGAAATAGCAAGTTAAAATAAGGCTAGTCCGTGGGTCTTCGTTCG
>ENSG00000157764_8_102728.24853
CTGAGCTCATAGAAGACCTCACCGCCACCAAATTTGTCCAATAGTTTTAGAGCTAGAAATAGCAAGTTAAAATAAGGCTAGTCCGTGGGTCTTCGTTCG
>ENSG00000157764_19_102728.24854
CTGAGCTCATAGAAGACCTCACCGCTATTGGACAAATTTGGTGGTTTTAGAGCTAGAAATAGCAAGTTAAAATAAGGCTAGTCCGTGGGTCTTCGTTCG
>ENSG00000157764_8_154092.0
CTGAGCTCATAGAAGACCTCACCGATCTTATAACCGAGAGCCGGTTTTAGAGCTAGAAATAGCAAGTTAAAATAAGGCTAGTCCGTGGGTCTTCGTTCG
>ENSG00000157764_60_51364.47196
CTGAGCTCATAGAAGACCTCACCGCCCCCCCTGCCTCATTACCGTTTTAGAGCTAGAAATAGCAAGTTAAAATAAGGCTAGTCCGTGGGTCTTCGTTCG
>ENSG00000157764_21_102728.24853
CTGAGCTCATAGAAGACCTCACCGCCCTATTGGACAAATTTGGGTTTTAGAGCTAGAAATAGCAAGTTAAAATAAGGCTAGTCCGTGGGTCTTCGTTCG
>ENSG00000157764_3_154092.46
CTGAGCTCATAGAAGACCTCACCGCACCTCCTCCGGAATGGCAGTTTTAGAGCTAGAAATAGCAAGTTAAAATAAGGCTAGTCCGTGGGTCTTCGTTCG
>ENSG00000157764_1_154092.48
CTGAGCTCATAGAAGACCTCACCGGCACTCACCTCCTCCGGAAGTTTTAGAGCTAGAAATAGCAAGTTAAAATAAGGCTAGTCCGTGGGTCTTCGTTCG
>ENSG00000157764_22_102728.24852
CTGAGCTCATAGAAGACCTCACCGAGGCCCTATTGGACAAATTGTTTTAGAGCTAGAAATAGCAAGTTAAAATAAGGCTAGTCCGTGGGTCTTCGTTCG
>ENSG00000157764_4_154092.21
CTGAGCTCATAGAAGACCTCACCGGTCCCCGTTGAACAGAGCCGTTTTAGAGCTAGAAATAGCAAGTTAAAATAAGGCTAGTCCGTGGGTCTTCGTTCG
>ENSG00000157764_2_154092.47
CTGAGCTCATAGAAGACCTCACCGTCACCTCCTCCGGAATGGCGTTTTAGAGCTAGAAATAGCAAGTTAAAATAAGGCTAGTCCGTGGGTCTTCGTTCG
>ENSG00000157764_36_0.56841
CTGAGCTCATAGAAGACCTCACCGAAGGATACTATTACTCTTGGTTTTAGAGCTAGAAATAGCAAGTTAAAATAAGGCTAGTCCGTGGGTCTTCGTTCG
>ENSG00000157764_25_102728.24842
CTGAGCTCATAGAAGACCTCACCGCAAATGATTAAGTTGACACGTTTTAGAGCTAGAAATAGCAAGTTAAAATAAGGCTAGTCCGTGGGTCTTCGTTCG
>ENSG00000157764_7_102728.24854
CTGAGCTCATAGAAGACCTCACCGCCCACCAAATTTGTCCAATGTTTTAGAGCTAGAAATAGCAAGTTAAAATAAGGCTAGTCCGTGGGTCTTCGTTCG
>ENSG00000157764_5_154092.20
CTGAGCTCATAGAAGACCTCACCGCGTTGAACAGAGCCTGGCCGTTTTAGAGCTAGAAATAGCAAGTTAAAATAAGGCTAGTCCGTGGGTCTTCGTTCG
>ENSG00000157764_8_51364.47191
CTGAGCTCATAGAAGACCTCACCGGGGGTAGCAGACAAACCTGGTTTTAGAGCTAGAAATAGCAAGTTAAAATAAGGCTAGTCCGTGGGTCTTCGTTCG
>ENSG00000157764_2_51364.47217
CTGAGCTCATAGAAGACCTCACCGATGACTTCCTTTCTCGCTGGTTTTAGAGCTAGAAATAGCAAGTTAAAATAAGGCTAGTCCGTGGGTCTTCGTTCG
>ENSG00000157764_38_0.56834
CTGAGCTCATAGAAGACCTCACCGTCTCTGTGGATGATTGACTGTTTTAGAGCTAGAAATAGCAAGTTAAAATAAGGCTAGTCCGTGGGTCTTCGTTCG
>ENSG00000157764_0_154092.50
CTGAGCTCATAGAAGACCTCACCGCGCCAGCACTCACCTCCTCGTTTTAGAGCTAGAAATAGCAAGTTAAAATAAGGCTAGTCCGTGGGTCTTCGTTCG
>ENSG00000157764_1_51364.47227
CTGAGCTCATAGAAGACCTCACCGATTCGATTCCTGTCTTCTGGTTTTAGAGCTAGAAATAGCAAGTTAAAATAAGGCTAGTCCGTGGGTCTTCGTTCG
>ENSG00000157764_6_51364.47198
CTGAGCTCATAGAAGACCTCACCGTGAGCCAGGTAATGAGGCAGTTTTAGAGCTAGAAATAGCAAGTTAAAATAAGGCTAGTCCGTGGGTCTTCGTTCG
>ENSG00000157764_37_0.56838
CTGAGCTCATAGAAGACCTCACCGATTACTCTTGAGGTCTCTGGTTTTAGAGCTAGAAATAGCAAGTTAAAATAAGGCTAGTCCGTGGGTCTTCGTTCG
>ENSG00000157764_5_51364.47198
CTGAGCTCATAGAAGACCTCACCGGTGAGCCAGGTAATGAGGCGTTTTAGAGCTAGAAATAGCAAGTTAAAATAAGGCTAGTCCGTGGGTCTTCGTTCG
>ENSG00000157764_7_51364.47198
CTGAGCTCATAGAAGACCTCACCGGAGCCAGGTAATGAGGCAGGTTTTAGAGCTAGAAATAGCAAGTTAAAATAAGGCTAGTCCGTGGGTCTTCGTTCG
>ENSG00000157764_59_51364.47209
CTGAGCTCATAGAAGACCTCACCGAAGCCTTACAGAAATCTCCGTTTTAGAGCTAGAAATAGCAAGTTAAAATAAGGCTAGTCCGTGGGTCTTCGTTCG
>ENSG00000163558_5_0.7
CTGAGCTCATAGAAGACCTCACCGCCATGTCCCACACGGTCGCGTTTTAGAGCTAGAAATAGCAAGTTAAAATAAGGCTAGTCCGTGGGTCTTCGTTCG
>ENSG00000163558_6_0.8
CTGAGCTCATAGAAGACCTCACCGTGTCCCACACGGTCGCAGGGTTTTAGAGCTAGAAATAGCAAGTTAAAATAAGGCTAGTCCGTGGGTCTTCGTTCG
>ENSG00000163558_25_62712.23608
CTGAGCTCATAGAAGACCTCACCGTATCTCTTCCAAGGTAATTGTTTTAGAGCTAGAAATAGCAAGTTAAAATAAGGCTAGTCCGTGGGTCTTCGTTCG
>ENSG00000163558_4_41808.19200
CTGAGCTCATAGAAGACCTCACCGTCAGGATTTTGATTTGCTCGTTTTAGAGCTAGAAATAGCAAGTTAAAATAAGGCTAGTCCGTGGGTCTTCGTTCG
>ENSG00000163558_11_0.30
CTGAGCTCATAGAAGACCTCACCGCTACCGCGGGTGAGTGTCCGTTTTAGAGCTAGAAATAGCAAGTTAAAATAAGGCTAGTCCGTGGGTCTTCGTTCG
>ENSG00000163558_43_41808.19215
CTGAGCTCATAGAAGACCTCACCGAATCGAACCAACAGTACTTGTTTTAGAGCTAGAAATAGCAAGTTAAAATAAGGCTAGTCCGTGGGTCTTCGTTCG
>ENSG00000163558_8_41808.19213
CTGAGCTCATAGAAGACCTCACCGAGTTATGCCAAAGTACTGTGTTTTAGAGCTAGAAATAGCAAGTTAAAATAAGGCTAGTCCGTGGGTCTTCGTTCG
>ENSG00000163558_7_41808.19205
CTGAGCTCATAGAAGACCTCACCGTGCTCCGGGTAATAGGAAGGTTTTAGAGCTAGAAATAGCAAGTTAAAATAAGGCTAGTCCGTGGGTCTTCGTTCG
>ENSG00000163558_10_0.26
CTGAGCTCATAGAAGACCTCACCGGGTGAAAGCCTACTACCGCGTTTTAGAGCTAGAAATAGCAAGTTAAAATAAGGCTAGTCCGTGGGTCTTCGTTCG
>ENSG00000163558_9_0.25
CTGAGCTCATAGAAGACCTCACCGGGGTGAAAGCCTACTACCGGTTTTAGAGCTAGAAATAGCAAGTTAAAATAAGGCTAGTCCGTGGGTCTTCGTTCG
>ENSG00000163558_24_62712.23605
CTGAGCTCATAGAAGACCTCACCGCAGAGGATTATCTCTTCCAGTTTTAGAGCTAGAAATAGCAAGTTAAAATAAGGCTAGTCCGTGGGTCTTCGTTCG
>ENSG00000163558_6_41808.19203
CTGAGCTCATAGAAGACCTCACCGTTGATTTGCTCCGGGTAATGTTTTAGAGCTAGAAATAGCAAGTTAAAATAAGGCTAGTCCGTGGGTCTTCGTTCG
>ENSG00000163558_1_41808.19178
CTGAGCTCATAGAAGACCTCACCGTGATACAAATGTTCTCAACGTTTTAGAGCTAGAAATAGCAAGTTAAAATAAGGCTAGTCCGTGGGTCTTCGTTCG
>ENSG00000163558_26_62712.24422
CTGAGCTCATAGAAGACCTCACCGCTTTTACAGACAGAGAACGGTTTTAGAGCTAGAAATAGCAAGTTAAAATAAGGCTAGTCCGTGGGTCTTCGTTCG
>ENSG00000163558_43_62712.23601
CTGAGCTCATAGAAGACCTCACCGATCCTCTGTGTTCTGGTCAGTTTTAGAGCTAGAAATAGCAAGTTAAAATAAGGCTAGTCCGTGGGTCTTCGTTCG
>ENSG00000163558_2_41808.19192
CTGAGCTCATAGAAGACCTCACCGGCAAAGCTTCATCCAGTCTGTTTTAGAGCTAGAAATAGCAAGTTAAAATAAGGCTAGTCCGTGGGTCTTCGTTCG
>ENSG00000163558_13_0.32
CTGAGCTCATAGAAGACCTCACCGGGGTGAGTGTCCTGGGACAGTTTTAGAGCTAGAAATAGCAAGTTAAAATAAGGCTAGTCCGTGGGTCTTCGTTCG
>ENSG00000163558_44_41808.19513
CTGAGCTCATAGAAGACCTCACCGCCAACAAGGAAAGGATGATGTTTTAGAGCTAGAAATAGCAAGTTAAAATAAGGCTAGTCCGTGGGTCTTCGTTCG
>ENSG00000163558_45_62712.23603
CTGAGCTCATAGAAGACCTCACCGGAGATAATCCTCTGTGTTCGTTTTAGAGCTAGAAATAGCAAGTTAAAATAAGGCTAGTCCGTGGGTCTTCGTTCG
>ENSG00000163558_10_41808.19513
CTGAGCTCATAGAAGACCTCACCGCCAATCATCCTTTCCTTGTGTTTTAGAGCTAGAAATAGCAAGTTAAAATAAGGCTAGTCCGTGGGTCTTCGTTCG
>ENSG00000163558_3_41808.19195
CTGAGCTCATAGAAGACCTCACCGTCATCCAGTCTAGGTCTTCGTTTTAGAGCTAGAAATAGCAAGTTAAAATAAGGCTAGTCCGTGGGTCTTCGTTCG
>ENSG00000163558_19_62712.23563
CTGAGCTCATAGAAGACCTCACCGCTTTAAAATTTCTTTCTGAGTTTTAGAGCTAGAAATAGCAAGTTAAAATAAGGCTAGTCCGTGGGTCTTCGTTCG
>ENSG00000163558_12_0.32
CTGAGCTCATAGAAGACCTCACCGCGGGTGAGTGTCCTGGGACGTTTTAGAGCTAGAAATAGCAAGTTAAAATAAGGCTAGTCCGTGGGTCTTCGTTCG
>ENSG00000163558_14_0.33
CTGAGCTCATAGAAGACCTCACCGTGAGTGTCCTGGGACAGGGGTTTTAGAGCTAGAAATAGCAAGTTAAAATAAGGCTAGTCCGTGGGTCTTCGTTCG
>ENSG00000163558_5_41808.19201
CTGAGCTCATAGAAGACCTCACCGCAGGATTTTGATTTGCTCCGTTTTAGAGCTAGAAATAGCAAGTTAAAATAAGGCTAGTCCGTGGGTCTTCGTTCG
>ENSG00000163558_22_62712.23589
CTGAGCTCATAGAAGACCTCACCGGGTCTCCATTTGATATTGTGTTTTAGAGCTAGAAATAGCAAGTTAAAATAAGGCTAGTCCGTGGGTCTTCGTTCG
>ENSG00000163558_41_41808.19188
CTGAGCTCATAGAAGACCTCACCGGAAGCTTTGCCACTTTCCCGTTTTAGAGCTAGAAATAGCAAGTTAAAATAAGGCTAGTCCGTGGGTCTTCGTTCG
>ENSG00000163558_20_62712.23568
CTGAGCTCATAGAAGACCTCACCGTGAAGGTTTCAGTGTTGACGTTTTAGAGCTAGAAATAGCAAGTTAAAATAAGGCTAGTCCGTGGGTCTTCGTTCG
>ENSG00000163558_21_62712.23581
CTGAGCTCATAGAAGACCTCACCGTCATGTTTGAGATGATGGCGTTTTAGAGCTAGAAATAGCAAGTTAAAATAAGGCTAGTCCGTGGGTCTTCGTTCG
>ENSG00000163558_44_62712.23601
CTGAGCTCATAGAAGACCTCACCGAATCCTCTGTGTTCTGGTCGTTTTAGAGCTAGAAATAGCAAGTTAAAATAAGGCTAGTCCGTGGGTCTTCGTTCG
>ENSG00000188322_63_23496.49
CTGAGCTCATAGAAGACCTCACCGCGGACTAGTTCGTAGTGCTGTTTTAGAGCTAGAAATAGCAAGTTAAAATAAGGCTAGTCCGTGGGTCTTCGTTCG
>ENSG00000188322_3_23496.49
CTGAGCTCATAGAAGACCTCACCGAAGCACTACGAACTAGTCCGTTTTAGAGCTAGAAATAGCAAGTTAAAATAAGGCTAGTCCGTGGGTCTTCGTTCG
>ENSG00000188322_2_23496.49
CTGAGCTCATAGAAGACCTCACCGCAAGCACTACGAACTAGTCGTTTTAGAGCTAGAAATAGCAAGTTAAAATAAGGCTAGTCCGTGGGTCTTCGTTCG
>ENSG00000188322_65_23496.67
CTGAGCTCATAGAAGACCTCACCGTGTGCCCTTGTAGACCACCGTTTTAGAGCTAGAAATAGCAAGTTAAAATAAGGCTAGTCCGTGGGTCTTCGTTCG
>ENSG00000188322_9_23496.61
CTGAGCTCATAGAAGACCTCACCGACCTATGGGAAGGTTGACCGTTTTAGAGCTAGAAATAGCAAGTTAAAATAAGGCTAGTCCGTGGGTCTTCGTTCG
>ENSG00000188322_10_23496.62
CTGAGCTCATAGAAGACCTCACCGTATGGGAAGGTTGACCTGGGTTTTAGAGCTAGAAATAGCAAGTTAAAATAAGGCTAGTCCGTGGGTCTTCGTTCG
>ENSG00000188322_103_23496.1169
CTGAGCTCATAGAAGACCTCACCGACTCAGACGCAGATCTCGAGTTTTAGAGCTAGAAATAGCAAGTTAAAATAAGGCTAGTCCGTGGGTCTTCGTTCG
>ENSG00000188322_102_23496.1167
CTGAGCTCATAGAAGACCTCACCGACGCAGATCTCGATGGCCGGTTTTAGAGCTAGAAATAGCAAGTTAAAATAAGGCTAGTCCGTGGGTCTTCGTTCG
>ENSG00000188322_16_23496.530
CTGAGCTCATAGAAGACCTCACCGCTCCCATCAGGCACAAAAAGTTTTAGAGCTAGAAATAGCAAGTTAAAATAAGGCTAGTCCGTGGGTCTTCGTTCG
>ENSG00000188322_32_23496.601
CTGAGCTCATAGAAGACCTCACCGGTACTCGGGATGGTGGCATGTTTTAGAGCTAGAAATAGCAAGTTAAAATAAGGCTAGTCCGTGGGTCTTCGTTCG
>ENSG00000188322_33_23496.601
CTGAGCTCATAGAAGACCTCACCGTACTCGGGATGGTGGCATAGTTTTAGAGCTAGAAATAGCAAGTTAAAATAAGGCTAGTCCGTGGGTCTTCGTTCG
>ENSG00000188322_12_23496.65
CTGAGCTCATAGAAGACCTCACCGTTGACCTGGTGGTCTACAAGTTTTAGAGCTAGAAATAGCAAGTTAAAATAAGGCTAGTCCGTGGGTCTTCGTTCG
>ENSG00000188322_13_23496.67
CTGAGCTCATAGAAGACCTCACCGTGGTGGTCTACAAGGGCACGTTTTAGAGCTAGAAATAGCAAGTTAAAATAAGGCTAGTCCGTGGGTCTTCGTTCG
>ENSG00000188322_61_23496.37
CTGAGCTCATAGAAGACCTCACCGGCCAGTGTGCGGAGAGTCAGTTTTAGAGCTAGAAATAGCAAGTTAAAATAAGGCTAGTCCGTGGGTCTTCGTTCG
>ENSG00000188322_6_23496.53
CTGAGCTCATAGAAGACCTCACCGTAGTCCGGGAGCTGGGCAAGTTTTAGAGCTAGAAATAGCAAGTTAAAATAAGGCTAGTCCGTGGGTCTTCGTTCG
>ENSG00000188322_5_23496.51
CTGAGCTCATAGAAGACCTCACCGACGAACTAGTCCGGGAGCTGTTTTAGAGCTAGAAATAGCAAGTTAAAATAAGGCTAGTCCGTGGGTCTTCGTTCG
>ENSG00000188322_8_23496.57
CTGAGCTCATAGAAGACCTCACCGGCTGGGCAAAGGCACCTATGTTTTAGAGCTAGAAATAGCAAGTTAAAATAAGGCTAGTCCGTGGGTCTTCGTTCG
>ENSG00000188322_4_23496.51
CTGAGCTCATAGAAGACCTCACCGTACGAACTAGTCCGGGAGCGTTTTAGAGCTAGAAATAGCAAGTTAAAATAAGGCTAGTCCGTGGGTCTTCGTTCG
>ENSG00000188322_14_23496.73
CTGAGCTCATAGAAGACCTCACCGCAGGTGAACAAGTGCAGGGGTTTTAGAGCTAGAAATAGCAAGTTAAAATAAGGCTAGTCCGTGGGTCTTCGTTCG
>ENSG00000188322_1_23496.36
CTGAGCTCATAGAAGACCTCACCGGCCCTGACTCTCCGCACACGTTTTAGAGCTAGAAATAGCAAGTTAAAATAAGGCTAGTCCGTGGGTCTTCGTTCG
>ENSG00000188322_7_23496.56
CTGAGCTCATAGAAGACCTCACCGAGCTGGGCAAAGGCACCTAGTTTTAGAGCTAGAAATAGCAAGTTAAAATAAGGCTAGTCCGTGGGTCTTCGTTCG
>ENSG00000188322_64_23496.62
CTGAGCTCATAGAAGACCTCACCGACCAGGTCAACCTTCCCATGTTTTAGAGCTAGAAATAGCAAGTTAAAATAAGGCTAGTCCGTGGGTCTTCGTTCG
>ENSG00000188322_62_23496.37
CTGAGCTCATAGAAGACCTCACCGGGCCAGTGTGCGGAGAGTCGTTTTAGAGCTAGAAATAGCAAGTTAAAATAAGGCTAGTCCGTGGGTCTTCGTTCG
>ENSG00000188322_58_23496.28
CTGAGCTCATAGAAGACCTCACCGGCATGTCTTCAGTGAGAAGGTTTTAGAGCTAGAAATAGCAAGTTAAAATAAGGCTAGTCCGTGGGTCTTCGTTCG
>ENSG00000188322_60_23496.29
CTGAGCTCATAGAAGACCTCACCGCTGCATGTCTTCAGTGAGAGTTTTAGAGCTAGAAATAGCAAGTTAAAATAAGGCTAGTCCGTGGGTCTTCGTTCG
>ENSG00000188322_55_23496.1160
CTGAGCTCATAGAAGACCTCACCGAGCAAAGGGCAGGTGGTGCGTTTTAGAGCTAGAAATAGCAAGTTAAAATAAGGCTAGTCCGTGGGTCTTCGTTCG
>ENSG00000188322_11_23496.65
CTGAGCTCATAGAAGACCTCACCGGTTGACCTGGTGGTCTACAGTTTTAGAGCTAGAAATAGCAAGTTAAAATAAGGCTAGTCCGTGGGTCTTCGTTCG
>ENSG00000188322_57_23496.26
CTGAGCTCATAGAAGACCTCACCGTCAGTGAGAAGGGGCACACGTTTTAGAGCTAGAAATAGCAAGTTAAAATAAGGCTAGTCCGTGGGTCTTCGTTCG
>ENSG00000188322_59_23496.29
CTGAGCTCATAGAAGACCTCACCGTGCATGTCTTCAGTGAGAAGTTTTAGAGCTAGAAATAGCAAGTTAAAATAAGGCTAGTCCGTGGGTCTTCGTTCG
>ENSG00000188322_15_23496.75
CTGAGCTCATAGAAGACCTCACCGTGAACAAGTGCAGGGTGGCGTTTTAGAGCTAGAAATAGCAAGTTAAAATAAGGCTAGTCCGTGGGTCTTCGTTCG
>ENSG00000188266_0_0.4
CTGAGCTCATAGAAGACCTCACCGCCCTAGACATAATGTCAAGGTTTTAGAGCTAGAAATAGCAAGTTAAAATAAGGCTAGTCCGTGGGTCTTCGTTCG
>ENSG00000188266_23_0.73
CTGAGCTCATAGAAGACCTCACCGTCTGCACTTCAATCAGGTCGTTTTAGAGCTAGAAATAGCAAGTTAAAATAAGGCTAGTCCGTGGGTCTTCGTTCG
>ENSG00000188266_3_0.18
CTGAGCTCATAGAAGACCTCACCGGAACAAGCCTCTGCGTTAGGTTTTAGAGCTAGAAATAGCAAGTTAAAATAAGGCTAGTCCGTGGGTCTTCGTTCG
>ENSG00000188266_8_7452.642
CTGAGCTCATAGAAGACCTCACCGGCTCAGCGATGGGTCTTCCGTTTTAGAGCTAGAAATAGCAAGTTAAAATAAGGCTAGTCCGTGGGTCTTCGTTCG
>ENSG00000188266_28_0.622
CTGAGCTCATAGAAGACCTCACCGGAGCCACTATCTAAATGGAGTTTTAGAGCTAGAAATAGCAAGTTAAAATAAGGCTAGTCCGTGGGTCTTCGTTCG
>ENSG00000188266_3_7452.660
CTGAGCTCATAGAAGACCTCACCGGGAAAACTAGCTGCCAAATGTTTTAGAGCTAGAAATAGCAAGTTAAAATAAGGCTAGTCCGTGGGTCTTCGTTCG
>ENSG00000188266_11_7452.650
CTGAGCTCATAGAAGACCTCACCGACAATAGCTGGGGGCTGACGTTTTAGAGCTAGAAATAGCAAGTTAAAATAAGGCTAGTCCGTGGGTCTTCGTTCG
>ENSG00000188266_9_0.620
CTGAGCTCATAGAAGACCTCACCGATTCCATCCATTTAGATAGGTTTTAGAGCTAGAAATAGCAAGTTAAAATAAGGCTAGTCCGTGGGTCTTCGTTCG
>ENSG00000188266_29_0.623
CTGAGCTCATAGAAGACCTCACCGTTCAGAGCCACTATCTAAAGTTTTAGAGCTAGAAATAGCAAGTTAAAATAAGGCTAGTCCGTGGGTCTTCGTTCG
>ENSG00000188266_6_0.83
CTGAGCTCATAGAAGACCTCACCGTCATGTTTCTGAAAGCCGCGTTTTAGAGCTAGAAATAGCAAGTTAAAATAAGGCTAGTCCGTGGGTCTTCGTTCG
>ENSG00000188266_8_0.104
CTGAGCTCATAGAAGACCTCACCGCAGCTTCTCTCGTGTCTGTGTTTTAGAGCTAGAAATAGCAAGTTAAAATAAGGCTAGTCCGTGGGTCTTCGTTCG
>ENSG00000188266_17_0.21
CTGAGCTCATAGAAGACCTCACCGACTGACTCCACTAACGCAGGTTTTAGAGCTAGAAATAGCAAGTTAAAATAAGGCTAGTCCGTGGGTCTTCGTTCG
>ENSG00000188266_20_7452.665
CTGAGCTCATAGAAGACCTCACCGTGCAGTGTCTTATCCAATTGTTTTAGAGCTAGAAATAGCAAGTTAAAATAAGGCTAGTCCGTGGGTCTTCGTTCG
>ENSG00000188266_18_0.34
CTGAGCTCATAGAAGACCTCACCGCTAGGAAGTGGCCGGACCTGTTTTAGAGCTAGAAATAGCAAGTTAAAATAAGGCTAGTCCGTGGGTCTTCGTTCG
>ENSG00000188266_15_0.13
CTGAGCTCATAGAAGACCTCACCGCTTGTTCCTCACTGAAAGTGTTTTAGAGCTAGAAATAGCAAGTTAAAATAAGGCTAGTCCGTGGGTCTTCGTTCG
>ENSG00000188266_2_0.11
CTGAGCTCATAGAAGACCTCACCGAGCAAACCCACTTTCAGTGGTTTTAGAGCTAGAAATAGCAAGTTAAAATAAGGCTAGTCCGTGGGTCTTCGTTCG
>ENSG00000188266_21_0.39
CTGAGCTCATAGAAGACCTCACCGAGTTTTGGTCATCATAGCTGTTTTAGAGCTAGAAATAGCAAGTTAAAATAAGGCTAGTCCGTGGGTCTTCGTTCG
>ENSG00000188266_24_0.75
CTGAGCTCATAGAAGACCTCACCGGTGATTCTGCACTTCAATCGTTTTAGAGCTAGAAATAGCAAGTTAAAATAAGGCTAGTCCGTGGGTCTTCGTTCG
>ENSG00000188266_16_0.14
CTGAGCTCATAGAAGACCTCACCGGCTTGTTCCTCACTGAAAGGTTTTAGAGCTAGAAATAGCAAGTTAAAATAAGGCTAGTCCGTGGGTCTTCGTTCG
>ENSG00000188266_25_0.89
CTGAGCTCATAGAAGACCTCACCGGAGGCTGTTGGAAATCCAGGTTTTAGAGCTAGAAATAGCAAGTTAAAATAAGGCTAGTCCGTGGGTCTTCGTTCG
>ENSG00000188266_1_0.2
CTGAGCTCATAGAAGACCTCACCGGGAAACTATCAGCAGTCAGGTTTTAGAGCTAGAAATAGCAAGTTAAAATAAGGCTAGTCCGTGGGTCTTCGTTCG
>ENSG00000188266_27_0.95
CTGAGCTCATAGAAGACCTCACCGCCTTTAGTGTGACACACAGGTTTTAGAGCTAGAAATAGCAAGTTAAAATAAGGCTAGTCCGTGGGTCTTCGTTCG
>ENSG00000188266_22_0.54
CTGAGCTCATAGAAGACCTCACCGTATTCAGTTGGGCCATCTTGTTTTAGAGCTAGAAATAGCAAGTTAAAATAAGGCTAGTCCGTGGGTCTTCGTTCG
>ENSG00000188266_14_0.3
CTGAGCTCATAGAAGACCTCACCGTCCACTTGACATTATGTCTGTTTTAGAGCTAGAAATAGCAAGTTAAAATAAGGCTAGTCCGTGGGTCTTCGTTCG
>ENSG00000188266_12_0.4
CTGAGCTCATAGAAGACCTCACCGCACTTGACATTATGTCTAGGTTTTAGAGCTAGAAATAGCAAGTTAAAATAAGGCTAGTCCGTGGGTCTTCGTTCG
>ENSG00000188266_4_0.30
CTGAGCTCATAGAAGACCTCACCGGTTGAAAGTTTCCAAGGTCGTTTTAGAGCTAGAAATAGCAAGTTAAAATAAGGCTAGTCCGTGGGTCTTCGTTCG
>ENSG00000188266_13_0.4
CTGAGCTCATAGAAGACCTCACCGCCACTTGACATTATGTCTAGTTTTAGAGCTAGAAATAGCAAGTTAAAATAAGGCTAGTCCGTGGGTCTTCGTTCG
>ENSG00000188266_20_0.37
CTGAGCTCATAGAAGACCTCACCGGGTCATCATAGCTAGGAAGGTTTTAGAGCTAGAAATAGCAAGTTAAAATAAGGCTAGTCCGTGGGTCTTCGTTCG
>ENSG00000188266_7_0.94
CTGAGCTCATAGAAGACCTCACCGCCTCTGTGTGTCACACTAAGTTTTAGAGCTAGAAATAGCAAGTTAAAATAAGGCTAGTCCGTGGGTCTTCGTTCG
>ENSG00000188266_26_0.92
CTGAGCTCATAGAAGACCTCACCGTGTGACACACAGAGGCTGTGTTTTAGAGCTAGAAATAGCAAGTTAAAATAAGGCTAGTCCGTGGGTCTTCGTTCG
>ENSG00000096395_17_4668.4
CTGAGCTCATAGAAGACCTCACCGTCCAAGATGGTATCCCGTAGTTTTAGAGCTAGAAATAGCAAGTTAAAATAAGGCTAGTCCGTGGGTCTTCGTTCG
>ENSG00000096395_8_4668.5
CTGAGCTCATAGAAGACCTCACCGGCCTTACGGGATACCATCTGTTTTAGAGCTAGAAATAGCAAGTTAAAATAAGGCTAGTCCGTGGGTCTTCGTTCG
>ENSG00000096395_16_4668.6
CTGAGCTCATAGAAGACCTCACCGATGGTATCCCGTAAGGCTGGTTTTAGAGCTAGAAATAGCAAGTTAAAATAAGGCTAGTCCGTGGGTCTTCGTTCG
>ENSG00000096395_13_4668.32
CTGAGCTCATAGAAGACCTCACCGTCGTCCCCATCTTCACCTAGTTTTAGAGCTAGAAATAGCAAGTTAAAATAAGGCTAGTCCGTGGGTCTTCGTTCG
>ENSG00000096395_4_4668.27
CTGAGCTCATAGAAGACCTCACCGGGGGACGAAGGCTTCCGTCGTTTTAGAGCTAGAAATAGCAAGTTAAAATAAGGCTAGTCCGTGGGTCTTCGTTCG
>ENSG00000096395_5_4668.27
CTGAGCTCATAGAAGACCTCACCGGGGACGAAGGCTTCCGTCTGTTTTAGAGCTAGAAATAGCAAGTTAAAATAAGGCTAGTCCGTGGGTCTTCGTTCG
>ENSG00000096395_1_4668.34
CTGAGCTCATAGAAGACCTCACCGAGTTCGCCATAGGTGAAGAGTTTTAGAGCTAGAAATAGCAAGTTAAAATAAGGCTAGTCCGTGGGTCTTCGTTCG
>ENSG00000096395_9_0.2116
CTGAGCTCATAGAAGACCTCACCGGCCAAGTGATGGCCACGCTGTTTTAGAGCTAGAAATAGCAAGTTAAAATAAGGCTAGTCCGTGGGTCTTCGTTCG
>ENSG00000096395_6_2334.674
CTGAGCTCATAGAAGACCTCACCGGAAGGTCCTGTAGACCCTGGTTTTAGAGCTAGAAATAGCAAGTTAAAATAAGGCTAGTCCGTGGGTCTTCGTTCG
>ENSG00000096395_1_2334.665
CTGAGCTCATAGAAGACCTCACCGAGACCTCTGCCATACACTCGTTTTAGAGCTAGAAATAGCAAGTTAAAATAAGGCTAGTCCGTGGGTCTTCGTTCG
>ENSG00000096395_5_2334.677
CTGAGCTCATAGAAGACCTCACCGAGACCCTGCGGAGCCCATCGTTTTAGAGCTAGAAATAGCAAGTTAAAATAAGGCTAGTCCGTGGGTCTTCGTTCG
>ENSG00000096395_8_0.2117
CTGAGCTCATAGAAGACCTCACCGCCAAGTGATGGCCACGCTGGTTTTAGAGCTAGAAATAGCAAGTTAAAATAAGGCTAGTCCGTGGGTCTTCGTTCG
>ENSG00000096395_3_2334.691
CTGAGCTCATAGAAGACCTCACCGTCAAGGTGAGCAGACAACTGTTTTAGAGCTAGAAATAGCAAGTTAAAATAAGGCTAGTCCGTGGGTCTTCGTTCG
>ENSG00000096395_12_4668.36
CTGAGCTCATAGAAGACCTCACCGCACCTATGGCGAACTCCAGGTTTTAGAGCTAGAAATAGCAAGTTAAAATAAGGCTAGTCCGTGGGTCTTCGTTCG
>ENSG00000096395_2_4668.34
CTGAGCTCATAGAAGACCTCACCGGTTCGCCATAGGTGAAGATGTTTTAGAGCTAGAAATAGCAAGTTAAAATAAGGCTAGTCCGTGGGTCTTCGTTCG
>ENSG00000096395_11_4668.38
CTGAGCTCATAGAAGACCTCACCGGGCGAACTCCAGAGGATGCGTTTTAGAGCTAGAAATAGCAAGTTAAAATAAGGCTAGTCCGTGGGTCTTCGTTCG
>ENSG00000096395_0_4668.37
CTGAGCTCATAGAAGACCTCACCGATCCTCTGGAGTTCGCCATGTTTTAGAGCTAGAAATAGCAAGTTAAAATAAGGCTAGTCCGTGGGTCTTCGTTCG
>ENSG00000096395_6_4668.26
CTGAGCTCATAGAAGACCTCACCGACGAAGGCTTCCGTCTGGGGTTTTAGAGCTAGAAATAGCAAGTTAAAATAAGGCTAGTCCGTGGGTCTTCGTTCG
>ENSG00000096395_2_2334.664
CTGAGCTCATAGAAGACCTCACCGGACCTCTGCCATACACTCAGTTTTAGAGCTAGAAATAGCAAGTTAAAATAAGGCTAGTCCGTGGGTCTTCGTTCG
>ENSG00000096395_0_2334.676
CTGAGCTCATAGAAGACCTCACCGTGGGCTCCGCAGGGTCTACGTTTTAGAGCTAGAAATAGCAAGTTAAAATAAGGCTAGTCCGTGGGTCTTCGTTCG
>ENSG00000096395_9_2334.661
CTGAGCTCATAGAAGACCTCACCGAAAGAAATCCCTGAGTGTAGTTTTAGAGCTAGAAATAGCAAGTTAAAATAAGGCTAGTCCGTGGGTCTTCGTTCG
>ENSG00000096395_10_0.2116
CTGAGCTCATAGAAGACCTCACCGAGCCAAGTGATGGCCACGCGTTTTAGAGCTAGAAATAGCAAGTTAAAATAAGGCTAGTCCGTGGGTCTTCGTTCG
>ENSG00000096395_9_4668.3
CTGAGCTCATAGAAGACCTCACCGCGGGATACCATCTTGGAGCGTTTTAGAGCTAGAAATAGCAAGTTAAAATAAGGCTAGTCCGTGGGTCTTCGTTCG
>ENSG00000096395_15_4668.18
CTGAGCTCATAGAAGACCTCACCGGTGCATGTAGCTGCCATGCGTTTTAGAGCTAGAAATAGCAAGTTAAAATAAGGCTAGTCCGTGGGTCTTCGTTCG
>ENSG00000096395_0_0.2117
CTGAGCTCATAGAAGACCTCACCGCCCCAGCGTGGCCATCACTGTTTTAGAGCTAGAAATAGCAAGTTAAAATAAGGCTAGTCCGTGGGTCTTCGTTCG
>ENSG00000096395_3_4668.33
CTGAGCTCATAGAAGACCTCACCGTTCGCCATAGGTGAAGATGGTTTTAGAGCTAGAAATAGCAAGTTAAAATAAGGCTAGTCCGTGGGTCTTCGTTCG
>ENSG00000096395_18_4668.0
CTGAGCTCATAGAAGACCTCACCGTCATTGTCCAGCTCCAAGAGTTTTAGAGCTAGAAATAGCAAGTTAAAATAAGGCTAGTCCGTGGGTCTTCGTTCG
>ENSG00000096395_10_4668.0
CTGAGCTCATAGAAGACCTCACCGTTGGAGCTGGACAATGACAGTTTTAGAGCTAGAAATAGCAAGTTAAAATAAGGCTAGTCCGTGGGTCTTCGTTCG
>ENSG00000096395_11_0.2113
CTGAGCTCATAGAAGACCTCACCGTTCTCCAGCAGCCAAGTGAGTTTTAGAGCTAGAAATAGCAAGTTAAAATAAGGCTAGTCCGTGGGTCTTCGTTCG
>ENSG00000096395_14_4668.22
CTGAGCTCATAGAAGACCTCACCGGCCATGCTGGCCTCCCAGAGTTTTAGAGCTAGAAATAGCAAGTTAAAATAAGGCTAGTCCGTGGGTCTTCGTTCG
>ENSG00000198355_5_0.65
CTGAGCTCATAGAAGACCTCACCGTTCGAGAAGGCGTACCAGGGTTTTAGAGCTAGAAATAGCAAGTTAAAATAAGGCTAGTCCGTGGGTCTTCGTTCG
>ENSG00000198355_4_0.64
CTGAGCTCATAGAAGACCTCACCGAGCTTCGAGAAGGCGTACCGTTTTAGAGCTAGAAATAGCAAGTTAAAATAAGGCTAGTCCGTGGGTCTTCGTTCG
>ENSG00000198355_13_0.135
CTGAGCTCATAGAAGACCTCACCGTGGGGCAGCCTGGTAAGTTGTTTTAGAGCTAGAAATAGCAAGTTAAAATAAGGCTAGTCCGTGGGTCTTCGTTCG
>ENSG00000198355_21_0.138
CTGAGCTCATAGAAGACCTCACCGGCCCGTGCCCCAACTTACCGTTTTAGAGCTAGAAATAGCAAGTTAAAATAAGGCTAGTCCGTGGGTCTTCGTTCG
>ENSG00000198355_17_891.207
CTGAGCTCATAGAAGACCTCACCGAAGAGGTCCTGCGCCGGCTGTTTTAGAGCTAGAAATAGCAAGTTAAAATAAGGCTAGTCCGTGGGTCTTCGTTCG
>ENSG00000198355_19_891.213
CTGAGCTCATAGAAGACCTCACCGCTCCGTGATAAAGTCGAAGGTTTTAGAGCTAGAAATAGCAAGTTAAAATAAGGCTAGTCCGTGGGTCTTCGTTCG
>ENSG00000198355_0_891.192
CTGAGCTCATAGAAGACCTCACCGACTGGTTCGAGCGGCCCGAGTTTTAGAGCTAGAAATAGCAAGTTAAAATAAGGCTAGTCCGTGGGTCTTCGTTCG
>ENSG00000198355_18_891.209
CTGAGCTCATAGAAGACCTCACCGAGTCGAAGAGGTCCTGCGCGTTTTAGAGCTAGAAATAGCAAGTTAAAATAAGGCTAGTCCGTGGGTCTTCGTTCG
>ENSG00000198355_2_891.214
CTGAGCTCATAGAAGACCTCACCGTCGACTTTATCACGGAGCGGTTTTAGAGCTAGAAATAGCAAGTTAAAATAAGGCTAGTCCGTGGGTCTTCGTTCG
>ENSG00000198355_1_891.212
CTGAGCTCATAGAAGACCTCACCGGACCTCTTCGACTTTATCAGTTTTAGAGCTAGAAATAGCAAGTTAAAATAAGGCTAGTCCGTGGGTCTTCGTTCG
>ENSG00000198355_6_0.65
CTGAGCTCATAGAAGACCTCACCGTCGAGAAGGCGTACCAGGTGTTTTAGAGCTAGAAATAGCAAGTTAAAATAAGGCTAGTCCGTGGGTCTTCGTTCG
>ENSG00000198355_11_0.132
CTGAGCTCATAGAAGACCTCACCGGTGACCGAGTGGGGCAGCCGTTTTAGAGCTAGAAATAGCAAGTTAAAATAAGGCTAGTCCGTGGGTCTTCGTTCG
>ENSG00000198355_16_0.138
CTGAGCTCATAGAAGACCTCACCGGCCTGGTAAGTTGGGGCACGTTTTAGAGCTAGAAATAGCAAGTTAAAATAAGGCTAGTCCGTGGGTCTTCGTTCG
>ENSG00000198355_17_0.139
CTGAGCTCATAGAAGACCTCACCGTGGTAAGTTGGGGCACGGGGTTTTAGAGCTAGAAATAGCAAGTTAAAATAAGGCTAGTCCGTGGGTCTTCGTTCG
>ENSG00000198355_3_0.24
CTGAGCTCATAGAAGACCTCACCGCCTGCAGCCAGGTACGCGCGTTTTAGAGCTAGAAATAGCAAGTTAAAATAAGGCTAGTCCGTGGGTCTTCGTTCG
>ENSG00000198355_15_0.137
CTGAGCTCATAGAAGACCTCACCGAGCCTGGTAAGTTGGGGCAGTTTTAGAGCTAGAAATAGCAAGTTAAAATAAGGCTAGTCCGTGGGTCTTCGTTCG
>ENSG00000198355_3_891.217
CTGAGCTCATAGAAGACCTCACCGATCACGGAGCGCGGCGCCCGTTTTAGAGCTAGAAATAGCAAGTTAAAATAAGGCTAGTCCGTGGGTCTTCGTTCG
>ENSG00000198355_15_891.171
CTGAGCTCATAGAAGACCTCACCGGAGGTGGTGCTGCTGCGCAGTTTTAGAGCTAGAAATAGCAAGTTAAAATAAGGCTAGTCCGTGGGTCTTCGTTCG
>ENSG00000198355_20_0.134
CTGAGCTCATAGAAGACCTCACCGCTTACCAGGCTGCCCCACTGTTTTAGAGCTAGAAATAGCAAGTTAAAATAAGGCTAGTCCGTGGGTCTTCGTTCG
>ENSG00000198355_10_0.129
CTGAGCTCATAGAAGACCTCACCGGAAGGAGCGGGTGACCGAGGTTTTAGAGCTAGAAATAGCAAGTTAAAATAAGGCTAGTCCGTGGGTCTTCGTTCG
>ENSG00000198355_2_0.23
CTGAGCTCATAGAAGACCTCACCGTCCTGCAGCCAGGTACGCGGTTTTAGAGCTAGAAATAGCAAGTTAAAATAAGGCTAGTCCGTGGGTCTTCGTTCG
>ENSG00000198355_19_0.121
CTGAGCTCATAGAAGACCTCACCGCGTGCTTCACAGCCACCTGGTTTTAGAGCTAGAAATAGCAAGTTAAAATAAGGCTAGTCCGTGGGTCTTCGTTCG
>ENSG00000198355_14_0.136
CTGAGCTCATAGAAGACCTCACCGGGGGCAGCCTGGTAAGTTGGTTTTAGAGCTAGAAATAGCAAGTTAAAATAAGGCTAGTCCGTGGGTCTTCGTTCG
>ENSG00000198355_9_0.125
CTGAGCTCATAGAAGACCTCACCGGAAGCACGTGGTGAAGGAGGTTTTAGAGCTAGAAATAGCAAGTTAAAATAAGGCTAGTCCGTGGGTCTTCGTTCG
>ENSG00000198355_8_0.123
CTGAGCTCATAGAAGACCTCACCGGCTGTGAAGCACGTGGTGAGTTTTAGAGCTAGAAATAGCAAGTTAAAATAAGGCTAGTCCGTGGGTCTTCGTTCG
>ENSG00000198355_16_891.207
CTGAGCTCATAGAAGACCTCACCGAGAGGTCCTGCGCCGGCTCGTTTTAGAGCTAGAAATAGCAAGTTAAAATAAGGCTAGTCCGTGGGTCTTCGTTCG
>ENSG00000198355_18_0.140
CTGAGCTCATAGAAGACCTCACCGTAAGTTGGGGCACGGGCGGGTTTTAGAGCTAGAAATAGCAAGTTAAAATAAGGCTAGTCCGTGGGTCTTCGTTCG
>ENSG00000198355_12_0.135
CTGAGCTCATAGAAGACCTCACCGGTGGGGCAGCCTGGTAAGTGTTTTAGAGCTAGAAATAGCAAGTTAAAATAAGGCTAGTCCGTGGGTCTTCGTTCG
>ENSG00000198355_0_0.1
CTGAGCTCATAGAAGACCTCACCGCGATGCTGCTCTCCAAGTTGTTTTAGAGCTAGAAATAGCAAGTTAAAATAAGGCTAGTCCGTGGGTCTTCGTTCG
>ENSG00000198355_7_0.121
CTGAGCTCATAGAAGACCTCACCGCAGGTGGCTGTGAAGCACGGTTTTAGAGCTAGAAATAGCAAGTTAAAATAAGGCTAGTCCGTGGGTCTTCGTTCG
>ENSG00000131730_69_16556.40
CTGAGCTCATAGAAGACCTCACCGAAATAGCCTAGGCTGCTCCGTTTTAGAGCTAGAAATAGCAAGTTAAAATAAGGCTAGTCCGTGGGTCTTCGTTCG
>ENSG00000131730_72_16556.48
CTGAGCTCATAGAAGACCTCACCGAAGTCAGGAGCCCTTACCTGTTTTAGAGCTAGAAATAGCAAGTTAAAATAAGGCTAGTCCGTGGGTCTTCGTTCG
>ENSG00000131730_67_16556.29
CTGAGCTCATAGAAGACCTCACCGCACTTTCTGCCGGTTCAGCGTTTTAGAGCTAGAAATAGCAAGTTAAAATAAGGCTAGTCCGTGGGTCTTCGTTCG
>ENSG00000131730_63_16556.22
CTGAGCTCATAGAAGACCTCACCGTACCCGGTGGTCAGGACACGTTTTAGAGCTAGAAATAGCAAGTTAAAATAAGGCTAGTCCGTGGGTCTTCGTTCG
>ENSG00000131730_23_16556.585
CTGAGCTCATAGAAGACCTCACCGAGGTAAAACTATTGGCTGCGTTTTAGAGCTAGAAATAGCAAGTTAAAATAAGGCTAGTCCGTGGGTCTTCGTTCG
>ENSG00000131730_75_16556.538
CTGAGCTCATAGAAGACCTCACCGAGCTTGGCATAAATGGCGGGTTTTAGAGCTAGAAATAGCAAGTTAAAATAAGGCTAGTCCGTGGGTCTTCGTTCG
>ENSG00000131730_77_16556.538
CTGAGCTCATAGAAGACCTCACCGGAAGCTTGGCATAAATGGCGTTTTAGAGCTAGAAATAGCAAGTTAAAATAAGGCTAGTCCGTGGGTCTTCGTTCG
>ENSG00000131730_79_16556.540
CTGAGCTCATAGAAGACCTCACCGTTGCGAAGCTTGGCATAAAGTTTTAGAGCTAGAAATAGCAAGTTAAAATAAGGCTAGTCCGTGGGTCTTCGTTCG
>ENSG00000131730_80_16556.543
CTGAGCTCATAGAAGACCTCACCGGTCACCTTGTTGCGAAGCTGTTTTAGAGCTAGAAATAGCAAGTTAAAATAAGGCTAGTCCGTGGGTCTTCGTTCG
>ENSG00000131730_11_16556.541
CTGAGCTCATAGAAGACCTCACCGTATGCCAAGCTTCGCAACAGTTTTAGAGCTAGAAATAGCAAGTTAAAATAAGGCTAGTCCGTGGGTCTTCGTTCG
>ENSG00000131730_65_16556.26
CTGAGCTCATAGAAGACCTCACCGCGGTTCAGCAGGTACCCGGGTTTTAGAGCTAGAAATAGCAAGTTAAAATAAGGCTAGTCCGTGGGTCTTCGTTCG
>ENSG00000131730_78_16556.539
CTGAGCTCATAGAAGACCTCACCGCGAAGCTTGGCATAAATGGGTTTTAGAGCTAGAAATAGCAAGTTAAAATAAGGCTAGTCCGTGGGTCTTCGTTCG
>ENSG00000131730_8_16556.43
CTGAGCTCATAGAAGACCTCACCGGCCTAGGCTATTTCCTCCAGTTTTAGAGCTAGAAATAGCAAGTTAAAATAAGGCTAGTCCGTGGGTCTTCGTTCG
>ENSG00000131730_4_16556.26
CTGAGCTCATAGAAGACCTCACCGCACCGGGTACCTGCTGAACGTTTTAGAGCTAGAAATAGCAAGTTAAAATAAGGCTAGTCCGTGGGTCTTCGTTCG
>ENSG00000131730_71_16556.47
CTGAGCTCATAGAAGACCTCACCGTCAGGAGCCCTTACCTTGGGTTTTAGAGCTAGAAATAGCAAGTTAAAATAAGGCTAGTCCGTGGGTCTTCGTTCG
>ENSG00000131730_64_16556.24
CTGAGCTCATAGAAGACCTCACCGCAGCAGGTACCCGGTGGTCGTTTTAGAGCTAGAAATAGCAAGTTAAAATAAGGCTAGTCCGTGGGTCTTCGTTCG
>ENSG00000131730_7_16556.34
CTGAGCTCATAGAAGACCTCACCGAAAGTGTGTGCCGAGGTCCGTTTTAGAGCTAGAAATAGCAAGTTAAAATAAGGCTAGTCCGTGGGTCTTCGTTCG
>ENSG00000131730_66_16556.27
CTGAGCTCATAGAAGACCTCACCGTGCCGGTTCAGCAGGTACCGTTTTAGAGCTAGAAATAGCAAGTTAAAATAAGGCTAGTCCGTGGGTCTTCGTTCG
>ENSG00000131730_1_16556.2
CTGAGCTCATAGAAGACCTCACCGTCTTTTCTAAGTTGCTAACGTTTTAGAGCTAGAAATAGCAAGTTAAAATAAGGCTAGTCCGTGGGTCTTCGTTCG
>ENSG00000131730_60_16556.4
CTGAGCTCATAGAAGACCTCACCGTACTGGCCATCCTTCCTCTGTTTTAGAGCTAGAAATAGCAAGTTAAAATAAGGCTAGTCCGTGGGTCTTCGTTCG
>ENSG00000131730_0_16556.6
CTGAGCTCATAGAAGACCTCACCGACTCATCCAAGAGGAAGGAGTTTTAGAGCTAGAAATAGCAAGTTAAAATAAGGCTAGTCCGTGGGTCTTCGTTCG
>ENSG00000131730_9_16556.44
CTGAGCTCATAGAAGACCTCACCGGGCTATTTCCTCCAAGGTAGTTTTAGAGCTAGAAATAGCAAGTTAAAATAAGGCTAGTCCGTGGGTCTTCGTTCG
>ENSG00000131730_70_16556.43
CTGAGCTCATAGAAGACCTCACCGACCTTGGAGGAAATAGCCTGTTTTAGAGCTAGAAATAGCAAGTTAAAATAAGGCTAGTCCGTGGGTCTTCGTTCG
>ENSG00000131730_3_16556.21
CTGAGCTCATAGAAGACCTCACCGCACCAGTGTCCTGACCACCGTTTTAGAGCTAGAAATAGCAAGTTAAAATAAGGCTAGTCCGTGGGTCTTCGTTCG
>ENSG00000131730_68_16556.32
CTGAGCTCATAGAAGACCTCACCGCTCGGCACACACTTTCTGCGTTTTAGAGCTAGAAATAGCAAGTTAAAATAAGGCTAGTCCGTGGGTCTTCGTTCG
>ENSG00000131730_2_16556.20
CTGAGCTCATAGAAGACCTCACCGGCACCAGTGTCCTGACCACGTTTTAGAGCTAGAAATAGCAAGTTAAAATAAGGCTAGTCCGTGGGTCTTCGTTCG
>ENSG00000131730_10_16556.45
CTGAGCTCATAGAAGACCTCACCGGCTATTTCCTCCAAGGTAAGTTTTAGAGCTAGAAATAGCAAGTTAAAATAAGGCTAGTCCGTGGGTCTTCGTTCG
>ENSG00000131730_6_16556.34
CTGAGCTCATAGAAGACCTCACCGGAAAGTGTGTGCCGAGGTCGTTTTAGAGCTAGAAATAGCAAGTTAAAATAAGGCTAGTCCGTGGGTCTTCGTTCG
>ENSG00000131730_62_16556.19
CTGAGCTCATAGAAGACCTCACCGGTCAGGACACTGGTGCCCAGTTTTAGAGCTAGAAATAGCAAGTTAAAATAAGGCTAGTCCGTGGGTCTTCGTTCG
>ENSG00000131730_5_16556.32
CTGAGCTCATAGAAGACCTCACCGCGGCAGAAAGTGTGTGCCGGTTTTAGAGCTAGAAATAGCAAGTTAAAATAAGGCTAGTCCGTGGGTCTTCGTTCG
>ENSG00000080224_45_0.104414
CTGAGCTCATAGAAGACCTCACCGGTCTCCAACAACCAAGGTAGTTTTAGAGCTAGAAATAGCAAGTTAAAATAAGGCTAGTCCGTGGGTCTTCGTTCG
>ENSG00000080224_37_0.104459
CTGAGCTCATAGAAGACCTCACCGCTGCCGCCACTTCTCTTTAGTTTTAGAGCTAGAAATAGCAAGTTAAAATAAGGCTAGTCCGTGGGTCTTCGTTCG
>ENSG00000080224_17_468960.115718
CTGAGCTCATAGAAGACCTCACCGTAGCCACCGCCGCTGTTGGGTTTTAGAGCTAGAAATAGCAAGTTAAAATAAGGCTAGTCCGTGGGTCTTCGTTCG
>ENSG00000080224_16_468960.115717
CTGAGCTCATAGAAGACCTCACCGTGATAGCCACCGCCGCTGTGTTTTAGAGCTAGAAATAGCAAGTTAAAATAAGGCTAGTCCGTGGGTCTTCGTTCG
>ENSG00000080224_47_0.87134
CTGAGCTCATAGAAGACCTCACCGCTTGATACAACAACTGTACGTTTTAGAGCTAGAAATAGCAAGTTAAAATAAGGCTAGTCCGTGGGTCTTCGTTCG
>ENSG00000080224_48_0.87134
CTGAGCTCATAGAAGACCTCACCGTTGATACAACAACTGTACTGTTTTAGAGCTAGAAATAGCAAGTTAAAATAAGGCTAGTCCGTGGGTCTTCGTTCG
>ENSG00000080224_7_468960.106811
CTGAGCTCATAGAAGACCTCACCGGAACTGCGACAGGATACAGGTTTTAGAGCTAGAAATAGCAAGTTAAAATAAGGCTAGTCCGTGGGTCTTCGTTCG
>ENSG00000080224_41_468960.106809
CTGAGCTCATAGAAGACCTCACCGTCCTGTCGCAGTTCTCACTGTTTTAGAGCTAGAAATAGCAAGTTAAAATAAGGCTAGTCCGTGGGTCTTCGTTCG
>ENSG00000080224_19_468960.115733
CTGAGCTCATAGAAGACCTCACCGTTTATTCTTCTTGATCACTGTTTTAGAGCTAGAAATAGCAAGTTAAAATAAGGCTAGTCCGTGGGTCTTCGTTCG
>ENSG00000080224_40_468960.106791
CTGAGCTCATAGAAGACCTCACCGAGACCTGTGATGATGACACGTTTTAGAGCTAGAAATAGCAAGTTAAAATAAGGCTAGTCCGTGGGTCTTCGTTCG
>ENSG00000080224_40_0.104443
CTGAGCTCATAGAAGACCTCACCGCATGGGGGGCTGCGAAGTCGTTTTAGAGCTAGAAATAGCAAGTTAAAATAAGGCTAGTCCGTGGGTCTTCGTTCG
>ENSG00000080224_4_468960.106780
CTGAGCTCATAGAAGACCTCACCGGCTGACCTACTCTTCCACAGTTTTAGAGCTAGAAATAGCAAGTTAAAATAAGGCTAGTCCGTGGGTCTTCGTTCG
>ENSG00000080224_41_0.104443
CTGAGCTCATAGAAGACCTCACCGATGGGGGGCTGCGAAGTCCGTTTTAGAGCTAGAAATAGCAAGTTAAAATAAGGCTAGTCCGTGGGTCTTCGTTCG
>ENSG00000080224_46_0.104414
CTGAGCTCATAGAAGACCTCACCGTCTCCAACAACCAAGGTAAGTTTTAGAGCTAGAAATAGCAAGTTAAAATAAGGCTAGTCCGTGGGTCTTCGTTCG
>ENSG00000080224_38_0.104459
CTGAGCTCATAGAAGACCTCACCGTGCCGCCACTTCTCTTTAAGTTTTAGAGCTAGAAATAGCAAGTTAAAATAAGGCTAGTCCGTGGGTCTTCGTTCG
>ENSG00000080224_6_468960.106808
CTGAGCTCATAGAAGACCTCACCGTCCGAGTGAGAACTGCGACGTTTTAGAGCTAGAAATAGCAAGTTAAAATAAGGCTAGTCCGTGGGTCTTCGTTCG
>ENSG00000080224_20_468960.115734
CTGAGCTCATAGAAGACCTCACCGATTCTTCTTGATCACTGGGGTTTTAGAGCTAGAAATAGCAAGTTAAAATAAGGCTAGTCCGTGGGTCTTCGTTCG
>ENSG00000080224_53_0.87122
CTGAGCTCATAGAAGACCTCACCGAAAACATATCCATTAAATGGTTTTAGAGCTAGAAATAGCAAGTTAAAATAAGGCTAGTCCGTGGGTCTTCGTTCG
>ENSG00000080224_44_0.104416
CTGAGCTCATAGAAGACCTCACCGGTCACGTCTCCAACAACCAGTTTTAGAGCTAGAAATAGCAAGTTAAAATAAGGCTAGTCCGTGGGTCTTCGTTCG
>ENSG00000080224_0_0.104516
CTGAGCTCATAGAAGACCTCACCGAAGCAGCTGCACCTGCAACGTTTTAGAGCTAGAAATAGCAAGTTAAAATAAGGCTAGTCCGTGGGTCTTCGTTCG
>ENSG00000080224_5_468960.106790
CTGAGCTCATAGAAGACCTCACCGCCCCCAGTGTCATCATCACGTTTTAGAGCTAGAAATAGCAAGTTAAAATAAGGCTAGTCCGTGGGTCTTCGTTCG
>ENSG00000080224_39_0.104457
CTGAGCTCATAGAAGACCTCACCGCCACTTCTCTTTAAGGGAGGTTTTAGAGCTAGAAATAGCAAGTTAAAATAAGGCTAGTCCGTGGGTCTTCGTTCG
>ENSG00000080224_8_468960.106829
CTGAGCTCATAGAAGACCTCACCGTGAAAGTAAGTTTCACACAGTTTTAGAGCTAGAAATAGCAAGTTAAAATAAGGCTAGTCCGTGGGTCTTCGTTCG
>ENSG00000080224_39_468960.106791
CTGAGCTCATAGAAGACCTCACCGGACCTGTGATGATGACACTGTTTTAGAGCTAGAAATAGCAAGTTAAAATAAGGCTAGTCCGTGGGTCTTCGTTCG
>ENSG00000080224_15_468960.115706
CTGAGCTCATAGAAGACCTCACCGCTGACATGGCAGCAGAACAGTTTTAGAGCTAGAAATAGCAAGTTAAAATAAGGCTAGTCCGTGGGTCTTCGTTCG
>ENSG00000080224_35_468960.106776
CTGAGCTCATAGAAGACCTCACCGGGTCAGCTGCTCATGTTCCGTTTTAGAGCTAGAAATAGCAAGTTAAAATAAGGCTAGTCCGTGGGTCTTCGTTCG
>ENSG00000080224_36_468960.106788
CTGAGCTCATAGAAGACCTCACCGATGATGACACTGGGGGCTTGTTTTAGAGCTAGAAATAGCAAGTTAAAATAAGGCTAGTCCGTGGGTCTTCGTTCG
>ENSG00000080224_14_468960.115701
CTGAGCTCATAGAAGACCTCACCGTCTGTTTCAGCTTCTGACAGTTTTAGAGCTAGAAATAGCAAGTTAAAATAAGGCTAGTCCGTGGGTCTTCGTTCG
>ENSG00000080224_43_0.104426
CTGAGCTCATAGAAGACCTCACCGCTCTGCTGACAGCGTGGCCGTTTTAGAGCTAGAAATAGCAAGTTAAAATAAGGCTAGTCCGTGGGTCTTCGTTCG
>ENSG00000080224_1_0.104515
CTGAGCTCATAGAAGACCTCACCGAGCAGCTGCACCTGCAACTGTTTTAGAGCTAGAAATAGCAAGTTAAAATAAGGCTAGTCCGTGGGTCTTCGTTCG
>ENSG00000169548_78_0.143
CTGAGCTCATAGAAGACCTCACCGCTCAGATTCGCTCCCCCCAGTTTTAGAGCTAGAAATAGCAAGTTAAAATAAGGCTAGTCCGTGGGTCTTCGTTCG
>ENSG00000169548_79_0.143
CTGAGCTCATAGAAGACCTCACCGACTCAGATTCGCTCCCCCCGTTTTAGAGCTAGAAATAGCAAGTTAAAATAAGGCTAGTCCGTGGGTCTTCGTTCG
>ENSG00000169548_98_0.359
CTGAGCTCATAGAAGACCTCACCGGATAGTGTACACATCGCCAGTTTTAGAGCTAGAAATAGCAAGTTAAAATAAGGCTAGTCCGTGGGTCTTCGTTCG
>ENSG00000169548_89_0.443
CTGAGCTCATAGAAGACCTCACCGATACATGAATCATTGTTGGGTTTTAGAGCTAGAAATAGCAAGTTAAAATAAGGCTAGTCCGTGGGTCTTCGTTCG
>ENSG00000169548_96_0.360
CTGAGCTCATAGAAGACCTCACCGTAGTGTACACATCGCCATGGTTTTAGAGCTAGAAATAGCAAGTTAAAATAAGGCTAGTCCGTGGGTCTTCGTTCG
>ENSG00000169548_16_0.169
CTGAGCTCATAGAAGACCTCACCGTGGAAAGTCGCTTTGAATCGTTTTAGAGCTAGAAATAGCAAGTTAAAATAAGGCTAGTCCGTGGGTCTTCGTTCG
>ENSG00000169548_24_0.100
CTGAGCTCATAGAAGACCTCACCGATGATGGCTTTTGCCATAGGTTTTAGAGCTAGAAATAGCAAGTTAAAATAAGGCTAGTCCGTGGGTCTTCGTTCG
>ENSG00000169548_7_0.235
CTGAGCTCATAGAAGACCTCACCGGTGCCTTTCCATTAGCATCGTTTTAGAGCTAGAAATAGCAAGTTAAAATAAGGCTAGTCCGTGGGTCTTCGTTCG
>ENSG00000169548_63_0.232
CTGAGCTCATAGAAGACCTCACCGTTCCTTGGCCTGATGCTAAGTTTTAGAGCTAGAAATAGCAAGTTAAAATAAGGCTAGTCCGTGGGTCTTCGTTCG
>ENSG00000169548_80_0.123
CTGAGCTCATAGAAGACCTCACCGTGAAGTCTTCATCTGAACCGTTTTAGAGCTAGAAATAGCAAGTTAAAATAAGGCTAGTCCGTGGGTCTTCGTTCG
>ENSG00000169548_0_0.278
CTGAGCTCATAGAAGACCTCACCGAAGTTGCTAAGTAACACGAGTTTTAGAGCTAGAAATAGCAAGTTAAAATAAGGCTAGTCCGTGGGTCTTCGTTCG
>ENSG00000169548_60_0.249
CTGAGCTCATAGAAGACCTCACCGAGAGCAAATGAGTCTGGCCGTTTTAGAGCTAGAAATAGCAAGTTAAAATAAGGCTAGTCCGTGGGTCTTCGTTCG
>ENSG00000169548_1_0.278
CTGAGCTCATAGAAGACCTCACCGAGTTGCTAAGTAACACGATGTTTTAGAGCTAGAAATAGCAAGTTAAAATAAGGCTAGTCCGTGGGTCTTCGTTCG
>ENSG00000169548_76_0.151
CTGAGCTCATAGAAGACCTCACCGCAGTGTCTAGTTGGAGCTAGTTTTAGAGCTAGAAATAGCAAGTTAAAATAAGGCTAGTCCGTGGGTCTTCGTTCG
>ENSG00000169548_91_0.403
CTGAGCTCATAGAAGACCTCACCGGTTTGCCATTACAGATCGTGTTTTAGAGCTAGAAATAGCAAGTTAAAATAAGGCTAGTCCGTGGGTCTTCGTTCG
>ENSG00000169548_41_0.399
CTGAGCTCATAGAAGACCTCACCGTGGCAAACCTGGCACACGTGTTTTAGAGCTAGAAATAGCAAGTTAAAATAAGGCTAGTCCGTGGGTCTTCGTTCG
>ENSG00000169548_97_0.360
CTGAGCTCATAGAAGACCTCACCGATAGTGTACACATCGCCATGTTTTAGAGCTAGAAATAGCAAGTTAAAATAAGGCTAGTCCGTGGGTCTTCGTTCG
>ENSG00000169548_8_0.233
CTGAGCTCATAGAAGACCTCACCGTTCCATTAGCATCAGGCCAGTTTTAGAGCTAGAAATAGCAAGTTAAAATAAGGCTAGTCCGTGGGTCTTCGTTCG
>ENSG00000169548_34_0.462
CTGAGCTCATAGAAGACCTCACCGCAACGTCAAAAACTGTAGCGTTTTAGAGCTAGAAATAGCAAGTTAAAATAAGGCTAGTCCGTGGGTCTTCGTTCG
>ENSG00000169548_29_0.513
CTGAGCTCATAGAAGACCTCACCGTCAGTGTTGCTAACAATAAGTTTTAGAGCTAGAAATAGCAAGTTAAAATAAGGCTAGTCCGTGGGTCTTCGTTCG
>ENSG00000169548_66_0.194
CTGAGCTCATAGAAGACCTCACCGGGGGTACCTTCTTTAGCTGGTTTTAGAGCTAGAAATAGCAAGTTAAAATAAGGCTAGTCCGTGGGTCTTCGTTCG
>ENSG00000169548_53_0.345
CTGAGCTCATAGAAGACCTCACCGGGGAGTGGGAAACTGCCGGGTTTTAGAGCTAGAAATAGCAAGTTAAAATAAGGCTAGTCCGTGGGTCTTCGTTCG
>ENSG00000169548_74_0.155
CTGAGCTCATAGAAGACCTCACCGTTGGAGCTATGGTCTCTGGGTTTTAGAGCTAGAAATAGCAAGTTAAAATAAGGCTAGTCCGTGGGTCTTCGTTCG
>ENSG00000169548_55_0.306
CTGAGCTCATAGAAGACCTCACCGTAGAACTTTCACGCAGCTGGTTTTAGAGCTAGAAATAGCAAGTTAAAATAAGGCTAGTCCGTGGGTCTTCGTTCG
>ENSG00000169548_32_0.492
CTGAGCTCATAGAAGACCTCACCGAATAACTTTTGTTTCACGAGTTTTAGAGCTAGAAATAGCAAGTTAAAATAAGGCTAGTCCGTGGGTCTTCGTTCG
>ENSG00000169548_35_0.460
CTGAGCTCATAGAAGACCTCACCGAAAAACTGTAGCCGGCACTGTTTTAGAGCTAGAAATAGCAAGTTAAAATAAGGCTAGTCCGTGGGTCTTCGTTCG
>ENSG00000169548_44_0.391
CTGAGCTCATAGAAGACCTCACCGCATTTCGCCAGGCTTATGAGTTTTAGAGCTAGAAATAGCAAGTTAAAATAAGGCTAGTCCGTGGGTCTTCGTTCG
>ENSG00000169548_17_0.149
CTGAGCTCATAGAAGACCTCACCGCAACTAGACACTGAGTCCCGTTTTAGAGCTAGAAATAGCAAGTTAAAATAAGGCTAGTCCGTGGGTCTTCGTTCG
>ENSG00000169548_26_0.542
CTGAGCTCATAGAAGACCTCACCGAGCTAGAATCCTTGCTGCAGTTTTAGAGCTAGAAATAGCAAGTTAAAATAAGGCTAGTCCGTGGGTCTTCGTTCG
>ENSG00000169548_27_0.541
CTGAGCTCATAGAAGACCTCACCGGCTAGAATCCTTGCTGCAAGTTTTAGAGCTAGAAATAGCAAGTTAAAATAAGGCTAGTCCGTGGGTCTTCGTTCG
>ENSG00000173535_27_16540.2066
CTGAGCTCATAGAAGACCTCACCGGGGGATCCGGGCCATGGTAGTTTTAGAGCTAGAAATAGCAAGTTAAAATAAGGCTAGTCCGTGGGTCTTCGTTCG
>ENSG00000173535_31_16540.2059
CTGAGCTCATAGAAGACCTCACCGACGACGAACTTTAGGGTCTGTTTTAGAGCTAGAAATAGCAAGTTAAAATAAGGCTAGTCCGTGGGTCTTCGTTCG
>ENSG00000173535_33_16540.2057
CTGAGCTCATAGAAGACCTCACCGGATGACGACGACGAACTTTGTTTTAGAGCTAGAAATAGCAAGTTAAAATAAGGCTAGTCCGTGGGTCTTCGTTCG
>ENSG00000173535_32_16540.2057
CTGAGCTCATAGAAGACCTCACCGATGACGACGACGAACTTTAGTTTTAGAGCTAGAAATAGCAAGTTAAAATAAGGCTAGTCCGTGGGTCTTCGTTCG
>ENSG00000173535_5_16540.2097
CTGAGCTCATAGAAGACCTCACCGTCCTACCGTTAGGGAACTCGTTTTAGAGCTAGAAATAGCAAGTTAAAATAAGGCTAGTCCGTGGGTCTTCGTTCG
>ENSG00000173535_6_16540.2096
CTGAGCTCATAGAAGACCTCACCGCCTACCGTTAGGGAACTCTGTTTTAGAGCTAGAAATAGCAAGTTAAAATAAGGCTAGTCCGTGGGTCTTCGTTCG
>ENSG00000173535_4_16540.2099
CTGAGCTCATAGAAGACCTCACCGGGAGCGCTTCCTACCGTTAGTTTTAGAGCTAGAAATAGCAAGTTAAAATAAGGCTAGTCCGTGGGTCTTCGTTCG
>ENSG00000173535_3_16540.2100
CTGAGCTCATAGAAGACCTCACCGAGGAGCGCTTCCTACCGTTGTTTTAGAGCTAGAAATAGCAAGTTAAAATAAGGCTAGTCCGTGGGTCTTCGTTCG
>ENSG00000173535_8_16540.2070
CTGAGCTCATAGAAGACCTCACCGGGCGTCGGGAACCATACCAGTTTTAGAGCTAGAAATAGCAAGTTAAAATAAGGCTAGTCCGTGGGTCTTCGTTCG
>ENSG00000173535_9_16540.2068
CTGAGCTCATAGAAGACCTCACCGCGGGAACCATACCATGGCCGTTTTAGAGCTAGAAATAGCAAGTTAAAATAAGGCTAGTCCGTGGGTCTTCGTTCG
>ENSG00000173535_23_16540.2096
CTGAGCTCATAGAAGACCTCACCGCCCAGAGTTCCCTAACGGTGTTTTAGAGCTAGAAATAGCAAGTTAAAATAAGGCTAGTCCGTGGGTCTTCGTTCG
>ENSG00000173535_30_16540.2060
CTGAGCTCATAGAAGACCTCACCGCGACGAACTTTAGGGTCTTGTTTTAGAGCTAGAAATAGCAAGTTAAAATAAGGCTAGTCCGTGGGTCTTCGTTCG
>ENSG00000173535_25_16540.2084
CTGAGCTCATAGAAGACCTCACCGCCCTGCCTCGGCCATCAGGGTTTTAGAGCTAGAAATAGCAAGTTAAAATAAGGCTAGTCCGTGGGTCTTCGTTCG
>ENSG00000173535_1_16540.2108
CTGAGCTCATAGAAGACCTCACCGAGTTTGACCAGAGATGCAAGTTTTAGAGCTAGAAATAGCAAGTTAAAATAAGGCTAGTCCGTGGGTCTTCGTTCG
>ENSG00000173535_7_16540.2096
CTGAGCTCATAGAAGACCTCACCGCTACCGTTAGGGAACTCTGGTTTTAGAGCTAGAAATAGCAAGTTAAAATAAGGCTAGTCCGTGGGTCTTCGTTCG
>ENSG00000173535_2_16540.2108
CTGAGCTCATAGAAGACCTCACCGGTTTGACCAGAGATGCAAGGTTTTAGAGCTAGAAATAGCAAGTTAAAATAAGGCTAGTCCGTGGGTCTTCGTTCG
>ENSG00000173535_4_24810.1781
CTGAGCTCATAGAAGACCTCACCGCTCATAGATCAGAACATACGTTTTAGAGCTAGAAATAGCAAGTTAAAATAAGGCTAGTCCGTGGGTCTTCGTTCG
>ENSG00000173535_32_24810.1790
CTGAGCTCATAGAAGACCTCACCGCCCTCTGTGCACGGGTTACGTTTTAGAGCTAGAAATAGCAAGTTAAAATAAGGCTAGTCCGTGGGTCTTCGTTCG
>ENSG00000173535_6_24810.1789
CTGAGCTCATAGAAGACCTCACCGCCTGTAACCCGTGCACAGAGTTTTAGAGCTAGAAATAGCAAGTTAAAATAAGGCTAGTCCGTGGGTCTTCGTTCG
>ENSG00000173535_31_24810.1779
CTGAGCTCATAGAAGACCTCACCGGTTCTGATCTATGAGATCCGTTTTAGAGCTAGAAATAGCAAGTTAAAATAAGGCTAGTCCGTGGGTCTTCGTTCG
>ENSG00000173535_5_24810.1789
CTGAGCTCATAGAAGACCTCACCGGCCTGTAACCCGTGCACAGGTTTTAGAGCTAGAAATAGCAAGTTAAAATAAGGCTAGTCCGTGGGTCTTCGTTCG
>ENSG00000173535_30_24810.1779
CTGAGCTCATAGAAGACCTCACCGTTCTGATCTATGAGATCCTGTTTTAGAGCTAGAAATAGCAAGTTAAAATAAGGCTAGTCCGTGGGTCTTCGTTCG
>ENSG00000173535_34_24810.1792
CTGAGCTCATAGAAGACCTCACCGAATCCACACCCTCTGTGCAGTTTTAGAGCTAGAAATAGCAAGTTAAAATAAGGCTAGTCCGTGGGTCTTCGTTCG
>ENSG00000173535_29_16540.2060
CTGAGCTCATAGAAGACCTCACCGGACGAACTTTAGGGTCTTGGTTTTAGAGCTAGAAATAGCAAGTTAAAATAAGGCTAGTCCGTGGGTCTTCGTTCG
>ENSG00000173535_0_16540.2109
CTGAGCTCATAGAAGACCTCACCGGAGTTTGACCAGAGATGCAGTTTTAGAGCTAGAAATAGCAAGTTAAAATAAGGCTAGTCCGTGGGTCTTCGTTCG
>ENSG00000173535_28_16540.2062
CTGAGCTCATAGAAGACCTCACCGCTTTAGGGTCTTGGGGATCGTTTTAGAGCTAGAAATAGCAAGTTAAAATAAGGCTAGTCCGTGGGTCTTCGTTCG
>ENSG00000173535_7_24810.1791
CTGAGCTCATAGAAGACCTCACCGAACCCGTGCACAGAGGGTGGTTTTAGAGCTAGAAATAGCAAGTTAAAATAAGGCTAGTCCGTGGGTCTTCGTTCG
>ENSG00000173535_29_24810.1778
CTGAGCTCATAGAAGACCTCACCGGATCTATGAGATCCTGGGAGTTTTAGAGCTAGAAATAGCAAGTTAAAATAAGGCTAGTCCGTGGGTCTTCGTTCG
>ENSG00000173535_26_16540.2083
CTGAGCTCATAGAAGACCTCACCGGCACCCTGCCTCGGCCATCGTTTTAGAGCTAGAAATAGCAAGTTAAAATAAGGCTAGTCCGTGGGTCTTCGTTCG
>ENSG00000173535_24_16540.2095
CTGAGCTCATAGAAGACCTCACCGTGTCCCCAGAGTTCCCTAAGTTTTAGAGCTAGAAATAGCAAGTTAAAATAAGGCTAGTCCGTGGGTCTTCGTTCG
>ENSG00000128604_38_3105.45
CTGAGCTCATAGAAGACCTCACCGTGCCTTGTGGCATGCCTCCGTTTTAGAGCTAGAAATAGCAAGTTAAAATAAGGCTAGTCCGTGGGTCTTCGTTCG
>ENSG00000128604_5_3105.27
CTGAGCTCATAGAAGACCTCACCGCAGTACCCAGGGCTTCAATGTTTTAGAGCTAGAAATAGCAAGTTAAAATAAGGCTAGTCCGTGGGTCTTCGTTCG
>ENSG00000128604_39_3105.55
CTGAGCTCATAGAAGACCTCACCGGATGGTGTTATCTCCGTCCGTTTTAGAGCTAGAAATAGCAAGTTAAAATAAGGCTAGTCCGTGGGTCTTCGTTCG
>ENSG00000128604_8_3105.30
CTGAGCTCATAGAAGACCTCACCGGGGCTTCAATGGGTCAACGGTTTTAGAGCTAGAAATAGCAAGTTAAAATAAGGCTAGTCCGTGGGTCTTCGTTCG
>ENSG00000128604_16_3105.61
CTGAGCTCATAGAAGACCTCACCGATCTTCAAGGTAAGCCCCGGTTTTAGAGCTAGAAATAGCAAGTTAAAATAAGGCTAGTCCGTGGGTCTTCGTTCG
>ENSG00000128604_1_6210.1267
CTGAGCTCATAGAAGACCTCACCGTGAAGCCGATCCGGCCAAGGTTTTAGAGCTAGAAATAGCAAGTTAAAATAAGGCTAGTCCGTGGGTCTTCGTTCG
>ENSG00000128604_0_3105.0
CTGAGCTCATAGAAGACCTCACCGATGAACCAGTCCATCCCAGGTTTTAGAGCTAGAAATAGCAAGTTAAAATAAGGCTAGTCCGTGGGTCTTCGTTCG
>ENSG00000128604_36_3105.29
CTGAGCTCATAGAAGACCTCACCGGTTGACCCATTGAAGCCCTGTTTTAGAGCTAGAAATAGCAAGTTAAAATAAGGCTAGTCCGTGGGTCTTCGTTCG
>ENSG00000128604_9_3105.39
CTGAGCTCATAGAAGACCTCACCGGAAATTATTCTGCATCCCCGTTTTAGAGCTAGAAATAGCAAGTTAAAATAAGGCTAGTCCGTGGGTCTTCGTTCG
>ENSG00000128604_7_3105.30
CTGAGCTCATAGAAGACCTCACCGAGGGCTTCAATGGGTCAACGTTTTAGAGCTAGAAATAGCAAGTTAAAATAAGGCTAGTCCGTGGGTCTTCGTTCG
>ENSG00000128604_35_3105.27
CTGAGCTCATAGAAGACCTCACCGCCATTGAAGCCCTGGGTACGTTTTAGAGCTAGAAATAGCAAGTTAAAATAAGGCTAGTCCGTGGGTCTTCGTTCG
>ENSG00000128604_29_3105.1
CTGAGCTCATAGAAGACCTCACCGGGGAGCCACTGGGATGGACGTTTTAGAGCTAGAAATAGCAAGTTAAAATAAGGCTAGTCCGTGGGTCTTCGTTCG
>ENSG00000128604_4_3105.27
CTGAGCTCATAGAAGACCTCACCGCCAGTACCCAGGGCTTCAAGTTTTAGAGCTAGAAATAGCAAGTTAAAATAAGGCTAGTCCGTGGGTCTTCGTTCG
>ENSG00000128604_17_3105.62
CTGAGCTCATAGAAGACCTCACCGTTCAAGGTAAGCCCCGGGGGTTTTAGAGCTAGAAATAGCAAGTTAAAATAAGGCTAGTCCGTGGGTCTTCGTTCG
>ENSG00000128604_14_3105.60
CTGAGCTCATAGAAGACCTCACCGCCATCTTCAAGGTAAGCCCGTTTTAGAGCTAGAAATAGCAAGTTAAAATAAGGCTAGTCCGTGGGTCTTCGTTCG
>ENSG00000128604_37_3105.29
CTGAGCTCATAGAAGACCTCACCGCGTTGACCCATTGAAGCCCGTTTTAGAGCTAGAAATAGCAAGTTAAAATAAGGCTAGTCCGTGGGTCTTCGTTCG
>ENSG00000128604_40_3105.61
CTGAGCTCATAGAAGACCTCACCGCCGGGGCTTACCTTGAAGAGTTTTAGAGCTAGAAATAGCAAGTTAAAATAAGGCTAGTCCGTGGGTCTTCGTTCG
>ENSG00000128604_15_3105.61
CTGAGCTCATAGAAGACCTCACCGCATCTTCAAGGTAAGCCCCGTTTTAGAGCTAGAAATAGCAAGTTAAAATAAGGCTAGTCCGTGGGTCTTCGTTCG
>ENSG00000128604_12_3105.45
CTGAGCTCATAGAAGACCTCACCGGGAGGCATGCCACAAGGCAGTTTTAGAGCTAGAAATAGCAAGTTAAAATAAGGCTAGTCCGTGGGTCTTCGTTCG
>ENSG00000128604_11_3105.44
CTGAGCTCATAGAAGACCTCACCGCCCCTGGAGGCATGCCACAGTTTTAGAGCTAGAAATAGCAAGTTAAAATAAGGCTAGTCCGTGGGTCTTCGTTCG
>ENSG00000128604_6_3105.29
CTGAGCTCATAGAAGACCTCACCGCAGGGCTTCAATGGGTCAAGTTTTAGAGCTAGAAATAGCAAGTTAAAATAAGGCTAGTCCGTGGGTCTTCGTTCG
>ENSG00000128604_10_3105.40
CTGAGCTCATAGAAGACCTCACCGATTATTCTGCATCCCCTGGGTTTTAGAGCTAGAAATAGCAAGTTAAAATAAGGCTAGTCCGTGGGTCTTCGTTCG
>ENSG00000128604_2_3105.23
CTGAGCTCATAGAAGACCTCACCGTGAACAGCTGCCAGTACCCGTTTTAGAGCTAGAAATAGCAAGTTAAAATAAGGCTAGTCCGTGGGTCTTCGTTCG
>ENSG00000128604_13_3105.57
CTGAGCTCATAGAAGACCTCACCGGGAGATAACACCATCTTCAGTTTTAGAGCTAGAAATAGCAAGTTAAAATAAGGCTAGTCCGTGGGTCTTCGTTCG
>ENSG00000128604_26_3105.3
CTGAGCTCATAGAAGACCTCACCGTGGACTGGTTCATGGCAGAGTTTTAGAGCTAGAAATAGCAAGTTAAAATAAGGCTAGTCCGTGGGTCTTCGTTCG
>ENSG00000128604_3_3105.24
CTGAGCTCATAGAAGACCTCACCGGAACAGCTGCCAGTACCCAGTTTTAGAGCTAGAAATAGCAAGTTAAAATAAGGCTAGTCCGTGGGTCTTCGTTCG
>ENSG00000128604_28_3105.1
CTGAGCTCATAGAAGACCTCACCGACTGGGATGGACTGGTTCAGTTTTAGAGCTAGAAATAGCAAGTTAAAATAAGGCTAGTCCGTGGGTCTTCGTTCG
>ENSG00000128604_25_3105.3
CTGAGCTCATAGAAGACCTCACCGGGACTGGTTCATGGCAGAGGTTTTAGAGCTAGAAATAGCAAGTTAAAATAAGGCTAGTCCGTGGGTCTTCGTTCG
>ENSG00000128604_27_3105.3
CTGAGCTCATAGAAGACCTCACCGATGGACTGGTTCATGGCAGGTTTTAGAGCTAGAAATAGCAAGTTAAAATAAGGCTAGTCCGTGGGTCTTCGTTCG
>ENSG00000128604_33_3105.22
CTGAGCTCATAGAAGACCTCACCGTACTGGCAGCTGTTCACCTGTTTTAGAGCTAGAAATAGCAAGTTAAAATAAGGCTAGTCCGTGGGTCTTCGTTCG
>ENSG00000186891_0_2385.116
CTGAGCTCATAGAAGACCTCACCGTAAACGCGGTTTACTTACCGTTTTAGAGCTAGAAATAGCAAGTTAAAATAAGGCTAGTCCGTGGGTCTTCGTTCG
>ENSG00000186891_1_2385.117
CTGAGCTCATAGAAGACCTCACCGAAACGCGGTTTACTTACCCGTTTTAGAGCTAGAAATAGCAAGTTAAAATAAGGCTAGTCCGTGGGTCTTCGTTCG
>ENSG00000186891_4_2385.139
CTGAGCTCATAGAAGACCTCACCGGTCCGTTCCCGTCCCAAGCGTTTTAGAGCTAGAAATAGCAAGTTAAAATAAGGCTAGTCCGTGGGTCTTCGTTCG
>ENSG00000186891_5_2385.140
CTGAGCTCATAGAAGACCTCACCGCGTTCCCGTCCCAAGCAGGGTTTTAGAGCTAGAAATAGCAAGTTAAAATAAGGCTAGTCCGTGGGTCTTCGTTCG
>ENSG00000186891_3_2385.128
CTGAGCTCATAGAAGACCTCACCGGCAGCGCGTCGTGTGAACCGTTTTAGAGCTAGAAATAGCAAGTTAAAATAAGGCTAGTCCGTGGGTCTTCGTTCG
>ENSG00000186891_20_1590.202
CTGAGCTCATAGAAGACCTCACCGCCCTTGCTGCACGACCTGCGTTTTAGAGCTAGAAATAGCAAGTTAAAATAAGGCTAGTCCGTGGGTCTTCGTTCG
>ENSG00000186891_6_1590.198
CTGAGCTCATAGAAGACCTCACCGGCAGCAAGGGTCTCCGCAGGTTTTAGAGCTAGAAATAGCAAGTTAAAATAAGGCTAGTCCGTGGGTCTTCGTTCG
>ENSG00000186891_11_1590.180
CTGAGCTCATAGAAGACCTCACCGGGAACAGCACTCCTCGCCTGTTTTAGAGCTAGAAATAGCAAGTTAAAATAAGGCTAGTCCGTGGGTCTTCGTTCG
>ENSG00000186891_1_795.532
CTGAGCTCATAGAAGACCTCACCGCCTTCGTGGCCCCCGGAGAGTTTTAGAGCTAGAAATAGCAAGTTAAAATAAGGCTAGTCCGTGGGTCTTCGTTCG
>ENSG00000186891_12_795.524
CTGAGCTCATAGAAGACCTCACCGAGTGTATCGACTGTGCCTCGTTTTAGAGCTAGAAATAGCAAGTTAAAATAAGGCTAGTCCGTGGGTCTTCGTTCG
>ENSG00000186891_2_795.523
CTGAGCTCATAGAAGACCTCACCGCGAGGCACAGTCGATACACGTTTTAGAGCTAGAAATAGCAAGTTAAAATAAGGCTAGTCCGTGGGTCTTCGTTCG
>ENSG00000186891_11_795.524
CTGAGCTCATAGAAGACCTCACCGGTGTATCGACTGTGCCTCGGTTTTAGAGCTAGAAATAGCAAGTTAAAATAAGGCTAGTCCGTGGGTCTTCGTTCG
>ENSG00000186891_10_795.532
CTGAGCTCATAGAAGACCTCACCGCCTTCTCCGGGGGCCACGAGTTTTAGAGCTAGAAATAGCAAGTTAAAATAAGGCTAGTCCGTGGGTCTTCGTTCG
>ENSG00000186891_2_2385.120
CTGAGCTCATAGAAGACCTCACCGTTACTTACCCGGGTAATCGGTTTTAGAGCTAGAAATAGCAAGTTAAAATAAGGCTAGTCCGTGGGTCTTCGTTCG
>ENSG00000186891_6_795.513
CTGAGCTCATAGAAGACCTCACCGACTGAATTTCCCTGGTGTGGTTTTAGAGCTAGAAATAGCAAGTTAAAATAAGGCTAGTCCGTGGGTCTTCGTTCG
>ENSG00000186891_22_1590.182
CTGAGCTCATAGAAGACCTCACCGGAGGAGTGCTGTTCCGAGTGTTTTAGAGCTAGAAATAGCAAGTTAAAATAAGGCTAGTCCGTGGGTCTTCGTTCG
>ENSG00000186891_10_1590.180
CTGAGCTCATAGAAGACCTCACCGCGGAACAGCACTCCTCGCCGTTTTAGAGCTAGAAATAGCAAGTTAAAATAAGGCTAGTCCGTGGGTCTTCGTTCG
>ENSG00000186891_0_1590.221
CTGAGCTCATAGAAGACCTCACCGGCACCTCCAGGACTTACCCGTTTTAGAGCTAGAAATAGCAAGTTAAAATAAGGCTAGTCCGTGGGTCTTCGTTCG
>ENSG00000186891_15_1590.219
CTGAGCTCATAGAAGACCTCACCGACAGTCCCAGGGTAAGTCCGTTTTAGAGCTAGAAATAGCAAGTTAAAATAAGGCTAGTCCGTGGGTCTTCGTTCG
>ENSG00000186891_12_1590.179
CTGAGCTCATAGAAGACCTCACCGCAGCACTCCTCGCCTGGGCGTTTTAGAGCTAGAAATAGCAAGTTAAAATAAGGCTAGTCCGTGGGTCTTCGTTCG
>ENSG00000186891_23_1590.182
CTGAGCTCATAGAAGACCTCACCGCGAGGAGTGCTGTTCCGAGGTTTTAGAGCTAGAAATAGCAAGTTAAAATAAGGCTAGTCCGTGGGTCTTCGTTCG
>ENSG00000186891_2_1590.216
CTGAGCTCATAGAAGACCTCACCGACCCTGGGACTGTACCCCCGTTTTAGAGCTAGAAATAGCAAGTTAAAATAAGGCTAGTCCGTGGGTCTTCGTTCG
>ENSG00000186891_5_1590.202
CTGAGCTCATAGAAGACCTCACCGGCCGGCAGGTCGTGCAGCAGTTTTAGAGCTAGAAATAGCAAGTTAAAATAAGGCTAGTCCGTGGGTCTTCGTTCG
>ENSG00000186891_14_1590.220
CTGAGCTCATAGAAGACCTCACCGGTCCCAGGGTAAGTCCTGGGTTTTAGAGCTAGAAATAGCAAGTTAAAATAAGGCTAGTCCGTGGGTCTTCGTTCG
>ENSG00000186891_1_1590.221
CTGAGCTCATAGAAGACCTCACCGCACCTCCAGGACTTACCCTGTTTTAGAGCTAGAAATAGCAAGTTAAAATAAGGCTAGTCCGTGGGTCTTCGTTCG
>ENSG00000186891_13_1590.176
CTGAGCTCATAGAAGACCTCACCGCCTCGCCTGGGCAGGAGACGTTTTAGAGCTAGAAATAGCAAGTTAAAATAAGGCTAGTCCGTGGGTCTTCGTTCG
>ENSG00000186891_16_1590.211
CTGAGCTCATAGAAGACCTCACCGCCCTTGTCCCCCAGGCCAGGTTTTAGAGCTAGAAATAGCAAGTTAAAATAAGGCTAGTCCGTGGGTCTTCGTTCG
>ENSG00000186891_9_1590.187
CTGAGCTCATAGAAGACCTCACCGACACACATGCAGTCCCACTGTTTTAGAGCTAGAAATAGCAAGTTAAAATAAGGCTAGTCCGTGGGTCTTCGTTCG
>ENSG00000186891_19_1590.208
CTGAGCTCATAGAAGACCTCACCGGGCACCACCCTTGTCCCCCGTTTTAGAGCTAGAAATAGCAAGTTAAAATAAGGCTAGTCCGTGGGTCTTCGTTCG
>ENSG00000186891_4_1590.208
CTGAGCTCATAGAAGACCTCACCGTGGGGGACAAGGGTGGTGCGTTTTAGAGCTAGAAATAGCAAGTTAAAATAAGGCTAGTCCGTGGGTCTTCGTTCG
>ENSG00000167657_9_9501.6
CTGAGCTCATAGAAGACCTCACCGATGTCCACGTTCAGGCAGGGTTTTAGAGCTAGAAATAGCAAGTTAAAATAAGGCTAGTCCGTGGGTCTTCGTTCG
>ENSG00000167657_11_9501.4
CTGAGCTCATAGAAGACCTCACCGGGCCGCCATGTCCACGTTCGTTTTAGAGCTAGAAATAGCAAGTTAAAATAAGGCTAGTCCGTGGGTCTTCGTTCG
>ENSG00000167657_2_9501.6
CTGAGCTCATAGAAGACCTCACCGTCCTGCCTGAACGTGGACAGTTTTAGAGCTAGAAATAGCAAGTTAAAATAAGGCTAGTCCGTGGGTCTTCGTTCG
>ENSG00000167657_6_9501.14
CTGAGCTCATAGAAGACCTCACCGGTGGAGGACCATTATGAGAGTTTTAGAGCTAGAAATAGCAAGTTAAAATAAGGCTAGTCCGTGGGTCTTCGTTCG
>ENSG00000167657_5_9501.27
CTGAGCTCATAGAAGACCTCACCGGGTGAGCTGTCTGCCCGCAGTTTTAGAGCTAGAAATAGCAAGTTAAAATAAGGCTAGTCCGTGGGTCTTCGTTCG
>ENSG00000167657_24_0.2859
CTGAGCTCATAGAAGACCTCACCGCAGGCTGCGAGACAGGCGTGTTTTAGAGCTAGAAATAGCAAGTTAAAATAAGGCTAGTCCGTGGGTCTTCGTTCG
>ENSG00000167657_48_0.2911
CTGAGCTCATAGAAGACCTCACCGCAAAGATCCCAAGTACGAGGTTTTAGAGCTAGAAATAGCAAGTTAAAATAAGGCTAGTCCGTGGGTCTTCGTTCG
>ENSG00000167657_49_0.2911
CTGAGCTCATAGAAGACCTCACCGTCAAAGATCCCAAGTACGAGTTTTAGAGCTAGAAATAGCAAGTTAAAATAAGGCTAGTCCGTGGGTCTTCGTTCG
>ENSG00000167657_21_0.2870
CTGAGCTCATAGAAGACCTCACCGCTTGGTCTCGCCCAGGAACGTTTTAGAGCTAGAAATAGCAAGTTAAAATAAGGCTAGTCCGTGGGTCTTCGTTCG
>ENSG00000167657_22_0.2869
CTGAGCTCATAGAAGACCTCACCGTTGGTCTCGCCCAGGAACGGTTTTAGAGCTAGAAATAGCAAGTTAAAATAAGGCTAGTCCGTGGGTCTTCGTTCG
>ENSG00000167657_15_0.2908
CTGAGCTCATAGAAGACCTCACCGGGGATCTTTGACGAGCAGCGTTTTAGAGCTAGAAATAGCAAGTTAAAATAAGGCTAGTCCGTGGGTCTTCGTTCG
>ENSG00000167657_51_0.2901
CTGAGCTCATAGAAGACCTCACCGGGCCAAGGACTTCATTCGCGTTTTAGAGCTAGAAATAGCAAGTTAAAATAAGGCTAGTCCGTGGGTCTTCGTTCG
>ENSG00000167657_18_0.2885
CTGAGCTCATAGAAGACCTCACCGTCGTCGAAGTCGTAGTTCAGTTTTAGAGCTAGAAATAGCAAGTTAAAATAAGGCTAGTCCGTGGGTCTTCGTTCG
>ENSG00000167657_4_6334.1587
CTGAGCTCATAGAAGACCTCACCGACGATCGCAAACTGGCCGCGTTTTAGAGCTAGAAATAGCAAGTTAAAATAAGGCTAGTCCGTGGGTCTTCGTTCG
>ENSG00000167657_5_6334.1586
CTGAGCTCATAGAAGACCTCACCGATCGCAAACTGGCCGCTGGGTTTTAGAGCTAGAAATAGCAAGTTAAAATAAGGCTAGTCCGTGGGTCTTCGTTCG
>ENSG00000167657_3_6334.1589
CTGAGCTCATAGAAGACCTCACCGCTTCCGCACGATCGCAAACGTTTTAGAGCTAGAAATAGCAAGTTAAAATAAGGCTAGTCCGTGGGTCTTCGTTCG
>ENSG00000167657_22_3167.1690
CTGAGCTCATAGAAGACCTCACCGCAGGTAGTGAACGCCGTCCGTTTTAGAGCTAGAAATAGCAAGTTAAAATAAGGCTAGTCCGTGGGTCTTCGTTCG
>ENSG00000167657_1_9501.8
CTGAGCTCATAGAAGACCTCACCGACGTCCTCCTGCCTGAACGGTTTTAGAGCTAGAAATAGCAAGTTAAAATAAGGCTAGTCCGTGGGTCTTCGTTCG
>ENSG00000167657_19_0.2881
CTGAGCTCATAGAAGACCTCACCGTAGTTCACGGCTGAGATGTGTTTTAGAGCTAGAAATAGCAAGTTAAAATAAGGCTAGTCCGTGGGTCTTCGTTCG
>ENSG00000167657_16_0.2902
CTGAGCTCATAGAAGACCTCACCGAGCCGGCGAATGAAGTCCTGTTTTAGAGCTAGAAATAGCAAGTTAAAATAAGGCTAGTCCGTGGGTCTTCGTTCG
>ENSG00000167657_4_9501.4
CTGAGCTCATAGAAGACCTCACCGTGAACGTGGACATGGCGGCGTTTTAGAGCTAGAAATAGCAAGTTAAAATAAGGCTAGTCCGTGGGTCTTCGTTCG
>ENSG00000167657_20_0.2870
CTGAGCTCATAGAAGACCTCACCGGCTTGGTCTCGCCCAGGAAGTTTTAGAGCTAGAAATAGCAAGTTAAAATAAGGCTAGTCCGTGGGTCTTCGTTCG
>ENSG00000167657_50_0.2911
CTGAGCTCATAGAAGACCTCACCGGTCAAAGATCCCAAGTACGGTTTTAGAGCTAGAAATAGCAAGTTAAAATAAGGCTAGTCCGTGGGTCTTCGTTCG
>ENSG00000167657_54_0.2871
CTGAGCTCATAGAAGACCTCACCGTTCCTGGGCGAGACCAAGCGTTTTAGAGCTAGAAATAGCAAGTTAAAATAAGGCTAGTCCGTGGGTCTTCGTTCG
>ENSG00000167657_23_0.2859
CTGAGCTCATAGAAGACCTCACCGTCAGGCTGCGAGACAGGCGGTTTTAGAGCTAGAAATAGCAAGTTAAAATAAGGCTAGTCCGTGGGTCTTCGTTCG
>ENSG00000167657_10_9501.5
CTGAGCTCATAGAAGACCTCACCGGCCATGTCCACGTTCAGGCGTTTTAGAGCTAGAAATAGCAAGTTAAAATAAGGCTAGTCCGTGGGTCTTCGTTCG
>ENSG00000167657_0_9501.17
CTGAGCTCATAGAAGACCTCACCGCTCCTCCCCCATCTCATAAGTTTTAGAGCTAGAAATAGCAAGTTAAAATAAGGCTAGTCCGTGGGTCTTCGTTCG
>ENSG00000167657_52_0.2895
CTGAGCTCATAGAAGACCTCACCGTTCAGCAACACCAGCGAGCGTTTTAGAGCTAGAAATAGCAAGTTAAAATAAGGCTAGTCCGTGGGTCTTCGTTCG
>ENSG00000167657_53_0.2886
CTGAGCTCATAGAAGACCTCACCGGTGAACTACGACTTCGACGGTTTTAGAGCTAGAAATAGCAAGTTAAAATAAGGCTAGTCCGTGGGTCTTCGTTCG
>ENSG00000167657_8_9501.8
CTGAGCTCATAGAAGACCTCACCGACGTTCAGGCAGGAGGACGGTTTTAGAGCTAGAAATAGCAAGTTAAAATAAGGCTAGTCCGTGGGTCTTCGTTCG
>ENSG00000165059_5_1176.45
CTGAGCTCATAGAAGACCTCACCGCGTTCGAACTGATCCGAGCGTTTTAGAGCTAGAAATAGCAAGTTAAAATAAGGCTAGTCCGTGGGTCTTCGTTCG
>ENSG00000165059_6_1176.44
CTGAGCTCATAGAAGACCTCACCGTCGAACTGATCCGAGCTGGGTTTTAGAGCTAGAAATAGCAAGTTAAAATAAGGCTAGTCCGTGGGTCTTCGTTCG
>ENSG00000165059_18_784.243
CTGAGCTCATAGAAGACCTCACCGGCTGGTCGGCGTAGAAGGGGTTTTAGAGCTAGAAATAGCAAGTTAAAATAAGGCTAGTCCGTGGGTCTTCGTTCG
>ENSG00000165059_13_784.244
CTGAGCTCATAGAAGACCTCACCGTGGGCTGGTCGGCGTAGAAGTTTTAGAGCTAGAAATAGCAAGTTAAAATAAGGCTAGTCCGTGGGTCTTCGTTCG
>ENSG00000165059_13_1176.101
CTGAGCTCATAGAAGACCTCACCGCGGAAAGTCGATCGCCTGCGTTTTAGAGCTAGAAATAGCAAGTTAAAATAAGGCTAGTCCGTGGGTCTTCGTTCG
>ENSG00000165059_28_784.230
CTGAGCTCATAGAAGACCTCACCGTCATAGATGAGCACCCCTAGTTTTAGAGCTAGAAATAGCAAGTTAAAATAAGGCTAGTCCGTGGGTCTTCGTTCG
>ENSG00000165059_26_784.137
CTGAGCTCATAGAAGACCTCACCGCCTTCCGACGCGCTGTAGGGTTTTAGAGCTAGAAATAGCAAGTTAAAATAAGGCTAGTCCGTGGGTCTTCGTTCG
>ENSG00000165059_25_784.138
CTGAGCTCATAGAAGACCTCACCGAAACCTTCCGACGCGCTGTGTTTTAGAGCTAGAAATAGCAAGTTAAAATAAGGCTAGTCCGTGGGTCTTCGTTCG
>ENSG00000165059_21_784.161
CTGAGCTCATAGAAGACCTCACCGGTCGAGCGAGTGTAGGTACGTTTTAGAGCTAGAAATAGCAAGTTAAAATAAGGCTAGTCCGTGGGTCTTCGTTCG
>ENSG00000165059_2_392.331
CTGAGCTCATAGAAGACCTCACCGTCGTAGTCGTCAAAGTTACGTTTTAGAGCTAGAAATAGCAAGTTAAAATAAGGCTAGTCCGTGGGTCTTCGTTCG
>ENSG00000165059_20_784.242
CTGAGCTCATAGAAGACCTCACCGCTGGTCGGCGTAGAAGGGTGTTTTAGAGCTAGAAATAGCAAGTTAAAATAAGGCTAGTCCGTGGGTCTTCGTTCG
>ENSG00000165059_12_392.285
CTGAGCTCATAGAAGACCTCACCGCTGAGGTTTCCGAAGCGCTGTTTTAGAGCTAGAAATAGCAAGTTAAAATAAGGCTAGTCCGTGGGTCTTCGTTCG
>ENSG00000165059_16_784.176
CTGAGCTCATAGAAGACCTCACCGGGTCGATGAGGAGATTCTCGTTTTAGAGCTAGAAATAGCAAGTTAAAATAAGGCTAGTCCGTGGGTCTTCGTTCG
>ENSG00000165059_23_784.158
CTGAGCTCATAGAAGACCTCACCGGTGTAGGTACTGGACGGCCGTTTTAGAGCTAGAAATAGCAAGTTAAAATAAGGCTAGTCCGTGGGTCTTCGTTCG
>ENSG00000165059_15_784.176
CTGAGCTCATAGAAGACCTCACCGTGGTCGATGAGGAGATTCTGTTTTAGAGCTAGAAATAGCAAGTTAAAATAAGGCTAGTCCGTGGGTCTTCGTTCG
>ENSG00000165059_8_392.307
CTGAGCTCATAGAAGACCTCACCGTCATAGATGGCGATCCAGCGTTTTAGAGCTAGAAATAGCAAGTTAAAATAAGGCTAGTCCGTGGGTCTTCGTTCG
>ENSG00000165059_10_392.300
CTGAGCTCATAGAAGACCTCACCGGGTTGTGGCGAACCACTTGGTTTTAGAGCTAGAAATAGCAAGTTAAAATAAGGCTAGTCCGTGGGTCTTCGTTCG
>ENSG00000165059_3_1176.74
CTGAGCTCATAGAAGACCTCACCGGAGGATCTTCATGGCGTAGGTTTTAGAGCTAGAAATAGCAAGTTAAAATAAGGCTAGTCCGTGGGTCTTCGTTCG
>ENSG00000165059_6_392.320
CTGAGCTCATAGAAGACCTCACCGCTGTGTACTTCGGGATGAAGTTTTAGAGCTAGAAATAGCAAGTTAAAATAAGGCTAGTCCGTGGGTCTTCGTTCG
>ENSG00000165059_5_392.320
CTGAGCTCATAGAAGACCTCACCGCCTGTGTACTTCGGGATGAGTTTTAGAGCTAGAAATAGCAAGTTAAAATAAGGCTAGTCCGTGGGTCTTCGTTCG
>ENSG00000165059_11_784.244
CTGAGCTCATAGAAGACCTCACCGATGGGCTGGTCGGCGTAGAGTTTTAGAGCTAGAAATAGCAAGTTAAAATAAGGCTAGTCCGTGGGTCTTCGTTCG
>ENSG00000165059_5_784.211
CTGAGCTCATAGAAGACCTCACCGCAGGATGATCTCGGGGGCCGTTTTAGAGCTAGAAATAGCAAGTTAAAATAAGGCTAGTCCGTGGGTCTTCGTTCG
>ENSG00000165059_22_784.160
CTGAGCTCATAGAAGACCTCACCGAGCGAGTGTAGGTACTGGAGTTTTAGAGCTAGAAATAGCAAGTTAAAATAAGGCTAGTCCGTGGGTCTTCGTTCG
>ENSG00000165059_4_784.213
CTGAGCTCATAGAAGACCTCACCGTTGCTCAGGATGATCTCGGGTTTTAGAGCTAGAAATAGCAAGTTAAAATAAGGCTAGTCCGTGGGTCTTCGTTCG
>ENSG00000165059_27_784.230
CTGAGCTCATAGAAGACCTCACCGCTCATAGATGAGCACCCCTGTTTTAGAGCTAGAAATAGCAAGTTAAAATAAGGCTAGTCCGTGGGTCTTCGTTCG
>ENSG00000165059_7_784.204
CTGAGCTCATAGAAGACCTCACCGTACTCTGGGGTCCCGCACAGTTTTAGAGCTAGAAATAGCAAGTTAAAATAAGGCTAGTCCGTGGGTCTTCGTTCG
>ENSG00000165059_8_1176.29
CTGAGCTCATAGAAGACCTCACCGCTGTAGAGGAAATCTCCTCGTTTTAGAGCTAGAAATAGCAAGTTAAAATAAGGCTAGTCCGTGGGTCTTCGTTCG
>ENSG00000165059_14_784.179
CTGAGCTCATAGAAGACCTCACCGGTAGCCCTGCTGGTCGATGGTTTTAGAGCTAGAAATAGCAAGTTAAAATAAGGCTAGTCCGTGGGTCTTCGTTCG
>ENSG00000165059_1_392.342
CTGAGCTCATAGAAGACCTCACCGCTTCTCATTGATGGAGATCGTTTTAGAGCTAGAAATAGCAAGTTAAAATAAGGCTAGTCCGTGGGTCTTCGTTCG
>ENSG00000165059_0_392.345
CTGAGCTCATAGAAGACCTCACCGTTGGCACACTTCTCATTGAGTTTTAGAGCTAGAAATAGCAAGTTAAAATAAGGCTAGTCCGTGGGTCTTCGTTCG
>ENSG00000104205_7_74804.9559
CTGAGCTCATAGAAGACCTCACCGTCAGATCCATCTGAAGATGGTTTTAGAGCTAGAAATAGCAAGTTAAAATAAGGCTAGTCCGTGGGTCTTCGTTCG
>ENSG00000104205_17_112206.15783
CTGAGCTCATAGAAGACCTCACCGACATTTTGTGGGACACCAGGTTTTAGAGCTAGAAATAGCAAGTTAAAATAAGGCTAGTCCGTGGGTCTTCGTTCG
>ENSG00000104205_24_74804.5
CTGAGCTCATAGAAGACCTCACCGCAGCTTTCCTTGTAGTCCAGTTTTAGAGCTAGAAATAGCAAGTTAAAATAAGGCTAGTCCGTGGGTCTTCGTTCG
>ENSG00000104205_25_74804.12
CTGAGCTCATAGAAGACCTCACCGGCTGGGAATGCTTACACTTGTTTTAGAGCTAGAAATAGCAAGTTAAAATAAGGCTAGTCCGTGGGTCTTCGTTCG
>ENSG00000104205_1_74804.3546
CTGAGCTCATAGAAGACCTCACCGAAAAAACAGTTTCCTGCTAGTTTTAGAGCTAGAAATAGCAAGTTAAAATAAGGCTAGTCCGTGGGTCTTCGTTCG
>ENSG00000104205_4_74804.6705
CTGAGCTCATAGAAGACCTCACCGTTATTAAACAAAGACGAGCGTTTTAGAGCTAGAAATAGCAAGTTAAAATAAGGCTAGTCCGTGGGTCTTCGTTCG
>ENSG00000104205_40_112206.15757
CTGAGCTCATAGAAGACCTCACCGCATGTCCCTGACAAATACAGTTTTAGAGCTAGAAATAGCAAGTTAAAATAAGGCTAGTCCGTGGGTCTTCGTTCG
>ENSG00000104205_41_112206.15757
CTGAGCTCATAGAAGACCTCACCGACATGTCCCTGACAAATACGTTTTAGAGCTAGAAATAGCAAGTTAAAATAAGGCTAGTCCGTGGGTCTTCGTTCG
>ENSG00000104205_42_112206.15781
CTGAGCTCATAGAAGACCTCACCGGTCCCACAAAATGTGGTAGGTTTTAGAGCTAGAAATAGCAAGTTAAAATAAGGCTAGTCCGTGGGTCTTCGTTCG
>ENSG00000104205_22_74804.9558
CTGAGCTCATAGAAGACCTCACCGATCTTCAGATGGATCTGACGTTTTAGAGCTAGAAATAGCAAGTTAAAATAAGGCTAGTCCGTGGGTCTTCGTTCG
>ENSG00000104205_20_74804.9545
CTGAGCTCATAGAAGACCTCACCGGAAGGAATGCTCTGACATCGTTTTAGAGCTAGAAATAGCAAGTTAAAATAAGGCTAGTCCGTGGGTCTTCGTTCG
>ENSG00000104205_5_74804.6716
CTGAGCTCATAGAAGACCTCACCGATTCATTCAGAACCTAGTTGTTTTAGAGCTAGAAATAGCAAGTTAAAATAAGGCTAGTCCGTGGGTCTTCGTTCG
>ENSG00000104205_8_74804.0
CTGAGCTCATAGAAGACCTCACCGATGCAAAGAGATCACACCAGTTTTAGAGCTAGAAATAGCAAGTTAAAATAAGGCTAGTCCGTGGGTCTTCGTTCG
>ENSG00000104205_15_74804.3568
CTGAGCTCATAGAAGACCTCACCGTATGAAGTTGTTTCTTACCGTTTTAGAGCTAGAAATAGCAAGTTAAAATAAGGCTAGTCCGTGGGTCTTCGTTCG
>ENSG00000104205_0_74804.1599
CTGAGCTCATAGAAGACCTCACCGCCACAGGTTTATAAAGTTCGTTTTAGAGCTAGAAATAGCAAGTTAAAATAAGGCTAGTCCGTGGGTCTTCGTTCG
>ENSG00000104205_12_74804.3554
CTGAGCTCATAGAAGACCTCACCGCTCTTGGCAGGAATCTTCAGTTTTAGAGCTAGAAATAGCAAGTTAAAATAAGGCTAGTCCGTGGGTCTTCGTTCG
>ENSG00000104205_21_74804.9550
CTGAGCTCATAGAAGACCTCACCGTTTTGGACTGTCCATTTGAGTTTTAGAGCTAGAAATAGCAAGTTAAAATAAGGCTAGTCCGTGGGTCTTCGTTCG
>ENSG00000104205_18_74804.6724
CTGAGCTCATAGAAGACCTCACCGCTTACTGGTTATAAAGTTCGTTTTAGAGCTAGAAATAGCAAGTTAAAATAAGGCTAGTCCGTGGGTCTTCGTTCG
>ENSG00000104205_10_74804.1599
CTGAGCTCATAGAAGACCTCACCGCCAGAACTTTATAAACCTGGTTTTAGAGCTAGAAATAGCAAGTTAAAATAAGGCTAGTCCGTGGGTCTTCGTTCG
>ENSG00000104205_9_74804.2
CTGAGCTCATAGAAGACCTCACCGGATCACACCATGGACTACAGTTTTAGAGCTAGAAATAGCAAGTTAAAATAAGGCTAGTCCGTGGGTCTTCGTTCG
>ENSG00000104205_2_74804.3556
CTGAGCTCATAGAAGACCTCACCGTTCCTGCCAAGAGAATATTGTTTTAGAGCTAGAAATAGCAAGTTAAAATAAGGCTAGTCCGTGGGTCTTCGTTCG
>ENSG00000104205_26_74804.12
CTGAGCTCATAGAAGACCTCACCGAGCTGGGAATGCTTACACTGTTTTAGAGCTAGAAATAGCAAGTTAAAATAAGGCTAGTCCGTGGGTCTTCGTTCG
>ENSG00000104205_13_74804.3554
CTGAGCTCATAGAAGACCTCACCGTCTCTTGGCAGGAATCTTCGTTTTAGAGCTAGAAATAGCAAGTTAAAATAAGGCTAGTCCGTGGGTCTTCGTTCG
>ENSG00000104205_17_74804.6720
CTGAGCTCATAGAAGACCTCACCGAAGTTCTGGATACCTAACTGTTTTAGAGCTAGAAATAGCAAGTTAAAATAAGGCTAGTCCGTGGGTCTTCGTTCG
>ENSG00000104205_11_74804.3550
CTGAGCTCATAGAAGACCTCACCGGAATCTTCAGGGCCATAGCGTTTTAGAGCTAGAAATAGCAAGTTAAAATAAGGCTAGTCCGTGGGTCTTCGTTCG
>ENSG00000104205_6_74804.9546
CTGAGCTCATAGAAGACCTCACCGGTCAGAGCATTCCTTCAAAGTTTTAGAGCTAGAAATAGCAAGTTAAAATAAGGCTAGTCCGTGGGTCTTCGTTCG
>ENSG00000104205_19_74804.6729
CTGAGCTCATAGAAGACCTCACCGCGCAACAAAAATTACTTACGTTTTAGAGCTAGAAATAGCAAGTTAAAATAAGGCTAGTCCGTGGGTCTTCGTTCG
>ENSG00000104205_3_74804.3569
CTGAGCTCATAGAAGACCTCACCGAGGTAAGAAACAACTTCATGTTTTAGAGCTAGAAATAGCAAGTTAAAATAAGGCTAGTCCGTGGGTCTTCGTTCG
>ENSG00000104205_14_74804.3557
CTGAGCTCATAGAAGACCTCACCGCACCAAATATTCTCTTGGCGTTTTAGAGCTAGAAATAGCAAGTTAAAATAAGGCTAGTCCGTGGGTCTTCGTTCG
>ENSG00000104205_23_74804.9562
CTGAGCTCATAGAAGACCTCACCGTTTCATCCTCATCTTCAGAGTTTTAGAGCTAGAAATAGCAAGTTAAAATAAGGCTAGTCCGTGGGTCTTCGTTCG
>ENSG00000070886_9_0.1898
CTGAGCTCATAGAAGACCTCACCGCTCACGTATCCGGCTCATGGTTTTAGAGCTAGAAATAGCAAGTTAAAATAAGGCTAGTCCGTGGGTCTTCGTTCG
>ENSG00000070886_8_0.1898
CTGAGCTCATAGAAGACCTCACCGGCTCACGTATCCGGCTCATGTTTTAGAGCTAGAAATAGCAAGTTAAAATAAGGCTAGTCCGTGGGTCTTCGTTCG
>ENSG00000070886_1_0.1886
CTGAGCTCATAGAAGACCTCACCGTGGACACGTCGACCATCCAGTTTTAGAGCTAGAAATAGCAAGTTAAAATAAGGCTAGTCCGTGGGTCTTCGTTCG
>ENSG00000070886_3_0.1889
CTGAGCTCATAGAAGACCTCACCGGTCGACCATCCACGGGGACGTTTTAGAGCTAGAAATAGCAAGTTAAAATAAGGCTAGTCCGTGGGTCTTCGTTCG
>ENSG00000070886_7_0.1897
CTGAGCTCATAGAAGACCTCACCGGGCTCACGTATCCGGCTCAGTTTTAGAGCTAGAAATAGCAAGTTAAAATAAGGCTAGTCCGTGGGTCTTCGTTCG
>ENSG00000070886_67_10007.4344
CTGAGCTCATAGAAGACCTCACCGCAGATTGCGCACCATGGCAGTTTTAGAGCTAGAAATAGCAAGTTAAAATAAGGCTAGTCCGTGGGTCTTCGTTCG
>ENSG00000070886_68_10007.4344
CTGAGCTCATAGAAGACCTCACCGCCAGATTGCGCACCATGGCGTTTTAGAGCTAGAAATAGCAAGTTAAAATAAGGCTAGTCCGTGGGTCTTCGTTCG
>ENSG00000070886_74_10007.4382
CTGAGCTCATAGAAGACCTCACCGCCGCGCTGCAGTACATCTTGTTTTAGAGCTAGAAATAGCAAGTTAAAATAAGGCTAGTCCGTGGGTCTTCGTTCG
>ENSG00000070886_30_10007.4361
CTGAGCTCATAGAAGACCTCACCGGACTCGTCCTCACTGGTGGGTTTTAGAGCTAGAAATAGCAAGTTAAAATAAGGCTAGTCCGTGGGTCTTCGTTCG
>ENSG00000070886_69_10007.4345
CTGAGCTCATAGAAGACCTCACCGGCAGCCAGATTGCGCACCAGTTTTAGAGCTAGAAATAGCAAGTTAAAATAAGGCTAGTCCGTGGGTCTTCGTTCG
>ENSG00000070886_48_10007.4233
CTGAGCTCATAGAAGACCTCACCGATCTCAGCATAGACGCGCCGTTTTAGAGCTAGAAATAGCAAGTTAAAATAAGGCTAGTCCGTGGGTCTTCGTTCG
>ENSG00000070886_76_10007.4395
CTGAGCTCATAGAAGACCTCACCGTGCACACGCATTTGCCGATGTTTTAGAGCTAGAAATAGCAAGTTAAAATAAGGCTAGTCCGTGGGTCTTCGTTCG
>ENSG00000070886_75_10007.4382
CTGAGCTCATAGAAGACCTCACCGTCCGCGCTGCAGTACATCTGTTTTAGAGCTAGAAATAGCAAGTTAAAATAAGGCTAGTCCGTGGGTCTTCGTTCG
>ENSG00000070886_37_10007.4383
CTGAGCTCATAGAAGACCTCACCGAAGATGTACTGCAGCGCGGGTTTTAGAGCTAGAAATAGCAAGTTAAAATAAGGCTAGTCCGTGGGTCTTCGTTCG
>ENSG00000070886_20_10007.4316
CTGAGCTCATAGAAGACCTCACCGAGCAAGCGCGGCTTCTACCGTTTTAGAGCTAGAAATAGCAAGTTAAAATAAGGCTAGTCCGTGGGTCTTCGTTCG
>ENSG00000070886_44_10007.4205
CTGAGCTCATAGAAGACCTCACCGAAACCTGGTACGTGTGGATGTTTTAGAGCTAGAAATAGCAAGTTAAAATAAGGCTAGTCCGTGGGTCTTCGTTCG
>ENSG00000070886_4_10007.4245
CTGAGCTCATAGAAGACCTCACCGGCGACTGCAACAGCATGCCGTTTTAGAGCTAGAAATAGCAAGTTAAAATAAGGCTAGTCCGTGGGTCTTCGTTCG
>ENSG00000070886_24_10007.4344
CTGAGCTCATAGAAGACCTCACCGCCTGCCATGGTGCGCAATCGTTTTAGAGCTAGAAATAGCAAGTTAAAATAAGGCTAGTCCGTGGGTCTTCGTTCG
>ENSG00000070886_15_10007.4301
CTGAGCTCATAGAAGACCTCACCGCGGCGTCTCAAGCTCAACAGTTTTAGAGCTAGAAATAGCAAGTTAAAATAAGGCTAGTCCGTGGGTCTTCGTTCG
>ENSG00000070886_49_10007.4234
CTGAGCTCATAGAAGACCTCACCGGATCTCAGCATAGACGCGCGTTTTAGAGCTAGAAATAGCAAGTTAAAATAAGGCTAGTCCGTGGGTCTTCGTTCG
>ENSG00000070886_12_10007.4266
CTGAGCTCATAGAAGACCTCACCGGGAGTCGGACCGCGACCTGGTTTTAGAGCTAGAAATAGCAAGTTAAAATAAGGCTAGTCCGTGGGTCTTCGTTCG
>ENSG00000070886_19_10007.4312
CTGAGCTCATAGAAGACCTCACCGTGGGTCCCCTCAGCAAGCGGTTTTAGAGCTAGAAATAGCAAGTTAAAATAAGGCTAGTCCGTGGGTCTTCGTTCG
>ENSG00000070886_2_0.1887
CTGAGCTCATAGAAGACCTCACCGGGACACGTCGACCATCCACGTTTTAGAGCTAGAAATAGCAAGTTAAAATAAGGCTAGTCCGTGGGTCTTCGTTCG
>ENSG00000070886_4_0.1889
CTGAGCTCATAGAAGACCTCACCGTCGACCATCCACGGGGACTGTTTTAGAGCTAGAAATAGCAAGTTAAAATAAGGCTAGTCCGTGGGTCTTCGTTCG
>ENSG00000070886_5_0.1889
CTGAGCTCATAGAAGACCTCACCGCGACCATCCACGGGGACTGGTTTTAGAGCTAGAAATAGCAAGTTAAAATAAGGCTAGTCCGTGGGTCTTCGTTCG
>ENSG00000070886_0_0.1880
CTGAGCTCATAGAAGACCTCACCGTGTTTTACAGTGAATTTGCGTTTTAGAGCTAGAAATAGCAAGTTAAAATAAGGCTAGTCCGTGGGTCTTCGTTCG
>ENSG00000070886_15_0.1901
CTGAGCTCATAGAAGACCTCACCGCATCACTCACCCCATGAGCGTTTTAGAGCTAGAAATAGCAAGTTAAAATAAGGCTAGTCCGTGGGTCTTCGTTCG
>ENSG00000070886_13_0.1891
CTGAGCTCATAGAAGACCTCACCGCAGCCCCAGTCCCCGTGGAGTTTTAGAGCTAGAAATAGCAAGTTAAAATAAGGCTAGTCCGTGGGTCTTCGTTCG
>ENSG00000070886_12_0.1880
CTGAGCTCATAGAAGACCTCACCGAGCAAATTCACTGTAAAACGTTTTAGAGCTAGAAATAGCAAGTTAAAATAAGGCTAGTCCGTGGGTCTTCGTTCG
>ENSG00000070886_11_0.1902
CTGAGCTCATAGAAGACCTCACCGGGCTCATGGGGTGAGTGATGTTTTAGAGCTAGAAATAGCAAGTTAAAATAAGGCTAGTCCGTGGGTCTTCGTTCG
>ENSG00000102871_50_0.228
CTGAGCTCATAGAAGACCTCACCGCACTCGGTGCCGCTGCAACGTTTTAGAGCTAGAAATAGCAAGTTAAAATAAGGCTAGTCCGTGGGTCTTCGTTCG
>ENSG00000102871_13_1529.153
CTGAGCTCATAGAAGACCTCACCGGGCAGCGCATACCTGTTTGGTTTTAGAGCTAGAAATAGCAAGTTAAAATAAGGCTAGTCCGTGGGTCTTCGTTCG
>ENSG00000102871_4_1529.138
CTGAGCTCATAGAAGACCTCACCGGTGCGCGTAGGCATCCGACGTTTTAGAGCTAGAAATAGCAAGTTAAAATAAGGCTAGTCCGTGGGTCTTCGTTCG
>ENSG00000102871_37_0.306
CTGAGCTCATAGAAGACCTCACCGAATCTGAAGTGCGGCTCGGGTTTTAGAGCTAGAAATAGCAAGTTAAAATAAGGCTAGTCCGTGGGTCTTCGTTCG
>ENSG00000102871_47_0.255
CTGAGCTCATAGAAGACCTCACCGAGTTGCATCCTAGCCCAGCGTTTTAGAGCTAGAAATAGCAAGTTAAAATAAGGCTAGTCCGTGGGTCTTCGTTCG
>ENSG00000102871_48_0.244
CTGAGCTCATAGAAGACCTCACCGGACGCTTTGCTGGCGGACGGTTTTAGAGCTAGAAATAGCAAGTTAAAATAAGGCTAGTCCGTGGGTCTTCGTTCG
>ENSG00000102871_7_0.187
CTGAGCTCATAGAAGACCTCACCGGCAGCTGCACGATCAGCTGGTTTTAGAGCTAGAAATAGCAAGTTAAAATAAGGCTAGTCCGTGGGTCTTCGTTCG
>ENSG00000102871_6_0.226
CTGAGCTCATAGAAGACCTCACCGTGCAGCGGCACCGAGTGCTGTTTTAGAGCTAGAAATAGCAAGTTAAAATAAGGCTAGTCCGTGGGTCTTCGTTCG
>ENSG00000102871_5_1529.145
CTGAGCTCATAGAAGACCTCACCGAGGACCACCTTGTCCAGCGGTTTTAGAGCTAGAAATAGCAAGTTAAAATAAGGCTAGTCCGTGGGTCTTCGTTCG
>ENSG00000102871_10_1529.143
CTGAGCTCATAGAAGACCTCACCGCTGGACAAGGTGGTCCTGTGTTTTAGAGCTAGAAATAGCAAGTTAAAATAAGGCTAGTCCGTGGGTCTTCGTTCG
>ENSG00000102871_9_0.174
CTGAGCTCATAGAAGACCTCACCGTCAGCATCTGCAGCACGTCGTTTTAGAGCTAGAAATAGCAAGTTAAAATAAGGCTAGTCCGTGGGTCTTCGTTCG
>ENSG00000102871_5_0.227
CTGAGCTCATAGAAGACCTCACCGTTGCAGCGGCACCGAGTGCGTTTTAGAGCTAGAAATAGCAAGTTAAAATAAGGCTAGTCCGTGGGTCTTCGTTCG
>ENSG00000102871_4_0.231
CTGAGCTCATAGAAGACCTCACCGCGCGCAGCTCCAGTTGCAGGTTTTAGAGCTAGAAATAGCAAGTTAAAATAAGGCTAGTCCGTGGGTCTTCGTTCG
>ENSG00000102871_11_1529.146
CTGAGCTCATAGAAGACCTCACCGGAGTCCTCGCTGGACAAGGGTTTTAGAGCTAGAAATAGCAAGTTAAAATAAGGCTAGTCCGTGGGTCTTCGTTCG
>ENSG00000102871_46_0.256
CTGAGCTCATAGAAGACCTCACCGCATCCTAGCCCAGCAGGTGGTTTTAGAGCTAGAAATAGCAAGTTAAAATAAGGCTAGTCCGTGGGTCTTCGTTCG
>ENSG00000102871_51_0.190
CTGAGCTCATAGAAGACCTCACCGTCGTGCAGCTGCGATTCTGGTTTTAGAGCTAGAAATAGCAAGTTAAAATAAGGCTAGTCCGTGGGTCTTCGTTCG
>ENSG00000102871_49_0.232
CTGAGCTCATAGAAGACCTCACCGTGCAACTGGAGCTGCGCGCGTTTTAGAGCTAGAAATAGCAAGTTAAAATAAGGCTAGTCCGTGGGTCTTCGTTCG
>ENSG00000102871_12_1529.147
CTGAGCTCATAGAAGACCTCACCGGTGGAGTCCTCGCTGGACAGTTTTAGAGCTAGAAATAGCAAGTTAAAATAAGGCTAGTCCGTGGGTCTTCGTTCG
>ENSG00000102871_10_0.174
CTGAGCTCATAGAAGACCTCACCGCAGCATCTGCAGCACGTCCGTTTTAGAGCTAGAAATAGCAAGTTAAAATAAGGCTAGTCCGTGGGTCTTCGTTCG
>ENSG00000102871_9_1529.130
CTGAGCTCATAGAAGACCTCACCGGCAGAAGGTGGCAGTGTACGTTTTAGAGCTAGAAATAGCAAGTTAAAATAAGGCTAGTCCGTGGGTCTTCGTTCG
>ENSG00000102871_8_0.187
CTGAGCTCATAGAAGACCTCACCGCAGCTGCACGATCAGCTGCGTTTTAGAGCTAGAAATAGCAAGTTAAAATAAGGCTAGTCCGTGGGTCTTCGTTCG
>ENSG00000102871_17_1529.169
CTGAGCTCATAGAAGACCTCACCGCAGGAGGTGAGATGGCAGCGTTTTAGAGCTAGAAATAGCAAGTTAAAATAAGGCTAGTCCGTGGGTCTTCGTTCG
>ENSG00000102871_16_1529.169
CTGAGCTCATAGAAGACCTCACCGAGGAGGTGAGATGGCAGCTGTTTTAGAGCTAGAAATAGCAAGTTAAAATAAGGCTAGTCCGTGGGTCTTCGTTCG
>ENSG00000102871_8_1529.129
CTGAGCTCATAGAAGACCTCACCGCAGAAGGTGGCAGTGTACAGTTTTAGAGCTAGAAATAGCAAGTTAAAATAAGGCTAGTCCGTGGGTCTTCGTTCG
>ENSG00000102871_18_1529.171
CTGAGCTCATAGAAGACCTCACCGGCATCTCCAGGAGGTGAGAGTTTTAGAGCTAGAAATAGCAAGTTAAAATAAGGCTAGTCCGTGGGTCTTCGTTCG
>ENSG00000102871_7_1529.126
CTGAGCTCATAGAAGACCTCACCGGCAGTGTACAGGGCTCTGCGTTTTAGAGCTAGAAATAGCAAGTTAAAATAAGGCTAGTCCGTGGGTCTTCGTTCG
>ENSG00000102871_3_1529.131
CTGAGCTCATAGAAGACCTCACCGCACTGCCACCTTCTGCTGGGTTTTAGAGCTAGAAATAGCAAGTTAAAATAAGGCTAGTCCGTGGGTCTTCGTTCG
>ENSG00000102871_0_1529.130
CTGAGCTCATAGAAGACCTCACCGGTACACTGCCACCTTCTGCGTTTTAGAGCTAGAAATAGCAAGTTAAAATAAGGCTAGTCCGTGGGTCTTCGTTCG
>ENSG00000102871_14_1529.166
CTGAGCTCATAGAAGACCTCACCGGATGGCAGCTGGGCAAAATGTTTTAGAGCTAGAAATAGCAAGTTAAAATAAGGCTAGTCCGTGGGTCTTCGTTCG
>ENSG00000102871_1_1529.131
CTGAGCTCATAGAAGACCTCACCGTACACTGCCACCTTCTGCTGTTTTAGAGCTAGAAATAGCAAGTTAAAATAAGGCTAGTCCGTGGGTCTTCGTTCG
>ENSG00000105287_24_32139.1303
CTGAGCTCATAGAAGACCTCACCGAGCCCGATCTGGATGTGAAGTTTTAGAGCTAGAAATAGCAAGTTAAAATAAGGCTAGTCCGTGGGTCTTCGTTCG
>ENSG00000105287_22_32139.1286
CTGAGCTCATAGAAGACCTCACCGTTCACATGAGCCAGCTCGGGTTTTAGAGCTAGAAATAGCAAGTTAAAATAAGGCTAGTCCGTGGGTCTTCGTTCG
>ENSG00000105287_19_32139.1274
CTGAGCTCATAGAAGACCTCACCGCTCACCTTCTGGTCCACGAGTTTTAGAGCTAGAAATAGCAAGTTAAAATAAGGCTAGTCCGTGGGTCTTCGTTCG
>ENSG00000105287_20_32139.1276
CTGAGCTCATAGAAGACCTCACCGTTCTGGTCCACGATGGAACGTTTTAGAGCTAGAAATAGCAAGTTAAAATAAGGCTAGTCCGTGGGTCTTCGTTCG
>ENSG00000105287_15_32139.540
CTGAGCTCATAGAAGACCTCACCGTGCAGGAGGTTGGCCGACGGTTTTAGAGCTAGAAATAGCAAGTTAAAATAAGGCTAGTCCGTGGGTCTTCGTTCG
>ENSG00000105287_17_32139.540
CTGAGCTCATAGAAGACCTCACCGCAGGAGGTTGGCCGACGTGGTTTTAGAGCTAGAAATAGCAAGTTAAAATAAGGCTAGTCCGTGGGTCTTCGTTCG
>ENSG00000105287_36_32139.455
CTGAGCTCATAGAAGACCTCACCGACTGCGGGGAGATGCTCTTGTTTTAGAGCTAGAAATAGCAAGTTAAAATAAGGCTAGTCCGTGGGTCTTCGTTCG
>ENSG00000105287_0_32139.467
CTGAGCTCATAGAAGACCTCACCGGCTCTCACCATCGCACTTGGTTTTAGAGCTAGAAATAGCAAGTTAAAATAAGGCTAGTCCGTGGGTCTTCGTTCG
>ENSG00000105287_54_32139.1305
CTGAGCTCATAGAAGACCTCACCGTCTCCTTTCACATCCAGATGTTTTAGAGCTAGAAATAGCAAGTTAAAATAAGGCTAGTCCGTGGGTCTTCGTTCG
>ENSG00000105287_23_32139.1300
CTGAGCTCATAGAAGACCTCACCGCTCGCGGGTCAGCCCGATCGTTTTAGAGCTAGAAATAGCAAGTTAAAATAAGGCTAGTCCGTGGGTCTTCGTTCG
>ENSG00000105287_50_32139.1274
CTGAGCTCATAGAAGACCTCACCGCATCGTGGACCAGAAGGTGGTTTTAGAGCTAGAAATAGCAAGTTAAAATAAGGCTAGTCCGTGGGTCTTCGTTCG
>ENSG00000105287_51_32139.1276
CTGAGCTCATAGAAGACCTCACCGTGTTCCATCGTGGACCAGAGTTTTAGAGCTAGAAATAGCAAGTTAAAATAAGGCTAGTCCGTGGGTCTTCGTTCG
>ENSG00000105287_45_32139.530
CTGAGCTCATAGAAGACCTCACCGCGCTCGTCCGGAGACATCCGTTTTAGAGCTAGAAATAGCAAGTTAAAATAAGGCTAGTCCGTGGGTCTTCGTTCG
>ENSG00000105287_47_32139.544
CTGAGCTCATAGAAGACCTCACCGTTCAAACATGACCCCACGTGTTTTAGAGCTAGAAATAGCAAGTTAAAATAAGGCTAGTCCGTGGGTCTTCGTTCG
>ENSG00000105287_16_32139.540
CTGAGCTCATAGAAGACCTCACCGGCAGGAGGTTGGCCGACGTGTTTTAGAGCTAGAAATAGCAAGTTAAAATAAGGCTAGTCCGTGGGTCTTCGTTCG
>ENSG00000105287_18_32139.551
CTGAGCTCATAGAAGACCTCACCGAAGCAGGATCTTGTCGTAAGTTTTAGAGCTAGAAATAGCAAGTTAAAATAAGGCTAGTCCGTGGGTCTTCGTTCG
>ENSG00000105287_35_32139.465
CTGAGCTCATAGAAGACCTCACCGGCCAGGGCCTCAAGTGCGAGTTTTAGAGCTAGAAATAGCAAGTTAAAATAAGGCTAGTCCGTGGGTCTTCGTTCG
>ENSG00000105287_2_32139.462
CTGAGCTCATAGAAGACCTCACCGCTTGAGGCCCTGGCGCACTGTTTTAGAGCTAGAAATAGCAAGTTAAAATAAGGCTAGTCCGTGGGTCTTCGTTCG
>ENSG00000105287_44_32139.529
CTGAGCTCATAGAAGACCTCACCGTCGTCCGGAGACATCCAGGGTTTTAGAGCTAGAAATAGCAAGTTAAAATAAGGCTAGTCCGTGGGTCTTCGTTCG
>ENSG00000105287_43_32139.529
CTGAGCTCATAGAAGACCTCACCGCGTCCGGAGACATCCAGGAGTTTTAGAGCTAGAAATAGCAAGTTAAAATAAGGCTAGTCCGTGGGTCTTCGTTCG
>ENSG00000105287_53_32139.1304
CTGAGCTCATAGAAGACCTCACCGCTCCTTTCACATCCAGATCGTTTTAGAGCTAGAAATAGCAAGTTAAAATAAGGCTAGTCCGTGGGTCTTCGTTCG
>ENSG00000105287_21_32139.1285
CTGAGCTCATAGAAGACCTCACCGTGCTTCACATGAGCCAGCTGTTTTAGAGCTAGAAATAGCAAGTTAAAATAAGGCTAGTCCGTGGGTCTTCGTTCG
>ENSG00000105287_25_32139.1306
CTGAGCTCATAGAAGACCTCACCGTGGATGTGAAAGGAGACCCGTTTTAGAGCTAGAAATAGCAAGTTAAAATAAGGCTAGTCCGTGGGTCTTCGTTCG
>ENSG00000105287_48_32139.1269
CTGAGCTCATAGAAGACCTCACCGGGTGAGGGCGCAGGCTCCCGTTTTAGAGCTAGAAATAGCAAGTTAAAATAAGGCTAGTCCGTGGGTCTTCGTTCG
>ENSG00000105287_49_32139.1274
CTGAGCTCATAGAAGACCTCACCGATCGTGGACCAGAAGGTGAGTTTTAGAGCTAGAAATAGCAAGTTAAAATAAGGCTAGTCCGTGGGTCTTCGTTCG
>ENSG00000105287_3_32139.451
CTGAGCTCATAGAAGACCTCACCGTCCCCGCAGTGATCACAGAGTTTTAGAGCTAGAAATAGCAAGTTAAAATAAGGCTAGTCCGTGGGTCTTCGTTCG
>ENSG00000105287_46_32139.538
CTGAGCTCATAGAAGACCTCACCGTCGGCCAACCTCCTGCAGCGTTTTAGAGCTAGAAATAGCAAGTTAAAATAAGGCTAGTCCGTGGGTCTTCGTTCG
>ENSG00000105287_42_32139.525
CTGAGCTCATAGAAGACCTCACCGATCCAGGAGGGCGACCTGGGTTTTAGAGCTAGAAATAGCAAGTTAAAATAAGGCTAGTCCGTGGGTCTTCGTTCG
>ENSG00000105287_52_32139.1284
CTGAGCTCATAGAAGACCTCACCGCTGGCTCATGTGAAGCAGCGTTTTAGAGCTAGAAATAGCAAGTTAAAATAAGGCTAGTCCGTGGGTCTTCGTTCG
>ENSG00000105287_41_32139.523
CTGAGCTCATAGAAGACCTCACCGGAGGGCGACCTGGTGGAGGGTTTTAGAGCTAGAAATAGCAAGTTAAAATAAGGCTAGTCCGTGGGTCTTCGTTCG
>ENSG00000189056_6_388302.64
CTGAGCTCATAGAAGACCTCACCGGGGGTTGCCCGCAATATGCGTTTTAGAGCTAGAAATAGCAAGTTAAAATAAGGCTAGTCCGTGGGTCTTCGTTCG
>ENSG00000189056_3_388302.71
CTGAGCTCATAGAAGACCTCACCGTGTCCCGGAACGTAGTAGGGTTTTAGAGCTAGAAATAGCAAGTTAAAATAAGGCTAGTCCGTGGGTCTTCGTTCG
>ENSG00000189056_7_388302.64
CTGAGCTCATAGAAGACCTCACCGGGGTTGCCCGCAATATGCAGTTTTAGAGCTAGAAATAGCAAGTTAAAATAAGGCTAGTCCGTGGGTCTTCGTTCG
>ENSG00000189056_4_388302.71
CTGAGCTCATAGAAGACCTCACCGGTCCCGGAACGTAGTAGGTGTTTTAGAGCTAGAAATAGCAAGTTAAAATAAGGCTAGTCCGTGGGTCTTCGTTCG
>ENSG00000189056_2_388302.72
CTGAGCTCATAGAAGACCTCACCGTCTTGTCCCGGAACGTAGTGTTTTAGAGCTAGAAATAGCAAGTTAAAATAAGGCTAGTCCGTGGGTCTTCGTTCG
>ENSG00000189056_5_388302.70
CTGAGCTCATAGAAGACCTCACCGTCCCGGAACGTAGTAGGTGGTTTTAGAGCTAGAAATAGCAAGTTAAAATAAGGCTAGTCCGTGGGTCTTCGTTCG
>ENSG00000189056_14_388302.24080
CTGAGCTCATAGAAGACCTCACCGTACACATCTACAAGTGTTCGTTTTAGAGCTAGAAATAGCAAGTTAAAATAAGGCTAGTCCGTGGGTCTTCGTTCG
>ENSG00000189056_10_388302.24095
CTGAGCTCATAGAAGACCTCACCGTTACCAAATCCGAAAGCACGTTTTAGAGCTAGAAATAGCAAGTTAAAATAAGGCTAGTCCGTGGGTCTTCGTTCG
>ENSG00000189056_15_388302.24071
CTGAGCTCATAGAAGACCTCACCGTTGACGGCTTGCTGGTGACGTTTTAGAGCTAGAAATAGCAAGTTAAAATAAGGCTAGTCCGTGGGTCTTCGTTCG
>ENSG00000189056_379_0.168812
CTGAGCTCATAGAAGACCTCACCGGGTGGCAACCACGCCACAAGTTTTAGAGCTAGAAATAGCAAGTTAAAATAAGGCTAGTCCGTGGGTCTTCGTTCG
>ENSG00000189056_24_0.168834
CTGAGCTCATAGAAGACCTCACCGCCATGTAATAGATACTCACGTTTTAGAGCTAGAAATAGCAAGTTAAAATAAGGCTAGTCCGTGGGTCTTCGTTCG
>ENSG00000189056_381_0.168805
CTGAGCTCATAGAAGACCTCACCGGAAAGGAGTCTTACTGCGCGTTTTAGAGCTAGAAATAGCAAGTTAAAATAAGGCTAGTCCGTGGGTCTTCGTTCG
>ENSG00000189056_25_0.168829
CTGAGCTCATAGAAGACCTCACCGTCACAGGACGACCTCCACAGTTTTAGAGCTAGAAATAGCAAGTTAAAATAAGGCTAGTCCGTGGGTCTTCGTTCG
>ENSG00000189056_380_0.168806
CTGAGCTCATAGAAGACCTCACCGAGGAGTCTTACTGCGCTGGGTTTTAGAGCTAGAAATAGCAAGTTAAAATAAGGCTAGTCCGTGGGTCTTCGTTCG
>ENSG00000189056_8_388302.13
CTGAGCTCATAGAAGACCTCACCGCGCTAGGAGGAAAGTCTGCGTTTTAGAGCTAGAAATAGCAAGTTAAAATAAGGCTAGTCCGTGGGTCTTCGTTCG
>ENSG00000189056_1_388302.76
CTGAGCTCATAGAAGACCTCACCGTACCATGGTATTCTTGTCCGTTTTAGAGCTAGAAATAGCAAGTTAAAATAAGGCTAGTCCGTGGGTCTTCGTTCG
>ENSG00000189056_0_388302.80
CTGAGCTCATAGAAGACCTCACCGGGTGCTGCGGTACCTACCAGTTTTAGAGCTAGAAATAGCAAGTTAAAATAAGGCTAGTCCGTGGGTCTTCGTTCG
>ENSG00000189056_11_388302.24091
CTGAGCTCATAGAAGACCTCACCGTTGGAGGTTCCAGTGCTTTGTTTTAGAGCTAGAAATAGCAAGTTAAAATAAGGCTAGTCCGTGGGTCTTCGTTCG
>ENSG00000189056_26_0.168817
CTGAGCTCATAGAAGACCTCACCGATCATGACCTGTTCCATTGGTTTTAGAGCTAGAAATAGCAAGTTAAAATAAGGCTAGTCCGTGGGTCTTCGTTCG
>ENSG00000189056_377_0.168819
CTGAGCTCATAGAAGACCTCACCGGGAACAGGTCATGATCAATGTTTTAGAGCTAGAAATAGCAAGTTAAAATAAGGCTAGTCCGTGGGTCTTCGTTCG
>ENSG00000189056_76_0.167701
CTGAGCTCATAGAAGACCTCACCGAAAGTACAGTGAGTCTCCAGTTTTAGAGCTAGAAATAGCAAGTTAAAATAAGGCTAGTCCGTGGGTCTTCGTTCG
>ENSG00000189056_12_388302.24086
CTGAGCTCATAGAAGACCTCACCGAGGCATCACAGAGCATTGGGTTTTAGAGCTAGAAATAGCAAGTTAAAATAAGGCTAGTCCGTGGGTCTTCGTTCG
>ENSG00000189056_378_0.168818
CTGAGCTCATAGAAGACCTCACCGTGGAACAGGTCATGATCAAGTTTTAGAGCTAGAAATAGCAAGTTAAAATAAGGCTAGTCCGTGGGTCTTCGTTCG
>ENSG00000189056_431_0.167706
CTGAGCTCATAGAAGACCTCACCGCTTTAATGGCTGTCAGATCGTTTTAGAGCTAGAAATAGCAAGTTAAAATAAGGCTAGTCCGTGGGTCTTCGTTCG
>ENSG00000189056_373_0.168833
CTGAGCTCATAGAAGACCTCACCGCCTGTGAGTATCTATTACAGTTTTAGAGCTAGAAATAGCAAGTTAAAATAAGGCTAGTCCGTGGGTCTTCGTTCG
>ENSG00000189056_75_0.167717
CTGAGCTCATAGAAGACCTCACCGCGAGTGAGATCCAGAGGCTGTTTTAGAGCTAGAAATAGCAAGTTAAAATAAGGCTAGTCCGTGGGTCTTCGTTCG
>ENSG00000189056_376_0.168821
CTGAGCTCATAGAAGACCTCACCGGGTCATGATCAATGGGCTTGTTTTAGAGCTAGAAATAGCAAGTTAAAATAAGGCTAGTCCGTGGGTCTTCGTTCG
>ENSG00000189056_375_0.168824
CTGAGCTCATAGAAGACCTCACCGCAATGGGCTTTGGACCATGGTTTTAGAGCTAGAAATAGCAAGTTAAAATAAGGCTAGTCCGTGGGTCTTCGTTCG
>ENSG00000189056_13_388302.24085
CTGAGCTCATAGAAGACCTCACCGTTCAGGCATCACAGAGCATGTTTTAGAGCTAGAAATAGCAAGTTAAAATAAGGCTAGTCCGTGGGTCTTCGTTCG
>ENSG00000189056_374_0.168825
CTGAGCTCATAGAAGACCTCACCGTGGGCTTTGGACCATGTGGGTTTTAGAGCTAGAAATAGCAAGTTAAAATAAGGCTAGTCCGTGGGTCTTCGTTCG
>ENSG00000162928_29_8691.4628
CTGAGCTCATAGAAGACCTCACCGTGGAAGATCATCTACACGGGTTTTAGAGCTAGAAATAGCAAGTTAAAATAAGGCTAGTCCGTGGGTCTTCGTTCG
>ENSG00000162928_10_8691.4676
CTGAGCTCATAGAAGACCTCACCGAACAGTTTCAGGGCTGTATGTTTTAGAGCTAGAAATAGCAAGTTAAAATAAGGCTAGTCCGTGGGTCTTCGTTCG
>ENSG00000162928_26_8691.4570
CTGAGCTCATAGAAGACCTCACCGAGAATAGGTGGGGGCACTCGTTTTAGAGCTAGAAATAGCAAGTTAAAATAAGGCTAGTCCGTGGGTCTTCGTTCG
>ENSG00000162928_28_8691.4627
CTGAGCTCATAGAAGACCTCACCGAAGATCATCTACACGGAGGGTTTTAGAGCTAGAAATAGCAAGTTAAAATAAGGCTAGTCCGTGGGTCTTCGTTCG
>ENSG00000162928_9_8691.4673
CTGAGCTCATAGAAGACCTCACCGGCTGTCTATAACAGTTTCAGTTTTAGAGCTAGAAATAGCAAGTTAAAATAAGGCTAGTCCGTGGGTCTTCGTTCG
>ENSG00000162928_6_8691.4613
CTGAGCTCATAGAAGACCTCACCGGCTATAGTCCTTATAGTTAGTTTTAGAGCTAGAAATAGCAAGTTAAAATAAGGCTAGTCCGTGGGTCTTCGTTCG
>ENSG00000162928_0_8691.4558
CTGAGCTCATAGAAGACCTCACCGCTACTTTAATGACAAGACCGTTTTAGAGCTAGAAATAGCAAGTTAAAATAAGGCTAGTCCGTGGGTCTTCGTTCG
>ENSG00000162928_4_8691.4600
CTGAGCTCATAGAAGACCTCACCGCTTCTGGATATGGTGCCTAGTTTTAGAGCTAGAAATAGCAAGTTAAAATAAGGCTAGTCCGTGGGTCTTCGTTCG
>ENSG00000162928_34_8691.4653
CTGAGCTCATAGAAGACCTCACCGGCATGCACAATACTTTCAAGTTTTAGAGCTAGAAATAGCAAGTTAAAATAAGGCTAGTCCGTGGGTCTTCGTTCG
>ENSG00000162928_9_0.149
CTGAGCTCATAGAAGACCTCACCGAGCGGCATTTGTCCAGCCAGTTTTAGAGCTAGAAATAGCAAGTTAAAATAAGGCTAGTCCGTGGGTCTTCGTTCG
>ENSG00000162928_12_8691.4700
CTGAGCTCATAGAAGACCTCACCGTTCAGCTTTTGCATTGGTTGTTTTAGAGCTAGAAATAGCAAGTTAAAATAAGGCTAGTCCGTGGGTCTTCGTTCG
>ENSG00000162928_35_8691.4662
CTGAGCTCATAGAAGACCTCACCGTCCATCATCATACTGACAGGTTTTAGAGCTAGAAATAGCAAGTTAAAATAAGGCTAGTCCGTGGGTCTTCGTTCG
>ENSG00000162928_33_8691.4636
CTGAGCTCATAGAAGACCTCACCGGCTTGCTGAACAAATCTACGTTTTAGAGCTAGAAATAGCAAGTTAAAATAAGGCTAGTCCGTGGGTCTTCGTTCG
>ENSG00000162928_24_8691.4564
CTGAGCTCATAGAAGACCTCACCGTGGTAAGTGCTGGTTGTCCGTTTTAGAGCTAGAAATAGCAAGTTAAAATAAGGCTAGTCCGTGGGTCTTCGTTCG
>ENSG00000162928_8_8691.4673
CTGAGCTCATAGAAGACCTCACCGAGCTGTCTATAACAGTTTCGTTTTAGAGCTAGAAATAGCAAGTTAAAATAAGGCTAGTCCGTGGGTCTTCGTTCG
>ENSG00000162928_7_8691.4661
CTGAGCTCATAGAAGACCTCACCGGCCTCTGTCAGTATGATGAGTTTTAGAGCTAGAAATAGCAAGTTAAAATAAGGCTAGTCCGTGGGTCTTCGTTCG
>ENSG00000162928_14_0.22
CTGAGCTCATAGAAGACCTCACCGGGAAAGTGGGGCCCGGTCCGTTTTAGAGCTAGAAATAGCAAGTTAAAATAAGGCTAGTCCGTGGGTCTTCGTTCG
>ENSG00000162928_19_0.29
CTGAGCTCATAGAAGACCTCACCGTGAAGAATCCCACACTCACGTTTTAGAGCTAGAAATAGCAAGTTAAAATAAGGCTAGTCCGTGGGTCTTCGTTCG
>ENSG00000162928_3_0.26
CTGAGCTCATAGAAGACCTCACCGCCCCACTTTCCAGTGAGTGGTTTTAGAGCTAGAAATAGCAAGTTAAAATAAGGCTAGTCCGTGGGTCTTCGTTCG
>ENSG00000162928_0_0.160
CTGAGCTCATAGAAGACCTCACCGGAGCAAAGTCTCTCCTTAAGTTTTAGAGCTAGAAATAGCAAGTTAAAATAAGGCTAGTCCGTGGGTCTTCGTTCG
>ENSG00000162928_18_0.27
CTGAGCTCATAGAAGACCTCACCGTCCCACACTCACTGGAAAGGTTTTAGAGCTAGAAATAGCAAGTTAAAATAAGGCTAGTCCGTGGGTCTTCGTTCG
>ENSG00000162928_17_0.26
CTGAGCTCATAGAAGACCTCACCGCCCACACTCACTGGAAAGTGTTTTAGAGCTAGAAATAGCAAGTTAAAATAAGGCTAGTCCGTGGGTCTTCGTTCG
>ENSG00000162928_7_0.137
CTGAGCTCATAGAAGACCTCACCGATCTTTAAAGCGTAGACTTGTTTTAGAGCTAGAAATAGCAAGTTAAAATAAGGCTAGTCCGTGGGTCTTCGTTCG
>ENSG00000162928_8_0.144
CTGAGCTCATAGAAGACCTCACCGGGTCTGTAGCAGTTGAGAGGTTTTAGAGCTAGAAATAGCAAGTTAAAATAAGGCTAGTCCGTGGGTCTTCGTTCG
>ENSG00000162928_6_0.127
CTGAGCTCATAGAAGACCTCACCGTGTTTTCACTTTGACAGAAGTTTTAGAGCTAGAAATAGCAAGTTAAAATAAGGCTAGTCCGTGGGTCTTCGTTCG
>ENSG00000162928_4_0.26
CTGAGCTCATAGAAGACCTCACCGCCCACTTTCCAGTGAGTGTGTTTTAGAGCTAGAAATAGCAAGTTAAAATAAGGCTAGTCCGTGGGTCTTCGTTCG
>ENSG00000162928_10_0.153
CTGAGCTCATAGAAGACCTCACCGGTCCAGCCACGGCATCGACGTTTTAGAGCTAGAAATAGCAAGTTAAAATAAGGCTAGTCCGTGGGTCTTCGTTCG
>ENSG00000162928_16_0.26
CTGAGCTCATAGAAGACCTCACCGCCACACTCACTGGAAAGTGGTTTTAGAGCTAGAAATAGCAAGTTAAAATAAGGCTAGTCCGTGGGTCTTCGTTCG
>ENSG00000162928_15_0.24
CTGAGCTCATAGAAGACCTCACCGCTCACTGGAAAGTGGGGCCGTTTTAGAGCTAGAAATAGCAAGTTAAAATAAGGCTAGTCCGTGGGTCTTCGTTCG
>ENSG00000162928_5_0.29
CTGAGCTCATAGAAGACCTCACCGAGTGAGTGTGGGATTCTTCGTTTTAGAGCTAGAAATAGCAAGTTAAAATAAGGCTAGTCCGTGGGTCTTCGTTCG
>ENSG00000111816_13_97206.9594
CTGAGCTCATAGAAGACCTCACCGGATGTTGCTCATTGTGCCTGTTTTAGAGCTAGAAATAGCAAGTTAAAATAAGGCTAGTCCGTGGGTCTTCGTTCG
>ENSG00000111816_1_97206.9481
CTGAGCTCATAGAAGACCTCACCGTACTCACGGCTCTGCCTGTGTTTTAGAGCTAGAAATAGCAAGTTAAAATAAGGCTAGTCCGTGGGTCTTCGTTCG
>ENSG00000111816_2_97206.9490
CTGAGCTCATAGAAGACCTCACCGCCTCAGCCACGTAGTTAGAGTTTTAGAGCTAGAAATAGCAAGTTAAAATAAGGCTAGTCCGTGGGTCTTCGTTCG
>ENSG00000111816_3_97206.9499
CTGAGCTCATAGAAGACCTCACCGTAGCCTTGTAGTTGCTGACGTTTTAGAGCTAGAAATAGCAAGTTAAAATAAGGCTAGTCCGTGGGTCTTCGTTCG
>ENSG00000111816_5_97206.9538
CTGAGCTCATAGAAGACCTCACCGGTCCTCAGCAGTCCGAGCCGTTTTAGAGCTAGAAATAGCAAGTTAAAATAAGGCTAGTCCGTGGGTCTTCGTTCG
>ENSG00000111816_13_32402.20971
CTGAGCTCATAGAAGACCTCACCGCACAGGCCGTCACTTGTCTGTTTTAGAGCTAGAAATAGCAAGTTAAAATAAGGCTAGTCCGTGGGTCTTCGTTCG
>ENSG00000111816_3_32402.21295
CTGAGCTCATAGAAGACCTCACCGAATCGCTTCAGAAGCTGTAGTTTTAGAGCTAGAAATAGCAAGTTAAAATAAGGCTAGTCCGTGGGTCTTCGTTCG
>ENSG00000111816_20_32402.21295
CTGAGCTCATAGAAGACCTCACCGATACAGCTTCTGAAGCGATGTTTTAGAGCTAGAAATAGCAAGTTAAAATAAGGCTAGTCCGTGGGTCTTCGTTCG
>ENSG00000111816_0_32402.21328
CTGAGCTCATAGAAGACCTCACCGCCTTTATTGTTCTCGCACCGTTTTAGAGCTAGAAATAGCAAGTTAAAATAAGGCTAGTCCGTGGGTCTTCGTTCG
>ENSG00000111816_18_32402.21298
CTGAGCTCATAGAAGACCTCACCGTTCTGAAGCGATTGGGATCGTTTTAGAGCTAGAAATAGCAAGTTAAAATAAGGCTAGTCCGTGGGTCTTCGTTCG
>ENSG00000111816_5_32402.21287
CTGAGCTCATAGAAGACCTCACCGGTTGCGGTCTATCTCCCATGTTTTAGAGCTAGAAATAGCAAGTTAAAATAAGGCTAGTCCGTGGGTCTTCGTTCG
>ENSG00000111816_12_97206.9575
CTGAGCTCATAGAAGACCTCACCGTGCCTCCGTGGACAAACAGGTTTTAGAGCTAGAAATAGCAAGTTAAAATAAGGCTAGTCCGTGGGTCTTCGTTCG
>ENSG00000111816_0_97206.9476
CTGAGCTCATAGAAGACCTCACCGTATAAGTTTGTACTACTCAGTTTTAGAGCTAGAAATAGCAAGTTAAAATAAGGCTAGTCCGTGGGTCTTCGTTCG
>ENSG00000111816_25_32402.20980
CTGAGCTCATAGAAGACCTCACCGCTGGGGAAACCATGCTTAAGTTTTAGAGCTAGAAATAGCAAGTTAAAATAAGGCTAGTCCGTGGGTCTTCGTTCG
>ENSG00000111816_11_97206.9574
CTGAGCTCATAGAAGACCTCACCGCTGCCTCCGTGGACAAACAGTTTTAGAGCTAGAAATAGCAAGTTAAAATAAGGCTAGTCCGTGGGTCTTCGTTCG
>ENSG00000111816_10_97206.9574
CTGAGCTCATAGAAGACCTCACCGTCTGCCTCCGTGGACAAACGTTTTAGAGCTAGAAATAGCAAGTTAAAATAAGGCTAGTCCGTGGGTCTTCGTTCG
>ENSG00000111816_27_32402.20974
CTGAGCTCATAGAAGACCTCACCGACGGCCTGTGTGTCAAGCTGTTTTAGAGCTAGAAATAGCAAGTTAAAATAAGGCTAGTCCGTGGGTCTTCGTTCG
>ENSG00000111816_9_97206.9564
CTGAGCTCATAGAAGACCTCACCGGCCCCTGGATTTTCAATCAGTTTTAGAGCTAGAAATAGCAAGTTAAAATAAGGCTAGTCCGTGGGTCTTCGTTCG
>ENSG00000111816_6_97206.9553
CTGAGCTCATAGAAGACCTCACCGGTGGCCATGCCTCTGTGACGTTTTAGAGCTAGAAATAGCAAGTTAAAATAAGGCTAGTCCGTGGGTCTTCGTTCG
>ENSG00000111816_4_97206.9528
CTGAGCTCATAGAAGACCTCACCGTTGAAGTTTGTCACCTGCTGTTTTAGAGCTAGAAATAGCAAGTTAAAATAAGGCTAGTCCGTGGGTCTTCGTTCG
>ENSG00000111816_0_64804.9611
CTGAGCTCATAGAAGACCTCACCGAACCTCTTATCCATGGATTGTTTTAGAGCTAGAAATAGCAAGTTAAAATAAGGCTAGTCCGTGGGTCTTCGTTCG
>ENSG00000111816_12_32402.20976
CTGAGCTCATAGAAGACCTCACCGTTTCCCCAGCTTGACACACGTTTTAGAGCTAGAAATAGCAAGTTAAAATAAGGCTAGTCCGTGGGTCTTCGTTCG
>ENSG00000111816_29_32402.20940
CTGAGCTCATAGAAGACCTCACCGCACTACAGAATTAAAAGACGTTTTAGAGCTAGAAATAGCAAGTTAAAATAAGGCTAGTCCGTGGGTCTTCGTTCG
>ENSG00000111816_28_32402.20974
CTGAGCTCATAGAAGACCTCACCGGACGGCCTGTGTGTCAAGCGTTTTAGAGCTAGAAATAGCAAGTTAAAATAAGGCTAGTCCGTGGGTCTTCGTTCG
>ENSG00000111816_14_32402.20931
CTGAGCTCATAGAAGACCTCACCGCAACTGCTCCATCTAAAACGTTTTAGAGCTAGAAATAGCAAGTTAAAATAAGGCTAGTCCGTGGGTCTTCGTTCG
>ENSG00000111816_24_0.29703
CTGAGCTCATAGAAGACCTCACCGAACTTCATAAGATGAACACGTTTTAGAGCTAGAAATAGCAAGTTAAAATAAGGCTAGTCCGTGGGTCTTCGTTCG
>ENSG00000111816_11_32402.20983
CTGAGCTCATAGAAGACCTCACCGGCATTTTCACCTTTAAGCAGTTTTAGAGCTAGAAATAGCAAGTTAAAATAAGGCTAGTCCGTGGGTCTTCGTTCG
>ENSG00000111816_7_97206.9557
CTGAGCTCATAGAAGACCTCACCGCTGTGACTGGGGAGAGCAAGTTTTAGAGCTAGAAATAGCAAGTTAAAATAAGGCTAGTCCGTGGGTCTTCGTTCG
>ENSG00000111816_26_32402.20975
CTGAGCTCATAGAAGACCTCACCGCGGCCTGTGTGTCAAGCTGGTTTTAGAGCTAGAAATAGCAAGTTAAAATAAGGCTAGTCCGTGGGTCTTCGTTCG
>ENSG00000111816_8_97206.9557
CTGAGCTCATAGAAGACCTCACCGTGTGACTGGGGAGAGCAAAGTTTTAGAGCTAGAAATAGCAAGTTAAAATAAGGCTAGTCCGTGGGTCTTCGTTCG
>ENSG00000123836_76_0.2300
CTGAGCTCATAGAAGACCTCACCGTCTCTGACATTCGAAGATTGTTTTAGAGCTAGAAATAGCAAGTTAAAATAAGGCTAGTCCGTGGGTCTTCGTTCG
>ENSG00000123836_18_0.3628
CTGAGCTCATAGAAGACCTCACCGCCCGGTGATGGCGGCAATTGTTTTAGAGCTAGAAATAGCAAGTTAAAATAAGGCTAGTCCGTGGGTCTTCGTTCG
>ENSG00000123836_49_0.3666
CTGAGCTCATAGAAGACCTCACCGCCAATCTGGTAAGGAATCAGTTTTAGAGCTAGAAATAGCAAGTTAAAATAAGGCTAGTCCGTGGGTCTTCGTTCG
>ENSG00000123836_19_0.3626
CTGAGCTCATAGAAGACCTCACCGGATGGCGGCAATTTGGCCCGTTTTAGAGCTAGAAATAGCAAGTTAAAATAAGGCTAGTCCGTGGGTCTTCGTTCG
>ENSG00000123836_58_0.3638
CTGAGCTCATAGAAGACCTCACCGGCGGTCAGCGAATCCTCGTGTTTTAGAGCTAGAAATAGCAAGTTAAAATAAGGCTAGTCCGTGGGTCTTCGTTCG
>ENSG00000123836_13_0.3638
CTGAGCTCATAGAAGACCTCACCGACGAGGATTCGCTGACCGCGTTTTAGAGCTAGAAATAGCAAGTTAAAATAAGGCTAGTCCGTGGGTCTTCGTTCG
>ENSG00000123836_15_0.3637
CTGAGCTCATAGAAGACCTCACCGGAGGATTCGCTGACCGCCGGTTTTAGAGCTAGAAATAGCAAGTTAAAATAAGGCTAGTCCGTGGGTCTTCGTTCG
>ENSG00000123836_14_0.3637
CTGAGCTCATAGAAGACCTCACCGCGAGGATTCGCTGACCGCCGTTTTAGAGCTAGAAATAGCAAGTTAAAATAAGGCTAGTCCGTGGGTCTTCGTTCG
>ENSG00000123836_16_0.3637
CTGAGCTCATAGAAGACCTCACCGAGGATTCGCTGACCGCCGGGTTTTAGAGCTAGAAATAGCAAGTTAAAATAAGGCTAGTCCGTGGGTCTTCGTTCG
>ENSG00000123836_71_7892.1154
CTGAGCTCATAGAAGACCTCACCGCATAGTTGTCTGGGTCAAGGTTTTAGAGCTAGAAATAGCAAGTTAAAATAAGGCTAGTCCGTGGGTCTTCGTTCG
>ENSG00000123836_41_0.2322
CTGAGCTCATAGAAGACCTCACCGCTGAAGAGCTGCCATGTCTGTTTTAGAGCTAGAAATAGCAAGTTAAAATAAGGCTAGTCCGTGGGTCTTCGTTCG
>ENSG00000123836_1_0.3666
CTGAGCTCATAGAAGACCTCACCGCCCTGATTCCTTACCAGATGTTTTAGAGCTAGAAATAGCAAGTTAAAATAAGGCTAGTCCGTGGGTCTTCGTTCG
>ENSG00000123836_53_0.3654
CTGAGCTCATAGAAGACCTCACCGAGCAATGGGGATACCATTCGTTTTAGAGCTAGAAATAGCAAGTTAAAATAAGGCTAGTCCGTGGGTCTTCGTTCG
>ENSG00000123836_60_0.3627
CTGAGCTCATAGAAGACCTCACCGGCCAAATTGCCGCCATCACGTTTTAGAGCTAGAAATAGCAAGTTAAAATAAGGCTAGTCCGTGGGTCTTCGTTCG
>ENSG00000123836_59_0.3628
CTGAGCTCATAGAAGACCTCACCGCCAAATTGCCGCCATCACCGTTTTAGAGCTAGAAATAGCAAGTTAAAATAAGGCTAGTCCGTGGGTCTTCGTTCG
>ENSG00000123836_74_0.2300
CTGAGCTCATAGAAGACCTCACCGTCTGACATTCGAAGATTTGGTTTTAGAGCTAGAAATAGCAAGTTAAAATAAGGCTAGTCCGTGGGTCTTCGTTCG
>ENSG00000123836_69_7892.1151
CTGAGCTCATAGAAGACCTCACCGTCTGGGTCAAGAGGTCGGTGTTTTAGAGCTAGAAATAGCAAGTTAAAATAAGGCTAGTCCGTGGGTCTTCGTTCG
>ENSG00000123836_55_0.3650
CTGAGCTCATAGAAGACCTCACCGGTGCCTGGATCTCAGCAATGTTTTAGAGCTAGAAATAGCAAGTTAAAATAAGGCTAGTCCGTGGGTCTTCGTTCG
>ENSG00000123836_57_0.3645
CTGAGCTCATAGAAGACCTCACCGGGATACCCTCCCGAGTGCCGTTTTAGAGCTAGAAATAGCAAGTTAAAATAAGGCTAGTCCGTGGGTCTTCGTTCG
>ENSG00000123836_3_0.3664
CTGAGCTCATAGAAGACCTCACCGATTCCTTACCAGATTGGATGTTTTAGAGCTAGAAATAGCAAGTTAAAATAAGGCTAGTCCGTGGGTCTTCGTTCG
>ENSG00000123836_63_0.3608
CTGAGCTCATAGAAGACCTCACCGGACGGCACCCATGTTTTGCGTTTTAGAGCTAGAAATAGCAAGTTAAAATAAGGCTAGTCCGTGGGTCTTCGTTCG
>ENSG00000123836_12_0.3643
CTGAGCTCATAGAAGACCTCACCGCTCGGGAGGGTATCCGACGGTTTTAGAGCTAGAAATAGCAAGTTAAAATAAGGCTAGTCCGTGGGTCTTCGTTCG
>ENSG00000123836_7_0.3651
CTGAGCTCATAGAAGACCTCACCGATCCCCATTGCTGAGATCCGTTTTAGAGCTAGAAATAGCAAGTTAAAATAAGGCTAGTCCGTGGGTCTTCGTTCG
>ENSG00000123836_51_0.3663
CTGAGCTCATAGAAGACCTCACCGTTGCCCATCCAATCTGGTAGTTTTAGAGCTAGAAATAGCAAGTTAAAATAAGGCTAGTCCGTGGGTCTTCGTTCG
>ENSG00000123836_75_0.2300
CTGAGCTCATAGAAGACCTCACCGCTCTGACATTCGAAGATTTGTTTTAGAGCTAGAAATAGCAAGTTAAAATAAGGCTAGTCCGTGGGTCTTCGTTCG
>ENSG00000123836_73_0.2318
CTGAGCTCATAGAAGACCTCACCGGAGGAAGATGCCCCAGACAGTTTTAGAGCTAGAAATAGCAAGTTAAAATAAGGCTAGTCCGTGGGTCTTCGTTCG
>ENSG00000123836_40_0.2323
CTGAGCTCATAGAAGACCTCACCGTCTGAAGAGCTGCCATGTCGTTTTAGAGCTAGAAATAGCAAGTTAAAATAAGGCTAGTCCGTGGGTCTTCGTTCG
>ENSG00000123836_70_7892.1152
CTGAGCTCATAGAAGACCTCACCGGTTGTCTGGGTCAAGAGGTGTTTTAGAGCTAGAAATAGCAAGTTAAAATAAGGCTAGTCCGTGGGTCTTCGTTCG
>ENSG00000123836_42_0.2322
CTGAGCTCATAGAAGACCTCACCGTGAAGAGCTGCCATGTCTGGTTTTAGAGCTAGAAATAGCAAGTTAAAATAAGGCTAGTCCGTGGGTCTTCGTTCG
>ENSG00000123836_68_7892.1141
CTGAGCTCATAGAAGACCTCACCGGTAGCATTCAATTCTCTTCGTTTTAGAGCTAGAAATAGCAAGTTAAAATAAGGCTAGTCCGTGGGTCTTCGTTCG
>ENSG00000152495_12_0.6
CTGAGCTCATAGAAGACCTCACCGCATCTTCGCAGCGGGACTCGTTTTAGAGCTAGAAATAGCAAGTTAAAATAAGGCTAGTCCGTGGGTCTTCGTTCG
>ENSG00000152495_14_0.4
CTGAGCTCATAGAAGACCTCACCGACTTTGAGCATCTTCGCAGGTTTTAGAGCTAGAAATAGCAAGTTAAAATAAGGCTAGTCCGTGGGTCTTCGTTCG
>ENSG00000152495_13_0.4
CTGAGCTCATAGAAGACCTCACCGCTTTGAGCATCTTCGCAGCGTTTTAGAGCTAGAAATAGCAAGTTAAAATAAGGCTAGTCCGTGGGTCTTCGTTCG
>ENSG00000152495_4_0.31
CTGAGCTCATAGAAGACCTCACCGTGGATCGACGGCTCCAACAGTTTTAGAGCTAGAAATAGCAAGTTAAAATAAGGCTAGTCCGTGGGTCTTCGTTCG
>ENSG00000152495_1_0.25
CTGAGCTCATAGAAGACCTCACCGGAGCCTCGTCCCGGATTACGTTTTAGAGCTAGAAATAGCAAGTTAAAATAAGGCTAGTCCGTGGGTCTTCGTTCG
>ENSG00000152495_19_0.36
CTGAGCTCATAGAAGACCTCACCGTCGCTCAGCGCATCCCTGTGTTTTAGAGCTAGAAATAGCAAGTTAAAATAAGGCTAGTCCGTGGGTCTTCGTTCG
>ENSG00000152495_2_0.27
CTGAGCTCATAGAAGACCTCACCGTCCCGGATTACTGGATCGAGTTTTAGAGCTAGAAATAGCAAGTTAAAATAAGGCTAGTCCGTGGGTCTTCGTTCG
>ENSG00000152495_18_0.28
CTGAGCTCATAGAAGACCTCACCGAGCCGTCGATCCAGTAATCGTTTTAGAGCTAGAAATAGCAAGTTAAAATAAGGCTAGTCCGTGGGTCTTCGTTCG
>ENSG00000152495_7_0.42
CTGAGCTCATAGAAGACCTCACCGGATTTCTTCGAGGTGGAGTGTTTTAGAGCTAGAAATAGCAAGTTAAAATAAGGCTAGTCCGTGGGTCTTCGTTCG
>ENSG00000152495_3_0.31
CTGAGCTCATAGAAGACCTCACCGCTGGATCGACGGCTCCAACGTTTTAGAGCTAGAAATAGCAAGTTAAAATAAGGCTAGTCCGTGGGTCTTCGTTCG
>ENSG00000152495_16_0.26
CTGAGCTCATAGAAGACCTCACCGGATCCAGTAATCCGGGACGGTTTTAGAGCTAGAAATAGCAAGTTAAAATAAGGCTAGTCCGTGGGTCTTCGTTCG
>ENSG00000152495_4_67814.39843
CTGAGCTCATAGAAGACCTCACCGGGATGTAGCACCCCTTGAGGTTTTAGAGCTAGAAATAGCAAGTTAAAATAAGGCTAGTCCGTGGGTCTTCGTTCG
>ENSG00000152495_5_67814.39843
CTGAGCTCATAGAAGACCTCACCGTGGATGTAGCACCCCTTGAGTTTTAGAGCTAGAAATAGCAAGTTAAAATAAGGCTAGTCCGTGGGTCTTCGTTCG
>ENSG00000152495_0_135628.50137
CTGAGCTCATAGAAGACCTCACCGCACATCCAAACATTGTAAGGTTTTAGAGCTAGAAATAGCAAGTTAAAATAAGGCTAGTCCGTGGGTCTTCGTTCG
>ENSG00000152495_5_135628.56755
CTGAGCTCATAGAAGACCTCACCGGCCGTTAAACAAATCCTGGGTTTTAGAGCTAGAAATAGCAAGTTAAAATAAGGCTAGTCCGTGGGTCTTCGTTCG
>ENSG00000152495_17_0.28
CTGAGCTCATAGAAGACCTCACCGGCCGTCGATCCAGTAATCCGTTTTAGAGCTAGAAATAGCAAGTTAAAATAAGGCTAGTCCGTGGGTCTTCGTTCG
>ENSG00000152495_3_67814.39843
CTGAGCTCATAGAAGACCTCACCGGATGTAGCACCCCTTGAGGGTTTTAGAGCTAGAAATAGCAAGTTAAAATAAGGCTAGTCCGTGGGTCTTCGTTCG
>ENSG00000152495_5_0.39
CTGAGCTCATAGAAGACCTCACCGGCGCTGAGCGATTTCTTCGGTTTTAGAGCTAGAAATAGCAAGTTAAAATAAGGCTAGTCCGTGGGTCTTCGTTCG
>ENSG00000152495_0_67814.39851
CTGAGCTCATAGAAGACCTCACCGGTGTACAGATGCAAACAGAGTTTTAGAGCTAGAAATAGCAAGTTAAAATAAGGCTAGTCCGTGGGTCTTCGTTCG
>ENSG00000152495_6_67814.39844
CTGAGCTCATAGAAGACCTCACCGATGGATGTAGCACCCCTTGGTTTTAGAGCTAGAAATAGCAAGTTAAAATAAGGCTAGTCCGTGGGTCTTCGTTCG
>ENSG00000152495_6_0.40
CTGAGCTCATAGAAGACCTCACCGCTGAGCGATTTCTTCGAGGGTTTTAGAGCTAGAAATAGCAAGTTAAAATAAGGCTAGTCCGTGGGTCTTCGTTCG
>ENSG00000152495_9_67814.39860
CTGAGCTCATAGAAGACCTCACCGTTTGAGAGCATAAGGCTTCGTTTTAGAGCTAGAAATAGCAAGTTAAAATAAGGCTAGTCCGTGGGTCTTCGTTCG
>ENSG00000152495_4_135628.56754
CTGAGCTCATAGAAGACCTCACCGGATGCCGTTAAACAAATCCGTTTTAGAGCTAGAAATAGCAAGTTAAAATAAGGCTAGTCCGTGGGTCTTCGTTCG
>ENSG00000152495_15_0.24
CTGAGCTCATAGAAGACCTCACCGTAATCCGGGACGAGGCTCGGTTTTAGAGCTAGAAATAGCAAGTTAAAATAAGGCTAGTCCGTGGGTCTTCGTTCG
>ENSG00000152495_7_67814.39850
CTGAGCTCATAGAAGACCTCACCGTGTTTGCATCTGTACACAAGTTTTAGAGCTAGAAATAGCAAGTTAAAATAAGGCTAGTCCGTGGGTCTTCGTTCG
>ENSG00000152495_6_135628.50139
CTGAGCTCATAGAAGACCTCACCGAAAAACCACTTACAATGTTGTTTTAGAGCTAGAAATAGCAAGTTAAAATAAGGCTAGTCCGTGGGTCTTCGTTCG
>ENSG00000152495_11_0.47
CTGAGCTCATAGAAGACCTCACCGAGTCGGAGCTGGGACGGTAGTTTTAGAGCTAGAAATAGCAAGTTAAAATAAGGCTAGTCCGTGGGTCTTCGTTCG
>ENSG00000152495_8_67814.39860
CTGAGCTCATAGAAGACCTCACCGTTGAGAGCATAAGGCTTCTGTTTTAGAGCTAGAAATAGCAAGTTAAAATAAGGCTAGTCCGTGGGTCTTCGTTCG
>ENSG00000152495_14_135628.56760
CTGAGCTCATAGAAGACCTCACCGACTTACAGCAACTGCCTCCGTTTTAGAGCTAGAAATAGCAAGTTAAAATAAGGCTAGTCCGTGGGTCTTCGTTCG
>ENSG00000152495_0_0.2
CTGAGCTCATAGAAGACCTCACCGGCGAAGATGCTCAAAGTCAGTTTTAGAGCTAGAAATAGCAAGTTAAAATAAGGCTAGTCCGTGGGTCTTCGTTCG
>ENSG00000121380_26_0.1043
CTGAGCTCATAGAAGACCTCACCGGCTCAGGGTCAAAGGACGTGTTTTAGAGCTAGAAATAGCAAGTTAAAATAAGGCTAGTCCGTGGGTCTTCGTTCG
>ENSG00000121380_50_0.929
CTGAGCTCATAGAAGACCTCACCGCCACTGGTGCTACACATGTGTTTTAGAGCTAGAAATAGCAAGTTAAAATAAGGCTAGTCCGTGGGTCTTCGTTCG
>ENSG00000121380_49_0.928
CTGAGCTCATAGAAGACCTCACCGCACTGGTGCTACACATGTTGTTTTAGAGCTAGAAATAGCAAGTTAAAATAAGGCTAGTCCGTGGGTCTTCGTTCG
>ENSG00000121380_56_0.943
CTGAGCTCATAGAAGACCTCACCGGTTTAGGTCATCATCATCTGTTTTAGAGCTAGAAATAGCAAGTTAAAATAAGGCTAGTCCGTGGGTCTTCGTTCG
>ENSG00000121380_54_0.942
CTGAGCTCATAGAAGACCTCACCGTTAGGTCATCATCATCTAGGTTTTAGAGCTAGAAATAGCAAGTTAAAATAAGGCTAGTCCGTGGGTCTTCGTTCG
>ENSG00000121380_52_0.938
CTGAGCTCATAGAAGACCTCACCGATCTAGGGGGATTTCTTCCGTTTTAGAGCTAGAAATAGCAAGTTAAAATAAGGCTAGTCCGTGGGTCTTCGTTCG
>ENSG00000121380_60_0.987
CTGAGCTCATAGAAGACCTCACCGATTTGCTGAACAATTCCCCGTTTTAGAGCTAGAAATAGCAAGTTAAAATAAGGCTAGTCCGTGGGTCTTCGTTCG
>ENSG00000121380_25_0.1041
CTGAGCTCATAGAAGACCTCACCGGGTCTCTGCTCAGGGTCAAGTTTTAGAGCTAGAAATAGCAAGTTAAAATAAGGCTAGTCCGTGGGTCTTCGTTCG
>ENSG00000121380_64_0.1009
CTGAGCTCATAGAAGACCTCACCGAGGTTTATGGCCTTCTCACGTTTTAGAGCTAGAAATAGCAAGTTAAAATAAGGCTAGTCCGTGGGTCTTCGTTCG
>ENSG00000121380_67_0.1052
CTGAGCTCATAGAAGACCTCACCGCTGCTGGCTGTGCGAATCTGTTTTAGAGCTAGAAATAGCAAGTTAAAATAAGGCTAGTCCGTGGGTCTTCGTTCG
>ENSG00000121380_8_0.929
CTGAGCTCATAGAAGACCTCACCGCAACATGTGTAGCACCAGTGTTTTAGAGCTAGAAATAGCAAGTTAAAATAAGGCTAGTCCGTGGGTCTTCGTTCG
>ENSG00000121380_13_0.981
CTGAGCTCATAGAAGACCTCACCGAGTTTGTCCCAGAGGGGCCGTTTTAGAGCTAGAAATAGCAAGTTAAAATAAGGCTAGTCCGTGGGTCTTCGTTCG
>ENSG00000121380_55_0.943
CTGAGCTCATAGAAGACCTCACCGTTTAGGTCATCATCATCTAGTTTTAGAGCTAGAAATAGCAAGTTAAAATAAGGCTAGTCCGTGGGTCTTCGTTCG
>ENSG00000121380_19_0.1009
CTGAGCTCATAGAAGACCTCACCGGTGAGAAGGCCATAAACCTGTTTTAGAGCTAGAAATAGCAAGTTAAAATAAGGCTAGTCCGTGGGTCTTCGTTCG
>ENSG00000121380_21_0.1020
CTGAGCTCATAGAAGACCTCACCGCTTCTTGGAAAGCATTCTTGTTTTAGAGCTAGAAATAGCAAGTTAAAATAAGGCTAGTCCGTGGGTCTTCGTTCG
>ENSG00000121380_62_0.1007
CTGAGCTCATAGAAGACCTCACCGATGGCCTTCTCACTGGATTGTTTTAGAGCTAGAAATAGCAAGTTAAAATAAGGCTAGTCCGTGGGTCTTCGTTCG
>ENSG00000121380_53_0.942
CTGAGCTCATAGAAGACCTCACCGTAGGTCATCATCATCTAGGGTTTTAGAGCTAGAAATAGCAAGTTAAAATAAGGCTAGTCCGTGGGTCTTCGTTCG
>ENSG00000121380_15_0.990
CTGAGCTCATAGAAGACCTCACCGTTGTTCAGCAAATGAGTCAGTTTTAGAGCTAGAAATAGCAAGTTAAAATAAGGCTAGTCCGTGGGTCTTCGTTCG
>ENSG00000121380_7_0.928
CTGAGCTCATAGAAGACCTCACCGCCAACATGTGTAGCACCAGGTTTTAGAGCTAGAAATAGCAAGTTAAAATAAGGCTAGTCCGTGGGTCTTCGTTCG
>ENSG00000121380_11_0.979
CTGAGCTCATAGAAGACCTCACCGACAAGAAGTTTGTCCCAGAGTTTTAGAGCTAGAAATAGCAAGTTAAAATAAGGCTAGTCCGTGGGTCTTCGTTCG
>ENSG00000121380_12_0.979
CTGAGCTCATAGAAGACCTCACCGCAAGAAGTTTGTCCCAGAGGTTTTAGAGCTAGAAATAGCAAGTTAAAATAAGGCTAGTCCGTGGGTCTTCGTTCG
>ENSG00000121380_18_0.1005
CTGAGCTCATAGAAGACCTCACCGAATTCCCAATCCAGTGAGAGTTTTAGAGCTAGAAATAGCAAGTTAAAATAAGGCTAGTCCGTGGGTCTTCGTTCG
>ENSG00000121380_9_0.932
CTGAGCTCATAGAAGACCTCACCGAGCACCAGTGGGTGTGACCGTTTTAGAGCTAGAAATAGCAAGTTAAAATAAGGCTAGTCCGTGGGTCTTCGTTCG
>ENSG00000121380_17_0.995
CTGAGCTCATAGAAGACCTCACCGGTCATGGACAGAGGTGTCAGTTTTAGAGCTAGAAATAGCAAGTTAAAATAAGGCTAGTCCGTGGGTCTTCGTTCG
>ENSG00000121380_63_0.1007
CTGAGCTCATAGAAGACCTCACCGTATGGCCTTCTCACTGGATGTTTTAGAGCTAGAAATAGCAAGTTAAAATAAGGCTAGTCCGTGGGTCTTCGTTCG
>ENSG00000121380_23_0.1038
CTGAGCTCATAGAAGACCTCACCGCCTGCCAAGGTCTCTGCTCGTTTTAGAGCTAGAAATAGCAAGTTAAAATAAGGCTAGTCCGTGGGTCTTCGTTCG
>ENSG00000121380_10_0.979
CTGAGCTCATAGAAGACCTCACCGAACAAGAAGTTTGTCCCAGGTTTTAGAGCTAGAAATAGCAAGTTAAAATAAGGCTAGTCCGTGGGTCTTCGTTCG
>ENSG00000121380_51_0.934
CTGAGCTCATAGAAGACCTCACCGTCTTCCAGGTCACACCCACGTTTTAGAGCTAGAAATAGCAAGTTAAAATAAGGCTAGTCCGTGGGTCTTCGTTCG
>ENSG00000121380_59_0.984
CTGAGCTCATAGAAGACCTCACCGACAATTCCCCAGGCCCCTCGTTTTAGAGCTAGAAATAGCAAGTTAAAATAAGGCTAGTCCGTGGGTCTTCGTTCG
>ENSG00000121380_14_0.981
CTGAGCTCATAGAAGACCTCACCGGTTTGTCCCAGAGGGGCCTGTTTTAGAGCTAGAAATAGCAAGTTAAAATAAGGCTAGTCCGTGGGTCTTCGTTCG
>ENSG00000198964_123_0.19315
CTGAGCTCATAGAAGACCTCACCGCATGATCCTTGTAGGACTCGTTTTAGAGCTAGAAATAGCAAGTTAAAATAAGGCTAGTCCGTGGGTCTTCGTTCG
>ENSG00000198964_75_0.19177
CTGAGCTCATAGAAGACCTCACCGAGCCGCTGCCCATTGTCAGGTTTTAGAGCTAGAAATAGCAAGTTAAAATAAGGCTAGTCCGTGGGTCTTCGTTCG
>ENSG00000198964_52_0.19280
CTGAGCTCATAGAAGACCTCACCGCTTAGGAGGTACTCGTTCGGTTTTAGAGCTAGAAATAGCAAGTTAAAATAAGGCTAGTCCGTGGGTCTTCGTTCG
>ENSG00000198964_147_0.19173
CTGAGCTCATAGAAGACCTCACCGGCCGAGTCTCCTCTGACAAGTTTTAGAGCTAGAAATAGCAAGTTAAAATAAGGCTAGTCCGTGGGTCTTCGTTCG
>ENSG00000198964_63_0.19227
CTGAGCTCATAGAAGACCTCACCGACCCATTTGGCATCCCGTTGTTTTAGAGCTAGAAATAGCAAGTTAAAATAAGGCTAGTCCGTGGGTCTTCGTTCG
>ENSG00000198964_125_0.19299
CTGAGCTCATAGAAGACCTCACCGCATTTTAACCGGGTGCAGTGTTTTAGAGCTAGAAATAGCAAGTTAAAATAAGGCTAGTCCGTGGGTCTTCGTTCG
>ENSG00000198964_139_0.19222
CTGAGCTCATAGAAGACCTCACCGGCATCAAGATTAAACCCAAGTTTTAGAGCTAGAAATAGCAAGTTAAAATAAGGCTAGTCCGTGGGTCTTCGTTCG
>ENSG00000198964_132_0.19249
CTGAGCTCATAGAAGACCTCACCGCTCAGTACCCCATGGAGTGGTTTTAGAGCTAGAAATAGCAAGTTAAAATAAGGCTAGTCCGTGGGTCTTCGTTCG
>ENSG00000198964_129_0.19280
CTGAGCTCATAGAAGACCTCACCGCACGAACGAGTACCTCCTAGTTTTAGAGCTAGAAATAGCAAGTTAAAATAAGGCTAGTCCGTGGGTCTTCGTTCG
>ENSG00000198964_128_0.19281
CTGAGCTCATAGAAGACCTCACCGGAACGAGTACCTCCTAAGGGTTTTAGAGCTAGAAATAGCAAGTTAAAATAAGGCTAGTCCGTGGGTCTTCGTTCG
>ENSG00000198964_122_0.19319
CTGAGCTCATAGAAGACCTCACCGAGGACTCTGGTTAATTCAGGTTTTAGAGCTAGAAATAGCAAGTTAAAATAAGGCTAGTCCGTGGGTCTTCGTTCG
>ENSG00000198964_53_0.19273
CTGAGCTCATAGAAGACCTCACCGACGACCGAGATCATCACTGGTTTTAGAGCTAGAAATAGCAAGTTAAAATAAGGCTAGTCCGTGGGTCTTCGTTCG
>ENSG00000198964_76_0.19174
CTGAGCTCATAGAAGACCTCACCGCCCATTGTCAGAGGAGACTGTTTTAGAGCTAGAAATAGCAAGTTAAAATAAGGCTAGTCCGTGGGTCTTCGTTCG
>ENSG00000198964_134_0.19249
CTGAGCTCATAGAAGACCTCACCGCTCTCAGTACCCCATGGAGGTTTTAGAGCTAGAAATAGCAAGTTAAAATAAGGCTAGTCCGTGGGTCTTCGTTCG
>ENSG00000198964_55_0.19253
CTGAGCTCATAGAAGACCTCACCGAAAGTCTTGCCCCACTCCAGTTTTAGAGCTAGAAATAGCAAGTTAAAATAAGGCTAGTCCGTGGGTCTTCGTTCG
>ENSG00000198964_59_0.19243
CTGAGCTCATAGAAGACCTCACCGGAGCGCTCCAGTTCTGGCAGTTTTAGAGCTAGAAATAGCAAGTTAAAATAAGGCTAGTCCGTGGGTCTTCGTTCG
>ENSG00000198964_80_0.19145
CTGAGCTCATAGAAGACCTCACCGCCAGAGGCTCACAGTATTCGTTTTAGAGCTAGAAATAGCAAGTTAAAATAAGGCTAGTCCGTGGGTCTTCGTTCG
>ENSG00000198964_46_0.19317
CTGAGCTCATAGAAGACCTCACCGAATTAACCAGAGTCCTACAGTTTTAGAGCTAGAAATAGCAAGTTAAAATAAGGCTAGTCCGTGGGTCTTCGTTCG
>ENSG00000198964_0_239673.74482
CTGAGCTCATAGAAGACCTCACCGCGTACCACGTGACTGTCCGGTTTTAGAGCTAGAAATAGCAAGTTAAAATAAGGCTAGTCCGTGGGTCTTCGTTCG
>ENSG00000198964_84_0.19118
CTGAGCTCATAGAAGACCTCACCGCATTGTACTGGCAGACAGCGTTTTAGAGCTAGAAATAGCAAGTTAAAATAAGGCTAGTCCGTGGGTCTTCGTTCG
>ENSG00000198964_1_239673.74504
CTGAGCTCATAGAAGACCTCACCGTCGGAACCGACCTGGGAGCGTTTTAGAGCTAGAAATAGCAAGTTAAAATAAGGCTAGTCCGTGGGTCTTCGTTCG
>ENSG00000198964_156_0.19119
CTGAGCTCATAGAAGACCTCACCGCTGTCTGCCAGTACAATGAGTTTTAGAGCTAGAAATAGCAAGTTAAAATAAGGCTAGTCCGTGGGTCTTCGTTCG
>ENSG00000198964_83_0.19122
CTGAGCTCATAGAAGACCTCACCGACCACTTCCTTCATTGTACGTTTTAGAGCTAGAAATAGCAAGTTAAAATAAGGCTAGTCCGTGGGTCTTCGTTCG
>ENSG00000198964_154_0.19128
CTGAGCTCATAGAAGACCTCACCGGTTTATTGGTCACCCAAGAGTTTTAGAGCTAGAAATAGCAAGTTAAAATAAGGCTAGTCCGTGGGTCTTCGTTCG
>ENSG00000198964_82_0.19132
CTGAGCTCATAGAAGACCTCACCGGCCAGTCTGCCACCTTCTTGTTTTAGAGCTAGAAATAGCAAGTTAAAATAAGGCTAGTCCGTGGGTCTTCGTTCG
>ENSG00000198964_155_0.19121
CTGAGCTCATAGAAGACCTCACCGGCCAGTACAATGAAGGAAGGTTTTAGAGCTAGAAATAGCAAGTTAAAATAAGGCTAGTCCGTGGGTCTTCGTTCG
>ENSG00000198964_81_0.19133
CTGAGCTCATAGAAGACCTCACCGAGCCAGTCTGCCACCTTCTGTTTTAGAGCTAGAAATAGCAAGTTAAAATAAGGCTAGTCCGTGGGTCTTCGTTCG
>ENSG00000198964_153_0.19129
CTGAGCTCATAGAAGACCTCACCGTATTGGTCACCCAAGAAGGGTTTTAGAGCTAGAAATAGCAAGTTAAAATAAGGCTAGTCCGTGGGTCTTCGTTCG
>ENSG00000198964_0_79891.2800
CTGAGCTCATAGAAGACCTCACCGTCACAAAACTGCTGAGCAGGTTTTAGAGCTAGAAATAGCAAGTTAAAATAAGGCTAGTCCGTGGGTCTTCGTTCG
>ENSG00000198964_152_0.19134
CTGAGCTCATAGAAGACCTCACCGAAGGTGGCAGACTGGCTGCGTTTTAGAGCTAGAAATAGCAAGTTAAAATAAGGCTAGTCCGTGGGTCTTCGTTCG
>ENSG00000185483_1_203756.11098
CTGAGCTCATAGAAGACCTCACCGTCTCAAGTGAACTCAACAAGTTTTAGAGCTAGAAATAGCAAGTTAAAATAAGGCTAGTCCGTGGGTCTTCGTTCG
>ENSG00000185483_93_305634.53796
CTGAGCTCATAGAAGACCTCACCGAGACTCCATATAGACGGTGGTTTTAGAGCTAGAAATAGCAAGTTAAAATAAGGCTAGTCCGTGGGTCTTCGTTCG
>ENSG00000185483_2_305634.53794
CTGAGCTCATAGAAGACCTCACCGGGCAACCGCACCGTCTATAGTTTTAGAGCTAGAAATAGCAAGTTAAAATAAGGCTAGTCCGTGGGTCTTCGTTCG
>ENSG00000185483_0_305634.53779
CTGAGCTCATAGAAGACCTCACCGGATTCTGTCAGCCATACAGGTTTTAGAGCTAGAAATAGCAAGTTAAAATAAGGCTAGTCCGTGGGTCTTCGTTCG
>ENSG00000185483_103_305634.54724
CTGAGCTCATAGAAGACCTCACCGACACAAGTCACGGGGCTTTGTTTTAGAGCTAGAAATAGCAAGTTAAAATAAGGCTAGTCCGTGGGTCTTCGTTCG
>ENSG00000185483_109_305634.54741
CTGAGCTCATAGAAGACCTCACCGAATGTACTCTGTTTGACACGTTTTAGAGCTAGAAATAGCAAGTTAAAATAAGGCTAGTCCGTGGGTCTTCGTTCG
>ENSG00000185483_104_305634.54724
CTGAGCTCATAGAAGACCTCACCGGACACAAGTCACGGGGCTTGTTTTAGAGCTAGAAATAGCAAGTTAAAATAAGGCTAGTCCGTGGGTCTTCGTTCG
>ENSG00000185483_106_305634.54726
CTGAGCTCATAGAAGACCTCACCGTCATCGCGACACAAGTCACGTTTTAGAGCTAGAAATAGCAAGTTAAAATAAGGCTAGTCCGTGGGTCTTCGTTCG
>ENSG00000185483_107_305634.54727
CTGAGCTCATAGAAGACCTCACCGTTCATCGCGACACAAGTCAGTTTTAGAGCTAGAAATAGCAAGTTAAAATAAGGCTAGTCCGTGGGTCTTCGTTCG
>ENSG00000185483_105_305634.54726
CTGAGCTCATAGAAGACCTCACCGCATCGCGACACAAGTCACGGTTTTAGAGCTAGAAATAGCAAGTTAAAATAAGGCTAGTCCGTGGGTCTTCGTTCG
>ENSG00000185483_100_305634.54715
CTGAGCTCATAGAAGACCTCACCGTGAAGTTTCATCGCAGTACGTTTTAGAGCTAGAAATAGCAAGTTAAAATAAGGCTAGTCCGTGGGTCTTCGTTCG
>ENSG00000185483_99_305634.54713
CTGAGCTCATAGAAGACCTCACCGGTTTCATCGCAGTACGGGAGTTTTAGAGCTAGAAATAGCAAGTTAAAATAAGGCTAGTCCGTGGGTCTTCGTTCG
>ENSG00000185483_98_305634.54711
CTGAGCTCATAGAAGACCTCACCGGCAGTACGGGAAGGCATAGGTTTTAGAGCTAGAAATAGCAAGTTAAAATAAGGCTAGTCCGTGGGTCTTCGTTCG
>ENSG00000185483_101_305634.54715
CTGAGCTCATAGAAGACCTCACCGATGAAGTTTCATCGCAGTAGTTTTAGAGCTAGAAATAGCAAGTTAAAATAAGGCTAGTCCGTGGGTCTTCGTTCG
>ENSG00000185483_8_305634.54685
CTGAGCTCATAGAAGACCTCACCGCAGCTGCCTTCACTATGATGTTTTAGAGCTAGAAATAGCAAGTTAAAATAAGGCTAGTCCGTGGGTCTTCGTTCG
>ENSG00000185483_0_0.67188
CTGAGCTCATAGAAGACCTCACCGGGCTGCTGCCCAAGGTAAGGTTTTAGAGCTAGAAATAGCAAGTTAAAATAAGGCTAGTCCGTGGGTCTTCGTTCG
>ENSG00000185483_0_203756.11089
CTGAGCTCATAGAAGACCTCACCGATTAGTGCCTACCTCATCAGTTTTAGAGCTAGAAATAGCAAGTTAAAATAAGGCTAGTCCGTGGGTCTTCGTTCG
>ENSG00000185483_92_305634.53783
CTGAGCTCATAGAAGACCTCACCGCACATGCAATCCCTCTGTAGTTTTAGAGCTAGAAATAGCAAGTTAAAATAAGGCTAGTCCGTGGGTCTTCGTTCG
>ENSG00000185483_95_305634.54685
CTGAGCTCATAGAAGACCTCACCGCAATCATAGTGAAGGCAGCGTTTTAGAGCTAGAAATAGCAAGTTAAAATAAGGCTAGTCCGTGGGTCTTCGTTCG
>ENSG00000185483_96_305634.54687
CTGAGCTCATAGAAGACCTCACCGGAAGTGCCAATCATAGTGAGTTTTAGAGCTAGAAATAGCAAGTTAAAATAAGGCTAGTCCGTGGGTCTTCGTTCG
>ENSG00000185483_3_305634.53800
CTGAGCTCATAGAAGACCTCACCGTGGAGTCTTTGCACATGCAGTTTTAGAGCTAGAAATAGCAAGTTAAAATAAGGCTAGTCCGTGGGTCTTCGTTCG
>ENSG00000185483_1_305634.53780
CTGAGCTCATAGAAGACCTCACCGATTCTGTCAGCCATACAGAGTTTTAGAGCTAGAAATAGCAAGTTAAAATAAGGCTAGTCCGTGGGTCTTCGTTCG
>ENSG00000185483_4_203756.11102
CTGAGCTCATAGAAGACCTCACCGTCAACAAAGGTACACAGTGGTTTTAGAGCTAGAAATAGCAAGTTAAAATAAGGCTAGTCCGTGGGTCTTCGTTCG
>ENSG00000185483_94_305634.53798
CTGAGCTCATAGAAGACCTCACCGTGCAAAGACTCCATATAGAGTTTTAGAGCTAGAAATAGCAAGTTAAAATAAGGCTAGTCCGTGGGTCTTCGTTCG
>ENSG00000185483_5_203756.11102
CTGAGCTCATAGAAGACCTCACCGCAACAAAGGTACACAGTGGGTTTTAGAGCTAGAAATAGCAAGTTAAAATAAGGCTAGTCCGTGGGTCTTCGTTCG
>ENSG00000185483_23_203756.11093
CTGAGCTCATAGAAGACCTCACCGCTTGAGATGTTCCATGATGGTTTTAGAGCTAGAAATAGCAAGTTAAAATAAGGCTAGTCCGTGGGTCTTCGTTCG
>ENSG00000185483_3_203756.11102
CTGAGCTCATAGAAGACCTCACCGCTCAACAAAGGTACACAGTGTTTTAGAGCTAGAAATAGCAAGTTAAAATAAGGCTAGTCCGTGGGTCTTCGTTCG
>ENSG00000185483_5_305634.53801
CTGAGCTCATAGAAGACCTCACCGGAGTCTTTGCACATGCAAGGTTTTAGAGCTAGAAATAGCAAGTTAAAATAAGGCTAGTCCGTGGGTCTTCGTTCG
>ENSG00000185483_2_203756.11101
CTGAGCTCATAGAAGACCTCACCGACTCAACAAAGGTACACAGGTTTTAGAGCTAGAAATAGCAAGTTAAAATAAGGCTAGTCCGTGGGTCTTCGTTCG
>ENSG00000185483_6_305634.53808
CTGAGCTCATAGAAGACCTCACCGAAATAGAAAATCAGATCACGTTTTAGAGCTAGAAATAGCAAGTTAAAATAAGGCTAGTCCGTGGGTCTTCGTTCG
>ENSG00000196730_5_0.11
CTGAGCTCATAGAAGACCTCACCGACGACACCGGCGAGGAACTGTTTTAGAGCTAGAAATAGCAAGTTAAAATAAGGCTAGTCCGTGGGTCTTCGTTCG
>ENSG00000196730_1_0.1
CTGAGCTCATAGAAGACCTCACCGATCATGACCGTGTTCAGGCGTTTTAGAGCTAGAAATAGCAAGTTAAAATAAGGCTAGTCCGTGGGTCTTCGTTCG
>ENSG00000196730_0_0.3
CTGAGCTCATAGAAGACCTCACCGGTTTATCATGACCGTGTTCGTTTTAGAGCTAGAAATAGCAAGTTAAAATAAGGCTAGTCCGTGGGTCTTCGTTCG
>ENSG00000196730_9_0.14
CTGAGCTCATAGAAGACCTCACCGTACCTGCCAAGTTCCTCGCGTTTTAGAGCTAGAAATAGCAAGTTAAAATAAGGCTAGTCCGTGGGTCTTCGTTCG
>ENSG00000196730_4_0.9
CTGAGCTCATAGAAGACCTCACCGGATTACTACGACACCGGCGGTTTTAGAGCTAGAAATAGCAAGTTAAAATAAGGCTAGTCCGTGGGTCTTCGTTCG
>ENSG00000196730_92_105708.35307
CTGAGCTCATAGAAGACCTCACCGGATGAATTTGGCGGCATACGTTTTAGAGCTAGAAATAGCAAGTTAAAATAAGGCTAGTCCGTGGGTCTTCGTTCG
>ENSG00000196730_0_105708.35288
CTGAGCTCATAGAAGACCTCACCGCTTTTCAGTGGACAGTTTGGTTTTAGAGCTAGAAATAGCAAGTTAAAATAAGGCTAGTCCGTGGGTCTTCGTTCG
>ENSG00000196730_98_105708.35348
CTGAGCTCATAGAAGACCTCACCGTTCTCATAGACCTCGTGCAGTTTTAGAGCTAGAAATAGCAAGTTAAAATAAGGCTAGTCCGTGGGTCTTCGTTCG
>ENSG00000196730_4_105708.35344
CTGAGCTCATAGAAGACCTCACCGAATGTCATCACCCTGCACGGTTTTAGAGCTAGAAATAGCAAGTTAAAATAAGGCTAGTCCGTGGGTCTTCGTTCG
>ENSG00000196730_3_0.7
CTGAGCTCATAGAAGACCTCACCGTGGATGATTACTACGACACGTTTTAGAGCTAGAAATAGCAAGTTAAAATAAGGCTAGTCCGTGGGTCTTCGTTCG
>ENSG00000196730_7_105708.35363
CTGAGCTCATAGAAGACCTCACCGTGGAACTGTGAGTGCCGCCGTTTTAGAGCTAGAAATAGCAAGTTAAAATAAGGCTAGTCCGTGGGTCTTCGTTCG
>ENSG00000196730_91_105708.35306
CTGAGCTCATAGAAGACCTCACCGGAATTTGGCGGCATACTGGGTTTTAGAGCTAGAAATAGCAAGTTAAAATAAGGCTAGTCCGTGGGTCTTCGTTCG
>ENSG00000196730_90_105708.35305
CTGAGCTCATAGAAGACCTCACCGTTGGCGGCATACTGGAGGCGTTTTAGAGCTAGAAATAGCAAGTTAAAATAAGGCTAGTCCGTGGGTCTTCGTTCG
>ENSG00000196730_6_105708.35356
CTGAGCTCATAGAAGACCTCACCGACGGACGTCATCCTGATCTGTTTTAGAGCTAGAAATAGCAAGTTAAAATAAGGCTAGTCCGTGGGTCTTCGTTCG
>ENSG00000196730_99_105708.35348
CTGAGCTCATAGAAGACCTCACCGGTTCTCATAGACCTCGTGCGTTTTAGAGCTAGAAATAGCAAGTTAAAATAAGGCTAGTCCGTGGGTCTTCGTTCG
>ENSG00000196730_7_0.15
CTGAGCTCATAGAAGACCTCACCGGAGGAACTTGGCAGGTAAAGTTTTAGAGCTAGAAATAGCAAGTTAAAATAAGGCTAGTCCGTGGGTCTTCGTTCG
>ENSG00000196730_96_105708.35344
CTGAGCTCATAGAAGACCTCACCGCGTGCAGGGTGATGACATTGTTTTAGAGCTAGAAATAGCAAGTTAAAATAAGGCTAGTCCGTGGGTCTTCGTTCG
>ENSG00000196730_8_105708.35363
CTGAGCTCATAGAAGACCTCACCGGGAACTGTGAGTGCCGCCTGTTTTAGAGCTAGAAATAGCAAGTTAAAATAAGGCTAGTCCGTGGGTCTTCGTTCG
>ENSG00000196730_100_105708.35360
CTGAGCTCATAGAAGACCTCACCGCACTCACAGTTCCAAGATCGTTTTAGAGCTAGAAATAGCAAGTTAAAATAAGGCTAGTCCGTGGGTCTTCGTTCG
>ENSG00000196730_16_105708.46780
CTGAGCTCATAGAAGACCTCACCGTGGCCCATAAAATTGACTTGTTTTAGAGCTAGAAATAGCAAGTTAAAATAAGGCTAGTCCGTGGGTCTTCGTTCG
>ENSG00000196730_110_105708.46797
CTGAGCTCATAGAAGACCTCACCGGAAACTTACCGACAAACTCGTTTTAGAGCTAGAAATAGCAAGTTAAAATAAGGCTAGTCCGTGGGTCTTCGTTCG
>ENSG00000196730_5_105708.35350
CTGAGCTCATAGAAGACCTCACCGGAGGTCTATGAGAACAAGAGTTTTAGAGCTAGAAATAGCAAGTTAAAATAAGGCTAGTCCGTGGGTCTTCGTTCG
>ENSG00000196730_8_0.1
CTGAGCTCATAGAAGACCTCACCGACGTTTTCCTGCCTGAACAGTTTTAGAGCTAGAAATAGCAAGTTAAAATAAGGCTAGTCCGTGGGTCTTCGTTCG
>ENSG00000196730_108_105708.46781
CTGAGCTCATAGAAGACCTCACCGTTTCCAAAGTCAATTTTATGTTTTAGAGCTAGAAATAGCAAGTTAAAATAAGGCTAGTCCGTGGGTCTTCGTTCG
>ENSG00000196730_95_105708.35343
CTGAGCTCATAGAAGACCTCACCGGTGCAGGGTGATGACATTGGTTTTAGAGCTAGAAATAGCAAGTTAAAATAAGGCTAGTCCGTGGGTCTTCGTTCG
>ENSG00000196730_6_0.15
CTGAGCTCATAGAAGACCTCACCGCGAGGAACTTGGCAGGTAAGTTTTAGAGCTAGAAATAGCAAGTTAAAATAAGGCTAGTCCGTGGGTCTTCGTTCG
>ENSG00000196730_3_105708.35332
CTGAGCTCATAGAAGACCTCACCGCGGGAGGTCAGCATCCTGAGTTTTAGAGCTAGAAATAGCAAGTTAAAATAAGGCTAGTCCGTGGGTCTTCGTTCG
>ENSG00000196730_2_105708.35311
CTGAGCTCATAGAAGACCTCACCGCAAATTCATCAAGAAAAGGGTTTTAGAGCTAGAAATAGCAAGTTAAAATAAGGCTAGTCCGTGGGTCTTCGTTCG
>ENSG00000196730_97_105708.35344
CTGAGCTCATAGAAGACCTCACCGTCGTGCAGGGTGATGACATGTTTTAGAGCTAGAAATAGCAAGTTAAAATAAGGCTAGTCCGTGGGTCTTCGTTCG
>ENSG00000196730_94_105708.35311
CTGAGCTCATAGAAGACCTCACCGCTCCTTTTCTTGATGAATTGTTTTAGAGCTAGAAATAGCAAGTTAAAATAAGGCTAGTCCGTGGGTCTTCGTTCG
>ENSG00000101911_1_0.5
CTGAGCTCATAGAAGACCTCACCGTTCAGCGGCAGCTCGCATCGTTTTAGAGCTAGAAATAGCAAGTTAAAATAAGGCTAGTCCGTGGGTCTTCGTTCG
>ENSG00000101911_2_0.11
CTGAGCTCATAGAAGACCTCACCGCAGGACCTGTCCCAGCGCGGTTTTAGAGCTAGAAATAGCAAGTTAAAATAAGGCTAGTCCGTGGGTCTTCGTTCG
>ENSG00000101911_19_0.2617
CTGAGCTCATAGAAGACCTCACCGGTCGGGCGTATGGGAAACAGTTTTAGAGCTAGAAATAGCAAGTTAAAATAAGGCTAGTCCGTGGGTCTTCGTTCG
>ENSG00000101911_4_16432.5922
CTGAGCTCATAGAAGACCTCACCGCAATATGCTGTCGGTGGCTGTTTTAGAGCTAGAAATAGCAAGTTAAAATAAGGCTAGTCCGTGGGTCTTCGTTCG
>ENSG00000101911_23_16432.5914
CTGAGCTCATAGAAGACCTCACCGACAAGTTTTGCAGAAATTGGTTTTAGAGCTAGAAATAGCAAGTTAAAATAAGGCTAGTCCGTGGGTCTTCGTTCG
>ENSG00000101911_2_16432.5920
CTGAGCTCATAGAAGACCTCACCGGTGGCCAATATGCTGTCGGGTTTTAGAGCTAGAAATAGCAAGTTAAAATAAGGCTAGTCCGTGGGTCTTCGTTCG
>ENSG00000101911_11_0.2567
CTGAGCTCATAGAAGACCTCACCGTTTCACCAATCTCCACGCTGTTTTAGAGCTAGAAATAGCAAGTTAAAATAAGGCTAGTCCGTGGGTCTTCGTTCG
>ENSG00000101911_15_0.2604
CTGAGCTCATAGAAGACCTCACCGGATGATGACGCAATCTTGCGTTTTAGAGCTAGAAATAGCAAGTTAAAATAAGGCTAGTCCGTGGGTCTTCGTTCG
>ENSG00000101911_12_0.2584
CTGAGCTCATAGAAGACCTCACCGAATTTCCCCGCAGCCGCTCGTTTTAGAGCTAGAAATAGCAAGTTAAAATAAGGCTAGTCCGTGGGTCTTCGTTCG
>ENSG00000101911_14_0.2598
CTGAGCTCATAGAAGACCTCACCGGCAGGCATTGATCATGATGGTTTTAGAGCTAGAAATAGCAAGTTAAAATAAGGCTAGTCCGTGGGTCTTCGTTCG
>ENSG00000101911_7_0.2581
CTGAGCTCATAGAAGACCTCACCGACATCATCCAGAGCGGCTGGTTTTAGAGCTAGAAATAGCAAGTTAAAATAAGGCTAGTCCGTGGGTCTTCGTTCG
>ENSG00000101911_17_0.2615
CTGAGCTCATAGAAGACCTCACCGTATGGGAAACACGGGATCAGTTTTAGAGCTAGAAATAGCAAGTTAAAATAAGGCTAGTCCGTGGGTCTTCGTTCG
>ENSG00000101911_3_16432.5921
CTGAGCTCATAGAAGACCTCACCGCCAATATGCTGTCGGTGGCGTTTTAGAGCTAGAAATAGCAAGTTAAAATAAGGCTAGTCCGTGGGTCTTCGTTCG
>ENSG00000101911_0_0.0
CTGAGCTCATAGAAGACCTCACCGCCAACATCGTGCTGTTCAGGTTTTAGAGCTAGAAATAGCAAGTTAAAATAAGGCTAGTCCGTGGGTCTTCGTTCG
>ENSG00000101911_18_0.2617
CTGAGCTCATAGAAGACCTCACCGTCGGGCGTATGGGAAACACGTTTTAGAGCTAGAAATAGCAAGTTAAAATAAGGCTAGTCCGTGGGTCTTCGTTCG
>ENSG00000101911_1_16432.5919
CTGAGCTCATAGAAGACCTCACCGCTTGTGGCCAATATGCTGTGTTTTAGAGCTAGAAATAGCAAGTTAAAATAAGGCTAGTCCGTGGGTCTTCGTTCG
>ENSG00000101911_13_0.2594
CTGAGCTCATAGAAGACCTCACCGCATGATGAGGAGTTCCATCGTTTTAGAGCTAGAAATAGCAAGTTAAAATAAGGCTAGTCCGTGGGTCTTCGTTCG
>ENSG00000101911_26_16432.5922
CTGAGCTCATAGAAGACCTCACCGCCAGCCACCGACAGCATATGTTTTAGAGCTAGAAATAGCAAGTTAAAATAAGGCTAGTCCGTGGGTCTTCGTTCG
>ENSG00000101911_10_0.2589
CTGAGCTCATAGAAGACCTCACCGGAAATTAACGACAACCTGAGTTTTAGAGCTAGAAATAGCAAGTTAAAATAAGGCTAGTCCGTGGGTCTTCGTTCG
>ENSG00000101911_5_0.2565
CTGAGCTCATAGAAGACCTCACCGCTTTTCCTAGCGTGGAGATGTTTTAGAGCTAGAAATAGCAAGTTAAAATAAGGCTAGTCCGTGGGTCTTCGTTCG
>ENSG00000101911_8_0.2582
CTGAGCTCATAGAAGACCTCACCGCATCATCCAGAGCGGCTGCGTTTTAGAGCTAGAAATAGCAAGTTAAAATAAGGCTAGTCCGTGGGTCTTCGTTCG
>ENSG00000101911_0_16432.5914
CTGAGCTCATAGAAGACCTCACCGCCAATTTCTGCAAAACTTGGTTTTAGAGCTAGAAATAGCAAGTTAAAATAAGGCTAGTCCGTGGGTCTTCGTTCG
>ENSG00000101911_6_16432.5929
CTGAGCTCATAGAAGACCTCACCGGCGGATCACATCATCACCAGTTTTAGAGCTAGAAATAGCAAGTTAAAATAAGGCTAGTCCGTGGGTCTTCGTTCG
>ENSG00000101911_9_0.2582
CTGAGCTCATAGAAGACCTCACCGATCATCCAGAGCGGCTGCGGTTTTAGAGCTAGAAATAGCAAGTTAAAATAAGGCTAGTCCGTGGGTCTTCGTTCG
>ENSG00000101911_7_16432.5937
CTGAGCTCATAGAAGACCTCACCGCTGCATGCTTCTCAGATACGTTTTAGAGCTAGAAATAGCAAGTTAAAATAAGGCTAGTCCGTGGGTCTTCGTTCG
>ENSG00000101911_16_0.2611
CTGAGCTCATAGAAGACCTCACCGGGGATCACGGCAGTTACTCGTTTTAGAGCTAGAAATAGCAAGTTAAAATAAGGCTAGTCCGTGGGTCTTCGTTCG
>ENSG00000101911_25_16432.5914
CTGAGCTCATAGAAGACCTCACCGCCACAAGTTTTGCAGAAATGTTTTAGAGCTAGAAATAGCAAGTTAAAATAAGGCTAGTCCGTGGGTCTTCGTTCG
>ENSG00000101911_28_16432.5937
CTGAGCTCATAGAAGACCTCACCGCTGTATCTGAGAAGCATGCGTTTTAGAGCTAGAAATAGCAAGTTAAAATAAGGCTAGTCCGTGGGTCTTCGTTCG
>ENSG00000101911_27_16432.5935
CTGAGCTCATAGAAGACCTCACCGTGAGAAGCATGCAGGTCCAGTTTTAGAGCTAGAAATAGCAAGTTAAAATAAGGCTAGTCCGTGGGTCTTCGTTCG
>ENSG00000101911_5_16432.5922
CTGAGCTCATAGAAGACCTCACCGAATATGCTGTCGGTGGCTGGTTTTAGAGCTAGAAATAGCAAGTTAAAATAAGGCTAGTCCGTGGGTCTTCGTTCG
>ENSG00000044459_0_0.10
CTGAGCTCATAGAAGACCTCACCGTCGCCCCCAGCGCGACAGCGTTTTAGAGCTAGAAATAGCAAGTTAAAATAAGGCTAGTCCGTGGGTCTTCGTTCG
>ENSG00000044459_3_0.82
CTGAGCTCATAGAAGACCTCACCGTGGGGTCCAGACGGCTAGAGTTTTAGAGCTAGAAATAGCAAGTTAAAATAAGGCTAGTCCGTGGGTCTTCGTTCG
>ENSG00000044459_9_0.97
CTGAGCTCATAGAAGACCTCACCGGTGACCCGGACGCAGCTGCGTTTTAGAGCTAGAAATAGCAAGTTAAAATAAGGCTAGTCCGTGGGTCTTCGTTCG
>ENSG00000044459_5_0.87
CTGAGCTCATAGAAGACCTCACCGCTAGAGGGCATCTCGGTAGGTTTTAGAGCTAGAAATAGCAAGTTAAAATAAGGCTAGTCCGTGGGTCTTCGTTCG
>ENSG00000044459_15_0.2747
CTGAGCTCATAGAAGACCTCACCGTCTTTGTGGAAACGTCTCCGTTTTAGAGCTAGAAATAGCAAGTTAAAATAAGGCTAGTCCGTGGGTCTTCGTTCG
>ENSG00000044459_15_92236.33530
CTGAGCTCATAGAAGACCTCACCGAGAGAGTCAGTACTGAAACGTTTTAGAGCTAGAAATAGCAAGTTAAAATAAGGCTAGTCCGTGGGTCTTCGTTCG
>ENSG00000044459_17_92236.33773
CTGAGCTCATAGAAGACCTCACCGCCTTGTGGTACTGTTCTACGTTTTAGAGCTAGAAATAGCAAGTTAAAATAAGGCTAGTCCGTGGGTCTTCGTTCG
>ENSG00000044459_7_0.90
CTGAGCTCATAGAAGACCTCACCGATCTCGGTAGAGGAGGCGAGTTTTAGAGCTAGAAATAGCAAGTTAAAATAAGGCTAGTCCGTGGGTCTTCGTTCG
>ENSG00000044459_22_0.2757
CTGAGCTCATAGAAGACCTCACCGTGACCACTTGTGTGAGATCGTTTTAGAGCTAGAAATAGCAAGTTAAAATAAGGCTAGTCCGTGGGTCTTCGTTCG
>ENSG00000044459_12_0.115
CTGAGCTCATAGAAGACCTCACCGGGCCCTGTGTCAGGTATCGGTTTTAGAGCTAGAAATAGCAAGTTAAAATAAGGCTAGTCCGTGGGTCTTCGTTCG
>ENSG00000044459_2_0.82
CTGAGCTCATAGAAGACCTCACCGATGGGGTCCAGACGGCTAGGTTTTAGAGCTAGAAATAGCAAGTTAAAATAAGGCTAGTCCGTGGGTCTTCGTTCG
>ENSG00000044459_4_0.85
CTGAGCTCATAGAAGACCTCACCGAGACGGCTAGAGGGCATCTGTTTTAGAGCTAGAAATAGCAAGTTAAAATAAGGCTAGTCCGTGGGTCTTCGTTCG
>ENSG00000044459_21_0.2757
CTGAGCTCATAGAAGACCTCACCGGACCACTTGTGTGAGATCTGTTTTAGAGCTAGAAATAGCAAGTTAAAATAAGGCTAGTCCGTGGGTCTTCGTTCG
>ENSG00000044459_16_0.2756
CTGAGCTCATAGAAGACCTCACCGAACCCAGATCTCACACAAGGTTTTAGAGCTAGAAATAGCAAGTTAAAATAAGGCTAGTCCGTGGGTCTTCGTTCG
>ENSG00000044459_11_0.112
CTGAGCTCATAGAAGACCTCACCGGAGGAGTTGGCCCTGTGTCGTTTTAGAGCTAGAAATAGCAAGTTAAAATAAGGCTAGTCCGTGGGTCTTCGTTCG
>ENSG00000044459_6_0.88
CTGAGCTCATAGAAGACCTCACCGGAGGGCATCTCGGTAGAGGGTTTTAGAGCTAGAAATAGCAAGTTAAAATAAGGCTAGTCCGTGGGTCTTCGTTCG
>ENSG00000044459_33_92236.33528
CTGAGCTCATAGAAGACCTCACCGTCAGTACTGACTCTCTCTGGTTTTAGAGCTAGAAATAGCAAGTTAAAATAAGGCTAGTCCGTGGGTCTTCGTTCG
>ENSG00000044459_0_276708.93597
CTGAGCTCATAGAAGACCTCACCGATACAGCAGTTCCTACTAGGTTTTAGAGCTAGAAATAGCAAGTTAAAATAAGGCTAGTCCGTGGGTCTTCGTTCG
>ENSG00000044459_1_0.49
CTGAGCTCATAGAAGACCTCACCGGGACGAAAGTGATAAAATCGTTTTAGAGCTAGAAATAGCAAGTTAAAATAAGGCTAGTCCGTGGGTCTTCGTTCG
>ENSG00000044459_17_0.2759
CTGAGCTCATAGAAGACCTCACCGCTCACACAAGTGGTCAGTTGTTTTAGAGCTAGAAATAGCAAGTTAAAATAAGGCTAGTCCGTGGGTCTTCGTTCG
>ENSG00000044459_34_276708.93601
CTGAGCTCATAGAAGACCTCACCGATACATTCTTACCTCTAGTGTTTTAGAGCTAGAAATAGCAAGTTAAAATAAGGCTAGTCCGTGGGTCTTCGTTCG
>ENSG00000044459_10_0.108
CTGAGCTCATAGAAGACCTCACCGAGCAGCCTAAAGGAGGAGTGTTTTAGAGCTAGAAATAGCAAGTTAAAATAAGGCTAGTCCGTGGGTCTTCGTTCG
>ENSG00000044459_13_0.6
CTGAGCTCATAGAAGACCTCACCGCCGTTAGCAGCCGCAGCCAGTTTTAGAGCTAGAAATAGCAAGTTAAAATAAGGCTAGTCCGTGGGTCTTCGTTCG
>ENSG00000044459_16_92236.33537
CTGAGCTCATAGAAGACCTCACCGAATAAATGACCTTGTAAAAGTTTTAGAGCTAGAAATAGCAAGTTAAAATAAGGCTAGTCCGTGGGTCTTCGTTCG
>ENSG00000044459_23_0.30399
CTGAGCTCATAGAAGACCTCACCGTGTTCAAATTCTTGTATTTGTTTTAGAGCTAGAAATAGCAAGTTAAAATAAGGCTAGTCCGTGGGTCTTCGTTCG
>ENSG00000044459_34_92236.33541
CTGAGCTCATAGAAGACCTCACCGTGCAATTTTCCGTTTTACAGTTTTAGAGCTAGAAATAGCAAGTTAAAATAAGGCTAGTCCGTGGGTCTTCGTTCG
>ENSG00000044459_18_0.30390
CTGAGCTCATAGAAGACCTCACCGCTAGAAATTCTGCAAGTCAGTTTTAGAGCTAGAAATAGCAAGTTAAAATAAGGCTAGTCCGTGGGTCTTCGTTCG
>ENSG00000044459_8_0.93
CTGAGCTCATAGAAGACCTCACCGAGAGGAGGCGATGGTGACCGTTTTAGAGCTAGAAATAGCAAGTTAAAATAAGGCTAGTCCGTGGGTCTTCGTTCG
>ENSG00000044459_20_0.2753
CTGAGCTCATAGAAGACCTCACCGGAGATCTGGGTTTGTAACCGTTTTAGAGCTAGAAATAGCAAGTTAAAATAAGGCTAGTCCGTGGGTCTTCGTTCG
>ENSG00000044459_19_0.30399
CTGAGCTCATAGAAGACCTCACCGAAAATACAAGAATTTGAACGTTTTAGAGCTAGAAATAGCAAGTTAAAATAAGGCTAGTCCGTGGGTCTTCGTTCG
>ENSG00000162409_3_0.10
CTGAGCTCATAGAAGACCTCACCGAAGATCGGACACTACGTGCGTTTTAGAGCTAGAAATAGCAAGTTAAAATAAGGCTAGTCCGTGGGTCTTCGTTCG
>ENSG00000162409_2_0.29
CTGAGCTCATAGAAGACCTCACCGAAGAGTTGAGTACGCGCTCGTTTTAGAGCTAGAAATAGCAAGTTAAAATAAGGCTAGTCCGTGGGTCTTCGTTCG
>ENSG00000162409_22_35012.15336
CTGAGCTCATAGAAGACCTCACCGTGTTGGAGTGCTGATCACCGTTTTAGAGCTAGAAATAGCAAGTTAAAATAAGGCTAGTCCGTGGGTCTTCGTTCG
>ENSG00000162409_4_35012.15365
CTGAGCTCATAGAAGACCTCACCGGGGTGAGTAACATACTATCGTTTTAGAGCTAGAAATAGCAAGTTAAAATAAGGCTAGTCCGTGGGTCTTCGTTCG
>ENSG00000162409_13_35012.15702
CTGAGCTCATAGAAGACCTCACCGATTTCGGTATGTAACTCCAGTTTTAGAGCTAGAAATAGCAAGTTAAAATAAGGCTAGTCCGTGGGTCTTCGTTCG
>ENSG00000162409_29_35012.15701
CTGAGCTCATAGAAGACCTCACCGTGGAGTTACATACCGAAATGTTTTAGAGCTAGAAATAGCAAGTTAAAATAAGGCTAGTCCGTGGGTCTTCGTTCG
>ENSG00000162409_8_35012.15670
CTGAGCTCATAGAAGACCTCACCGTGCTGTGGATTACTGTCATGTTTTAGAGCTAGAAATAGCAAGTTAAAATAAGGCTAGTCCGTGGGTCTTCGTTCG
>ENSG00000162409_28_35012.15698
CTGAGCTCATAGAAGACCTCACCGATACCGAAATCGGCTATCTGTTTTAGAGCTAGAAATAGCAAGTTAAAATAAGGCTAGTCCGTGGGTCTTCGTTCG
>ENSG00000162409_4_0.10
CTGAGCTCATAGAAGACCTCACCGAGATCGGACACTACGTGCTGTTTTAGAGCTAGAAATAGCAAGTTAAAATAAGGCTAGTCCGTGGGTCTTCGTTCG
>ENSG00000162409_1_17506.9667
CTGAGCTCATAGAAGACCTCACCGCAATTAACAGGCCATAAAGGTTTTAGAGCTAGAAATAGCAAGTTAAAATAAGGCTAGTCCGTGGGTCTTCGTTCG
>ENSG00000162409_2_35012.15358
CTGAGCTCATAGAAGACCTCACCGCTACATCTGTAAGCATGGAGTTTTAGAGCTAGAAATAGCAAGTTAAAATAAGGCTAGTCCGTGGGTCTTCGTTCG
>ENSG00000162409_26_35012.15687
CTGAGCTCATAGAAGACCTCACCGCATCCAACAGGACATTCTCGTTTTAGAGCTAGAAATAGCAAGTTAAAATAAGGCTAGTCCGTGGGTCTTCGTTCG
>ENSG00000162409_0_0.14
CTGAGCTCATAGAAGACCTCACCGTACGTGCTGGGCGACACGCGTTTTAGAGCTAGAAATAGCAAGTTAAAATAAGGCTAGTCCGTGGGTCTTCGTTCG
>ENSG00000162409_0_17506.9663
CTGAGCTCATAGAAGACCTCACCGTTGGAGAACATCAATTAACGTTTTAGAGCTAGAAATAGCAAGTTAAAATAAGGCTAGTCCGTGGGTCTTCGTTCG
>ENSG00000162409_12_35012.15702
CTGAGCTCATAGAAGACCTCACCGGATTTCGGTATGTAACTCCGTTTTAGAGCTAGAAATAGCAAGTTAAAATAAGGCTAGTCCGTGGGTCTTCGTTCG
>ENSG00000162409_9_35012.15673
CTGAGCTCATAGAAGACCTCACCGGATTACTGTCATAGGCATAGTTTTAGAGCTAGAAATAGCAAGTTAAAATAAGGCTAGTCCGTGGGTCTTCGTTCG
>ENSG00000162409_1_35012.15357
CTGAGCTCATAGAAGACCTCACCGTTGACTACATCTGTAAGCAGTTTTAGAGCTAGAAATAGCAAGTTAAAATAAGGCTAGTCCGTGGGTCTTCGTTCG
>ENSG00000162409_1_0.14
CTGAGCTCATAGAAGACCTCACCGACGTGCTGGGCGACACGCTGTTTTAGAGCTAGAAATAGCAAGTTAAAATAAGGCTAGTCCGTGGGTCTTCGTTCG
>ENSG00000162409_57_52518.20752
CTGAGCTCATAGAAGACCTCACCGATCCATGGTGTGACTGCCCGTTTTAGAGCTAGAAATAGCAAGTTAAAATAAGGCTAGTCCGTGGGTCTTCGTTCG
>ENSG00000162409_11_35012.15697
CTGAGCTCATAGAAGACCTCACCGATGCCAAGATAGCCGATTTGTTTTAGAGCTAGAAATAGCAAGTTAAAATAAGGCTAGTCCGTGGGTCTTCGTTCG
>ENSG00000162409_23_35012.15341
CTGAGCTCATAGAAGACCTCACCGTTACCATAAAAAAATCTGTGTTTTAGAGCTAGAAATAGCAAGTTAAAATAAGGCTAGTCCGTGGGTCTTCGTTCG
>ENSG00000162409_24_35012.15661
CTGAGCTCATAGAAGACCTCACCGATCTGCTGAAAGAGCCGCCGTTTTAGAGCTAGAAATAGCAAGTTAAAATAAGGCTAGTCCGTGGGTCTTCGTTCG
>ENSG00000162409_10_35012.15686
CTGAGCTCATAGAAGACCTCACCGAAACCAGAGAATGTCCTGTGTTTTAGAGCTAGAAATAGCAAGTTAAAATAAGGCTAGTCCGTGGGTCTTCGTTCG
>ENSG00000162409_3_35012.15359
CTGAGCTCATAGAAGACCTCACCGTACATCTGTAAGCATGGACGTTTTAGAGCTAGAAATAGCAAGTTAAAATAAGGCTAGTCCGTGGGTCTTCGTTCG
>ENSG00000162409_5_35012.15649
CTGAGCTCATAGAAGACCTCACCGAGTTTCTTTTGTGCTTGATGTTTTAGAGCTAGAAATAGCAAGTTAAAATAAGGCTAGTCCGTGGGTCTTCGTTCG
>ENSG00000162409_25_35012.15685
CTGAGCTCATAGAAGACCTCACCGCAGGACATTCTCTGGTTTCGTTTTAGAGCTAGAAATAGCAAGTTAAAATAAGGCTAGTCCGTGGGTCTTCGTTCG
>ENSG00000162409_16_52518.20751
CTGAGCTCATAGAAGACCTCACCGCGCCTGGGCAGTCACACCAGTTTTAGAGCTAGAAATAGCAAGTTAAAATAAGGCTAGTCCGTGGGTCTTCGTTCG
>ENSG00000162409_2_17506.9671
CTGAGCTCATAGAAGACCTCACCGGATTTTAACTGCCACTTTAGTTTTAGAGCTAGAAATAGCAAGTTAAAATAAGGCTAGTCCGTGGGTCTTCGTTCG
>ENSG00000162409_58_52518.20765
CTGAGCTCATAGAAGACCTCACCGGCTAAAGTAGTAATCAGACGTTTTAGAGCTAGAAATAGCAAGTTAAAATAAGGCTAGTCCGTGGGTCTTCGTTCG
>ENSG00000162409_56_52518.20751
CTGAGCTCATAGAAGACCTCACCGTGGTGTGACTGCCCAGGCGGTTTTAGAGCTAGAAATAGCAAGTTAAAATAAGGCTAGTCCGTGGGTCTTCGTTCG
>ENSG00000140795_19_0.9913
CTGAGCTCATAGAAGACCTCACCGTCCTCCGAGAGCCCTTCAAGTTTTAGAGCTAGAAATAGCAAGTTAAAATAAGGCTAGTCCGTGGGTCTTCGTTCG
>ENSG00000140795_144_20857.3612
CTGAGCTCATAGAAGACCTCACCGAAGGACCGGGTGAGGCATCGTTTTAGAGCTAGAAATAGCAAGTTAAAATAAGGCTAGTCCGTGGGTCTTCGTTCG
>ENSG00000140795_40_20857.3612
CTGAGCTCATAGAAGACCTCACCGAGATGCCTCACCCGGTCCTGTTTTAGAGCTAGAAATAGCAAGTTAAAATAAGGCTAGTCCGTGGGTCTTCGTTCG
>ENSG00000140795_65_20857.2585
CTGAGCTCATAGAAGACCTCACCGTTGGAGGTTCCTGACATGCGTTTTAGAGCTAGAAATAGCAAGTTAAAATAAGGCTAGTCCGTGGGTCTTCGTTCG
>ENSG00000140795_69_0.9879
CTGAGCTCATAGAAGACCTCACCGCTCTCTTCTATAGACTCAGGTTTTAGAGCTAGAAATAGCAAGTTAAAATAAGGCTAGTCCGTGGGTCTTCGTTCG
>ENSG00000140795_17_0.9926
CTGAGCTCATAGAAGACCTCACCGTTCTCTTTGACCAGCAACCGTTTTAGAGCTAGAAATAGCAAGTTAAAATAAGGCTAGTCCGTGGGTCTTCGTTCG
>ENSG00000140795_64_0.9909
CTGAGCTCATAGAAGACCTCACCGTGATGCTGACACCTTTGAAGTTTTAGAGCTAGAAATAGCAAGTTAAAATAAGGCTAGTCCGTGGGTCTTCGTTCG
>ENSG00000140795_66_0.9900
CTGAGCTCATAGAAGACCTCACCGTTCATTGTAAACTGTAGCTGTTTTAGAGCTAGAAATAGCAAGTTAAAATAAGGCTAGTCCGTGGGTCTTCGTTCG
>ENSG00000140795_62_20857.2570
CTGAGCTCATAGAAGACCTCACCGAGCAGGTCTTGCCCAACCCGTTTTAGAGCTAGAAATAGCAAGTTAAAATAAGGCTAGTCCGTGGGTCTTCGTTCG
>ENSG00000140795_68_0.9885
CTGAGCTCATAGAAGACCTCACCGGTGGCTTGTCCCCATTTCTGTTTTAGAGCTAGAAATAGCAAGTTAAAATAAGGCTAGTCCGTGGGTCTTCGTTCG
>ENSG00000140795_23_0.9888
CTGAGCTCATAGAAGACCTCACCGTCTGTTTCCCCTAGAAATGGTTTTAGAGCTAGAAATAGCAAGTTAAAATAAGGCTAGTCCGTGGGTCTTCGTTCG
>ENSG00000140795_62_0.9912
CTGAGCTCATAGAAGACCTCACCGACCTTTGAAGGGCTCTCGGGTTTTAGAGCTAGAAATAGCAAGTTAAAATAAGGCTAGTCCGTGGGTCTTCGTTCG
>ENSG00000140795_65_0.9909
CTGAGCTCATAGAAGACCTCACCGTTGATGCTGACACCTTTGAGTTTTAGAGCTAGAAATAGCAAGTTAAAATAAGGCTAGTCCGTGGGTCTTCGTTCG
>ENSG00000140795_145_20857.3595
CTGAGCTCATAGAAGACCTCACCGAAGTCCACAGGCCTCCCACGTTTTAGAGCTAGAAATAGCAAGTTAAAATAAGGCTAGTCCGTGGGTCTTCGTTCG
>ENSG00000140795_68_20857.2591
CTGAGCTCATAGAAGACCTCACCGGCTGGTGCAGGCTTGACAAGTTTTAGAGCTAGAAATAGCAAGTTAAAATAAGGCTAGTCCGTGGGTCTTCGTTCG
>ENSG00000140795_41_20857.3604
CTGAGCTCATAGAAGACCTCACCGCTCTTCACTTTGATGATCTGTTTTAGAGCTAGAAATAGCAAGTTAAAATAAGGCTAGTCCGTGGGTCTTCGTTCG
>ENSG00000140795_60_0.9920
CTGAGCTCATAGAAGACCTCACCGGGCCAAGGACTTTGTTTCCGTTTTAGAGCTAGAAATAGCAAGTTAAAATAAGGCTAGTCCGTGGGTCTTCGTTCG
>ENSG00000140795_67_20857.2591
CTGAGCTCATAGAAGACCTCACCGTGCTGGTGCAGGCTTGACAGTTTTAGAGCTAGAAATAGCAAGTTAAAATAAGGCTAGTCCGTGGGTCTTCGTTCG
>ENSG00000140795_16_0.9926
CTGAGCTCATAGAAGACCTCACCGCTTCTCTTTGACCAGCAACGTTTTAGAGCTAGAAATAGCAAGTTAAAATAAGGCTAGTCCGTGGGTCTTCGTTCG
>ENSG00000140795_22_0.9888
CTGAGCTCATAGAAGACCTCACCGATCTGTTTCCCCTAGAAATGTTTTAGAGCTAGAAATAGCAAGTTAAAATAAGGCTAGTCCGTGGGTCTTCGTTCG
>ENSG00000140795_43_20857.3600
CTGAGCTCATAGAAGACCTCACCGGATGATCTTGGCAGCCAGTGTTTTAGAGCTAGAAATAGCAAGTTAAAATAAGGCTAGTCCGTGGGTCTTCGTTCG
>ENSG00000140795_44_20857.3599
CTGAGCTCATAGAAGACCTCACCGGATCTTGGCAGCCAGTGGGGTTTTAGAGCTAGAAATAGCAAGTTAAAATAAGGCTAGTCCGTGGGTCTTCGTTCG
>ENSG00000140795_67_0.9900
CTGAGCTCATAGAAGACCTCACCGTTTCATTGTAAACTGTAGCGTTTTAGAGCTAGAAATAGCAAGTTAAAATAAGGCTAGTCCGTGGGTCTTCGTTCG
>ENSG00000140795_146_20857.3585
CTGAGCTCATAGAAGACCTCACCGTCGGTTTGGCCAGGTCCACGTTTTAGAGCTAGAAATAGCAAGTTAAAATAAGGCTAGTCCGTGGGTCTTCGTTCG
>ENSG00000140795_18_0.9921
CTGAGCTCATAGAAGACCTCACCGAACCGGGAAACAAAGTCCTGTTTTAGAGCTAGAAATAGCAAGTTAAAATAAGGCTAGTCCGTGGGTCTTCGTTCG
>ENSG00000140795_21_0.9889
CTGAGCTCATAGAAGACCTCACCGCATCTGTTTCCCCTAGAAAGTTTTAGAGCTAGAAATAGCAAGTTAAAATAAGGCTAGTCCGTGGGTCTTCGTTCG
>ENSG00000140795_42_20857.3600
CTGAGCTCATAGAAGACCTCACCGTGATGATCTTGGCAGCCAGGTTTTAGAGCTAGAAATAGCAAGTTAAAATAAGGCTAGTCCGTGGGTCTTCGTTCG
>ENSG00000140795_66_20857.2587
CTGAGCTCATAGAAGACCTCACCGGTTCCTGACATGCTGGTGCGTTTTAGAGCTAGAAATAGCAAGTTAAAATAAGGCTAGTCCGTGGGTCTTCGTTCG
>ENSG00000140795_63_0.9911
CTGAGCTCATAGAAGACCTCACCGGACACCTTTGAAGGGCTCTGTTTTAGAGCTAGAAATAGCAAGTTAAAATAAGGCTAGTCCGTGGGTCTTCGTTCG
>ENSG00000140795_64_20857.2580
CTGAGCTCATAGAAGACCTCACCGTGCCCCAGACTCTCCTTGGGTTTTAGAGCTAGAAATAGCAAGTTAAAATAAGGCTAGTCCGTGGGTCTTCGTTCG
>ENSG00000186174_184_7933.494
CTGAGCTCATAGAAGACCTCACCGCGTGGGCTCGAAGGGCGTGGTTTTAGAGCTAGAAATAGCAAGTTAAAATAAGGCTAGTCCGTGGGTCTTCGTTCG
>ENSG00000186174_83_7933.511
CTGAGCTCATAGAAGACCTCACCGTGAGTTGCTAGGCGAGATCGTTTTAGAGCTAGAAATAGCAAGTTAAAATAAGGCTAGTCCGTGGGTCTTCGTTCG
>ENSG00000186174_80_7933.527
CTGAGCTCATAGAAGACCTCACCGCCTTGAGCGAGCTGAAAGGGTTTTAGAGCTAGAAATAGCAAGTTAAAATAAGGCTAGTCCGTGGGTCTTCGTTCG
>ENSG00000186174_77_7933.528
CTGAGCTCATAGAAGACCTCACCGTGCCCTTGAGCGAGCTGAAGTTTTAGAGCTAGAAATAGCAAGTTAAAATAAGGCTAGTCCGTGGGTCTTCGTTCG
>ENSG00000186174_180_7933.527
CTGAGCTCATAGAAGACCTCACCGCCCCTTTCAGCTCGCTCAAGTTTTAGAGCTAGAAATAGCAAGTTAAAATAAGGCTAGTCCGTGGGTCTTCGTTCG
>ENSG00000186174_86_7933.492
CTGAGCTCATAGAAGACCTCACCGCCCTTCGAGCCCACGTTGCGTTTTAGAGCTAGAAATAGCAAGTTAAAATAAGGCTAGTCCGTGGGTCTTCGTTCG
>ENSG00000186174_187_7933.492
CTGAGCTCATAGAAGACCTCACCGCCTGCAACGTGGGCTCGAAGTTTTAGAGCTAGAAATAGCAAGTTAAAATAAGGCTAGTCCGTGGGTCTTCGTTCG
>ENSG00000186174_188_7933.492
CTGAGCTCATAGAAGACCTCACCGACCTGCAACGTGGGCTCGAGTTTTAGAGCTAGAAATAGCAAGTTAAAATAAGGCTAGTCCGTGGGTCTTCGTTCG
>ENSG00000186174_79_7933.527
CTGAGCTCATAGAAGACCTCACCGCCCTTGAGCGAGCTGAAAGGTTTTAGAGCTAGAAATAGCAAGTTAAAATAAGGCTAGTCCGTGGGTCTTCGTTCG
>ENSG00000186174_78_7933.528
CTGAGCTCATAGAAGACCTCACCGGCCCTTGAGCGAGCTGAAAGTTTTAGAGCTAGAAATAGCAAGTTAAAATAAGGCTAGTCCGTGGGTCTTCGTTCG
>ENSG00000186174_175_7933.554
CTGAGCTCATAGAAGACCTCACCGACCCCATCCCTGGATTCAGGTTTTAGAGCTAGAAATAGCAAGTTAAAATAAGGCTAGTCCGTGGGTCTTCGTTCG
>ENSG00000186174_88_7933.491
CTGAGCTCATAGAAGACCTCACCGTCGAGCCCACGTTGCAGGTGTTTTAGAGCTAGAAATAGCAAGTTAAAATAAGGCTAGTCCGTGGGTCTTCGTTCG
>ENSG00000186174_191_7933.469
CTGAGCTCATAGAAGACCTCACCGGACCAATCATGGCAAGACAGTTTTAGAGCTAGAAATAGCAAGTTAAAATAAGGCTAGTCCGTGGGTCTTCGTTCG
>ENSG00000186174_186_7933.494
CTGAGCTCATAGAAGACCTCACCGAACGTGGGCTCGAAGGGCGGTTTTAGAGCTAGAAATAGCAAGTTAAAATAAGGCTAGTCCGTGGGTCTTCGTTCG
>ENSG00000186174_91_7933.470
CTGAGCTCATAGAAGACCTCACCGTTCCCTGTCTTGCCATGATGTTTTAGAGCTAGAAATAGCAAGTTAAAATAAGGCTAGTCCGTGGGTCTTCGTTCG
>ENSG00000186174_181_7933.527
CTGAGCTCATAGAAGACCTCACCGCCCCCTTTCAGCTCGCTCAGTTTTAGAGCTAGAAATAGCAAGTTAAAATAAGGCTAGTCCGTGGGTCTTCGTTCG
>ENSG00000186174_84_7933.509
CTGAGCTCATAGAAGACCTCACCGTTGCTAGGCGAGATCTGGTGTTTTAGAGCTAGAAATAGCAAGTTAAAATAAGGCTAGTCCGTGGGTCTTCGTTCG
>ENSG00000186174_85_7933.507
CTGAGCTCATAGAAGACCTCACCGGGCGAGATCTGGTTGGCCTGTTTTAGAGCTAGAAATAGCAAGTTAAAATAAGGCTAGTCCGTGGGTCTTCGTTCG
>ENSG00000186174_178_7933.538
CTGAGCTCATAGAAGACCTCACCGAGGGACCGGAGTGTGTCTGGTTTTAGAGCTAGAAATAGCAAGTTAAAATAAGGCTAGTCCGTGGGTCTTCGTTCG
>ENSG00000186174_82_7933.514
CTGAGCTCATAGAAGACCTCACCGTCTTCAGACTTGAGTTGCTGTTTTAGAGCTAGAAATAGCAAGTTAAAATAAGGCTAGTCCGTGGGTCTTCGTTCG
>ENSG00000186174_87_7933.491
CTGAGCTCATAGAAGACCTCACCGTTCGAGCCCACGTTGCAGGGTTTTAGAGCTAGAAATAGCAAGTTAAAATAAGGCTAGTCCGTGGGTCTTCGTTCG
>ENSG00000186174_74_7933.555
CTGAGCTCATAGAAGACCTCACCGTGGCCTCTGAATCCAGGGAGTTTTAGAGCTAGAAATAGCAAGTTAAAATAAGGCTAGTCCGTGGGTCTTCGTTCG
>ENSG00000186174_192_7933.469
CTGAGCTCATAGAAGACCTCACCGTGACCAATCATGGCAAGACGTTTTAGAGCTAGAAATAGCAAGTTAAAATAAGGCTAGTCCGTGGGTCTTCGTTCG
>ENSG00000186174_185_7933.494
CTGAGCTCATAGAAGACCTCACCGACGTGGGCTCGAAGGGCGTGTTTTAGAGCTAGAAATAGCAAGTTAAAATAAGGCTAGTCCGTGGGTCTTCGTTCG
>ENSG00000186174_174_7933.556
CTGAGCTCATAGAAGACCTCACCGCCCTGGATTCAGAGGCCAAGTTTTAGAGCTAGAAATAGCAAGTTAAAATAAGGCTAGTCCGTGGGTCTTCGTTCG
>ENSG00000186174_179_7933.529
CTGAGCTCATAGAAGACCTCACCGTTCAGCTCGCTCAAGGGCAGTTTTAGAGCTAGAAATAGCAAGTTAAAATAAGGCTAGTCCGTGGGTCTTCGTTCG
>ENSG00000186174_90_7933.480
CTGAGCTCATAGAAGACCTCACCGACATTCTGGTGCTGAGATTGTTTTAGAGCTAGAAATAGCAAGTTAAAATAAGGCTAGTCCGTGGGTCTTCGTTCG
>ENSG00000186174_72_7933.557
CTGAGCTCATAGAAGACCTCACCGACCTTTGGCCTCTGAATCCGTTTTAGAGCTAGAAATAGCAAGTTAAAATAAGGCTAGTCCGTGGGTCTTCGTTCG
>ENSG00000186174_193_7933.466
CTGAGCTCATAGAAGACCTCACCGAAAATAAATTGACCAATCAGTTTTAGAGCTAGAAATAGCAAGTTAAAATAAGGCTAGTCCGTGGGTCTTCGTTCG
>ENSG00000186174_182_7933.517
CTGAGCTCATAGAAGACCTCACCGTCAAGTCTGAAGAACCCCCGTTTTAGAGCTAGAAATAGCAAGTTAAAATAAGGCTAGTCCGTGGGTCTTCGTTCG
>ENSG00000102010_11_23071.4312
CTGAGCTCATAGAAGACCTCACCGATTTTGTCATATTCATAGTGTTTTAGAGCTAGAAATAGCAAGTTAAAATAAGGCTAGTCCGTGGGTCTTCGTTCG
>ENSG00000102010_4_23071.4629
CTGAGCTCATAGAAGACCTCACCGAGTACCCATTTCAGGTAAAGTTTTAGAGCTAGAAATAGCAAGTTAAAATAAGGCTAGTCCGTGGGTCTTCGTTCG
>ENSG00000102010_2_46142.5315
CTGAGCTCATAGAAGACCTCACCGTGAAGAGAGCCGAAGTCAGGTTTTAGAGCTAGAAATAGCAAGTTAAAATAAGGCTAGTCCGTGGGTCTTCGTTCG
>ENSG00000102010_54_46142.9938
CTGAGCTCATAGAAGACCTCACCGTACCATGAAATCTTTGAGGGTTTTAGAGCTAGAAATAGCAAGTTAAAATAAGGCTAGTCCGTGGGTCTTCGTTCG
>ENSG00000102010_13_23071.4625
CTGAGCTCATAGAAGACCTCACCGATGGGTACTGTCTCTCTACGTTTTAGAGCTAGAAATAGCAAGTTAAAATAAGGCTAGTCCGTGGGTCTTCGTTCG
>ENSG00000102010_2_23071.4627
CTGAGCTCATAGAAGACCTCACCGGAGAGACAGTACCCATTTCGTTTTAGAGCTAGAAATAGCAAGTTAAAATAAGGCTAGTCCGTGGGTCTTCGTTCG
>ENSG00000102010_21_23071.1444
CTGAGCTCATAGAAGACCTCACCGGGGAGCAGTCGGAAGGGGTGTTTTAGAGCTAGAAATAGCAAGTTAAAATAAGGCTAGTCCGTGGGTCTTCGTTCG
>ENSG00000102010_19_23071.1452
CTGAGCTCATAGAAGACCTCACCGCGAGGGTCCGGAGAAGCATGTTTTAGAGCTAGAAATAGCAAGTTAAAATAAGGCTAGTCCGTGGGTCTTCGTTCG
>ENSG00000102010_6_23071.1461
CTGAGCTCATAGAAGACCTCACCGCACCCAACTAGCATACCTCGTTTTAGAGCTAGAAATAGCAAGTTAAAATAAGGCTAGTCCGTGGGTCTTCGTTCG
>ENSG00000102010_18_23071.1460
CTGAGCTCATAGAAGACCTCACCGAGACCCGAGGTATGCTAGTGTTTTAGAGCTAGAAATAGCAAGTTAAAATAAGGCTAGTCCGTGGGTCTTCGTTCG
>ENSG00000102010_16_23071.1461
CTGAGCTCATAGAAGACCTCACCGCCGAGGTATGCTAGTTGGGGTTTTAGAGCTAGAAATAGCAAGTTAAAATAAGGCTAGTCCGTGGGTCTTCGTTCG
>ENSG00000102010_17_23071.1460
CTGAGCTCATAGAAGACCTCACCGGACCCGAGGTATGCTAGTTGTTTTAGAGCTAGAAATAGCAAGTTAAAATAAGGCTAGTCCGTGGGTCTTCGTTCG
>ENSG00000102010_0_0.5267
CTGAGCTCATAGAAGACCTCACCGCTGTTTCAAAACCTCGATGGTTTTAGAGCTAGAAATAGCAAGTTAAAATAAGGCTAGTCCGTGGGTCTTCGTTCG
>ENSG00000102010_15_23071.4631
CTGAGCTCATAGAAGACCTCACCGTTCTTCCCTTTACCTGAAAGTTTTAGAGCTAGAAATAGCAAGTTAAAATAAGGCTAGTCCGTGGGTCTTCGTTCG
>ENSG00000102010_8_23071.1435
CTGAGCTCATAGAAGACCTCACCGACTGAGAGAGTAACTTTCTGTTTTAGAGCTAGAAATAGCAAGTTAAAATAAGGCTAGTCCGTGGGTCTTCGTTCG
>ENSG00000102010_5_23071.1462
CTGAGCTCATAGAAGACCTCACCGCCACCCAACTAGCATACCTGTTTTAGAGCTAGAAATAGCAAGTTAAAATAAGGCTAGTCCGTGGGTCTTCGTTCG
>ENSG00000102010_9_23071.1430
CTGAGCTCATAGAAGACCTCACCGTTCTTGGAGGACCCCATATGTTTTAGAGCTAGAAATAGCAAGTTAAAATAAGGCTAGTCCGTGGGTCTTCGTTCG
>ENSG00000102010_4_0.5263
CTGAGCTCATAGAAGACCTCACCGTTCCTGATCATCCACATCGGTTTTAGAGCTAGAAATAGCAAGTTAAAATAAGGCTAGTCCGTGGGTCTTCGTTCG
>ENSG00000102010_3_23071.4629
CTGAGCTCATAGAAGACCTCACCGCAGTACCCATTTCAGGTAAGTTTTAGAGCTAGAAATAGCAAGTTAAAATAAGGCTAGTCCGTGGGTCTTCGTTCG
>ENSG00000102010_55_46142.9939
CTGAGCTCATAGAAGACCTCACCGATTTACCATGAAATCTTTGGTTTTAGAGCTAGAAATAGCAAGTTAAAATAAGGCTAGTCCGTGGGTCTTCGTTCG
>ENSG00000102010_10_23071.4296
CTGAGCTCATAGAAGACCTCACCGGCCGTTCTTTGTAATTATTGTTTTAGAGCTAGAAATAGCAAGTTAAAATAAGGCTAGTCCGTGGGTCTTCGTTCG
>ENSG00000102010_7_23071.1444
CTGAGCTCATAGAAGACCTCACCGAACCCCTTCCGACTGCTCCGTTTTAGAGCTAGAAATAGCAAGTTAAAATAAGGCTAGTCCGTGGGTCTTCGTTCG
>ENSG00000102010_1_0.5264
CTGAGCTCATAGAAGACCTCACCGAACCTCGATGTGGATGATCGTTTTAGAGCTAGAAATAGCAAGTTAAAATAAGGCTAGTCCGTGGGTCTTCGTTCG
>ENSG00000102010_20_23071.1449
CTGAGCTCATAGAAGACCTCACCGAGGGGTTGGAGCGAGGGTCGTTTTAGAGCTAGAAATAGCAAGTTAAAATAAGGCTAGTCCGTGGGTCTTCGTTCG
>ENSG00000102010_14_46142.9937
CTGAGCTCATAGAAGACCTCACCGCACCACCTCAAAGATTTCAGTTTTAGAGCTAGAAATAGCAAGTTAAAATAAGGCTAGTCCGTGGGTCTTCGTTCG
>ENSG00000102010_14_23071.4631
CTGAGCTCATAGAAGACCTCACCGTCTTCCCTTTACCTGAAATGTTTTAGAGCTAGAAATAGCAAGTTAAAATAAGGCTAGTCCGTGGGTCTTCGTTCG
>ENSG00000102010_2_0.5260
CTGAGCTCATAGAAGACCTCACCGGATGATCAGGAAATCCTCCGTTTTAGAGCTAGAAATAGCAAGTTAAAATAAGGCTAGTCCGTGGGTCTTCGTTCG
>ENSG00000102010_24_23071.1438
CTGAGCTCATAGAAGACCTCACCGTACTCTCTCAGTGCTCAGCGTTTTAGAGCTAGAAATAGCAAGTTAAAATAAGGCTAGTCCGTGGGTCTTCGTTCG
>ENSG00000102010_1_23071.4313
CTGAGCTCATAGAAGACCTCACCGTACTATGAATATGACAAAAGTTTTAGAGCTAGAAATAGCAAGTTAAAATAAGGCTAGTCCGTGGGTCTTCGTTCG
>ENSG00000102010_22_23071.1441
CTGAGCTCATAGAAGACCTCACCGGTGCTCAGCCGGGAGCAGTGTTTTAGAGCTAGAAATAGCAAGTTAAAATAAGGCTAGTCCGTGGGTCTTCGTTCG
>ENSG00000244754_48_79812.1361
CTGAGCTCATAGAAGACCTCACCGACATTGTCTCGGTAAGTAAGTTTTAGAGCTAGAAATAGCAAGTTAAAATAAGGCTAGTCCGTGGGTCTTCGTTCG
>ENSG00000244754_38_79812.3141
CTGAGCTCATAGAAGACCTCACCGCAAAACAAGCTATCGATCAGTTTTAGAGCTAGAAATAGCAAGTTAAAATAAGGCTAGTCCGTGGGTCTTCGTTCG
>ENSG00000244754_39_79812.3140
CTGAGCTCATAGAAGACCTCACCGGCAAAACAAGCTATCGATCGTTTTAGAGCTAGAAATAGCAAGTTAAAATAAGGCTAGTCCGTGGGTCTTCGTTCG
>ENSG00000244754_82_79812.3410
CTGAGCTCATAGAAGACCTCACCGTTTCCTTTGTGTAGGCCATGTTTTAGAGCTAGAAATAGCAAGTTAAAATAAGGCTAGTCCGTGGGTCTTCGTTCG
>ENSG00000244754_12_79812.1531
CTGAGCTCATAGAAGACCTCACCGGTATTACTTGTCCATTACAGTTTTAGAGCTAGAAATAGCAAGTTAAAATAAGGCTAGTCCGTGGGTCTTCGTTCG
>ENSG00000244754_59_79812.1506
CTGAGCTCATAGAAGACCTCACCGATCCTTTTATAGTGCCCTAGTTTTAGAGCTAGAAATAGCAAGTTAAAATAAGGCTAGTCCGTGGGTCTTCGTTCG
>ENSG00000244754_9_79812.1505
CTGAGCTCATAGAAGACCTCACCGGACCATAGGGCACTATAAAGTTTTAGAGCTAGAAATAGCAAGTTAAAATAAGGCTAGTCCGTGGGTCTTCGTTCG
>ENSG00000244754_83_79812.3155
CTGAGCTCATAGAAGACCTCACCGAACACTAATATACAAGCTTGTTTTAGAGCTAGAAATAGCAAGTTAAAATAAGGCTAGTCCGTGGGTCTTCGTTCG
>ENSG00000244754_81_79812.3423
CTGAGCTCATAGAAGACCTCACCGGTTTCATGAACCTGAAACTGTTTTAGAGCTAGAAATAGCAAGTTAAAATAAGGCTAGTCCGTGGGTCTTCGTTCG
>ENSG00000244754_43_79812.1405
CTGAGCTCATAGAAGACCTCACCGTCACCATCAAGATGGGTACGTTTTAGAGCTAGAAATAGCAAGTTAAAATAAGGCTAGTCCGTGGGTCTTCGTTCG
>ENSG00000244754_1_79812.1406
CTGAGCTCATAGAAGACCTCACCGATACCTGTACCCATCTTGAGTTTTAGAGCTAGAAATAGCAAGTTAAAATAAGGCTAGTCCGTGGGTCTTCGTTCG
>ENSG00000244754_80_79812.3424
CTGAGCTCATAGAAGACCTCACCGTCATGAACCTGAAACTTGGGTTTTAGAGCTAGAAATAGCAAGTTAAAATAAGGCTAGTCCGTGGGTCTTCGTTCG
>ENSG00000244754_46_79812.1388
CTGAGCTCATAGAAGACCTCACCGTGCTTGGTCAGAATCGTGAGTTTTAGAGCTAGAAATAGCAAGTTAAAATAAGGCTAGTCCGTGGGTCTTCGTTCG
>ENSG00000244754_51_79812.1371
CTGAGCTCATAGAAGACCTCACCGTAAGAGGTCTGCCTGGTTCGTTTTAGAGCTAGAAATAGCAAGTTAAAATAAGGCTAGTCCGTGGGTCTTCGTTCG
>ENSG00000244754_37_79812.3409
CTGAGCTCATAGAAGACCTCACCGTATGGCCTACACAAAGGAAGTTTTAGAGCTAGAAATAGCAAGTTAAAATAAGGCTAGTCCGTGGGTCTTCGTTCG
>ENSG00000244754_36_79812.3411
CTGAGCTCATAGAAGACCTCACCGTTTCCTATGGCCTACACAAGTTTTAGAGCTAGAAATAGCAAGTTAAAATAAGGCTAGTCCGTGGGTCTTCGTTCG
>ENSG00000244754_52_79812.1373
CTGAGCTCATAGAAGACCTCACCGTTCTTTTAAGAGGTCTGCCGTTTTAGAGCTAGAAATAGCAAGTTAAAATAAGGCTAGTCCGTGGGTCTTCGTTCG
>ENSG00000244754_3_79812.1388
CTGAGCTCATAGAAGACCTCACCGCTTTTCCTCTTGAAACTGCGTTTTAGAGCTAGAAATAGCAAGTTAAAATAAGGCTAGTCCGTGGGTCTTCGTTCG
>ENSG00000244754_84_79812.3155
CTGAGCTCATAGAAGACCTCACCGTAACACTAATATACAAGCTGTTTTAGAGCTAGAAATAGCAAGTTAAAATAAGGCTAGTCCGTGGGTCTTCGTTCG
>ENSG00000244754_45_79812.1402
CTGAGCTCATAGAAGACCTCACCGACTATTTTCACCATCAAGAGTTTTAGAGCTAGAAATAGCAAGTTAAAATAAGGCTAGTCCGTGGGTCTTCGTTCG
>ENSG00000244754_75_79812.1781
CTGAGCTCATAGAAGACCTCACCGTTATTTCTCAGATGTCTTAGTTTTAGAGCTAGAAATAGCAAGTTAAAATAAGGCTAGTCCGTGGGTCTTCGTTCG
>ENSG00000244754_44_79812.1403
CTGAGCTCATAGAAGACCTCACCGCTATTTTCACCATCAAGATGTTTTAGAGCTAGAAATAGCAAGTTAAAATAAGGCTAGTCCGTGGGTCTTCGTTCG
>ENSG00000244754_78_79812.4602
CTGAGCTCATAGAAGACCTCACCGAAAGACCTCCTCCTCCACAGTTTTAGAGCTAGAAATAGCAAGTTAAAATAAGGCTAGTCCGTGGGTCTTCGTTCG
>ENSG00000244754_34_79812.3427
CTGAGCTCATAGAAGACCTCACCGCAAATTTCCACCAAGTTTCGTTTTAGAGCTAGAAATAGCAAGTTAAAATAAGGCTAGTCCGTGGGTCTTCGTTCG
>ENSG00000244754_35_79812.3415
CTGAGCTCATAGAAGACCTCACCGACTCTGTATCCTTTTCCTAGTTTTAGAGCTAGAAATAGCAAGTTAAAATAAGGCTAGTCCGTGGGTCTTCGTTCG
>ENSG00000244754_76_79812.4611
CTGAGCTCATAGAAGACCTCACCGAGAGGTGGGGAGGCTCTCTGTTTTAGAGCTAGAAATAGCAAGTTAAAATAAGGCTAGTCCGTGGGTCTTCGTTCG
>ENSG00000244754_2_79812.1367
CTGAGCTCATAGAAGACCTCACCGATGTTGTTTTCCCAGAACCGTTTTAGAGCTAGAAATAGCAAGTTAAAATAAGGCTAGTCCGTGGGTCTTCGTTCG
>ENSG00000244754_49_79812.1365
CTGAGCTCATAGAAGACCTCACCGTGGGAAAACAACATTGTCTGTTTTAGAGCTAGAAATAGCAAGTTAAAATAAGGCTAGTCCGTGGGTCTTCGTTCG
>ENSG00000244754_79_79812.4601
CTGAGCTCATAGAAGACCTCACCGCAAAGACCTCCTCCTCCACGTTTTAGAGCTAGAAATAGCAAGTTAAAATAAGGCTAGTCCGTGGGTCTTCGTTCG
>ENSG00000244754_53_79812.1390
CTGAGCTCATAGAAGACCTCACCGGTGAACCAGCAGTTTCAAGGTTTTAGAGCTAGAAATAGCAAGTTAAAATAAGGCTAGTCCGTGGGTCTTCGTTCG
>ENSG00000128829_14_0.44
CTGAGCTCATAGAAGACCTCACCGTTGCGGACCGGTAGGAACGGTTTTAGAGCTAGAAATAGCAAGTTAAAATAAGGCTAGTCCGTGGGTCTTCGTTCG
>ENSG00000128829_12_0.35
CTGAGCTCATAGAAGACCTCACCGGACTTCCAAGACCTGCGGCGTTTTAGAGCTAGAAATAGCAAGTTAAAATAAGGCTAGTCCGTGGGTCTTCGTTCG
>ENSG00000128829_13_0.41
CTGAGCTCATAGAAGACCTCACCGCGGACGCTTGCGGACCGGTGTTTTAGAGCTAGAAATAGCAAGTTAAAATAAGGCTAGTCCGTGGGTCTTCGTTCG
>ENSG00000128829_15_0.47
CTGAGCTCATAGAAGACCTCACCGGGTAGGAACGTGGCTTGTCGTTTTAGAGCTAGAAATAGCAAGTTAAAATAAGGCTAGTCCGTGGGTCTTCGTTCG
>ENSG00000128829_5_0.28
CTGAGCTCATAGAAGACCTCACCGCTGGAGGCCATTTACGGCGGTTTTAGAGCTAGAAATAGCAAGTTAAAATAAGGCTAGTCCGTGGGTCTTCGTTCG
>ENSG00000128829_30_76086.32074
CTGAGCTCATAGAAGACCTCACCGGCTGTCAGCCAGCACTAGGGTTTTAGAGCTAGAAATAGCAAGTTAAAATAAGGCTAGTCCGTGGGTCTTCGTTCG
>ENSG00000128829_34_76086.32084
CTGAGCTCATAGAAGACCTCACCGAACTCAGGTACACTGGGTCGTTTTAGAGCTAGAAATAGCAAGTTAAAATAAGGCTAGTCCGTGGGTCTTCGTTCG
>ENSG00000128829_87_76086.32064
CTGAGCTCATAGAAGACCTCACCGGGGCTAGCACACTCACAATGTTTTAGAGCTAGAAATAGCAAGTTAAAATAAGGCTAGTCCGTGGGTCTTCGTTCG
>ENSG00000128829_88_76086.32065
CTGAGCTCATAGAAGACCTCACCGGGGGCTAGCACACTCACAAGTTTTAGAGCTAGAAATAGCAAGTTAAAATAAGGCTAGTCCGTGGGTCTTCGTTCG
>ENSG00000128829_60_0.1804
CTGAGCTCATAGAAGACCTCACCGATAAATGTACTCACACATCGTTTTAGAGCTAGAAATAGCAAGTTAAAATAAGGCTAGTCCGTGGGTCTTCGTTCG
>ENSG00000128829_31_0.1779
CTGAGCTCATAGAAGACCTCACCGTGTACCCTCAAGGCCTAACGTTTTAGAGCTAGAAATAGCAAGTTAAAATAAGGCTAGTCCGTGGGTCTTCGTTCG
>ENSG00000128829_28_76086.32065
CTGAGCTCATAGAAGACCTCACCGATTGTGAGTGTGCTAGCCCGTTTTAGAGCTAGAAATAGCAAGTTAAAATAAGGCTAGTCCGTGGGTCTTCGTTCG
>ENSG00000128829_31_76086.32079
CTGAGCTCATAGAAGACCTCACCGAGGAGGCGCTATGAAACTCGTTTTAGAGCTAGAAATAGCAAGTTAAAATAAGGCTAGTCCGTGGGTCTTCGTTCG
>ENSG00000128829_35_76086.32084
CTGAGCTCATAGAAGACCTCACCGACTCAGGTACACTGGGTCAGTTTTAGAGCTAGAAATAGCAAGTTAAAATAAGGCTAGTCCGTGGGTCTTCGTTCG
>ENSG00000128829_33_76086.32082
CTGAGCTCATAGAAGACCTCACCGTATGAAACTCAGGTACACTGTTTTAGAGCTAGAAATAGCAAGTTAAAATAAGGCTAGTCCGTGGGTCTTCGTTCG
>ENSG00000128829_54_0.1781
CTGAGCTCATAGAAGACCTCACCGCTTCACCAGTTAGGCCTTGGTTTTAGAGCTAGAAATAGCAAGTTAAAATAAGGCTAGTCCGTGGGTCTTCGTTCG
>ENSG00000128829_30_0.1776
CTGAGCTCATAGAAGACCTCACCGATTTAGTTTTGTACCCTCAGTTTTAGAGCTAGAAATAGCAAGTTAAAATAAGGCTAGTCCGTGGGTCTTCGTTCG
>ENSG00000128829_57_0.1800
CTGAGCTCATAGAAGACCTCACCGACACATCTGGATAGGTAGGGTTTTAGAGCTAGAAATAGCAAGTTAAAATAAGGCTAGTCCGTGGGTCTTCGTTCG
>ENSG00000128829_55_0.1784
CTGAGCTCATAGAAGACCTCACCGATATACTTCTTCACCAGTTGTTTTAGAGCTAGAAATAGCAAGTTAAAATAAGGCTAGTCCGTGGGTCTTCGTTCG
>ENSG00000128829_86_76086.32058
CTGAGCTCATAGAAGACCTCACCGGGGAACCACTGTTGCTCCAGTTTTAGAGCTAGAAATAGCAAGTTAAAATAAGGCTAGTCCGTGGGTCTTCGTTCG
>ENSG00000128829_53_0.1781
CTGAGCTCATAGAAGACCTCACCGTTCACCAGTTAGGCCTTGAGTTTTAGAGCTAGAAATAGCAAGTTAAAATAAGGCTAGTCCGTGGGTCTTCGTTCG
>ENSG00000128829_59_0.1802
CTGAGCTCATAGAAGACCTCACCGTGTACTCACACATCTGGATGTTTTAGAGCTAGAAATAGCAAGTTAAAATAAGGCTAGTCCGTGGGTCTTCGTTCG
>ENSG00000128829_89_76086.32077
CTGAGCTCATAGAAGACCTCACCGTCATAGCGCCTCCTAGTGCGTTTTAGAGCTAGAAATAGCAAGTTAAAATAAGGCTAGTCCGTGGGTCTTCGTTCG
>ENSG00000128829_56_0.1800
CTGAGCTCATAGAAGACCTCACCGCACATCTGGATAGGTAGGTGTTTTAGAGCTAGAAATAGCAAGTTAAAATAAGGCTAGTCCGTGGGTCTTCGTTCG
>ENSG00000128829_49_0.1766
CTGAGCTCATAGAAGACCTCACCGGGGCTCTTTGACCTAAAAGGTTTTAGAGCTAGAAATAGCAAGTTAAAATAAGGCTAGTCCGTGGGTCTTCGTTCG
>ENSG00000128829_58_0.1801
CTGAGCTCATAGAAGACCTCACCGCTCACACATCTGGATAGGTGTTTTAGAGCTAGAAATAGCAAGTTAAAATAAGGCTAGTCCGTGGGTCTTCGTTCG
>ENSG00000128829_11_0.34
CTGAGCTCATAGAAGACCTCACCGCGCGGACTTCCAAGACCTGGTTTTAGAGCTAGAAATAGCAAGTTAAAATAAGGCTAGTCCGTGGGTCTTCGTTCG
>ENSG00000128829_52_0.1773
CTGAGCTCATAGAAGACCTCACCGACAAAACTAAATTGATTTCGTTTTAGAGCTAGAAATAGCAAGTTAAAATAAGGCTAGTCCGTGGGTCTTCGTTCG
>ENSG00000128829_4_0.26
CTGAGCTCATAGAAGACCTCACCGAGGCCCTGGAGGCCATTTAGTTTTAGAGCTAGAAATAGCAAGTTAAAATAAGGCTAGTCCGTGGGTCTTCGTTCG
>ENSG00000128829_50_0.1772
CTGAGCTCATAGAAGACCTCACCGAAAACTAAATTGATTTCAGGTTTTAGAGCTAGAAATAGCAAGTTAAAATAAGGCTAGTCCGTGGGTCTTCGTTCG
>ENSG00000198586_3_120246.14515
CTGAGCTCATAGAAGACCTCACCGGAGCCCGGGGTTGGAGACGGTTTTAGAGCTAGAAATAGCAAGTTAAAATAAGGCTAGTCCGTGGGTCTTCGTTCG
>ENSG00000198586_0_120246.14502
CTGAGCTCATAGAAGACCTCACCGTGGCGGCGTGTGATTCAGCGTTTTAGAGCTAGAAATAGCAAGTTAAAATAAGGCTAGTCCGTGGGTCTTCGTTCG
>ENSG00000198586_9_120246.314
CTGAGCTCATAGAAGACCTCACCGGTACGGGCAGTTGCAGTGTGTTTTAGAGCTAGAAATAGCAAGTTAAAATAAGGCTAGTCCGTGGGTCTTCGTTCG
>ENSG00000198586_3_60123.16639
CTGAGCTCATAGAAGACCTCACCGTAGAACAACTGCTGAAGGGGTTTTAGAGCTAGAAATAGCAAGTTAAAATAAGGCTAGTCCGTGGGTCTTCGTTCG
>ENSG00000198586_10_60123.19549
CTGAGCTCATAGAAGACCTCACCGAAAATAGTCGCTAATTTTGGTTTTAGAGCTAGAAATAGCAAGTTAAAATAAGGCTAGTCCGTGGGTCTTCGTTCG
>ENSG00000198586_12_120246.322
CTGAGCTCATAGAAGACCTCACCGGAGTTGCAAGTGGGAGCACGTTTTAGAGCTAGAAATAGCAAGTTAAAATAAGGCTAGTCCGTGGGTCTTCGTTCG
>ENSG00000198586_11_120246.320
CTGAGCTCATAGAAGACCTCACCGAGTGGGAGCACTGGAAGTAGTTTTAGAGCTAGAAATAGCAAGTTAAAATAAGGCTAGTCCGTGGGTCTTCGTTCG
>ENSG00000198586_20_60123.18559
CTGAGCTCATAGAAGACCTCACCGAAACAATCGGAATCATCCAGTTTTAGAGCTAGAAATAGCAAGTTAAAATAAGGCTAGTCCGTGGGTCTTCGTTCG
>ENSG00000198586_19_60123.18559
CTGAGCTCATAGAAGACCTCACCGAACAATCGGAATCATCCAGGTTTTAGAGCTAGAAATAGCAAGTTAAAATAAGGCTAGTCCGTGGGTCTTCGTTCG
>ENSG00000198586_21_60123.18559
CTGAGCTCATAGAAGACCTCACCGGAAACAATCGGAATCATCCGTTTTAGAGCTAGAAATAGCAAGTTAAAATAAGGCTAGTCCGTGGGTCTTCGTTCG
>ENSG00000198586_1_60123.16640
CTGAGCTCATAGAAGACCTCACCGCATTTAGAACAACTGCTGAGTTTTAGAGCTAGAAATAGCAAGTTAAAATAAGGCTAGTCCGTGGGTCTTCGTTCG
>ENSG00000198586_15_120246.343
CTGAGCTCATAGAAGACCTCACCGATGGATGAGCTTCATAGTCGTTTTAGAGCTAGAAATAGCAAGTTAAAATAAGGCTAGTCCGTGGGTCTTCGTTCG
>ENSG00000198586_5_120246.14532
CTGAGCTCATAGAAGACCTCACCGCAAACTTCCACTGCTACTTGTTTTAGAGCTAGAAATAGCAAGTTAAAATAAGGCTAGTCCGTGGGTCTTCGTTCG
>ENSG00000198586_1_120246.14502
CTGAGCTCATAGAAGACCTCACCGGGCGGCGTGTGATTCAGCAGTTTTAGAGCTAGAAATAGCAAGTTAAAATAAGGCTAGTCCGTGGGTCTTCGTTCG
>ENSG00000198586_38_60123.19534
CTGAGCTCATAGAAGACCTCACCGCATGCGCTTCTTATATTTTGTTTTAGAGCTAGAAATAGCAAGTTAAAATAAGGCTAGTCCGTGGGTCTTCGTTCG
>ENSG00000198586_7_120246.14540
CTGAGCTCATAGAAGACCTCACCGACTCATCAAGCTACTTTCTGTTTTAGAGCTAGAAATAGCAAGTTAAAATAAGGCTAGTCCGTGGGTCTTCGTTCG
>ENSG00000198586_30_60123.11328
CTGAGCTCATAGAAGACCTCACCGAAAGCTCTAATCACAGTTTGTTTTAGAGCTAGAAATAGCAAGTTAAAATAAGGCTAGTCCGTGGGTCTTCGTTCG
>ENSG00000198586_6_120246.14539
CTGAGCTCATAGAAGACCTCACCGCACTCATCAAGCTACTTTCGTTTTAGAGCTAGAAATAGCAAGTTAAAATAAGGCTAGTCCGTGGGTCTTCGTTCG
>ENSG00000198586_8_120246.334
CTGAGCTCATAGAAGACCTCACCGCCAATAACTCTTGCCTTCTGTTTTAGAGCTAGAAATAGCAAGTTAAAATAAGGCTAGTCCGTGGGTCTTCGTTCG
>ENSG00000198586_2_60123.16640
CTGAGCTCATAGAAGACCTCACCGATTTAGAACAACTGCTGAAGTTTTAGAGCTAGAAATAGCAAGTTAAAATAAGGCTAGTCCGTGGGTCTTCGTTCG
>ENSG00000198586_23_60123.21013
CTGAGCTCATAGAAGACCTCACCGCGTATAGATGATTTGCTCAGTTTTAGAGCTAGAAATAGCAAGTTAAAATAAGGCTAGTCCGTGGGTCTTCGTTCG
>ENSG00000198586_24_60123.21013
CTGAGCTCATAGAAGACCTCACCGACGTATAGATGATTTGCTCGTTTTAGAGCTAGAAATAGCAAGTTAAAATAAGGCTAGTCCGTGGGTCTTCGTTCG
>ENSG00000198586_10_120246.319
CTGAGCTCATAGAAGACCTCACCGGTGGGAGCACTGGAAGTACGTTTTAGAGCTAGAAATAGCAAGTTAAAATAAGGCTAGTCCGTGGGTCTTCGTTCG
>ENSG00000198586_13_120246.335
CTGAGCTCATAGAAGACCTCACCGCCAAGAAGGCAAGAGTTATGTTTTAGAGCTAGAAATAGCAAGTTAAAATAAGGCTAGTCCGTGGGTCTTCGTTCG
>ENSG00000198586_31_60123.20557
CTGAGCTCATAGAAGACCTCACCGCCTACTGCATTAGCATTTGGTTTTAGAGCTAGAAATAGCAAGTTAAAATAAGGCTAGTCCGTGGGTCTTCGTTCG
>ENSG00000198586_25_60123.21001
CTGAGCTCATAGAAGACCTCACCGAGTAATAAAATCCAGGACCGTTTTAGAGCTAGAAATAGCAAGTTAAAATAAGGCTAGTCCGTGGGTCTTCGTTCG
>ENSG00000198586_14_120246.339
CTGAGCTCATAGAAGACCTCACCGTCATAGTCTGGATCCAAGAGTTTTAGAGCTAGAAATAGCAAGTTAAAATAAGGCTAGTCCGTGGGTCTTCGTTCG
>ENSG00000198586_2_120246.14504
CTGAGCTCATAGAAGACCTCACCGGTGTGATTCAGCAGGGACCGTTTTAGAGCTAGAAATAGCAAGTTAAAATAAGGCTAGTCCGTGGGTCTTCGTTCG
>ENSG00000198586_6_60123.20557
CTGAGCTCATAGAAGACCTCACCGCCCCAAATGCTAATGCAGTGTTTTAGAGCTAGAAATAGCAAGTTAAAATAAGGCTAGTCCGTGGGTCTTCGTTCG
>ENSG00000198586_18_60123.18573
CTGAGCTCATAGAAGACCTCACCGAACCAGAATGAAAGTAGTCGTTTTAGAGCTAGAAATAGCAAGTTAAAATAAGGCTAGTCCGTGGGTCTTCGTTCG
>ENSG00000066056_97_11056.3766
CTGAGCTCATAGAAGACCTCACCGTCCCCGAGCCCCTGAATGCGTTTTAGAGCTAGAAATAGCAAGTTAAAATAAGGCTAGTCCGTGGGTCTTCGTTCG
>ENSG00000066056_9_11056.3736
CTGAGCTCATAGAAGACCTCACCGACTGTGGATAGACGTGGACGTTTTAGAGCTAGAAATAGCAAGTTAAAATAAGGCTAGTCCGTGGGTCTTCGTTCG
>ENSG00000066056_94_11056.3756
CTGAGCTCATAGAAGACCTCACCGCGGAAGAGGTAGCGCGTGCGTTTTAGAGCTAGAAATAGCAAGTTAAAATAAGGCTAGTCCGTGGGTCTTCGTTCG
>ENSG00000066056_90_11056.3736
CTGAGCTCATAGAAGACCTCACCGGTCCACGTCTATCCACAGTGTTTTAGAGCTAGAAATAGCAAGTTAAAATAAGGCTAGTCCGTGGGTCTTCGTTCG
>ENSG00000066056_19_11056.3777
CTGAGCTCATAGAAGACCTCACCGACAGTAGAAGAGTCCACCCGTTTTAGAGCTAGAAATAGCAAGTTAAAATAAGGCTAGTCCGTGGGTCTTCGTTCG
>ENSG00000066056_93_11056.3749
CTGAGCTCATAGAAGACCTCACCGGCGTTGAGGCCACGGATGAGTTTTAGAGCTAGAAATAGCAAGTTAAAATAAGGCTAGTCCGTGGGTCTTCGTTCG
>ENSG00000066056_20_11056.3777
CTGAGCTCATAGAAGACCTCACCGCAGTAGAAGAGTCCACCCTGTTTTAGAGCTAGAAATAGCAAGTTAAAATAAGGCTAGTCCGTGGGTCTTCGTTCG
>ENSG00000066056_96_11056.3763
CTGAGCTCATAGAAGACCTCACCGCTGAATGCTGGCCCGCATGGTTTTAGAGCTAGAAATAGCAAGTTAAAATAAGGCTAGTCCGTGGGTCTTCGTTCG
>ENSG00000066056_95_11056.3761
CTGAGCTCATAGAAGACCTCACCGGCTGGCCCGCATGCGGAAGGTTTTAGAGCTAGAAATAGCAAGTTAAAATAAGGCTAGTCCGTGGGTCTTCGTTCG
>ENSG00000066056_59_5528.1730
CTGAGCTCATAGAAGACCTCACCGACCCGCTGTGAACAGGGTAGTTTTAGAGCTAGAAATAGCAAGTTAAAATAAGGCTAGTCCGTGGGTCTTCGTTCG
>ENSG00000066056_134_5528.1717
CTGAGCTCATAGAAGACCTCACCGGCATACACATTCGCCGTCAGTTTTAGAGCTAGAAATAGCAAGTTAAAATAAGGCTAGTCCGTGGGTCTTCGTTCG
>ENSG00000066056_133_5528.1715
CTGAGCTCATAGAAGACCTCACCGACATTCGCCGTCATGGTCGGTTTTAGAGCTAGAAATAGCAAGTTAAAATAAGGCTAGTCCGTGGGTCTTCGTTCG
>ENSG00000066056_55_5528.1712
CTGAGCTCATAGAAGACCTCACCGGTGTCTGCCACGACCATGAGTTTTAGAGCTAGAAATAGCAAGTTAAAATAAGGCTAGTCCGTGGGTCTTCGTTCG
>ENSG00000066056_14_11056.3763
CTGAGCTCATAGAAGACCTCACCGCATGCGGGCCAGCATTCAGGTTTTAGAGCTAGAAATAGCAAGTTAAAATAAGGCTAGTCCGTGGGTCTTCGTTCG
>ENSG00000066056_56_5528.1719
CTGAGCTCATAGAAGACCTCACCGGCGAATGTGTATGCCCCCCGTTTTAGAGCTAGAAATAGCAAGTTAAAATAAGGCTAGTCCGTGGGTCTTCGTTCG
>ENSG00000066056_12_11056.3763
CTGAGCTCATAGAAGACCTCACCGCGCATGCGGGCCAGCATTCGTTTTAGAGCTAGAAATAGCAAGTTAAAATAAGGCTAGTCCGTGGGTCTTCGTTCG
>ENSG00000066056_13_11056.3763
CTGAGCTCATAGAAGACCTCACCGGCATGCGGGCCAGCATTCAGTTTTAGAGCTAGAAATAGCAAGTTAAAATAAGGCTAGTCCGTGGGTCTTCGTTCG
>ENSG00000066056_91_11056.3736
CTGAGCTCATAGAAGACCTCACCGTGTCCACGTCTATCCACAGGTTTTAGAGCTAGAAATAGCAAGTTAAAATAAGGCTAGTCCGTGGGTCTTCGTTCG
>ENSG00000066056_11_11056.3746
CTGAGCTCATAGAAGACCTCACCGAGACAAGCACCATCATCCGGTTTTAGAGCTAGAAATAGCAAGTTAAAATAAGGCTAGTCCGTGGGTCTTCGTTCG
>ENSG00000066056_135_5528.1731
CTGAGCTCATAGAAGACCTCACCGTCCTTACCCTGTTCACAGCGTTTTAGAGCTAGAAATAGCAAGTTAAAATAAGGCTAGTCCGTGGGTCTTCGTTCG
>ENSG00000066056_17_11056.3766
CTGAGCTCATAGAAGACCTCACCGGCCAGCATTCAGGGGCTCGGTTTTAGAGCTAGAAATAGCAAGTTAAAATAAGGCTAGTCCGTGGGTCTTCGTTCG
>ENSG00000066056_8_11056.3735
CTGAGCTCATAGAAGACCTCACCGGACCCACTGTGGATAGACGGTTTTAGAGCTAGAAATAGCAAGTTAAAATAAGGCTAGTCCGTGGGTCTTCGTTCG
>ENSG00000066056_10_11056.3739
CTGAGCTCATAGAAGACCTCACCGATAGACGTGGACAGGCCTGGTTTTAGAGCTAGAAATAGCAAGTTAAAATAAGGCTAGTCCGTGGGTCTTCGTTCG
>ENSG00000066056_15_11056.3765
CTGAGCTCATAGAAGACCTCACCGGGGCCAGCATTCAGGGGCTGTTTTAGAGCTAGAAATAGCAAGTTAAAATAAGGCTAGTCCGTGGGTCTTCGTTCG
>ENSG00000066056_92_11056.3744
CTGAGCTCATAGAAGACCTCACCGTGATGGTGCTTGTCTCCTCGTTTTAGAGCTAGAAATAGCAAGTTAAAATAAGGCTAGTCCGTGGGTCTTCGTTCG
>ENSG00000066056_58_5528.1728
CTGAGCTCATAGAAGACCTCACCGCTGGCACCCGCTGTGAACAGTTTTAGAGCTAGAAATAGCAAGTTAAAATAAGGCTAGTCCGTGGGTCTTCGTTCG
>ENSG00000066056_57_5528.1728
CTGAGCTCATAGAAGACCTCACCGACTGGCACCCGCTGTGAACGTTTTAGAGCTAGAAATAGCAAGTTAAAATAAGGCTAGTCCGTGGGTCTTCGTTCG
>ENSG00000066056_60_5528.1731
CTGAGCTCATAGAAGACCTCACCGCGCTGTGAACAGGGTAAGGGTTTTAGAGCTAGAAATAGCAAGTTAAAATAAGGCTAGTCCGTGGGTCTTCGTTCG
>ENSG00000066056_16_11056.3765
CTGAGCTCATAGAAGACCTCACCGGGCCAGCATTCAGGGGCTCGTTTTAGAGCTAGAAATAGCAAGTTAAAATAAGGCTAGTCCGTGGGTCTTCGTTCG
>ENSG00000066056_18_11056.3767
CTGAGCTCATAGAAGACCTCACCGCATTCAGGGGCTCGGGGACGTTTTAGAGCTAGAAATAGCAAGTTAAAATAAGGCTAGTCCGTGGGTCTTCGTTCG
>ENSG00000116128_579_63627.2
CTGAGCTCATAGAAGACCTCACCGCTCCTCACTTTAGGGTTACGTTTTAGAGCTAGAAATAGCAAGTTAAAATAAGGCTAGTCCGTGGGTCTTCGTTCG
>ENSG00000116128_237_63627.360
CTGAGCTCATAGAAGACCTCACCGCTACAGTGATGTCCCCATCGTTTTAGAGCTAGAAATAGCAAGTTAAAATAAGGCTAGTCCGTGGGTCTTCGTTCG
>ENSG00000116128_243_63627.376
CTGAGCTCATAGAAGACCTCACCGCTCCAATCAGGGTAAACAGGTTTTAGAGCTAGAAATAGCAAGTTAAAATAAGGCTAGTCCGTGGGTCTTCGTTCG
>ENSG00000116128_628_63627.911
CTGAGCTCATAGAAGACCTCACCGACACGTACACCACTTTGGCGTTTTAGAGCTAGAAATAGCAAGTTAAAATAAGGCTAGTCCGTGGGTCTTCGTTCG
>ENSG00000116128_596_63627.374
CTGAGCTCATAGAAGACCTCACCGTTACCCTGATTGGAGAATTGTTTTAGAGCTAGAAATAGCAAGTTAAAATAAGGCTAGTCCGTGGGTCTTCGTTCG
>ENSG00000116128_623_63627.896
CTGAGCTCATAGAAGACCTCACCGGTGGCAGTAGTTTGGCCATGTTTTAGAGCTAGAAATAGCAAGTTAAAATAAGGCTAGTCCGTGGGTCTTCGTTCG
>ENSG00000116128_591_63627.365
CTGAGCTCATAGAAGACCTCACCGCCAGCTGGGGGTTTCCAGAGTTTTAGAGCTAGAAATAGCAAGTTAAAATAAGGCTAGTCCGTGGGTCTTCGTTCG
>ENSG00000116128_230_63627.1
CTGAGCTCATAGAAGACCTCACCGTTCCAGTAACCCTAAAGTGGTTTTAGAGCTAGAAATAGCAAGTTAAAATAAGGCTAGTCCGTGGGTCTTCGTTCG
>ENSG00000116128_585_63627.359
CTGAGCTCATAGAAGACCTCACCGATGGGGACATCACTGTAGGGTTTTAGAGCTAGAAATAGCAAGTTAAAATAAGGCTAGTCCGTGGGTCTTCGTTCG
>ENSG00000116128_239_63627.372
CTGAGCTCATAGAAGACCTCACCGGATTCCAAATTCTCCAATCGTTTTAGAGCTAGAAATAGCAAGTTAAAATAAGGCTAGTCCGTGGGTCTTCGTTCG
>ENSG00000116128_586_63627.360
CTGAGCTCATAGAAGACCTCACCGGATGGGGACATCACTGTAGGTTTTAGAGCTAGAAATAGCAAGTTAAAATAAGGCTAGTCCGTGGGTCTTCGTTCG
>ENSG00000116128_241_63627.375
CTGAGCTCATAGAAGACCTCACCGTTCTCCAATCAGGGTAAACGTTTTAGAGCTAGAAATAGCAAGTTAAAATAAGGCTAGTCCGTGGGTCTTCGTTCG
>ENSG00000116128_593_63627.369
CTGAGCTCATAGAAGACCTCACCGAGAATTTGGAATCCAGCTGGTTTTAGAGCTAGAAATAGCAAGTTAAAATAAGGCTAGTCCGTGGGTCTTCGTTCG
>ENSG00000116128_244_63627.376
CTGAGCTCATAGAAGACCTCACCGTCCAATCAGGGTAAACAGGGTTTTAGAGCTAGAAATAGCAAGTTAAAATAAGGCTAGTCCGTGGGTCTTCGTTCG
>ENSG00000116128_242_63627.375
CTGAGCTCATAGAAGACCTCACCGTCTCCAATCAGGGTAAACAGTTTTAGAGCTAGAAATAGCAAGTTAAAATAAGGCTAGTCCGTGGGTCTTCGTTCG
>ENSG00000116128_587_63627.360
CTGAGCTCATAGAAGACCTCACCGAGATGGGGACATCACTGTAGTTTTAGAGCTAGAAATAGCAAGTTAAAATAAGGCTAGTCCGTGGGTCTTCGTTCG
>ENSG00000116128_584_63627.358
CTGAGCTCATAGAAGACCTCACCGGGACATCACTGTAGGGGGAGTTTTAGAGCTAGAAATAGCAAGTTAAAATAAGGCTAGTCCGTGGGTCTTCGTTCG
>ENSG00000116128_592_63627.369
CTGAGCTCATAGAAGACCTCACCGGAATTTGGAATCCAGCTGGGTTTTAGAGCTAGAAATAGCAAGTTAAAATAAGGCTAGTCCGTGGGTCTTCGTTCG
>ENSG00000116128_245_63627.376
CTGAGCTCATAGAAGACCTCACCGCCAATCAGGGTAAACAGGGGTTTTAGAGCTAGAAATAGCAAGTTAAAATAAGGCTAGTCCGTGGGTCTTCGTTCG
>ENSG00000116128_240_63627.372
CTGAGCTCATAGAAGACCTCACCGATTCCAAATTCTCCAATCAGTTTTAGAGCTAGAAATAGCAAGTTAAAATAAGGCTAGTCCGTGGGTCTTCGTTCG
>ENSG00000116128_238_63627.365
CTGAGCTCATAGAAGACCTCACCGCCATCTGGAAACCCCCAGCGTTTTAGAGCTAGAAATAGCAAGTTAAAATAAGGCTAGTCCGTGGGTCTTCGTTCG
>ENSG00000116128_235_63627.347
CTGAGCTCATAGAAGACCTCACCGAGTAGCCCTAAGTCAAAGCGTTTTAGAGCTAGAAATAGCAAGTTAAAATAAGGCTAGTCCGTGGGTCTTCGTTCG
>ENSG00000116128_595_63627.370
CTGAGCTCATAGAAGACCTCACCGGGAGAATTTGGAATCCAGCGTTTTAGAGCTAGAAATAGCAAGTTAAAATAAGGCTAGTCCGTGGGTCTTCGTTCG
>ENSG00000116128_588_63627.360
CTGAGCTCATAGAAGACCTCACCGCAGATGGGGACATCACTGTGTTTTAGAGCTAGAAATAGCAAGTTAAAATAAGGCTAGTCCGTGGGTCTTCGTTCG
>ENSG00000116128_594_63627.370
CTGAGCTCATAGAAGACCTCACCGGAGAATTTGGAATCCAGCTGTTTTAGAGCTAGAAATAGCAAGTTAAAATAAGGCTAGTCCGTGGGTCTTCGTTCG
>ENSG00000116128_583_63627.349
CTGAGCTCATAGAAGACCTCACCGTCACCTCCTGCTTTGACTTGTTTTAGAGCTAGAAATAGCAAGTTAAAATAAGGCTAGTCCGTGGGTCTTCGTTCG
>ENSG00000116128_236_63627.348
CTGAGCTCATAGAAGACCTCACCGAGCCCTAAGTCAAAGCAGGGTTTTAGAGCTAGAAATAGCAAGTTAAAATAAGGCTAGTCCGTGGGTCTTCGTTCG
>ENSG00000116128_590_63627.365
CTGAGCTCATAGAAGACCTCACCGCAGCTGGGGGTTTCCAGATGTTTTAGAGCTAGAAATAGCAAGTTAAAATAAGGCTAGTCCGTGGGTCTTCGTTCG
>ENSG00000116128_582_63627.349
CTGAGCTCATAGAAGACCTCACCGCACCTCCTGCTTTGACTTAGTTTTAGAGCTAGAAATAGCAAGTTAAAATAAGGCTAGTCCGTGGGTCTTCGTTCG
>ENSG00000116128_589_63627.365
CTGAGCTCATAGAAGACCTCACCGAGCTGGGGGTTTCCAGATGGTTTTAGAGCTAGAAATAGCAAGTTAAAATAAGGCTAGTCCGTGGGTCTTCGTTCG
>ENSG00000127334_58_8534.1385
CTGAGCTCATAGAAGACCTCACCGACAGCATTCATAGACGGCAGTTTTAGAGCTAGAAATAGCAAGTTAAAATAAGGCTAGTCCGTGGGTCTTCGTTCG
>ENSG00000127334_64_8534.1398
CTGAGCTCATAGAAGACCTCACCGAAAGTCCATGGAAGGCATGGTTTTAGAGCTAGAAATAGCAAGTTAAAATAAGGCTAGTCCGTGGGTCTTCGTTCG
>ENSG00000127334_59_8534.1386
CTGAGCTCATAGAAGACCTCACCGCAGCATTCATAGACGGCAGGTTTTAGAGCTAGAAATAGCAAGTTAAAATAAGGCTAGTCCGTGGGTCTTCGTTCG
>ENSG00000127334_141_8534.1410
CTGAGCTCATAGAAGACCTCACCGTTGCTTGTTCAGGTGTCATGTTTTAGAGCTAGAAATAGCAAGTTAAAATAAGGCTAGTCCGTGGGTCTTCGTTCG
>ENSG00000127334_61_8534.1395
CTGAGCTCATAGAAGACCTCACCGCCTCTCTAAAGTCCATGGAGTTTTAGAGCTAGAAATAGCAAGTTAAAATAAGGCTAGTCCGTGGGTCTTCGTTCG
>ENSG00000127334_136_8534.1365
CTGAGCTCATAGAAGACCTCACCGCCACTGTTGTAAGCCCATTGTTTTAGAGCTAGAAATAGCAAGTTAAAATAAGGCTAGTCCGTGGGTCTTCGTTCG
>ENSG00000127334_133_8534.1323
CTGAGCTCATAGAAGACCTCACCGGTGCTTACTGCCGCCAATCGTTTTAGAGCTAGAAATAGCAAGTTAAAATAAGGCTAGTCCGTGGGTCTTCGTTCG
>ENSG00000127334_50_8534.1365
CTGAGCTCATAGAAGACCTCACCGCAAATGGGCTTACAACAGTGTTTTAGAGCTAGAAATAGCAAGTTAAAATAAGGCTAGTCCGTGGGTCTTCGTTCG
>ENSG00000127334_63_8534.1397
CTGAGCTCATAGAAGACCTCACCGTAAAGTCCATGGAAGGCATGTTTTAGAGCTAGAAATAGCAAGTTAAAATAAGGCTAGTCCGTGGGTCTTCGTTCG
>ENSG00000127334_53_8534.1372
CTGAGCTCATAGAAGACCTCACCGGGCAAAACGGGCTTGCCAGGTTTTAGAGCTAGAAATAGCAAGTTAAAATAAGGCTAGTCCGTGGGTCTTCGTTCG
>ENSG00000127334_135_8534.1346
CTGAGCTCATAGAAGACCTCACCGCTCAAACAACTGTTGAACCGTTTTAGAGCTAGAAATAGCAAGTTAAAATAAGGCTAGTCCGTGGGTCTTCGTTCG
>ENSG00000127334_57_8534.1385
CTGAGCTCATAGAAGACCTCACCGGACAGCATTCATAGACGGCGTTTTAGAGCTAGAAATAGCAAGTTAAAATAAGGCTAGTCCGTGGGTCTTCGTTCG
>ENSG00000127334_60_8534.1394
CTGAGCTCATAGAAGACCTCACCGTCCACCTCTCTAAAGTCCAGTTTTAGAGCTAGAAATAGCAAGTTAAAATAAGGCTAGTCCGTGGGTCTTCGTTCG
>ENSG00000127334_47_8534.1360
CTGAGCTCATAGAAGACCTCACCGTGCTCACGACACAACCAAAGTTTTAGAGCTAGAAATAGCAAGTTAAAATAAGGCTAGTCCGTGGGTCTTCGTTCG
>ENSG00000127334_48_8534.1361
CTGAGCTCATAGAAGACCTCACCGGCTCACGACACAACCAAATGTTTTAGAGCTAGAAATAGCAAGTTAAAATAAGGCTAGTCCGTGGGTCTTCGTTCG
>ENSG00000127334_140_8534.1400
CTGAGCTCATAGAAGACCTCACCGACCTTCCCCATGCCTTCCAGTTTTAGAGCTAGAAATAGCAAGTTAAAATAAGGCTAGTCCGTGGGTCTTCGTTCG
>ENSG00000127334_62_8534.1397
CTGAGCTCATAGAAGACCTCACCGCTAAAGTCCATGGAAGGCAGTTTTAGAGCTAGAAATAGCAAGTTAAAATAAGGCTAGTCCGTGGGTCTTCGTTCG
>ENSG00000127334_45_8534.1346
CTGAGCTCATAGAAGACCTCACCGCAGGTTCAACAGTTGTTTGGTTTTAGAGCTAGAAATAGCAAGTTAAAATAAGGCTAGTCCGTGGGTCTTCGTTCG
>ENSG00000127334_49_8534.1365
CTGAGCTCATAGAAGACCTCACCGCCAAATGGGCTTACAACAGGTTTTAGAGCTAGAAATAGCAAGTTAAAATAAGGCTAGTCCGTGGGTCTTCGTTCG
>ENSG00000127334_138_8534.1395
CTGAGCTCATAGAAGACCTCACCGTCCATGGACTTTAGAGAGGGTTTTAGAGCTAGAAATAGCAAGTTAAAATAAGGCTAGTCCGTGGGTCTTCGTTCG
>ENSG00000127334_137_8534.1377
CTGAGCTCATAGAAGACCTCACCGGCTGCCGCTCTGGCACCACGTTTTAGAGCTAGAAATAGCAAGTTAAAATAAGGCTAGTCCGTGGGTCTTCGTTCG
>ENSG00000127334_43_8534.1331
CTGAGCTCATAGAAGACCTCACCGTGAATGATCACCTGCATGTGTTTTAGAGCTAGAAATAGCAAGTTAAAATAAGGCTAGTCCGTGGGTCTTCGTTCG
>ENSG00000127334_143_8534.1413
CTGAGCTCATAGAAGACCTCACCGATTGCTTCATTGCTTGTTCGTTTTAGAGCTAGAAATAGCAAGTTAAAATAAGGCTAGTCCGTGGGTCTTCGTTCG
>ENSG00000127334_46_8534.1352
CTGAGCTCATAGAAGACCTCACCGTGAGGATAACAGTAACAAGGTTTTAGAGCTAGAAATAGCAAGTTAAAATAAGGCTAGTCCGTGGGTCTTCGTTCG
>ENSG00000127334_56_8534.1384
CTGAGCTCATAGAAGACCTCACCGGCTGGACAGCATTCATAGAGTTTTAGAGCTAGAAATAGCAAGTTAAAATAAGGCTAGTCCGTGGGTCTTCGTTCG
>ENSG00000127334_54_8534.1376
CTGAGCTCATAGAAGACCTCACCGCTTGCCAGTGGTGCCAGAGGTTTTAGAGCTAGAAATAGCAAGTTAAAATAAGGCTAGTCCGTGGGTCTTCGTTCG
>ENSG00000127334_142_8534.1411
CTGAGCTCATAGAAGACCTCACCGATTGCTTGTTCAGGTGTCAGTTTTAGAGCTAGAAATAGCAAGTTAAAATAAGGCTAGTCCGTGGGTCTTCGTTCG
>ENSG00000127334_55_8534.1378
CTGAGCTCATAGAAGACCTCACCGGTGGTGCCAGAGCGGCAGCGTTTTAGAGCTAGAAATAGCAAGTTAAAATAAGGCTAGTCCGTGGGTCTTCGTTCG
>ENSG00000127334_134_8534.1335
CTGAGCTCATAGAAGACCTCACCGAGCGTGGCTGCCGACATGCGTTTTAGAGCTAGAAATAGCAAGTTAAAATAAGGCTAGTCCGTGGGTCTTCGTTCG
>ENSG00000127334_65_8534.1399
CTGAGCTCATAGAAGACCTCACCGTCCATGGAAGGCATGGGGAGTTTTAGAGCTAGAAATAGCAAGTTAAAATAAGGCTAGTCCGTGGGTCTTCGTTCG
>ENSG00000142875_31_80218.10427
CTGAGCTCATAGAAGACCTCACCGAAATATTCCTTACCTGAGTGTTTTAGAGCTAGAAATAGCAAGTTAAAATAAGGCTAGTCCGTGGGTCTTCGTTCG
>ENSG00000142875_10_80218.11429
CTGAGCTCATAGAAGACCTCACCGCCCTTGGAACAGGTTCATTGTTTTAGAGCTAGAAATAGCAAGTTAAAATAAGGCTAGTCCGTGGGTCTTCGTTCG
>ENSG00000142875_38_80218.12053
CTGAGCTCATAGAAGACCTCACCGAGCATACTCCAGTCGAACAGTTTTAGAGCTAGAAATAGCAAGTTAAAATAAGGCTAGTCCGTGGGTCTTCGTTCG
>ENSG00000142875_13_80218.12390
CTGAGCTCATAGAAGACCTCACCGTGGTTATGGAATATGTCCCGTTTTAGAGCTAGAAATAGCAAGTTAAAATAAGGCTAGTCCGTGGGTCTTCGTTCG
>ENSG00000142875_7_80218.11413
CTGAGCTCATAGAAGACCTCACCGTTTACATATAGAATAATGCGTTTTAGAGCTAGAAATAGCAAGTTAAAATAAGGCTAGTCCGTGGGTCTTCGTTCG
>ENSG00000142875_16_80218.12391
CTGAGCTCATAGAAGACCTCACCGTTATGGAATATGTCCCTGGGTTTTAGAGCTAGAAATAGCAAGTTAAAATAAGGCTAGTCCGTGGGTCTTCGTTCG
>ENSG00000142875_14_80218.12390
CTGAGCTCATAGAAGACCTCACCGGGTTATGGAATATGTCCCTGTTTTAGAGCTAGAAATAGCAAGTTAAAATAAGGCTAGTCCGTGGGTCTTCGTTCG
>ENSG00000142875_15_80218.12390
CTGAGCTCATAGAAGACCTCACCGGTTATGGAATATGTCCCTGGTTTTAGAGCTAGAAATAGCAAGTTAAAATAAGGCTAGTCCGTGGGTCTTCGTTCG
>ENSG00000142875_5_80218.10423
CTGAGCTCATAGAAGACCTCACCGAAATGGGAGAATCCAACTCGTTTTAGAGCTAGAAATAGCAAGTTAAAATAAGGCTAGTCCGTGGGTCTTCGTTCG
>ENSG00000142875_35_80218.11445
CTGAGCTCATAGAAGACCTCACCGATGGCATAATACTGTTCAGGTTTTAGAGCTAGAAATAGCAAGTTAAAATAAGGCTAGTCCGTGGGTCTTCGTTCG
>ENSG00000142875_12_80218.12055
CTGAGCTCATAGAAGACCTCACCGCGACTGGAGTATGCTTTTAGTTTTAGAGCTAGAAATAGCAAGTTAAAATAAGGCTAGTCCGTGGGTCTTCGTTCG
>ENSG00000142875_37_80218.12051
CTGAGCTCATAGAAGACCTCACCGACTCCAGTCGAACAAGGAAGTTTTAGAGCTAGAAATAGCAAGTTAAAATAAGGCTAGTCCGTGGGTCTTCGTTCG
>ENSG00000142875_28_80218.5482
CTGAGCTCATAGAAGACCTCACCGTCCTTGCCAGGTTCAACATGTTTTAGAGCTAGAAATAGCAAGTTAAAATAAGGCTAGTCCGTGGGTCTTCGTTCG
>ENSG00000142875_36_80218.11451
CTGAGCTCATAGAAGACCTCACCGTGCTTATCTAAGATCTTCAGTTTTAGAGCTAGAAATAGCAAGTTAAAATAAGGCTAGTCCGTGGGTCTTCGTTCG
>ENSG00000142875_40_80218.12395
CTGAGCTCATAGAAGACCTCACCGTGAAAACATTTCACCCCCAGTTTTAGAGCTAGAAATAGCAAGTTAAAATAAGGCTAGTCCGTGGGTCTTCGTTCG
>ENSG00000142875_34_80218.11430
CTGAGCTCATAGAAGACCTCACCGTCCAAATGAACCTGTTCCAGTTTTAGAGCTAGAAATAGCAAGTTAAAATAAGGCTAGTCCGTGGGTCTTCGTTCG
>ENSG00000142875_11_80218.12022
CTGAGCTCATAGAAGACCTCACCGATATTTATCTCTCAATTACGTTTTAGAGCTAGAAATAGCAAGTTAAAATAAGGCTAGTCCGTGGGTCTTCGTTCG
>ENSG00000142875_17_80218.12401
CTGAGCTCATAGAAGACCTCACCGTTTCACATCTAAGAAGAATGTTTTAGAGCTAGAAATAGCAAGTTAAAATAAGGCTAGTCCGTGGGTCTTCGTTCG
>ENSG00000142875_18_80218.12402
CTGAGCTCATAGAAGACCTCACCGACATCTAAGAAGAATTGGAGTTTTAGAGCTAGAAATAGCAAGTTAAAATAAGGCTAGTCCGTGGGTCTTCGTTCG
>ENSG00000142875_2_80218.9029
CTGAGCTCATAGAAGACCTCACCGGCTCCTCTTCAGAAATATCGTTTTAGAGCTAGAAATAGCAAGTTAAAATAAGGCTAGTCCGTGGGTCTTCGTTCG
>ENSG00000142875_6_80218.10424
CTGAGCTCATAGAAGACCTCACCGGGAGAATCCAACTCAGGTAGTTTTAGAGCTAGAAATAGCAAGTTAAAATAAGGCTAGTCCGTGGGTCTTCGTTCG
>ENSG00000142875_41_80218.12396
CTGAGCTCATAGAAGACCTCACCGGTGAAAACATTTCACCCCCGTTTTAGAGCTAGAAATAGCAAGTTAAAATAAGGCTAGTCCGTGGGTCTTCGTTCG
>ENSG00000142875_3_80218.9030
CTGAGCTCATAGAAGACCTCACCGCTCTTCAGAAATATCTGGTGTTTTAGAGCTAGAAATAGCAAGTTAAAATAAGGCTAGTCCGTGGGTCTTCGTTCG
>ENSG00000142875_27_80218.5482
CTGAGCTCATAGAAGACCTCACCGCTCCTTGCCAGGTTCAACAGTTTTAGAGCTAGAAATAGCAAGTTAAAATAAGGCTAGTCCGTGGGTCTTCGTTCG
>ENSG00000142875_32_80218.11419
CTGAGCTCATAGAAGACCTCACCGCTTTCAAAATCTTCAAGTCGTTTTAGAGCTAGAAATAGCAAGTTAAAATAAGGCTAGTCCGTGGGTCTTCGTTCG
>ENSG00000142875_33_80218.11429
CTGAGCTCATAGAAGACCTCACCGCCAAATGAACCTGTTCCAAGTTTTAGAGCTAGAAATAGCAAGTTAAAATAAGGCTAGTCCGTGGGTCTTCGTTCG
>ENSG00000142875_30_80218.10414
CTGAGCTCATAGAAGACCTCACCGAAAAAGTCTTCTTTGGCTTGTTTTAGAGCTAGAAATAGCAAGTTAAAATAAGGCTAGTCCGTGGGTCTTCGTTCG
>ENSG00000142875_29_80218.9030
CTGAGCTCATAGAAGACCTCACCGCTACCAGATATTTCTGAAGGTTTTAGAGCTAGAAATAGCAAGTTAAAATAAGGCTAGTCCGTGGGTCTTCGTTCG
>ENSG00000142875_8_80218.11419
CTGAGCTCATAGAAGACCTCACCGCGGACTTGAAGATTTTGAAGTTTTAGAGCTAGAAATAGCAAGTTAAAATAAGGCTAGTCCGTGGGTCTTCGTTCG
>ENSG00000142875_39_80218.12377
CTGAGCTCATAGAAGACCTCACCGATCCTATGAACAAATAAAAGTTTTAGAGCTAGAAATAGCAAGTTAAAATAAGGCTAGTCCGTGGGTCTTCGTTCG
>ENSG00000110092_27_0.49
CTGAGCTCATAGAAGACCTCACCGGGAGGTCCTGCCGTCCATGGTTTTAGAGCTAGAAATAGCAAGTTAAAATAAGGCTAGTCCGTGGGTCTTCGTTCG
>ENSG00000110092_14_0.18
CTGAGCTCATAGAAGACCTCACCGTGCCAACCTCCTCAACGACGTTTTAGAGCTAGAAATAGCAAGTTAAAATAAGGCTAGTCCGTGGGTCTTCGTTCG
>ENSG00000110092_22_0.21
CTGAGCTCATAGAAGACCTCACCGCTCAACGACCGGGTGCTGCGTTTTAGAGCTAGAAATAGCAAGTTAAAATAAGGCTAGTCCGTGGGTCTTCGTTCG
>ENSG00000110092_6_6692.2271
CTGAGCTCATAGAAGACCTCACCGAAGTGTGACCCGGTAAGTGGTTTTAGAGCTAGAAATAGCAAGTTAAAATAAGGCTAGTCCGTGGGTCTTCGTTCG
>ENSG00000110092_16_0.18
CTGAGCTCATAGAAGACCTCACCGGCCAACCTCCTCAACGACCGTTTTAGAGCTAGAAATAGCAAGTTAAAATAAGGCTAGTCCGTGGGTCTTCGTTCG
>ENSG00000110092_1_6692.2230
CTGAGCTCATAGAAGACCTCACCGTCCAATCCGCCCTCCATGGGTTTTAGAGCTAGAAATAGCAAGTTAAAATAAGGCTAGTCCGTGGGTCTTCGTTCG
>ENSG00000110092_11_6692.2231
CTGAGCTCATAGAAGACCTCACCGGCCACCATGGAGGGCGGATGTTTTAGAGCTAGAAATAGCAAGTTAAAATAAGGCTAGTCCGTGGGTCTTCGTTCG
>ENSG00000110092_21_0.21
CTGAGCTCATAGAAGACCTCACCGCCTCAACGACCGGGTGCTGGTTTTAGAGCTAGAAATAGCAAGTTAAAATAAGGCTAGTCCGTGGGTCTTCGTTCG
>ENSG00000110092_20_6692.2268
CTGAGCTCATAGAAGACCTCACCGGGGTCACACTTGATCACTCGTTTTAGAGCTAGAAATAGCAAGTTAAAATAAGGCTAGTCCGTGGGTCTTCGTTCG
>ENSG00000110092_17_6692.2262
CTGAGCTCATAGAAGACCTCACCGTCTGGAGAGGAAGCGTGTGGTTTTAGAGCTAGAAATAGCAAGTTAAAATAAGGCTAGTCCGTGGGTCTTCGTTCG
>ENSG00000110092_0_6692.2229
CTGAGCTCATAGAAGACCTCACCGATTTCCAATCCGCCCTCCAGTTTTAGAGCTAGAAATAGCAAGTTAAAATAAGGCTAGTCCGTGGGTCTTCGTTCG
>ENSG00000110092_28_0.55
CTGAGCTCATAGAAGACCTCACCGGCGGAAGATCGTCGCCACCGTTTTAGAGCTAGAAATAGCAAGTTAAAATAAGGCTAGTCCGTGGGTCTTCGTTCG
>ENSG00000110092_10_6692.2224
CTGAGCTCATAGAAGACCTCACCGGAAATGAACTTCACATCTGGTTTTAGAGCTAGAAATAGCAAGTTAAAATAAGGCTAGTCCGTGGGTCTTCGTTCG
>ENSG00000110092_12_6692.2234
CTGAGCTCATAGAAGACCTCACCGTCCCCGCTGCCACCATGGAGTTTTAGAGCTAGAAATAGCAAGTTAAAATAAGGCTAGTCCGTGGGTCTTCGTTCG
>ENSG00000110092_5_6692.2268
CTGAGCTCATAGAAGACCTCACCGAGAGTGATCAAGTGTGACCGTTTTAGAGCTAGAAATAGCAAGTTAAAATAAGGCTAGTCCGTGGGTCTTCGTTCG
>ENSG00000110092_7_6692.2272
CTGAGCTCATAGAAGACCTCACCGAGTGTGACCCGGTAAGTGAGTTTTAGAGCTAGAAATAGCAAGTTAAAATAAGGCTAGTCCGTGGGTCTTCGTTCG
>ENSG00000110092_9_0.2
CTGAGCTCATAGAAGACCTCACCGCAGCTCCTGTGCTGCGAAGGTTTTAGAGCTAGAAATAGCAAGTTAAAATAAGGCTAGTCCGTGGGTCTTCGTTCG
>ENSG00000110092_21_6692.2274
CTGAGCTCATAGAAGACCTCACCGGACATCACCCTCACTTACCGTTTTAGAGCTAGAAATAGCAAGTTAAAATAAGGCTAGTCCGTGGGTCTTCGTTCG
>ENSG00000110092_33_0.60
CTGAGCTCATAGAAGACCTCACCGCCTGGATGCTGGAGGTGCGGTTTTAGAGCTAGAAATAGCAAGTTAAAATAAGGCTAGTCCGTGGGTCTTCGTTCG
>ENSG00000110092_25_0.42
CTGAGCTCATAGAAGACCTCACCGTACTTCAAATGTGTGCAGAGTTTTAGAGCTAGAAATAGCAAGTTAAAATAAGGCTAGTCCGTGGGTCTTCGTTCG
>ENSG00000110092_23_0.25
CTGAGCTCATAGAAGACCTCACCGGTGCTGCGGGCCATGCTGAGTTTTAGAGCTAGAAATAGCAAGTTAAAATAAGGCTAGTCCGTGGGTCTTCGTTCG
>ENSG00000110092_14_6692.2235
CTGAGCTCATAGAAGACCTCACCGACGCTCCCCGCTGCCACCAGTTTTAGAGCTAGAAATAGCAAGTTAAAATAAGGCTAGTCCGTGGGTCTTCGTTCG
>ENSG00000110092_15_6692.2244
CTGAGCTCATAGAAGACCTCACCGAGGTTCAGGCCTTGCACTGGTTTTAGAGCTAGAAATAGCAAGTTAAAATAAGGCTAGTCCGTGGGTCTTCGTTCG
>ENSG00000110092_24_0.26
CTGAGCTCATAGAAGACCTCACCGCTGCGGGCCATGCTGAAGGGTTTTAGAGCTAGAAATAGCAAGTTAAAATAAGGCTAGTCCGTGGGTCTTCGTTCG
>ENSG00000110092_26_0.43
CTGAGCTCATAGAAGACCTCACCGTTCAAATGTGTGCAGAAGGGTTTTAGAGCTAGAAATAGCAAGTTAAAATAAGGCTAGTCCGTGGGTCTTCGTTCG
>ENSG00000110092_13_6692.2234
CTGAGCTCATAGAAGACCTCACCGCTCCCCGCTGCCACCATGGGTTTTAGAGCTAGAAATAGCAAGTTAAAATAAGGCTAGTCCGTGGGTCTTCGTTCG
>ENSG00000110092_3_6692.2241
CTGAGCTCATAGAAGACCTCACCGGCGTGGTGGCCGCAGTGCAGTTTTAGAGCTAGAAATAGCAAGTTAAAATAAGGCTAGTCCGTGGGTCTTCGTTCG
>ENSG00000110092_29_0.57
CTGAGCTCATAGAAGACCTCACCGATCGTCGCCACCTGGATGCGTTTTAGAGCTAGAAATAGCAAGTTAAAATAAGGCTAGTCCGTGGGTCTTCGTTCG
>ENSG00000110092_9_6692.2222
CTGAGCTCATAGAAGACCTCACCGACTTCACATCTGAGGCAGAGTTTTAGAGCTAGAAATAGCAAGTTAAAATAAGGCTAGTCCGTGGGTCTTCGTTCG
>ENSG00000110092_30_0.58
CTGAGCTCATAGAAGACCTCACCGGTCGCCACCTGGATGCTGGGTTTTAGAGCTAGAAATAGCAAGTTAAAATAAGGCTAGTCCGTGGGTCTTCGTTCG
>ENSG00000172009_144_21105.4433
CTGAGCTCATAGAAGACCTCACCGACAAAGTCCCGCTCCACGTGTTTTAGAGCTAGAAATAGCAAGTTAAAATAAGGCTAGTCCGTGGGTCTTCGTTCG
>ENSG00000172009_145_21105.4433
CTGAGCTCATAGAAGACCTCACCGCACAAAGTCCCGCTCCACGGTTTTAGAGCTAGAAATAGCAAGTTAAAATAAGGCTAGTCCGTGGGTCTTCGTTCG
>ENSG00000172009_142_21105.4422
CTGAGCTCATAGAAGACCTCACCGCATGGCGAACTCCGCCTGCGTTTTAGAGCTAGAAATAGCAAGTTAAAATAAGGCTAGTCCGTGGGTCTTCGTTCG
>ENSG00000172009_143_21105.4428
CTGAGCTCATAGAAGACCTCACCGACGTGGGTCCCGCTGAACAGTTTTAGAGCTAGAAATAGCAAGTTAAAATAAGGCTAGTCCGTGGGTCTTCGTTCG
>ENSG00000172009_42_21105.4434
CTGAGCTCATAGAAGACCTCACCGGTGGAGCGGGACTTTGTGGGTTTTAGAGCTAGAAATAGCAAGTTAAAATAAGGCTAGTCCGTGGGTCTTCGTTCG
>ENSG00000172009_43_21105.4440
CTGAGCTCATAGAAGACCTCACCGGAGGCGCCGTCGCAGATGCGTTTTAGAGCTAGAAATAGCAAGTTAAAATAAGGCTAGTCCGTGGGTCTTCGTTCG
>ENSG00000172009_46_21105.4460
CTGAGCTCATAGAAGACCTCACCGTGTCGCGGCACTACCGCACGTTTTAGAGCTAGAAATAGCAAGTTAAAATAAGGCTAGTCCGTGGGTCTTCGTTCG
>ENSG00000172009_49_21105.4476
CTGAGCTCATAGAAGACCTCACCGAAGCTCATTGAGTCCCGGCGTTTTAGAGCTAGAAATAGCAAGTTAAAATAAGGCTAGTCCGTGGGTCTTCGTTCG
>ENSG00000172009_0_0.3783
CTGAGCTCATAGAAGACCTCACCGTACCGACTACCCCGCTCGCGTTTTAGAGCTAGAAATAGCAAGTTAAAATAAGGCTAGTCCGTGGGTCTTCGTTCG
>ENSG00000172009_128_21105.3578
CTGAGCTCATAGAAGACCTCACCGTTGCCGACCACCTCCCCCGGTTTTAGAGCTAGAAATAGCAAGTTAAAATAAGGCTAGTCCGTGGGTCTTCGTTCG
>ENSG00000172009_41_21105.4433
CTGAGCTCATAGAAGACCTCACCGCACGTGGAGCGGGACTTTGGTTTTAGAGCTAGAAATAGCAAGTTAAAATAAGGCTAGTCCGTGGGTCTTCGTTCG
>ENSG00000172009_28_21105.3781
CTGAGCTCATAGAAGACCTCACCGCTGCTGCAGCATGACGAGGGTTTTAGAGCTAGAAATAGCAAGTTAAAATAAGGCTAGTCCGTGGGTCTTCGTTCG
>ENSG00000172009_133_21105.3779
CTGAGCTCATAGAAGACCTCACCGTCGTCATGCTGCAGCAGCGGTTTTAGAGCTAGAAATAGCAAGTTAAAATAAGGCTAGTCCGTGGGTCTTCGTTCG
>ENSG00000172009_134_21105.3789
CTGAGCTCATAGAAGACCTCACCGTGGCCAAACTCATGGAAGTGTTTTAGAGCTAGAAATAGCAAGTTAAAATAAGGCTAGTCCGTGGGTCTTCGTTCG
>ENSG00000172009_140_21105.4421
CTGAGCTCATAGAAGACCTCACCGCGAACTCCGCCTGCAGGGAGTTTTAGAGCTAGAAATAGCAAGTTAAAATAAGGCTAGTCCGTGGGTCTTCGTTCG
>ENSG00000172009_40_21105.4428
CTGAGCTCATAGAAGACCTCACCGATGTTCAGCGGGACCCACGGTTTTAGAGCTAGAAATAGCAAGTTAAAATAAGGCTAGTCCGTGGGTCTTCGTTCG
>ENSG00000172009_39_21105.4425
CTGAGCTCATAGAAGACCTCACCGGGAGTTCGCCATGTTCAGCGTTTTAGAGCTAGAAATAGCAAGTTAAAATAAGGCTAGTCCGTGGGTCTTCGTTCG
>ENSG00000172009_38_21105.4425
CTGAGCTCATAGAAGACCTCACCGCGGAGTTCGCCATGTTCAGGTTTTAGAGCTAGAAATAGCAAGTTAAAATAAGGCTAGTCCGTGGGTCTTCGTTCG
>ENSG00000172009_47_21105.4475
CTGAGCTCATAGAAGACCTCACCGGGAGAAGCTCATTGAGTCCGTTTTAGAGCTAGAAATAGCAAGTTAAAATAAGGCTAGTCCGTGGGTCTTCGTTCG
>ENSG00000172009_135_21105.3792
CTGAGCTCATAGAAGACCTCACCGCATCACGTGGCCAAACTCAGTTTTAGAGCTAGAAATAGCAAGTTAAAATAAGGCTAGTCCGTGGGTCTTCGTTCG
>ENSG00000172009_29_21105.3788
CTGAGCTCATAGAAGACCTCACCGAGACCTACTTCCATGAGTTGTTTTAGAGCTAGAAATAGCAAGTTAAAATAAGGCTAGTCCGTGGGTCTTCGTTCG
>ENSG00000172009_27_21105.3780
CTGAGCTCATAGAAGACCTCACCGTCGCTGCTGCAGCATGACGGTTTTAGAGCTAGAAATAGCAAGTTAAAATAAGGCTAGTCCGTGGGTCTTCGTTCG
>ENSG00000172009_141_21105.4422
CTGAGCTCATAGAAGACCTCACCGATGGCGAACTCCGCCTGCAGTTTTAGAGCTAGAAATAGCAAGTTAAAATAAGGCTAGTCCGTGGGTCTTCGTTCG
>ENSG00000172009_132_21105.3779
CTGAGCTCATAGAAGACCTCACCGCGTCATGCTGCAGCAGCGAGTTTTAGAGCTAGAAATAGCAAGTTAAAATAAGGCTAGTCCGTGGGTCTTCGTTCG
>ENSG00000172009_139_21105.4420
CTGAGCTCATAGAAGACCTCACCGGAACTCCGCCTGCAGGGATGTTTTAGAGCTAGAAATAGCAAGTTAAAATAAGGCTAGTCCGTGGGTCTTCGTTCG
>ENSG00000172009_136_21105.3796
CTGAGCTCATAGAAGACCTCACCGGCAGAGCTGGTGCATCACGGTTTTAGAGCTAGAAATAGCAAGTTAAAATAAGGCTAGTCCGTGGGTCTTCGTTCG
>ENSG00000172009_32_21105.3799
CTGAGCTCATAGAAGACCTCACCGACCAGCTCTGCTCCCAGGTGTTTTAGAGCTAGAAATAGCAAGTTAAAATAAGGCTAGTCCGTGGGTCTTCGTTCG
>ENSG00000172009_146_21105.4443
CTGAGCTCATAGAAGACCTCACCGAGTTCTCCAGCATCTGCGAGTTTTAGAGCTAGAAATAGCAAGTTAAAATAAGGCTAGTCCGTGGGTCTTCGTTCG
>ENSG00000172009_138_21105.4420
CTGAGCTCATAGAAGACCTCACCGAACTCCGCCTGCAGGGATGGTTTTAGAGCTAGAAATAGCAAGTTAAAATAAGGCTAGTCCGTGGGTCTTCGTTCG
>ENSG00000172009_45_21105.4443
CTGAGCTCATAGAAGACCTCACCGTCGCAGATGCTGGAGAACTGTTTTAGAGCTAGAAATAGCAAGTTAAAATAAGGCTAGTCCGTGGGTCTTCGTTCG
>ENSG00000177706_24_0.5105
CTGAGCTCATAGAAGACCTCACCGGAGGATCACCAGCGTGGGTGTTTTAGAGCTAGAAATAGCAAGTTAAAATAAGGCTAGTCCGTGGGTCTTCGTTCG
>ENSG00000177706_59_0.5105
CTGAGCTCATAGAAGACCTCACCGACCCACGCTGGTGATCCTCGTTTTAGAGCTAGAAATAGCAAGTTAAAATAAGGCTAGTCCGTGGGTCTTCGTTCG
>ENSG00000177706_52_0.5126
CTGAGCTCATAGAAGACCTCACCGTCTGGAGTACAGCTCGTACGTTTTAGAGCTAGAAATAGCAAGTTAAAATAAGGCTAGTCCGTGGGTCTTCGTTCG
>ENSG00000177706_51_0.5131
CTGAGCTCATAGAAGACCTCACCGGTACCGGTTGATACCAATGGTTTTAGAGCTAGAAATAGCAAGTTAAAATAAGGCTAGTCCGTGGGTCTTCGTTCG
>ENSG00000177706_19_0.5133
CTGAGCTCATAGAAGACCTCACCGGTTCCACATTGGTATCAACGTTTTAGAGCTAGAAATAGCAAGTTAAAATAAGGCTAGTCCGTGGGTCTTCGTTCG
>ENSG00000177706_20_0.5123
CTGAGCTCATAGAAGACCTCACCGCTGTACTCCAGACACAACCGTTTTAGAGCTAGAAATAGCAAGTTAAAATAAGGCTAGTCCGTGGGTCTTCGTTCG
>ENSG00000177706_18_0.5136
CTGAGCTCATAGAAGACCTCACCGACTGGCTCAAGTTCCACATGTTTTAGAGCTAGAAATAGCAAGTTAAAATAAGGCTAGTCCGTGGGTCTTCGTTCG
>ENSG00000177706_17_0.5142
CTGAGCTCATAGAAGACCTCACCGCGTGGACTCCTATCCCAACGTTTTAGAGCTAGAAATAGCAAGTTAAAATAAGGCTAGTCCGTGGGTCTTCGTTCG
>ENSG00000177706_23_0.5106
CTGAGCTCATAGAAGACCTCACCGCCCAGAGGATCACCAGCGTGTTTTAGAGCTAGAAATAGCAAGTTAAAATAAGGCTAGTCCGTGGGTCTTCGTTCG
>ENSG00000177706_47_0.5142
CTGAGCTCATAGAAGACCTCACCGCAGTTGGGATAGGAGTCCAGTTTTAGAGCTAGAAATAGCAAGTTAAAATAAGGCTAGTCCGTGGGTCTTCGTTCG
>ENSG00000177706_58_0.5106
CTGAGCTCATAGAAGACCTCACCGCCCACGCTGGTGATCCTCTGTTTTAGAGCTAGAAATAGCAAGTTAAAATAAGGCTAGTCCGTGGGTCTTCGTTCG
>ENSG00000177706_26_26935.5918
CTGAGCTCATAGAAGACCTCACCGCCTGCTGACGGCATGAGTGGTTTTAGAGCTAGAAATAGCAAGTTAAAATAAGGCTAGTCCGTGGGTCTTCGTTCG
>ENSG00000177706_49_0.5137
CTGAGCTCATAGAAGACCTCACCGTGTGGAACTTGAGCCAGTTGTTTTAGAGCTAGAAATAGCAAGTTAAAATAAGGCTAGTCCGTGGGTCTTCGTTCG
>ENSG00000177706_22_0.5106
CTGAGCTCATAGAAGACCTCACCGTCCCAGAGGATCACCAGCGGTTTTAGAGCTAGAAATAGCAAGTTAAAATAAGGCTAGTCCGTGGGTCTTCGTTCG
>ENSG00000177706_21_26935.5890
CTGAGCTCATAGAAGACCTCACCGCCAGCCTCCACGGCACCTGGTTTTAGAGCTAGAAATAGCAAGTTAAAATAAGGCTAGTCCGTGGGTCTTCGTTCG
>ENSG00000177706_15_26935.5852
CTGAGCTCATAGAAGACCTCACCGGGCAGCGTTTCCACAGAGCGTTTTAGAGCTAGAAATAGCAAGTTAAAATAAGGCTAGTCCGTGGGTCTTCGTTCG
>ENSG00000177706_24_26935.5918
CTGAGCTCATAGAAGACCTCACCGCTCCTGCTGACGGCATGAGGTTTTAGAGCTAGAAATAGCAAGTTAAAATAAGGCTAGTCCGTGGGTCTTCGTTCG
>ENSG00000177706_25_26935.5918
CTGAGCTCATAGAAGACCTCACCGTCCTGCTGACGGCATGAGTGTTTTAGAGCTAGAAATAGCAAGTTAAAATAAGGCTAGTCCGTGGGTCTTCGTTCG
>ENSG00000177706_29_26935.5937
CTGAGCTCATAGAAGACCTCACCGACCTGTAACAACTGCATGCGTTTTAGAGCTAGAAATAGCAAGTTAAAATAAGGCTAGTCCGTGGGTCTTCGTTCG
>ENSG00000177706_50_0.5137
CTGAGCTCATAGAAGACCTCACCGATGTGGAACTTGAGCCAGTGTTTTAGAGCTAGAAATAGCAAGTTAAAATAAGGCTAGTCCGTGGGTCTTCGTTCG
>ENSG00000177706_48_0.5139
CTGAGCTCATAGAAGACCTCACCGAACTTGAGCCAGTTGGGATGTTTTAGAGCTAGAAATAGCAAGTTAAAATAAGGCTAGTCCGTGGGTCTTCGTTCG
>ENSG00000177706_53_0.5117
CTGAGCTCATAGAAGACCTCACCGGCAGCAGGGCCTCGATGGCGTTTTAGAGCTAGAAATAGCAAGTTAAAATAAGGCTAGTCCGTGGGTCTTCGTTCG
>ENSG00000177706_55_0.5113
CTGAGCTCATAGAAGACCTCACCGGAGCTGAGGTCGTGCAGCAGTTTTAGAGCTAGAAATAGCAAGTTAAAATAAGGCTAGTCCGTGGGTCTTCGTTCG
>ENSG00000177706_3_26935.5794
CTGAGCTCATAGAAGACCTCACCGTTGAGGAGACCCCCAAGACGTTTTAGAGCTAGAAATAGCAAGTTAAAATAAGGCTAGTCCGTGGGTCTTCGTTCG
>ENSG00000177706_22_26935.5891
CTGAGCTCATAGAAGACCTCACCGCAGCCTCCACGGCACCTGTGTTTTAGAGCTAGAAATAGCAAGTTAAAATAAGGCTAGTCCGTGGGTCTTCGTTCG
>ENSG00000177706_27_26935.5920
CTGAGCTCATAGAAGACCTCACCGGACGGCATGAGTGGGGTCCGTTTTAGAGCTAGAAATAGCAAGTTAAAATAAGGCTAGTCCGTGGGTCTTCGTTCG
>ENSG00000177706_30_26935.5939
CTGAGCTCATAGAAGACCTCACCGGTAACAACTGCATGCTGGCGTTTTAGAGCTAGAAATAGCAAGTTAAAATAAGGCTAGTCCGTGGGTCTTCGTTCG
>ENSG00000177706_28_26935.5921
CTGAGCTCATAGAAGACCTCACCGACGGCATGAGTGGGGTCCCGTTTTAGAGCTAGAAATAGCAAGTTAAAATAAGGCTAGTCCGTGGGTCTTCGTTCG
>ENSG00000177706_4_26935.5802
CTGAGCTCATAGAAGACCTCACCGACCCAGGGGGCTGGTGTCAGTTTTAGAGCTAGAAATAGCAAGTTAAAATAAGGCTAGTCCGTGGGTCTTCGTTCG
>ENSG00000177706_0_26935.5782
CTGAGCTCATAGAAGACCTCACCGTCTCAGACTGTGAGGACTCGTTTTAGAGCTAGAAATAGCAAGTTAAAATAAGGCTAGTCCGTGGGTCTTCGTTCG
>ENSG00000141736_40_10628.1330
CTGAGCTCATAGAAGACCTCACCGTGTCTGTGCCGGTGCACACGTTTTAGAGCTAGAAATAGCAAGTTAAAATAAGGCTAGTCCGTGGGTCTTCGTTCG
>ENSG00000141736_10_10628.1343
CTGAGCTCATAGAAGACCTCACCGGCCAGTCCCGAGACCCACCGTTTTAGAGCTAGAAATAGCAAGTTAAAATAAGGCTAGTCCGTGGGTCTTCGTTCG
>ENSG00000141736_45_10628.1348
CTGAGCTCATAGAAGACCTCACCGGTGGCGGAGCATGTCCAGGGTTTTAGAGCTAGAAATAGCAAGTTAAAATAAGGCTAGTCCGTGGGTCTTCGTTCG
>ENSG00000141736_44_10628.1348
CTGAGCTCATAGAAGACCTCACCGTGGCGGAGCATGTCCAGGTGTTTTAGAGCTAGAAATAGCAAGTTAAAATAAGGCTAGTCCGTGGGTCTTCGTTCG
>ENSG00000141736_12_10628.1351
CTGAGCTCATAGAAGACCTCACCGTGCTCCGCCACCTCTACCAGTTTTAGAGCTAGAAATAGCAAGTTAAAATAAGGCTAGTCCGTGGGTCTTCGTTCG
>ENSG00000141736_0_0.5021
CTGAGCTCATAGAAGACCTCACCGCACCGGCTCACGGTCGCCCGTTTTAGAGCTAGAAATAGCAAGTTAAAATAAGGCTAGTCCGTGGGTCTTCGTTCG
>ENSG00000141736_1_0.5024
CTGAGCTCATAGAAGACCTCACCGGTCGCGGTACACCGGCTCAGTTTTAGAGCTAGAAATAGCAAGTTAAAATAAGGCTAGTCCGTGGGTCTTCGTTCG
>ENSG00000141736_8_10628.896
CTGAGCTCATAGAAGACCTCACCGACCCAAGGTGGGTCTGGTGGTTTTAGAGCTAGAAATAGCAAGTTAAAATAAGGCTAGTCCGTGGGTCTTCGTTCG
>ENSG00000141736_41_10628.1342
CTGAGCTCATAGAAGACCTCACCGGGTGGGTCTCGGGACTGGCGTTTTAGAGCTAGAAATAGCAAGTTAAAATAAGGCTAGTCCGTGGGTCTTCGTTCG
>ENSG00000141736_7_10628.898
CTGAGCTCATAGAAGACCTCACCGCGAGCACCCAAGGTGGGTCGTTTTAGAGCTAGAAATAGCAAGTTAAAATAAGGCTAGTCCGTGGGTCTTCGTTCG
>ENSG00000141736_49_10628.1355
CTGAGCTCATAGAAGACCTCACCGCACCTGGCAGCCCTGGTAGGTTTTAGAGCTAGAAATAGCAAGTTAAAATAAGGCTAGTCCGTGGGTCTTCGTTCG
>ENSG00000141736_9_10628.896
CTGAGCTCATAGAAGACCTCACCGCCCAAGGTGGGTCTGGTGTGTTTTAGAGCTAGAAATAGCAAGTTAAAATAAGGCTAGTCCGTGGGTCTTCGTTCG
>ENSG00000141736_51_10628.1360
CTGAGCTCATAGAAGACCTCACCGCAGGTTTCCCTGCACCACCGTTTTAGAGCTAGAAATAGCAAGTTAAAATAAGGCTAGTCCGTGGGTCTTCGTTCG
>ENSG00000141736_46_10628.1349
CTGAGCTCATAGAAGACCTCACCGGAGGTGGCGGAGCATGTCCGTTTTAGAGCTAGAAATAGCAAGTTAAAATAAGGCTAGTCCGTGGGTCTTCGTTCG
>ENSG00000141736_58_10628.1380
CTGAGCTCATAGAAGACCTCACCGGCCCACGGGCCTCACCTGCGTTTTAGAGCTAGAAATAGCAAGTTAAAATAAGGCTAGTCCGTGGGTCTTCGTTCG
>ENSG00000141736_16_10628.1357
CTGAGCTCATAGAAGACCTCACCGAGGGCTGCCAGGTGGTGCAGTTTTAGAGCTAGAAATAGCAAGTTAAAATAAGGCTAGTCCGTGGGTCTTCGTTCG
>ENSG00000141736_57_10628.1374
CTGAGCTCATAGAAGACCTCACCGAGGAAGGACAGGCTGGCATGTTTTAGAGCTAGAAATAGCAAGTTAAAATAAGGCTAGTCCGTGGGTCTTCGTTCG
>ENSG00000141736_52_10628.1366
CTGAGCTCATAGAAGACCTCACCGGGGCAGGTAGGTGAGTTCCGTTTTAGAGCTAGAAATAGCAAGTTAAAATAAGGCTAGTCCGTGGGTCTTCGTTCG
>ENSG00000141736_54_10628.1371
CTGAGCTCATAGAAGACCTCACCGCAGGCTGGCATTGGTGGGCGTTTTAGAGCTAGAAATAGCAAGTTAAAATAAGGCTAGTCCGTGGGTCTTCGTTCG
>ENSG00000141736_14_10628.1355
CTGAGCTCATAGAAGACCTCACCGCTCTACCAGGGCTGCCAGGGTTTTAGAGCTAGAAATAGCAAGTTAAAATAAGGCTAGTCCGTGGGTCTTCGTTCG
>ENSG00000141736_43_10628.1346
CTGAGCTCATAGAAGACCTCACCGAGCATGTCCAGGTGGGTCTGTTTTAGAGCTAGAAATAGCAAGTTAAAATAAGGCTAGTCCGTGGGTCTTCGTTCG
>ENSG00000141736_42_10628.1345
CTGAGCTCATAGAAGACCTCACCGGCATGTCCAGGTGGGTCTCGTTTTAGAGCTAGAAATAGCAAGTTAAAATAAGGCTAGTCCGTGGGTCTTCGTTCG
>ENSG00000141736_53_10628.1370
CTGAGCTCATAGAAGACCTCACCGCTGGCATTGGTGGGCAGGTGTTTTAGAGCTAGAAATAGCAAGTTAAAATAAGGCTAGTCCGTGGGTCTTCGTTCG
>ENSG00000141736_47_10628.1353
CTGAGCTCATAGAAGACCTCACCGGCAGCCCTGGTAGAGGTGGGTTTTAGAGCTAGAAATAGCAAGTTAAAATAAGGCTAGTCCGTGGGTCTTCGTTCG
>ENSG00000141736_50_10628.1357
CTGAGCTCATAGAAGACCTCACCGCTGCACCACCTGGCAGCCCGTTTTAGAGCTAGAAATAGCAAGTTAAAATAAGGCTAGTCCGTGGGTCTTCGTTCG
>ENSG00000141736_5_10628.922
CTGAGCTCATAGAAGACCTCACCGGCAGTGAGCACCATGGAGCGTTTTAGAGCTAGAAATAGCAAGTTAAAATAAGGCTAGTCCGTGGGTCTTCGTTCG
>ENSG00000141736_48_10628.1354
CTGAGCTCATAGAAGACCTCACCGCTGGCAGCCCTGGTAGAGGGTTTTAGAGCTAGAAATAGCAAGTTAAAATAAGGCTAGTCCGTGGGTCTTCGTTCG
>ENSG00000141736_13_10628.1354
CTGAGCTCATAGAAGACCTCACCGCACCTCTACCAGGGCTGCCGTTTTAGAGCTAGAAATAGCAAGTTAAAATAAGGCTAGTCCGTGGGTCTTCGTTCG
>ENSG00000141736_55_10628.1372
CTGAGCTCATAGAAGACCTCACCGAGGACAGGCTGGCATTGGTGTTTTAGAGCTAGAAATAGCAAGTTAAAATAAGGCTAGTCCGTGGGTCTTCGTTCG
>ENSG00000141736_11_10628.1351
CTGAGCTCATAGAAGACCTCACCGATGCTCCGCCACCTCTACCGTTTTAGAGCTAGAAATAGCAAGTTAAAATAAGGCTAGTCCGTGGGTCTTCGTTCG
>ENSG00000050748_18_44217.28
CTGAGCTCATAGAAGACCTCACCGCAGCTGCTGGTAACGTTTTGTTTTAGAGCTAGAAATAGCAAGTTAAAATAAGGCTAGTCCGTGGGTCTTCGTTCG
>ENSG00000050748_41_14739.6263
CTGAGCTCATAGAAGACCTCACCGTTATGTCAGGTTATTCACAGTTTTAGAGCTAGAAATAGCAAGTTAAAATAAGGCTAGTCCGTGGGTCTTCGTTCG
>ENSG00000050748_3_14739.10522
CTGAGCTCATAGAAGACCTCACCGCAGGATGACTTCGGGCGCCGTTTTAGAGCTAGAAATAGCAAGTTAAAATAAGGCTAGTCCGTGGGTCTTCGTTCG
>ENSG00000050748_31_14739.10516
CTGAGCTCATAGAAGACCTCACCGGTGGTGACACGGTACTACCGTTTTAGAGCTAGAAATAGCAAGTTAAAATAAGGCTAGTCCGTGGGTCTTCGTTCG
>ENSG00000050748_8_14739.10503
CTGAGCTCATAGAAGACCTCACCGAAGTTAGTGCACGCTGTCCGTTTTAGAGCTAGAAATAGCAAGTTAAAATAAGGCTAGTCCGTGGGTCTTCGTTCG
>ENSG00000050748_33_14739.10512
CTGAGCTCATAGAAGACCTCACCGGACCCCTTACGTGGTGACAGTTTTAGAGCTAGAAATAGCAAGTTAAAATAAGGCTAGTCCGTGGGTCTTCGTTCG
>ENSG00000050748_32_14739.10515
CTGAGCTCATAGAAGACCTCACCGCGTGGTGACACGGTACTACGTTTTAGAGCTAGAAATAGCAAGTTAAAATAAGGCTAGTCCGTGGGTCTTCGTTCG
>ENSG00000050748_27_14739.10524
CTGAGCTCATAGAAGACCTCACCGCCGAAGTCATCCTGGGTATGTTTTAGAGCTAGAAATAGCAAGTTAAAATAAGGCTAGTCCGTGGGTCTTCGTTCG
>ENSG00000050748_6_14739.10513
CTGAGCTCATAGAAGACCTCACCGTACCGTGTCACCACGTAAGGTTTTAGAGCTAGAAATAGCAAGTTAAAATAAGGCTAGTCCGTGGGTCTTCGTTCG
>ENSG00000050748_5_14739.10514
CTGAGCTCATAGAAGACCTCACCGGTACCGTGTCACCACGTAAGTTTTAGAGCTAGAAATAGCAAGTTAAAATAAGGCTAGTCCGTGGGTCTTCGTTCG
>ENSG00000050748_34_14739.10510
CTGAGCTCATAGAAGACCTCACCGTTCATGATGACCCCTTACGGTTTTAGAGCTAGAAATAGCAAGTTAAAATAAGGCTAGTCCGTGGGTCTTCGTTCG
>ENSG00000050748_15_44217.42
CTGAGCTCATAGAAGACCTCACCGACTTACCAAACAATCCCTTGTTTTAGAGCTAGAAATAGCAAGTTAAAATAAGGCTAGTCCGTGGGTCTTCGTTCG
>ENSG00000050748_2_29478.3725
CTGAGCTCATAGAAGACCTCACCGTGCATTTGATACAGTTCTTGTTTTAGAGCTAGAAATAGCAAGTTAAAATAAGGCTAGTCCGTGGGTCTTCGTTCG
>ENSG00000050748_25_14739.10533
CTGAGCTCATAGAAGACCTCACCGAGAGAACGGTGAGTATAGCGTTTTAGAGCTAGAAATAGCAAGTTAAAATAAGGCTAGTCCGTGGGTCTTCGTTCG
>ENSG00000050748_23_14739.10534
CTGAGCTCATAGAAGACCTCACCGAGAACGGTGAGTATAGCCGGTTTTAGAGCTAGAAATAGCAAGTTAAAATAAGGCTAGTCCGTGGGTCTTCGTTCG
>ENSG00000050748_29_14739.10522
CTGAGCTCATAGAAGACCTCACCGGGGCGCCCGAAGTCATCCTGTTTTAGAGCTAGAAATAGCAAGTTAAAATAAGGCTAGTCCGTGGGTCTTCGTTCG
>ENSG00000050748_42_14739.6259
CTGAGCTCATAGAAGACCTCACCGATGGATGCTAACTTATGTCGTTTTAGAGCTAGAAATAGCAAGTTAAAATAAGGCTAGTCCGTGGGTCTTCGTTCG
>ENSG00000050748_30_44217.40
CTGAGCTCATAGAAGACCTCACCGTGGGGCCCAAGGGATTGTTGTTTTAGAGCTAGAAATAGCAAGTTAAAATAAGGCTAGTCCGTGGGTCTTCGTTCG
>ENSG00000050748_36_44217.32
CTGAGCTCATAGAAGACCTCACCGACCAGCAGCTGAAACCAATGTTTTAGAGCTAGAAATAGCAAGTTAAAATAAGGCTAGTCCGTGGGTCTTCGTTCG
>ENSG00000050748_1_29478.3720
CTGAGCTCATAGAAGACCTCACCGCAAATGCAGCACTAGAATTGTTTTAGAGCTAGAAATAGCAAGTTAAAATAAGGCTAGTCCGTGGGTCTTCGTTCG
>ENSG00000050748_15_14739.6282
CTGAGCTCATAGAAGACCTCACCGTTTAATACCACAAAGCATCGTTTTAGAGCTAGAAATAGCAAGTTAAAATAAGGCTAGTCCGTGGGTCTTCGTTCG
>ENSG00000050748_40_14739.6265
CTGAGCTCATAGAAGACCTCACCGCAGGTTATTCACATGGAGCGTTTTAGAGCTAGAAATAGCAAGTTAAAATAAGGCTAGTCCGTGGGTCTTCGTTCG
>ENSG00000050748_17_14739.6251
CTGAGCTCATAGAAGACCTCACCGTTCCATAACCAAATACCTGGTTTTAGAGCTAGAAATAGCAAGTTAAAATAAGGCTAGTCCGTGGGTCTTCGTTCG
>ENSG00000050748_38_14739.6287
CTGAGCTCATAGAAGACCTCACCGTTAAACATCTGCATTCAGCGTTTTAGAGCTAGAAATAGCAAGTTAAAATAAGGCTAGTCCGTGGGTCTTCGTTCG
>ENSG00000050748_39_14739.6279
CTGAGCTCATAGAAGACCTCACCGTTCTTTACCAGATGCTTTGGTTTTAGAGCTAGAAATAGCAAGTTAAAATAAGGCTAGTCCGTGGGTCTTCGTTCG
>ENSG00000050748_16_14739.6279
CTGAGCTCATAGAAGACCTCACCGACAAAGCATCTGGTAAAGAGTTTTAGAGCTAGAAATAGCAAGTTAAAATAAGGCTAGTCCGTGGGTCTTCGTTCG
>ENSG00000050748_3_29478.3724
CTGAGCTCATAGAAGACCTCACCGCTGCATTTGATACAGTTCTGTTTTAGAGCTAGAAATAGCAAGTTAAAATAAGGCTAGTCCGTGGGTCTTCGTTCG
>ENSG00000050748_0_29478.3746
CTGAGCTCATAGAAGACCTCACCGAGCTCTCTTTGCATGAGTTGTTTTAGAGCTAGAAATAGCAAGTTAAAATAAGGCTAGTCCGTGGGTCTTCGTTCG
>ENSG00000050748_18_14739.6251
CTGAGCTCATAGAAGACCTCACCGTCCATAACCAAATACCTGAGTTTTAGAGCTAGAAATAGCAAGTTAAAATAAGGCTAGTCCGTGGGTCTTCGTTCG
>ENSG00000050748_16_44217.37
CTGAGCTCATAGAAGACCTCACCGCTTGGGCCCCAGAGCCAATGTTTTAGAGCTAGAAATAGCAAGTTAAAATAAGGCTAGTCCGTGGGTCTTCGTTCG
>ENSG00000104213_30_0.5
CTGAGCTCATAGAAGACCTCACCGACCTTCATCTCGGGAACCTGTTTTAGAGCTAGAAATAGCAAGTTAAAATAAGGCTAGTCCGTGGGTCTTCGTTCG
>ENSG00000104213_29_0.7
CTGAGCTCATAGAAGACCTCACCGTCTCGGGAACCTCGGACCTGTTTTAGAGCTAGAAATAGCAAGTTAAAATAAGGCTAGTCCGTGGGTCTTCGTTCG
>ENSG00000104213_14_0.9
CTGAGCTCATAGAAGACCTCACCGCTGGTGCACGAAGCGCTGGGTTTTAGAGCTAGAAATAGCAAGTTAAAATAAGGCTAGTCCGTGGGTCTTCGTTCG
>ENSG00000104213_11_0.4
CTGAGCTCATAGAAGACCTCACCGGGTTCCCGAGATGAAGGTCGTTTTAGAGCTAGAAATAGCAAGTTAAAATAAGGCTAGTCCGTGGGTCTTCGTTCG
>ENSG00000104213_22_0.4114
CTGAGCTCATAGAAGACCTCACCGTCATGATAGACTGCGTCTTGTTTTAGAGCTAGAAATAGCAAGTTAAAATAAGGCTAGTCCGTGGGTCTTCGTTCG
>ENSG00000104213_7_0.4154
CTGAGCTCATAGAAGACCTCACCGTGGAGCTACCCTGCGTATCGTTTTAGAGCTAGAAATAGCAAGTTAAAATAAGGCTAGTCCGTGGGTCTTCGTTCG
>ENSG00000104213_17_0.4066
CTGAGCTCATAGAAGACCTCACCGCCAGTAACTGCAAAACGTAGTTTTAGAGCTAGAAATAGCAAGTTAAAATAAGGCTAGTCCGTGGGTCTTCGTTCG
>ENSG00000104213_25_0.4157
CTGAGCTCATAGAAGACCTCACCGAAAGGTGTCCAGATACGCAGTTTTAGAGCTAGAAATAGCAAGTTAAAATAAGGCTAGTCCGTGGGTCTTCGTTCG
>ENSG00000104213_0_0.4066
CTGAGCTCATAGAAGACCTCACCGCCTTACGTTTTGCAGTTACGTTTTAGAGCTAGAAATAGCAAGTTAAAATAAGGCTAGTCCGTGGGTCTTCGTTCG
>ENSG00000104213_15_0.10
CTGAGCTCATAGAAGACCTCACCGTGCACGAAGCGCTGGAGGAGTTTTAGAGCTAGAAATAGCAAGTTAAAATAAGGCTAGTCCGTGGGTCTTCGTTCG
>ENSG00000104213_65_50748.18968
CTGAGCTCATAGAAGACCTCACCGCTCCACATCGGGCTCCCCCGTTTTAGAGCTAGAAATAGCAAGTTAAAATAAGGCTAGTCCGTGGGTCTTCGTTCG
>ENSG00000104213_16_0.17
CTGAGCTCATAGAAGACCTCACCGTGGTGAGTGACTCTGGGCGGTTTTAGAGCTAGAAATAGCAAGTTAAAATAAGGCTAGTCCGTGGGTCTTCGTTCG
>ENSG00000104213_13_0.8
CTGAGCTCATAGAAGACCTCACCGCTGCTGGTGCACGAAGCGCGTTTTAGAGCTAGAAATAGCAAGTTAAAATAAGGCTAGTCCGTGGGTCTTCGTTCG
>ENSG00000104213_31_0.2
CTGAGCTCATAGAAGACCTCACCGGCAGCCAGACCTTCATCTCGTTTTAGAGCTAGAAATAGCAAGTTAAAATAAGGCTAGTCCGTGGGTCTTCGTTCG
>ENSG00000104213_10_0.5
CTGAGCTCATAGAAGACCTCACCGTCCGAGGTTCCCGAGATGAGTTTTAGAGCTAGAAATAGCAAGTTAAAATAAGGCTAGTCCGTGGGTCTTCGTTCG
>ENSG00000104213_32_0.2
CTGAGCTCATAGAAGACCTCACCGAGCAGCCAGACCTTCATCTGTTTTAGAGCTAGAAATAGCAAGTTAAAATAAGGCTAGTCCGTGGGTCTTCGTTCG
>ENSG00000104213_67_50748.18972
CTGAGCTCATAGAAGACCTCACCGGTGAACTCCACCTCCACATGTTTTAGAGCTAGAAATAGCAAGTTAAAATAAGGCTAGTCCGTGGGTCTTCGTTCG
>ENSG00000104213_31_50748.18968
CTGAGCTCATAGAAGACCTCACCGCTGGGGGAGCCCGATGTGGGTTTTAGAGCTAGAAATAGCAAGTTAAAATAAGGCTAGTCCGTGGGTCTTCGTTCG
>ENSG00000104213_32_50748.18969
CTGAGCTCATAGAAGACCTCACCGGGGGAGCCCGATGTGGAGGGTTTTAGAGCTAGAAATAGCAAGTTAAAATAAGGCTAGTCCGTGGGTCTTCGTTCG
>ENSG00000104213_63_50748.18940
CTGAGCTCATAGAAGACCTCACCGTTGTTGAGGGAGGGCCACTGTTTTAGAGCTAGAAATAGCAAGTTAAAATAAGGCTAGTCCGTGGGTCTTCGTTCG
>ENSG00000104213_68_50748.18979
CTGAGCTCATAGAAGACCTCACCGTTCTGCCCTGGGAAGATCCGTTTTAGAGCTAGAAATAGCAAGTTAAAATAAGGCTAGTCCGTGGGTCTTCGTTCG
>ENSG00000104213_29_50748.18951
CTGAGCTCATAGAAGACCTCACCGCTTCAAACAAAGTGAAAAGGTTTTAGAGCTAGAAATAGCAAGTTAAAATAAGGCTAGTCCGTGGGTCTTCGTTCG
>ENSG00000104213_64_50748.18941
CTGAGCTCATAGAAGACCTCACCGGTTGTTGAGGGAGGGCCACGTTTTAGAGCTAGAAATAGCAAGTTAAAATAAGGCTAGTCCGTGGGTCTTCGTTCG
>ENSG00000104213_69_50748.18982
CTGAGCTCATAGAAGACCTCACCGAACACTTACCTTCTGCCCTGTTTTAGAGCTAGAAATAGCAAGTTAAAATAAGGCTAGTCCGTGGGTCTTCGTTCG
>ENSG00000104213_70_50748.18982
CTGAGCTCATAGAAGACCTCACCGCAACACTTACCTTCTGCCCGTTTTAGAGCTAGAAATAGCAAGTTAAAATAAGGCTAGTCCGTGGGTCTTCGTTCG
>ENSG00000104213_34_50748.18976
CTGAGCTCATAGAAGACCTCACCGAGTTCACCTGGATCTTCCCGTTTTAGAGCTAGAAATAGCAAGTTAAAATAAGGCTAGTCCGTGGGTCTTCGTTCG
>ENSG00000104213_33_50748.18973
CTGAGCTCATAGAAGACCTCACCGTGTGGAGGTGGAGTTCACCGTTTTAGAGCTAGAAATAGCAAGTTAAAATAAGGCTAGTCCGTGGGTCTTCGTTCG
>ENSG00000104213_66_50748.18971
CTGAGCTCATAGAAGACCTCACCGTGAACTCCACCTCCACATCGTTTTAGAGCTAGAAATAGCAAGTTAAAATAAGGCTAGTCCGTGGGTCTTCGTTCG
>ENSG00000104213_35_50748.18977
CTGAGCTCATAGAAGACCTCACCGGTTCACCTGGATCTTCCCAGTTTTAGAGCTAGAAATAGCAAGTTAAAATAAGGCTAGTCCGTGGGTCTTCGTTCG
>ENSG00000104213_30_50748.18952
CTGAGCTCATAGAAGACCTCACCGTTCAAACAAAGTGAAAAGTGTTTTAGAGCTAGAAATAGCAAGTTAAAATAAGGCTAGTCCGTGGGTCTTCGTTCG
>ENSG00000161940_75_0.7
CTGAGCTCATAGAAGACCTCACCGTAGCGACACAGGCCTGTAGGTTTTAGAGCTAGAAATAGCAAGTTAAAATAAGGCTAGTCCGTGGGTCTTCGTTCG
>ENSG00000161940_34_0.54
CTGAGCTCATAGAAGACCTCACCGCTCATCGCCTGCAGGTTCGGTTTTAGAGCTAGAAATAGCAAGTTAAAATAAGGCTAGTCCGTGGGTCTTCGTTCG
>ENSG00000161940_35_0.54
CTGAGCTCATAGAAGACCTCACCGTCATCGCCTGCAGGTTCGAGTTTTAGAGCTAGAAATAGCAAGTTAAAATAAGGCTAGTCCGTGGGTCTTCGTTCG
>ENSG00000161940_83_0.35
CTGAGCTCATAGAAGACCTCACCGCAGCAGCGTGACGTCAGTGGTTTTAGAGCTAGAAATAGCAAGTTAAAATAAGGCTAGTCCGTGGGTCTTCGTTCG
>ENSG00000161940_81_0.26
CTGAGCTCATAGAAGACCTCACCGGCGCAGGCGCAGCTCGTTGGTTTTAGAGCTAGAAATAGCAAGTTAAAATAAGGCTAGTCCGTGGGTCTTCGTTCG
>ENSG00000161940_35_1817.975
CTGAGCTCATAGAAGACCTCACCGGTGTGCACTGTACGATGACGTTTTAGAGCTAGAAATAGCAAGTTAAAATAAGGCTAGTCCGTGGGTCTTCGTTCG
>ENSG00000161940_34_1817.973
CTGAGCTCATAGAAGACCTCACCGCACTGTACGATGACTGGCAGTTTTAGAGCTAGAAATAGCAAGTTAAAATAAGGCTAGTCCGTGGGTCTTCGTTCG
>ENSG00000161940_7_1817.964
CTGAGCTCATAGAAGACCTCACCGGGTCTTCGTTCCGCTACAAGTTTTAGAGCTAGAAATAGCAAGTTAAAATAAGGCTAGTCCGTGGGTCTTCGTTCG
>ENSG00000161940_6_1817.964
CTGAGCTCATAGAAGACCTCACCGCGGTCTTCGTTCCGCTACAGTTTTAGAGCTAGAAATAGCAAGTTAAAATAAGGCTAGTCCGTGGGTCTTCGTTCG
>ENSG00000161940_78_0.18
CTGAGCTCATAGAAGACCTCACCGGCCCAGCACGTCGGAGGAGGTTTTAGAGCTAGAAATAGCAAGTTAAAATAAGGCTAGTCCGTGGGTCTTCGTTCG
>ENSG00000161940_36_0.55
CTGAGCTCATAGAAGACCTCACCGCATCGCCTGCAGGTTCGAGGTTTTAGAGCTAGAAATAGCAAGTTAAAATAAGGCTAGTCCGTGGGTCTTCGTTCG
>ENSG00000161940_32_0.36
CTGAGCTCATAGAAGACCTCACCGCTGACGTCACGCTGCTGGTGTTTTAGAGCTAGAAATAGCAAGTTAAAATAAGGCTAGTCCGTGGGTCTTCGTTCG
>ENSG00000161940_77_0.13
CTGAGCTCATAGAAGACCTCACCGGGAGTGGCGAGTGAACTCGGTTTTAGAGCTAGAAATAGCAAGTTAAAATAAGGCTAGTCCGTGGGTCTTCGTTCG
>ENSG00000161940_84_0.47
CTGAGCTCATAGAAGACCTCACCGACTGCCTTGTGTGCTCTGAGTTTTAGAGCTAGAAATAGCAAGTTAAAATAAGGCTAGTCCGTGGGTCTTCGTTCG
>ENSG00000161940_79_0.20
CTGAGCTCATAGAAGACCTCACCGAGGTTGCCCAGCACGTCGGGTTTTAGAGCTAGAAATAGCAAGTTAAAATAAGGCTAGTCCGTGGGTCTTCGTTCG
>ENSG00000161940_82_0.31
CTGAGCTCATAGAAGACCTCACCGGTCAGTGAGGATCCCGCGCGTTTTAGAGCTAGAAATAGCAAGTTAAAATAAGGCTAGTCCGTGGGTCTTCGTTCG
>ENSG00000161940_29_0.26
CTGAGCTCATAGAAGACCTCACCGTCAACGAGCTGCGCCTGCGGTTTTAGAGCTAGAAATAGCAAGTTAAAATAAGGCTAGTCCGTGGGTCTTCGTTCG
>ENSG00000161940_29_1817.949
CTGAGCTCATAGAAGACCTCACCGTCTTCGTCCCCAGGAACCAGTTTTAGAGCTAGAAATAGCAAGTTAAAATAAGGCTAGTCCGTGGGTCTTCGTTCG
>ENSG00000161940_8_1817.975
CTGAGCTCATAGAAGACCTCACCGGTCATCGTACAGTGCACACGTTTTAGAGCTAGAAATAGCAAGTTAAAATAAGGCTAGTCCGTGGGTCTTCGTTCG
>ENSG00000161940_27_0.6
CTGAGCTCATAGAAGACCTCACCGCTACAGGCCTGTGTCGCTAGTTTTAGAGCTAGAAATAGCAAGTTAAAATAAGGCTAGTCCGTGGGTCTTCGTTCG
>ENSG00000161940_31_0.35
CTGAGCTCATAGAAGACCTCACCGCTCACTGACGTCACGCTGCGTTTTAGAGCTAGAAATAGCAAGTTAAAATAAGGCTAGTCCGTGGGTCTTCGTTCG
>ENSG00000161940_10_1817.977
CTGAGCTCATAGAAGACCTCACCGCGTACAGTGCACACAGGTAGTTTTAGAGCTAGAAATAGCAAGTTAAAATAAGGCTAGTCCGTGGGTCTTCGTTCG
>ENSG00000161940_30_0.27
CTGAGCTCATAGAAGACCTCACCGCAACGAGCTGCGCCTGCGCGTTTTAGAGCTAGAAATAGCAAGTTAAAATAAGGCTAGTCCGTGGGTCTTCGTTCG
>ENSG00000161940_80_0.21
CTGAGCTCATAGAAGACCTCACCGTTGAGGTTGCCCAGCACGTGTTTTAGAGCTAGAAATAGCAAGTTAAAATAAGGCTAGTCCGTGGGTCTTCGTTCG
>ENSG00000161940_33_1817.968
CTGAGCTCATAGAAGACCTCACCGGGCAAGGTTGCCCTTGTAGGTTTTAGAGCTAGAAATAGCAAGTTAAAATAAGGCTAGTCCGTGGGTCTTCGTTCG
>ENSG00000161940_5_1817.958
CTGAGCTCATAGAAGACCTCACCGCTATAAGTGTCAGCTGTGCGTTTTAGAGCTAGAAATAGCAAGTTAAAATAAGGCTAGTCCGTGGGTCTTCGTTCG
>ENSG00000161940_28_0.6
CTGAGCTCATAGAAGACCTCACCGTACAGGCCTGTGTCGCTATGTTTTAGAGCTAGAAATAGCAAGTTAAAATAAGGCTAGTCCGTGGGTCTTCGTTCG
>ENSG00000161940_33_0.52
CTGAGCTCATAGAAGACCTCACCGGGCAGTTCTCATCGCCTGCGTTTTAGAGCTAGAAATAGCAAGTTAAAATAAGGCTAGTCCGTGGGTCTTCGTTCG
>ENSG00000161940_31_1817.958
CTGAGCTCATAGAAGACCTCACCGCGGCACAGCTGACACTTATGTTTTAGAGCTAGAAATAGCAAGTTAAAATAAGGCTAGTCCGTGGGTCTTCGTTCG
>ENSG00000161940_85_0.47
CTGAGCTCATAGAAGACCTCACCGAACTGCCTTGTGTGCTCTGGTTTTAGAGCTAGAAATAGCAAGTTAAAATAAGGCTAGTCCGTGGGTCTTCGTTCG
>ENSG00000120156_24_30258.19991
CTGAGCTCATAGAAGACCTCACCGACTCGGCCAGGTATATAGGGTTTTAGAGCTAGAAATAGCAAGTTAAAATAAGGCTAGTCCGTGGGTCTTCGTTCG
>ENSG00000120156_50_30258.19973
CTGAGCTCATAGAAGACCTCACCGGGTGTACTTCTAGAATATCGTTTTAGAGCTAGAAATAGCAAGTTAAAATAAGGCTAGTCCGTGGGTCTTCGTTCG
>ENSG00000120156_62_60516.21021
CTGAGCTCATAGAAGACCTCACCGGTACTGCTTGTATGAACAAGTTTTAGAGCTAGAAATAGCAAGTTAAAATAAGGCTAGTCCGTGGGTCTTCGTTCG
>ENSG00000120156_59_30258.20006
CTGAGCTCATAGAAGACCTCACCGTTACTCCGGACTATCAGCCGTTTTAGAGCTAGAAATAGCAAGTTAAAATAAGGCTAGTCCGTGGGTCTTCGTTCG
>ENSG00000120156_22_30258.19987
CTGAGCTCATAGAAGACCTCACCGTGCTGGAGTGTACTCGGCCGTTTTAGAGCTAGAAATAGCAAGTTAAAATAAGGCTAGTCCGTGGGTCTTCGTTCG
>ENSG00000120156_46_30258.19965
CTGAGCTCATAGAAGACCTCACCGTTCATGCCGGGGCACTGAAGTTTTAGAGCTAGAAATAGCAAGTTAAAATAAGGCTAGTCCGTGGGTCTTCGTTCG
>ENSG00000120156_26_30258.20000
CTGAGCTCATAGAAGACCTCACCGCTTCACCTCGGCCTTCACCGTTTTAGAGCTAGAAATAGCAAGTTAAAATAAGGCTAGTCCGTGGGTCTTCGTTCG
>ENSG00000120156_23_30258.19990
CTGAGCTCATAGAAGACCTCACCGTGTACTCGGCCAGGTATATGTTTTAGAGCTAGAAATAGCAAGTTAAAATAAGGCTAGTCCGTGGGTCTTCGTTCG
>ENSG00000120156_58_30258.20004
CTGAGCTCATAGAAGACCTCACCGCGGACTATCAGCCTGGTGAGTTTTAGAGCTAGAAATAGCAAGTTAAAATAAGGCTAGTCCGTGGGTCTTCGTTCG
>ENSG00000120156_49_30258.19969
CTGAGCTCATAGAAGACCTCACCGAATATCAGGTACTTCATGCGTTTTAGAGCTAGAAATAGCAAGTTAAAATAAGGCTAGTCCGTGGGTCTTCGTTCG
>ENSG00000120156_55_30258.19986
CTGAGCTCATAGAAGACCTCACCGCGAGTACACTCCAGCATCCGTTTTAGAGCTAGAAATAGCAAGTTAAAATAAGGCTAGTCCGTGGGTCTTCGTTCG
>ENSG00000120156_63_60516.21028
CTGAGCTCATAGAAGACCTCACCGGTGTCTGCCATGAAGATACGTTTTAGAGCTAGAAATAGCAAGTTAAAATAAGGCTAGTCCGTGGGTCTTCGTTCG
>ENSG00000120156_61_60516.21007
CTGAGCTCATAGAAGACCTCACCGGATGTGAAGCCCAGAAGTGGTTTTAGAGCTAGAAATAGCAAGTTAAAATAAGGCTAGTCCGTGGGTCTTCGTTCG
>ENSG00000120156_21_30258.19986
CTGAGCTCATAGAAGACCTCACCGCAGGATGCTGGAGTGTACTGTTTTAGAGCTAGAAATAGCAAGTTAAAATAAGGCTAGTCCGTGGGTCTTCGTTCG
>ENSG00000120156_59_60516.21007
CTGAGCTCATAGAAGACCTCACCGAGGATGTGAAGCCCAGAAGGTTTTAGAGCTAGAAATAGCAAGTTAAAATAAGGCTAGTCCGTGGGTCTTCGTTCG
>ENSG00000120156_25_30258.19997
CTGAGCTCATAGAAGACCTCACCGGGAGGAAACCTCTTCACCTGTTTTAGAGCTAGAAATAGCAAGTTAAAATAAGGCTAGTCCGTGGGTCTTCGTTCG
>ENSG00000120156_137_60516.21011
CTGAGCTCATAGAAGACCTCACCGCATTCAGGTCCCCACTTCTGTTTTAGAGCTAGAAATAGCAAGTTAAAATAAGGCTAGTCCGTGGGTCTTCGTTCG
>ENSG00000120156_136_60516.21004
CTGAGCTCATAGAAGACCTCACCGGCTTCACATCCTTTTGTTAGTTTTAGAGCTAGAAATAGCAAGTTAAAATAAGGCTAGTCCGTGGGTCTTCGTTCG
>ENSG00000120156_48_30258.19968
CTGAGCTCATAGAAGACCTCACCGATATCAGGTACTTCATGCCGTTTTAGAGCTAGAAATAGCAAGTTAAAATAAGGCTAGTCCGTGGGTCTTCGTTCG
>ENSG00000120156_47_30258.19968
CTGAGCTCATAGAAGACCTCACCGTATCAGGTACTTCATGCCGGTTTTAGAGCTAGAAATAGCAAGTTAAAATAAGGCTAGTCCGTGGGTCTTCGTTCG
>ENSG00000120156_60_30258.20011
CTGAGCTCATAGAAGACCTCACCGGCCTCTCCATCACTTACTCGTTTTAGAGCTAGAAATAGCAAGTTAAAATAAGGCTAGTCCGTGGGTCTTCGTTCG
>ENSG00000120156_56_30258.19993
CTGAGCTCATAGAAGACCTCACCGAGGTTTCCTCCTATATACCGTTTTAGAGCTAGAAATAGCAAGTTAAAATAAGGCTAGTCCGTGGGTCTTCGTTCG
>ENSG00000120156_53_30258.19985
CTGAGCTCATAGAAGACCTCACCGAGTACACTCCAGCATCCTGGTTTTAGAGCTAGAAATAGCAAGTTAAAATAAGGCTAGTCCGTGGGTCTTCGTTCG
>ENSG00000120156_1_0.11
CTGAGCTCATAGAAGACCTCACCGAGCTTGCTCCTTTCTGGTAGTTTTAGAGCTAGAAATAGCAAGTTAAAATAAGGCTAGTCCGTGGGTCTTCGTTCG
>ENSG00000120156_27_30258.20004
CTGAGCTCATAGAAGACCTCACCGCTTCACCAGGCTGATAGTCGTTTTAGAGCTAGAAATAGCAAGTTAAAATAAGGCTAGTCCGTGGGTCTTCGTTCG
>ENSG00000120156_45_30258.19962
CTGAGCTCATAGAAGACCTCACCGCGGGGCACTGAATGGATGAGTTTTAGAGCTAGAAATAGCAAGTTAAAATAAGGCTAGTCCGTGGGTCTTCGTTCG
>ENSG00000120156_18_30258.19962
CTGAGCTCATAGAAGACCTCACCGCTTCATCCATTCAGTGCCCGTTTTAGAGCTAGAAATAGCAAGTTAAAATAAGGCTAGTCCGTGGGTCTTCGTTCG
>ENSG00000120156_0_0.2
CTGAGCTCATAGAAGACCTCACCGTAGCCAGCTTAGTTCTCTGGTTTTAGAGCTAGAAATAGCAAGTTAAAATAAGGCTAGTCCGTGGGTCTTCGTTCG
>ENSG00000120156_57_30258.20002
CTGAGCTCATAGAAGACCTCACCGATCAGCCTGGTGAAGGCCGGTTTTAGAGCTAGAAATAGCAAGTTAAAATAAGGCTAGTCCGTGGGTCTTCGTTCG
>ENSG00000120156_51_30258.19980
CTGAGCTCATAGAAGACCTCACCGCTGGGGCTGAGCATGAGGCGTTTTAGAGCTAGAAATAGCAAGTTAAAATAAGGCTAGTCCGTGGGTCTTCGTTCG
>ENSG00000099308_94_13474.8602
CTGAGCTCATAGAAGACCTCACCGATGACAATCTCATTGTCGAGTTTTAGAGCTAGAAATAGCAAGTTAAAATAAGGCTAGTCCGTGGGTCTTCGTTCG
>ENSG00000099308_92_13474.8595
CTGAGCTCATAGAAGACCTCACCGAGGTCCCCGTTGCACGGCCGTTTTAGAGCTAGAAATAGCAAGTTAAAATAAGGCTAGTCCGTGGGTCTTCGTTCG
>ENSG00000099308_91_13474.8592
CTGAGCTCATAGAAGACCTCACCGTTGCACGGCCCGGGCTGAAGTTTTAGAGCTAGAAATAGCAAGTTAAAATAAGGCTAGTCCGTGGGTCTTCGTTCG
>ENSG00000099308_23_13474.8593
CTGAGCTCATAGAAGACCTCACCGTCAGCCCGGGCCGTGCAACGTTTTAGAGCTAGAAATAGCAAGTTAAAATAAGGCTAGTCCGTGGGTCTTCGTTCG
>ENSG00000099308_25_13474.8608
CTGAGCTCATAGAAGACCTCACCGATGATGAATCACGTGTACCGTTTTAGAGCTAGAAATAGCAAGTTAAAATAAGGCTAGTCCGTGGGTCTTCGTTCG
>ENSG00000099308_24_13474.8608
CTGAGCTCATAGAAGACCTCACCGCATGATGAATCACGTGTACGTTTTAGAGCTAGAAATAGCAAGTTAAAATAAGGCTAGTCCGTGGGTCTTCGTTCG
>ENSG00000099308_26_13474.8610
CTGAGCTCATAGAAGACCTCACCGGAATCACGTGTACCGGGAGGTTTTAGAGCTAGAAATAGCAAGTTAAAATAAGGCTAGTCCGTGGGTCTTCGTTCG
>ENSG00000099308_28_26948.13189
CTGAGCTCATAGAAGACCTCACCGTAAGGAGGGATCCCCCTGGGTTTTAGAGCTAGAAATAGCAAGTTAAAATAAGGCTAGTCCGTGGGTCTTCGTTCG
>ENSG00000099308_93_13474.8597
CTGAGCTCATAGAAGACCTCACCGGTCGAAGGTCCCCGTTGCAGTTTTAGAGCTAGAAATAGCAAGTTAAAATAAGGCTAGTCCGTGGGTCTTCGTTCG
>ENSG00000099308_0_0.0
CTGAGCTCATAGAAGACCTCACCGGGACGAGTCGAGCCTCCTGGTTTTAGAGCTAGAAATAGCAAGTTAAAATAAGGCTAGTCCGTGGGTCTTCGTTCG
>ENSG00000099308_27_26948.13188
CTGAGCTCATAGAAGACCTCACCGCAGTAAGGAGGGATCCCCCGTTTTAGAGCTAGAAATAGCAAGTTAAAATAAGGCTAGTCCGTGGGTCTTCGTTCG
>ENSG00000099308_101_26948.13184
CTGAGCTCATAGAAGACCTCACCGTCCTTACTGTCAAAGTAGCGTTTTAGAGCTAGAAATAGCAAGTTAAAATAAGGCTAGTCCGTGGGTCTTCGTTCG
>ENSG00000099308_56_40422.15601
CTGAGCTCATAGAAGACCTCACCGCCAGAGCCTCCTCCAGCGGGTTTTAGAGCTAGAAATAGCAAGTTAAAATAAGGCTAGTCCGTGGGTCTTCGTTCG
>ENSG00000099308_26_26948.13185
CTGAGCTCATAGAAGACCTCACCGGCTACTTTGACAGTAAGGAGTTTTAGAGCTAGAAATAGCAAGTTAAAATAAGGCTAGTCCGTGGGTCTTCGTTCG
>ENSG00000099308_25_26948.13184
CTGAGCTCATAGAAGACCTCACCGAGCTACTTTGACAGTAAGGGTTTTAGAGCTAGAAATAGCAAGTTAAAATAAGGCTAGTCCGTGGGTCTTCGTTCG
>ENSG00000099308_22_13474.8593
CTGAGCTCATAGAAGACCTCACCGTTCAGCCCGGGCCGTGCAAGTTTTAGAGCTAGAAATAGCAAGTTAAAATAAGGCTAGTCCGTGGGTCTTCGTTCG
>ENSG00000099308_54_40422.15579
CTGAGCTCATAGAAGACCTCACCGAGGCCTCTGGATGCCGGCCGTTTTAGAGCTAGAAATAGCAAGTTAAAATAAGGCTAGTCCGTGGGTCTTCGTTCG
>ENSG00000099308_169_40422.15579
CTGAGCTCATAGAAGACCTCACCGGGCCGGCATCCAGAGGCCTGTTTTAGAGCTAGAAATAGCAAGTTAAAATAAGGCTAGTCCGTGGGTCTTCGTTCG
>ENSG00000099308_29_13474.8614
CTGAGCTCATAGAAGACCTCACCGGGGAGAGGTTCCCCAAGGTGTTTTAGAGCTAGAAATAGCAAGTTAAAATAAGGCTAGTCCGTGGGTCTTCGTTCG
>ENSG00000099308_173_40422.15601
CTGAGCTCATAGAAGACCTCACCGCCACCGCTGGAGGAGGCTCGTTTTAGAGCTAGAAATAGCAAGTTAAAATAAGGCTAGTCCGTGGGTCTTCGTTCG
>ENSG00000099308_30_13474.8618
CTGAGCTCATAGAAGACCTCACCGCCCCAAGGTGGGCAGCGCCGTTTTAGAGCTAGAAATAGCAAGTTAAAATAAGGCTAGTCCGTGGGTCTTCGTTCG
>ENSG00000099308_24_26948.13183
CTGAGCTCATAGAAGACCTCACCGACCAGCTACTTTGACAGTAGTTTTAGAGCTAGAAATAGCAAGTTAAAATAAGGCTAGTCCGTGGGTCTTCGTTCG
>ENSG00000099308_27_13474.8613
CTGAGCTCATAGAAGACCTCACCGTACCGGGAGAGGTTCCCCAGTTTTAGAGCTAGAAATAGCAAGTTAAAATAAGGCTAGTCCGTGGGTCTTCGTTCG
>ENSG00000099308_28_13474.8614
CTGAGCTCATAGAAGACCTCACCGCGGGAGAGGTTCCCCAAGGGTTTTAGAGCTAGAAATAGCAAGTTAAAATAAGGCTAGTCCGTGGGTCTTCGTTCG
>ENSG00000099308_53_40422.15579
CTGAGCTCATAGAAGACCTCACCGAAGGCCTCTGGATGCCGGCGTTTTAGAGCTAGAAATAGCAAGTTAAAATAAGGCTAGTCCGTGGGTCTTCGTTCG
>ENSG00000099308_52_40422.15578
CTGAGCTCATAGAAGACCTCACCGCACCAAGGCCTCTGGATGCGTTTTAGAGCTAGAAATAGCAAGTTAAAATAAGGCTAGTCCGTGGGTCTTCGTTCG
>ENSG00000099308_171_40422.15597
CTGAGCTCATAGAAGACCTCACCGGGAGGCTCTGGACTTCTCAGTTTTAGAGCTAGAAATAGCAAGTTAAAATAAGGCTAGTCCGTGGGTCTTCGTTCG
>ENSG00000099308_95_13474.8614
CTGAGCTCATAGAAGACCTCACCGCACCTTGGGGAACCTCTCCGTTTTAGAGCTAGAAATAGCAAGTTAAAATAAGGCTAGTCCGTGGGTCTTCGTTCG
>ENSG00000099308_170_40422.15597
CTGAGCTCATAGAAGACCTCACCGGAGGCTCTGGACTTCTCAGGTTTTAGAGCTAGAAATAGCAAGTTAAAATAAGGCTAGTCCGTGGGTCTTCGTTCG
>ENSG00000099308_172_40422.15598
CTGAGCTCATAGAAGACCTCACCGAGGAGGCTCTGGACTTCTCGTTTTAGAGCTAGAAATAGCAAGTTAAAATAAGGCTAGTCCGTGGGTCTTCGTTCG
>ENSG00000102078_5_0.394
CTGAGCTCATAGAAGACCTCACCGCGGCGGCCGTGATTGTAAGGTTTTAGAGCTAGAAATAGCAAGTTAAAATAAGGCTAGTCCGTGGGTCTTCGTTCG
>ENSG00000102078_19_0.415
CTGAGCTCATAGAAGACCTCACCGAAGATACCCATTCACCCTCGTTTTAGAGCTAGAAATAGCAAGTTAAAATAAGGCTAGTCCGTGGGTCTTCGTTCG
>ENSG00000102078_21_0.392
CTGAGCTCATAGAAGACCTCACCGCTTACTCCGCTTACAATCAGTTTTAGAGCTAGAAATAGCAAGTTAAAATAAGGCTAGTCCGTGGGTCTTCGTTCG
>ENSG00000102078_7_0.1236
CTGAGCTCATAGAAGACCTCACCGATTGGAAACCCTTTGTATAGTTTTAGAGCTAGAAATAGCAAGTTAAAATAAGGCTAGTCCGTGGGTCTTCGTTCG
>ENSG00000102078_5_8365.2598
CTGAGCTCATAGAAGACCTCACCGGAATAAGCGCTTCAAGCTTGTTTTAGAGCTAGAAATAGCAAGTTAAAATAAGGCTAGTCCGTGGGTCTTCGTTCG
>ENSG00000102078_10_8365.2581
CTGAGCTCATAGAAGACCTCACCGATGCTTGTCTTAGCAACGCGTTTTAGAGCTAGAAATAGCAAGTTAAAATAAGGCTAGTCCGTGGGTCTTCGTTCG
>ENSG00000102078_26_0.1679
CTGAGCTCATAGAAGACCTCACCGGTGTTTTGGTAAGGTCCACGTTTTAGAGCTAGAAATAGCAAGTTAAAATAAGGCTAGTCCGTGGGTCTTCGTTCG
>ENSG00000102078_11_0.1684
CTGAGCTCATAGAAGACCTCACCGAAACACGACTTCAGGTTCAGTTTTAGAGCTAGAAATAGCAAGTTAAAATAAGGCTAGTCCGTGGGTCTTCGTTCG
>ENSG00000102078_32_0.1708
CTGAGCTCATAGAAGACCTCACCGACAGATGCGAAACAGCGCAGTTTTAGAGCTAGAAATAGCAAGTTAAAATAAGGCTAGTCCGTGGGTCTTCGTTCG
>ENSG00000102078_0_0.417
CTGAGCTCATAGAAGACCTCACCGCTGCTACCCAGAGGGTGAAGTTTTAGAGCTAGAAATAGCAAGTTAAAATAAGGCTAGTCCGTGGGTCTTCGTTCG
>ENSG00000102078_6_0.1227
CTGAGCTCATAGAAGACCTCACCGCTGTAAGTCATGAGATGTCGTTTTAGAGCTAGAAATAGCAAGTTAAAATAAGGCTAGTCCGTGGGTCTTCGTTCG
>ENSG00000102078_4_0.399
CTGAGCTCATAGAAGACCTCACCGAGGGTGAAGTTTGCAACGGGTTTTAGAGCTAGAAATAGCAAGTTAAAATAAGGCTAGTCCGTGGGTCTTCGTTCG
>ENSG00000102078_8_0.1237
CTGAGCTCATAGAAGACCTCACCGGGAAACCCTTTGTATATGGGTTTTAGAGCTAGAAATAGCAAGTTAAAATAAGGCTAGTCCGTGGGTCTTCGTTCG
>ENSG00000102078_9_0.1674
CTGAGCTCATAGAAGACCTCACCGTTTATAGGGACTTTCCCTGGTTTTAGAGCTAGAAATAGCAAGTTAAAATAAGGCTAGTCCGTGGGTCTTCGTTCG
>ENSG00000102078_16_0.1721
CTGAGCTCATAGAAGACCTCACCGTCTCTATTCAGGGTGAGACGTTTTAGAGCTAGAAATAGCAAGTTAAAATAAGGCTAGTCCGTGGGTCTTCGTTCG
>ENSG00000102078_1_0.417
CTGAGCTCATAGAAGACCTCACCGTGCTACCCAGAGGGTGAATGTTTTAGAGCTAGAAATAGCAAGTTAAAATAAGGCTAGTCCGTGGGTCTTCGTTCG
>ENSG00000102078_25_0.1679
CTGAGCTCATAGAAGACCTCACCGTGTTTTGGTAAGGTCCACAGTTTTAGAGCTAGAAATAGCAAGTTAAAATAAGGCTAGTCCGTGGGTCTTCGTTCG
>ENSG00000102078_15_0.1718
CTGAGCTCATAGAAGACCTCACCGTGTATTGGCTCTCTATTCAGTTTTAGAGCTAGAAATAGCAAGTTAAAATAAGGCTAGTCCGTGGGTCTTCGTTCG
>ENSG00000102078_20_0.403
CTGAGCTCATAGAAGACCTCACCGCTTCACCCTTAGAAAAATTGTTTTAGAGCTAGAAATAGCAAGTTAAAATAAGGCTAGTCCGTGGGTCTTCGTTCG
>ENSG00000102078_10_0.1682
CTGAGCTCATAGAAGACCTCACCGCTTACCAAAACACGACTTCGTTTTAGAGCTAGAAATAGCAAGTTAAAATAAGGCTAGTCCGTGGGTCTTCGTTCG
>ENSG00000102078_29_0.1692
CTGAGCTCATAGAAGACCTCACCGGAAACGGGCATCAATGCTTGTTTTAGAGCTAGAAATAGCAAGTTAAAATAAGGCTAGTCCGTGGGTCTTCGTTCG
>ENSG00000102078_3_0.400
CTGAGCTCATAGAAGACCTCACCGCTAAGGGTGAAGTTTGCAAGTTTTAGAGCTAGAAATAGCAAGTTAAAATAAGGCTAGTCCGTGGGTCTTCGTTCG
>ENSG00000102078_2_0.413
CTGAGCTCATAGAAGACCTCACCGGGTGAATGGGTATCTTTCCGTTTTAGAGCTAGAAATAGCAAGTTAAAATAAGGCTAGTCCGTGGGTCTTCGTTCG
>ENSG00000102078_18_0.415
CTGAGCTCATAGAAGACCTCACCGAGATACCCATTCACCCTCTGTTTTAGAGCTAGAAATAGCAAGTTAAAATAAGGCTAGTCCGTGGGTCTTCGTTCG
>ENSG00000102078_3_8365.2583
CTGAGCTCATAGAAGACCTCACCGTGCTAAGACAAGCATCATAGTTTTAGAGCTAGAAATAGCAAGTTAAAATAAGGCTAGTCCGTGGGTCTTCGTTCG
>ENSG00000102078_28_0.1683
CTGAGCTCATAGAAGACCTCACCGTGAACCTGAAGTCGTGTTTGTTTTAGAGCTAGAAATAGCAAGTTAAAATAAGGCTAGTCCGTGGGTCTTCGTTCG
>ENSG00000102078_23_0.1227
CTGAGCTCATAGAAGACCTCACCGGACATCTCATGACTTACAGGTTTTAGAGCTAGAAATAGCAAGTTAAAATAAGGCTAGTCCGTGGGTCTTCGTTCG
>ENSG00000102078_22_0.1223
CTGAGCTCATAGAAGACCTCACCGACTTACAGTGGTACTTTTCGTTTTAGAGCTAGAAATAGCAAGTTAAAATAAGGCTAGTCCGTGGGTCTTCGTTCG
>ENSG00000102078_0_8365.2588
CTGAGCTCATAGAAGACCTCACCGCATATGGCACCATTAAAATGTTTTAGAGCTAGAAATAGCAAGTTAAAATAAGGCTAGTCCGTGGGTCTTCGTTCG
>ENSG00000102078_1_8365.2588
CTGAGCTCATAGAAGACCTCACCGATATGGCACCATTAAAATTGTTTTAGAGCTAGAAATAGCAAGTTAAAATAAGGCTAGTCCGTGGGTCTTCGTTCG
>ENSG00000170776_221_184394.22808
CTGAGCTCATAGAAGACCTCACCGGAAAGTCGCTGAGGGTCCGGTTTTAGAGCTAGAAATAGCAAGTTAAAATAAGGCTAGTCCGTGGGTCTTCGTTCG
>ENSG00000170776_220_184394.22808
CTGAGCTCATAGAAGACCTCACCGAAAGTCGCTGAGGGTCCGTGTTTTAGAGCTAGAAATAGCAAGTTAAAATAAGGCTAGTCCGTGGGTCTTCGTTCG
>ENSG00000170776_169_184394.42931
CTGAGCTCATAGAAGACCTCACCGCCTGATGCAGCATCTCTTCGTTTTAGAGCTAGAAATAGCAAGTTAAAATAAGGCTAGTCCGTGGGTCTTCGTTCG
>ENSG00000170776_376_184394.42931
CTGAGCTCATAGAAGACCTCACCGCAGAAGAGATGCTGCATCAGTTTTAGAGCTAGAAATAGCAAGTTAAAATAAGGCTAGTCCGTGGGTCTTCGTTCG
>ENSG00000170776_386_184394.45111
CTGAGCTCATAGAAGACCTCACCGAAGGTCCACACAGTACCTTGTTTTAGAGCTAGAAATAGCAAGTTAAAATAAGGCTAGTCCGTGGGTCTTCGTTCG
>ENSG00000170776_178_184394.45109
CTGAGCTCATAGAAGACCTCACCGTCTTCCCAAAGGTACTGTGGTTTTAGAGCTAGAAATAGCAAGTTAAAATAAGGCTAGTCCGTGGGTCTTCGTTCG
>ENSG00000170776_374_184394.42921
CTGAGCTCATAGAAGACCTCACCGTATTGTACACCAGTTTTCTGTTTTAGAGCTAGAAATAGCAAGTTAAAATAAGGCTAGTCCGTGGGTCTTCGTTCG
>ENSG00000170776_168_184394.42918
CTGAGCTCATAGAAGACCTCACCGTCAGATAAACCGAGAAAACGTTTTAGAGCTAGAAATAGCAAGTTAAAATAAGGCTAGTCCGTGGGTCTTCGTTCG
>ENSG00000170776_379_184394.42944
CTGAGCTCATAGAAGACCTCACCGTGGATAATCTCAGCTTACCGTTTTAGAGCTAGAAATAGCAAGTTAAAATAAGGCTAGTCCGTGGGTCTTCGTTCG
>ENSG00000170776_224_184394.22827
CTGAGCTCATAGAAGACCTCACCGTCTGTGCAACAGGGCTCCCGTTTTAGAGCTAGAAATAGCAAGTTAAAATAAGGCTAGTCCGTGGGTCTTCGTTCG
>ENSG00000170776_176_184394.45099
CTGAGCTCATAGAAGACCTCACCGCACTCACCCAGTGATGACAGTTTTAGAGCTAGAAATAGCAAGTTAAAATAAGGCTAGTCCGTGGGTCTTCGTTCG
>ENSG00000170776_385_184394.45111
CTGAGCTCATAGAAGACCTCACCGAGGTCCACACAGTACCTTTGTTTTAGAGCTAGAAATAGCAAGTTAAAATAAGGCTAGTCCGTGGGTCTTCGTTCG
>ENSG00000170776_384_184394.45102
CTGAGCTCATAGAAGACCTCACCGATGCTGTCCATGTCATCACGTTTTAGAGCTAGAAATAGCAAGTTAAAATAAGGCTAGTCCGTGGGTCTTCGTTCG
>ENSG00000170776_227_184394.22837
CTGAGCTCATAGAAGACCTCACCGCTATGCTTGACAAATCACAGTTTTAGAGCTAGAAATAGCAAGTTAAAATAAGGCTAGTCCGTGGGTCTTCGTTCG
>ENSG00000170776_377_184394.42932
CTGAGCTCATAGAAGACCTCACCGCCAGAAGAGATGCTGCATCGTTTTAGAGCTAGAAATAGCAAGTTAAAATAAGGCTAGTCCGTGGGTCTTCGTTCG
>ENSG00000170776_226_184394.22830
CTGAGCTCATAGAAGACCTCACCGGACTTTCAGTCTGTGCAACGTTTTAGAGCTAGAAATAGCAAGTTAAAATAAGGCTAGTCCGTGGGTCTTCGTTCG
>ENSG00000170776_45_92197.8289
CTGAGCTCATAGAAGACCTCACCGCATGATTTACTCACATATAGTTTTAGAGCTAGAAATAGCAAGTTAAAATAAGGCTAGTCCGTGGGTCTTCGTTCG
>ENSG00000170776_43_92197.8293
CTGAGCTCATAGAAGACCTCACCGCATATAAGGGAGCTTGCTGGTTTTAGAGCTAGAAATAGCAAGTTAAAATAAGGCTAGTCCGTGGGTCTTCGTTCG
>ENSG00000170776_378_184394.42943
CTGAGCTCATAGAAGACCTCACCGGGATAATCTCAGCTTACCTGTTTTAGAGCTAGAAATAGCAAGTTAAAATAAGGCTAGTCCGTGGGTCTTCGTTCG
>ENSG00000170776_223_184394.22826
CTGAGCTCATAGAAGACCTCACCGCTGTGCAACAGGGCTCCCTGTTTTAGAGCTAGAAATAGCAAGTTAAAATAAGGCTAGTCCGTGGGTCTTCGTTCG
>ENSG00000170776_42_92197.8300
CTGAGCTCATAGAAGACCTCACCGGGATTAAGTTTCATGACCCGTTTTAGAGCTAGAAATAGCAAGTTAAAATAAGGCTAGTCCGTGGGTCTTCGTTCG
>ENSG00000170776_375_184394.42930
CTGAGCTCATAGAAGACCTCACCGGAGATGCTGCATCAGGGCAGTTTTAGAGCTAGAAATAGCAAGTTAAAATAAGGCTAGTCCGTGGGTCTTCGTTCG
>ENSG00000170776_222_184394.22811
CTGAGCTCATAGAAGACCTCACCGCAGAAGAAGAAAGTCGCTGGTTTTAGAGCTAGAAATAGCAAGTTAAAATAAGGCTAGTCCGTGGGTCTTCGTTCG
>ENSG00000170776_44_92197.8289
CTGAGCTCATAGAAGACCTCACCGATGATTTACTCACATATAAGTTTTAGAGCTAGAAATAGCAAGTTAAAATAAGGCTAGTCCGTGGGTCTTCGTTCG
>ENSG00000170776_382_184394.45097
CTGAGCTCATAGAAGACCTCACCGATCACTGGGTGAGTGAAAGGTTTTAGAGCTAGAAATAGCAAGTTAAAATAAGGCTAGTCCGTGGGTCTTCGTTCG
>ENSG00000170776_170_184394.42938
CTGAGCTCATAGAAGACCTCACCGTGGCTTCCAAGCAGAGCCCGTTTTAGAGCTAGAAATAGCAAGTTAAAATAAGGCTAGTCCGTGGGTCTTCGTTCG
>ENSG00000170776_15_184394.22821
CTGAGCTCATAGAAGACCTCACCGGAGCACTCAGTGCTGCCCAGTTTTAGAGCTAGAAATAGCAAGTTAAAATAAGGCTAGTCCGTGGGTCTTCGTTCG
>ENSG00000170776_228_184394.22837
CTGAGCTCATAGAAGACCTCACCGACTATGCTTGACAAATCACGTTTTAGAGCTAGAAATAGCAAGTTAAAATAAGGCTAGTCCGTGGGTCTTCGTTCG
>ENSG00000170776_177_184394.45106
CTGAGCTCATAGAAGACCTCACCGGACAGCATCATCTTCCCAAGTTTTAGAGCTAGAAATAGCAAGTTAAAATAAGGCTAGTCCGTGGGTCTTCGTTCG
>ENSG00000170776_383_184394.45101
CTGAGCTCATAGAAGACCTCACCGTGCTGTCCATGTCATCACTGTTTTAGAGCTAGAAATAGCAAGTTAAAATAAGGCTAGTCCGTGGGTCTTCGTTCG
>ENSG00000120137_0_23328.15
CTGAGCTCATAGAAGACCTCACCGGCCCCAGCCCCCGTCTTACGTTTTAGAGCTAGAAATAGCAAGTTAAAATAAGGCTAGTCCGTGGGTCTTCGTTCG
>ENSG00000120137_3_23328.4
CTGAGCTCATAGAAGACCTCACCGTCTTTGATCTTCATGGCGTGTTTTAGAGCTAGAAATAGCAAGTTAAAATAAGGCTAGTCCGTGGGTCTTCGTTCG
>ENSG00000120137_51_15552.3477
CTGAGCTCATAGAAGACCTCACCGTGACTTCTAACGTGGCATAGTTTTAGAGCTAGAAATAGCAAGTTAAAATAAGGCTAGTCCGTGGGTCTTCGTTCG
>ENSG00000120137_43_15552.3527
CTGAGCTCATAGAAGACCTCACCGAACTTCTCAACATTGCAGAGTTTTAGAGCTAGAAATAGCAAGTTAAAATAAGGCTAGTCCGTGGGTCTTCGTTCG
>ENSG00000120137_4_23328.2
CTGAGCTCATAGAAGACCTCACCGTCTTCATGGCGTCGGCCCGGTTTTAGAGCTAGAAATAGCAAGTTAAAATAAGGCTAGTCCGTGGGTCTTCGTTCG
>ENSG00000120137_31_15552.4421
CTGAGCTCATAGAAGACCTCACCGACAACTATAAACGAGTGACGTTTTAGAGCTAGAAATAGCAAGTTAAAATAAGGCTAGTCCGTGGGTCTTCGTTCG
>ENSG00000120137_21_15552.3486
CTGAGCTCATAGAAGACCTCACCGAGGTGTACATCCCGAATGCGTTTTAGAGCTAGAAATAGCAAGTTAAAATAAGGCTAGTCCGTGGGTCTTCGTTCG
>ENSG00000120137_49_15552.3482
CTGAGCTCATAGAAGACCTCACCGATATGGATCCACCGGCATTGTTTTAGAGCTAGAAATAGCAAGTTAAAATAAGGCTAGTCCGTGGGTCTTCGTTCG
>ENSG00000120137_54_15552.3437
CTGAGCTCATAGAAGACCTCACCGATGGTTTGGCATGGACATTGTTTTAGAGCTAGAAATAGCAAGTTAAAATAAGGCTAGTCCGTGGGTCTTCGTTCG
>ENSG00000120137_42_15552.3533
CTGAGCTCATAGAAGACCTCACCGAGACGGTGCTATGTGCTACGTTTTAGAGCTAGAAATAGCAAGTTAAAATAAGGCTAGTCCGTGGGTCTTCGTTCG
>ENSG00000120137_26_15552.3433
CTGAGCTCATAGAAGACCTCACCGCCAAACCATGGGAAAGCTAGTTTTAGAGCTAGAAATAGCAAGTTAAAATAAGGCTAGTCCGTGGGTCTTCGTTCG
>ENSG00000120137_52_15552.3474
CTGAGCTCATAGAAGACCTCACCGAAATATTTGACTTCTAACGGTTTTAGAGCTAGAAATAGCAAGTTAAAATAAGGCTAGTCCGTGGGTCTTCGTTCG
>ENSG00000120137_48_15552.3482
CTGAGCTCATAGAAGACCTCACCGTATGGATCCACCGGCATTCGTTTTAGAGCTAGAAATAGCAAGTTAAAATAAGGCTAGTCCGTGGGTCTTCGTTCG
>ENSG00000120137_22_15552.3485
CTGAGCTCATAGAAGACCTCACCGTGTACATCCCGAATGCCGGGTTTTAGAGCTAGAAATAGCAAGTTAAAATAAGGCTAGTCCGTGGGTCTTCGTTCG
>ENSG00000120137_40_15552.3535
CTGAGCTCATAGAAGACCTCACCGTGCTATGTGCTACAGGAGGGTTTTAGAGCTAGAAATAGCAAGTTAAAATAAGGCTAGTCCGTGGGTCTTCGTTCG
>ENSG00000120137_1_23328.15
CTGAGCTCATAGAAGACCTCACCGCCCCAGCCCCCGTCTTACAGTTTTAGAGCTAGAAATAGCAAGTTAAAATAAGGCTAGTCCGTGGGTCTTCGTTCG
>ENSG00000120137_30_15552.4421
CTGAGCTCATAGAAGACCTCACCGCAACTATAAACGAGTGACTGTTTTAGAGCTAGAAATAGCAAGTTAAAATAAGGCTAGTCCGTGGGTCTTCGTTCG
>ENSG00000120137_39_15552.3547
CTGAGCTCATAGAAGACCTCACCGAAAAAGATTTTCGCACAGTGTTTTAGAGCTAGAAATAGCAAGTTAAAATAAGGCTAGTCCGTGGGTCTTCGTTCG
>ENSG00000120137_19_15552.3502
CTGAGCTCATAGAAGACCTCACCGAAAGTGCAAGTTCCCTCTTGTTTTAGAGCTAGAAATAGCAAGTTAAAATAAGGCTAGTCCGTGGGTCTTCGTTCG
>ENSG00000120137_29_15552.4423
CTGAGCTCATAGAAGACCTCACCGTAAACGAGTGACTGGGACAGTTTTAGAGCTAGAAATAGCAAGTTAAAATAAGGCTAGTCCGTGGGTCTTCGTTCG
>ENSG00000120137_23_15552.3455
CTGAGCTCATAGAAGACCTCACCGCCTCTGCTGTGATATCAATGTTTTAGAGCTAGAAATAGCAAGTTAAAATAAGGCTAGTCCGTGGGTCTTCGTTCG
>ENSG00000120137_20_15552.3492
CTGAGCTCATAGAAGACCTCACCGTGTTAAATCTTTCAGTTCAGTTTTAGAGCTAGAAATAGCAAGTTAAAATAAGGCTAGTCCGTGGGTCTTCGTTCG
>ENSG00000120137_47_15552.3504
CTGAGCTCATAGAAGACCTCACCGAGGGAACTTGCACTTTATCGTTTTAGAGCTAGAAATAGCAAGTTAAAATAAGGCTAGTCCGTGGGTCTTCGTTCG
>ENSG00000120137_56_15552.3434
CTGAGCTCATAGAAGACCTCACCGGCTTTCCCATGGTTTGGCAGTTTTAGAGCTAGAAATAGCAAGTTAAAATAAGGCTAGTCCGTGGGTCTTCGTTCG
>ENSG00000120137_50_15552.3480
CTGAGCTCATAGAAGACCTCACCGACGTGGCATATGGATCCACGTTTTAGAGCTAGAAATAGCAAGTTAAAATAAGGCTAGTCCGTGGGTCTTCGTTCG
>ENSG00000120137_0_15552.4419
CTGAGCTCATAGAAGACCTCACCGACTCGTTTATAGTTGTCTTGTTTTAGAGCTAGAAATAGCAAGTTAAAATAAGGCTAGTCCGTGGGTCTTCGTTCG
>ENSG00000120137_16_15552.3514
CTGAGCTCATAGAAGACCTCACCGGATAAAAGTAGGCAGGTCCGTTTTAGAGCTAGAAATAGCAAGTTAAAATAAGGCTAGTCCGTGGGTCTTCGTTCG
>ENSG00000120137_25_15552.3436
CTGAGCTCATAGAAGACCTCACCGAATGTCCATGCCAAACCATGTTTTAGAGCTAGAAATAGCAAGTTAAAATAAGGCTAGTCCGTGGGTCTTCGTTCG
>ENSG00000120137_46_15552.3508
CTGAGCTCATAGAAGACCTCACCGTTTATCAGGTTTCCAACCCGTTTTAGAGCTAGAAATAGCAAGTTAAAATAAGGCTAGTCCGTGGGTCTTCGTTCG
>ENSG00000120137_2_23328.6
CTGAGCTCATAGAAGACCTCACCGTTGGCATCTTTGATCTTCAGTTTTAGAGCTAGAAATAGCAAGTTAAAATAAGGCTAGTCCGTGGGTCTTCGTTCG
>ENSG00000065357_15_6677.1740
CTGAGCTCATAGAAGACCTCACCGTCCTAAAGCTCTTCGAGGAGTTTTAGAGCTAGAAATAGCAAGTTAAAATAAGGCTAGTCCGTGGGTCTTCGTTCG
>ENSG00000065357_98_6677.1741
CTGAGCTCATAGAAGACCTCACCGGCCATCCTCGAAGAGCTTTGTTTTAGAGCTAGAAATAGCAAGTTAAAATAAGGCTAGTCCGTGGGTCTTCGTTCG
>ENSG00000065357_36_6677.2370
CTGAGCTCATAGAAGACCTCACCGATCCTACAGATGATGCGAGGTTTTAGAGCTAGAAATAGCAAGTTAAAATAAGGCTAGTCCGTGGGTCTTCGTTCG
>ENSG00000065357_37_6677.2374
CTGAGCTCATAGAAGACCTCACCGATGCGAGTGGCTGAATACCGTTTTAGAGCTAGAAATAGCAAGTTAAAATAAGGCTAGTCCGTGGGTCTTCGTTCG
>ENSG00000065357_123_6677.2371
CTGAGCTCATAGAAGACCTCACCGAGCCACTCGCATCATCTGTGTTTTAGAGCTAGAAATAGCAAGTTAAAATAAGGCTAGTCCGTGGGTCTTCGTTCG
>ENSG00000065357_38_6677.2375
CTGAGCTCATAGAAGACCTCACCGAGTGGCTGAATACCTGGATGTTTTAGAGCTAGAAATAGCAAGTTAAAATAAGGCTAGTCCGTGGGTCTTCGTTCG
>ENSG00000065357_39_6677.2376
CTGAGCTCATAGAAGACCTCACCGGTGGCTGAATACCTGGATTGTTTTAGAGCTAGAAATAGCAAGTTAAAATAAGGCTAGTCCGTGGGTCTTCGTTCG
>ENSG00000065357_22_6677.1861
CTGAGCTCATAGAAGACCTCACCGTATAGGCCATTGGGTACGAGTTTTAGAGCTAGAAATAGCAAGTTAAAATAAGGCTAGTCCGTGGGTCTTCGTTCG
>ENSG00000065357_21_6677.1860
CTGAGCTCATAGAAGACCTCACCGTTATAGGCCATTGGGTACGGTTTTAGAGCTAGAAATAGCAAGTTAAAATAAGGCTAGTCCGTGGGTCTTCGTTCG
>ENSG00000065357_19_6677.1858
CTGAGCTCATAGAAGACCTCACCGCACTCTCATTATAGGCCATGTTTTAGAGCTAGAAATAGCAAGTTAAAATAAGGCTAGTCCGTGGGTCTTCGTTCG
>ENSG00000065357_100_6677.1863
CTGAGCTCATAGAAGACCTCACCGTGGAATCCCTCGTACCCAAGTTTTAGAGCTAGAAATAGCAAGTTAAAATAAGGCTAGTCCGTGGGTCTTCGTTCG
>ENSG00000065357_16_6677.1743
CTGAGCTCATAGAAGACCTCACCGCTCTTCGAGGATGGCGAGAGTTTTAGAGCTAGAAATAGCAAGTTAAAATAAGGCTAGTCCGTGGGTCTTCGTTCG
>ENSG00000065357_23_6677.1872
CTGAGCTCATAGAAGACCTCACCGCTGAAAATCTATCTCGAAGGTTTTAGAGCTAGAAATAGCAAGTTAAAATAAGGCTAGTCCGTGGGTCTTCGTTCG
>ENSG00000065357_124_6677.2380
CTGAGCTCATAGAAGACCTCACCGCTCAGACACATCCCAATCCGTTTTAGAGCTAGAAATAGCAAGTTAAAATAAGGCTAGTCCGTGGGTCTTCGTTCG
>ENSG00000065357_41_6677.2384
CTGAGCTCATAGAAGACCTCACCGGTCTGAGCTGAGGCCGGTAGTTTTAGAGCTAGAAATAGCAAGTTAAAATAAGGCTAGTCCGTGGGTCTTCGTTCG
>ENSG00000065357_101_6677.1872
CTGAGCTCATAGAAGACCTCACCGCACTTCGAGATAGATTTTCGTTTTAGAGCTAGAAATAGCAAGTTAAAATAAGGCTAGTCCGTGGGTCTTCGTTCG
>ENSG00000065357_20_6677.1858
CTGAGCTCATAGAAGACCTCACCGACTCTCATTATAGGCCATTGTTTTAGAGCTAGAAATAGCAAGTTAAAATAAGGCTAGTCCGTGGGTCTTCGTTCG
>ENSG00000065357_86_6677.1571
CTGAGCTCATAGAAGACCTCACCGTGCAGCTGGGCAAAATCACGTTTTAGAGCTAGAAATAGCAAGTTAAAATAAGGCTAGTCCGTGGGTCTTCGTTCG
>ENSG00000065357_2_6677.1581
CTGAGCTCATAGAAGACCTCACCGGAATGTGAGTCTTCCTGTCGTTTTAGAGCTAGAAATAGCAAGTTAAAATAAGGCTAGTCCGTGGGTCTTCGTTCG
>ENSG00000065357_14_6677.1739
CTGAGCTCATAGAAGACCTCACCGGATGTCCTAAAGCTCTTCGGTTTTAGAGCTAGAAATAGCAAGTTAAAATAAGGCTAGTCCGTGGGTCTTCGTTCG
>ENSG00000065357_26_6677.1905
CTGAGCTCATAGAAGACCTCACCGACAAAAGGTATGGTCAAGCGTTTTAGAGCTAGAAATAGCAAGTTAAAATAAGGCTAGTCCGTGGGTCTTCGTTCG
>ENSG00000065357_125_6677.2389
CTGAGCTCATAGAAGACCTCACCGGAAGGAAGAGCTGCCTTACGTTTTAGAGCTAGAAATAGCAAGTTAAAATAAGGCTAGTCCGTGGGTCTTCGTTCG
>ENSG00000065357_84_6677.1570
CTGAGCTCATAGAAGACCTCACCGCAGCTGGGCAAAATCACTGGTTTTAGAGCTAGAAATAGCAAGTTAAAATAAGGCTAGTCCGTGGGTCTTCGTTCG
>ENSG00000065357_122_6677.2364
CTGAGCTCATAGAAGACCTCACCGGATAATTTTGTCCACTTCCGTTTTAGAGCTAGAAATAGCAAGTTAAAATAAGGCTAGTCCGTGGGTCTTCGTTCG
>ENSG00000065357_85_6677.1570
CTGAGCTCATAGAAGACCTCACCGGCAGCTGGGCAAAATCACTGTTTTAGAGCTAGAAATAGCAAGTTAAAATAAGGCTAGTCCGTGGGTCTTCGTTCG
>ENSG00000065357_1_6677.1574
CTGAGCTCATAGAAGACCTCACCGGCCCAGCTGCAAAAATACAGTTTTAGAGCTAGAAATAGCAAGTTAAAATAAGGCTAGTCCGTGGGTCTTCGTTCG
>ENSG00000065357_83_6677.1567
CTGAGCTCATAGAAGACCTCACCGAAAATCACTGGGGCTTATTGTTTTAGAGCTAGAAATAGCAAGTTAAAATAAGGCTAGTCCGTGGGTCTTCGTTCG
>ENSG00000065357_17_6677.1748
CTGAGCTCATAGAAGACCTCACCGAGATGGCTAAATATGTCCAGTTTTAGAGCTAGAAATAGCAAGTTAAAATAAGGCTAGTCCGTGGGTCTTCGTTCG
>ENSG00000065357_18_6677.1855
CTGAGCTCATAGAAGACCTCACCGTAATGCTCACTCTCATTATGTTTTAGAGCTAGAAATAGCAAGTTAAAATAAGGCTAGTCCGTGGGTCTTCGTTCG
>ENSG00000065357_120_6677.2360
CTGAGCTCATAGAAGACCTCACCGCCACTTCCTGGAGCAAAAAGTTTTAGAGCTAGAAATAGCAAGTTAAAATAAGGCTAGTCCGTGGGTCTTCGTTCG
>ENSG00000152556_27_10316.186
CTGAGCTCATAGAAGACCTCACCGAATGGCTTTGCCAATCCCCGTTTTAGAGCTAGAAATAGCAAGTTAAAATAAGGCTAGTCCGTGGGTCTTCGTTCG
>ENSG00000152556_3_20632.2713
CTGAGCTCATAGAAGACCTCACCGTTCGAGTTGGTATCTTCACGTTTTAGAGCTAGAAATAGCAAGTTAAAATAAGGCTAGTCCGTGGGTCTTCGTTCG
>ENSG00000152556_11_20632.3028
CTGAGCTCATAGAAGACCTCACCGGATGGTGGAGATCACATCAGTTTTAGAGCTAGAAATAGCAAGTTAAAATAAGGCTAGTCCGTGGGTCTTCGTTCG
>ENSG00000152556_4_20632.3015
CTGAGCTCATAGAAGACCTCACCGCAGGTATAATGTGTCACACGTTTTAGAGCTAGAAATAGCAAGTTAAAATAAGGCTAGTCCGTGGGTCTTCGTTCG
>ENSG00000152556_9_10316.198
CTGAGCTCATAGAAGACCTCACCGGGTGGAGATGCCCAAGGTAGTTTTAGAGCTAGAAATAGCAAGTTAAAATAAGGCTAGTCCGTGGGTCTTCGTTCG
>ENSG00000152556_29_10316.197
CTGAGCTCATAGAAGACCTCACCGCCTTGGGCATCTCCACCAGGTTTTAGAGCTAGAAATAGCAAGTTAAAATAAGGCTAGTCCGTGGGTCTTCGTTCG
>ENSG00000152556_10_10316.199
CTGAGCTCATAGAAGACCTCACCGGGAGATGCCCAAGGTAAGGGTTTTAGAGCTAGAAATAGCAAGTTAAAATAAGGCTAGTCCGTGGGTCTTCGTTCG
>ENSG00000152556_22_0.5376
CTGAGCTCATAGAAGACCTCACCGCACCGGAAGAGTCGCTAGGGTTTTAGAGCTAGAAATAGCAAGTTAAAATAAGGCTAGTCCGTGGGTCTTCGTTCG
>ENSG00000152556_19_0.5401
CTGAGCTCATAGAAGACCTCACCGTGCCATGCGAAGGGGTTTCGTTTTAGAGCTAGAAATAGCAAGTTAAAATAAGGCTAGTCCGTGGGTCTTCGTTCG
>ENSG00000152556_20_0.5400
CTGAGCTCATAGAAGACCTCACCGATGCGAAGGGGTTTCCGGCGTTTTAGAGCTAGAAATAGCAAGTTAAAATAAGGCTAGTCCGTGGGTCTTCGTTCG
>ENSG00000152556_7_10316.192
CTGAGCTCATAGAAGACCTCACCGTTGCTGTCTTAACCTCTGGGTTTTAGAGCTAGAAATAGCAAGTTAAAATAAGGCTAGTCCGTGGGTCTTCGTTCG
>ENSG00000152556_5_20632.3015
CTGAGCTCATAGAAGACCTCACCGAGGTATAATGTGTCACACAGTTTTAGAGCTAGAAATAGCAAGTTAAAATAAGGCTAGTCCGTGGGTCTTCGTTCG
>ENSG00000152556_86_20632.2727
CTGAGCTCATAGAAGACCTCACCGAAGTACAGAACCAACCTCAGTTTTAGAGCTAGAAATAGCAAGTTAAAATAAGGCTAGTCCGTGGGTCTTCGTTCG
>ENSG00000152556_5_10316.182
CTGAGCTCATAGAAGACCTCACCGCAGCCAAAACCCTGGGGATGTTTTAGAGCTAGAAATAGCAAGTTAAAATAAGGCTAGTCCGTGGGTCTTCGTTCG
>ENSG00000152556_4_10316.167
CTGAGCTCATAGAAGACCTCACCGATTGTCTTAAATTCTAGAGGTTTTAGAGCTAGAAATAGCAAGTTAAAATAAGGCTAGTCCGTGGGTCTTCGTTCG
>ENSG00000152556_23_0.5373
CTGAGCTCATAGAAGACCTCACCGAGTCGCTAGGTGGCTGAAGGTTTTAGAGCTAGAAATAGCAAGTTAAAATAAGGCTAGTCCGTGGGTCTTCGTTCG
>ENSG00000152556_21_0.5400
CTGAGCTCATAGAAGACCTCACCGTGCGAAGGGGTTTCCGGCCGTTTTAGAGCTAGAAATAGCAAGTTAAAATAAGGCTAGTCCGTGGGTCTTCGTTCG
>ENSG00000152556_84_20632.2701
CTGAGCTCATAGAAGACCTCACCGAGCATTCATACCTGAAAGGGTTTTAGAGCTAGAAATAGCAAGTTAAAATAAGGCTAGTCCGTGGGTCTTCGTTCG
>ENSG00000152556_6_10316.191
CTGAGCTCATAGAAGACCTCACCGCCATTGCTGTCTTAACCTCGTTTTAGAGCTAGAAATAGCAAGTTAAAATAAGGCTAGTCCGTGGGTCTTCGTTCG
>ENSG00000152556_9_20632.3022
CTGAGCTCATAGAAGACCTCACCGGTTATCAAGGCCTGGTGGAGTTTTAGAGCTAGAAATAGCAAGTTAAAATAAGGCTAGTCCGTGGGTCTTCGTTCG
>ENSG00000152556_28_10316.192
CTGAGCTCATAGAAGACCTCACCGCCAGAGGTTAAGACAGCAAGTTTTAGAGCTAGAAATAGCAAGTTAAAATAAGGCTAGTCCGTGGGTCTTCGTTCG
>ENSG00000152556_6_20632.3018
CTGAGCTCATAGAAGACCTCACCGGTGTCACACAGGGTTATCAGTTTTAGAGCTAGAAATAGCAAGTTAAAATAAGGCTAGTCCGTGGGTCTTCGTTCG
>ENSG00000152556_1_20632.2704
CTGAGCTCATAGAAGACCTCACCGGGTATGAATGCTGCTGTCAGTTTTAGAGCTAGAAATAGCAAGTTAAAATAAGGCTAGTCCGTGGGTCTTCGTTCG
>ENSG00000152556_83_20632.2701
CTGAGCTCATAGAAGACCTCACCGGCATTCATACCTGAAAGGAGTTTTAGAGCTAGAAATAGCAAGTTAAAATAAGGCTAGTCCGTGGGTCTTCGTTCG
>ENSG00000152556_85_20632.2702
CTGAGCTCATAGAAGACCTCACCGAGCAGCATTCATACCTGAAGTTTTAGAGCTAGAAATAGCAAGTTAAAATAAGGCTAGTCCGTGGGTCTTCGTTCG
>ENSG00000152556_0_20632.2704
CTGAGCTCATAGAAGACCTCACCGAGGTATGAATGCTGCTGTCGTTTTAGAGCTAGAAATAGCAAGTTAAAATAAGGCTAGTCCGTGGGTCTTCGTTCG
>ENSG00000152556_25_10316.184
CTGAGCTCATAGAAGACCTCACCGTTGCCAATCCCCAGGGTTTGTTTTAGAGCTAGAAATAGCAAGTTAAAATAAGGCTAGTCCGTGGGTCTTCGTTCG
>ENSG00000152556_87_20632.3026
CTGAGCTCATAGAAGACCTCACCGGTGATCTCCACCATCCACCGTTTTAGAGCTAGAAATAGCAAGTTAAAATAAGGCTAGTCCGTGGGTCTTCGTTCG
>ENSG00000152556_24_0.5372
CTGAGCTCATAGAAGACCTCACCGCGCTAGGTGGCTGAAGAGGGTTTTAGAGCTAGAAATAGCAAGTTAAAATAAGGCTAGTCCGTGGGTCTTCGTTCG
>ENSG00000152556_24_10316.166
CTGAGCTCATAGAAGACCTCACCGACTCTAGAATTTAAGACAAGTTTTAGAGCTAGAAATAGCAAGTTAAAATAAGGCTAGTCCGTGGGTCTTCGTTCG
>ENSG00000135503_6_0.3933
CTGAGCTCATAGAAGACCTCACCGTTACTATGGCGGAGTCGGCGTTTTAGAGCTAGAAATAGCAAGTTAAAATAAGGCTAGTCCGTGGGTCTTCGTTCG
>ENSG00000135503_5_0.3934
CTGAGCTCATAGAAGACCTCACCGGTGGTTACTATGGCGGAGTGTTTTAGAGCTAGAAATAGCAAGTTAAAATAAGGCTAGTCCGTGGGTCTTCGTTCG
>ENSG00000135503_15_22704.3978
CTGAGCTCATAGAAGACCTCACCGCTGCAACAGGATCGACTTGGTTTTAGAGCTAGAAATAGCAAGTTAAAATAAGGCTAGTCCGTGGGTCTTCGTTCG
>ENSG00000135503_98_22704.3987
CTGAGCTCATAGAAGACCTCACCGAAGGGCATGCACTCACCACGTTTTAGAGCTAGAAATAGCAAGTTAAAATAAGGCTAGTCCGTGGGTCTTCGTTCG
>ENSG00000135503_79_22704.3948
CTGAGCTCATAGAAGACCTCACCGAGGGACCAGCTCCACTTTGGTTTTAGAGCTAGAAATAGCAAGTTAAAATAAGGCTAGTCCGTGGGTCTTCGTTCG
>ENSG00000135503_88_22704.3967
CTGAGCTCATAGAAGACCTCACCGGCAGCAGTGGGTGTTGCGCGTTTTAGAGCTAGAAATAGCAAGTTAAAATAAGGCTAGTCCGTGGGTCTTCGTTCG
>ENSG00000135503_6_22704.3974
CTGAGCTCATAGAAGACCTCACCGCTACACTGACTACTGCAACGTTTTAGAGCTAGAAATAGCAAGTTAAAATAAGGCTAGTCCGTGGGTCTTCGTTCG
>ENSG00000135503_4_0.3902
CTGAGCTCATAGAAGACCTCACCGGGGTGAGTCCTGGGACGGGGTTTTAGAGCTAGAAATAGCAAGTTAAAATAAGGCTAGTCCGTGGGTCTTCGTTCG
>ENSG00000135503_146_22704.3942
CTGAGCTCATAGAAGACCTCACCGGGGGATGCAGGTGCGCACAGTTTTAGAGCTAGAAATAGCAAGTTAAAATAAGGCTAGTCCGTGGGTCTTCGTTCG
>ENSG00000135503_62_22704.3932
CTGAGCTCATAGAAGACCTCACCGTTCCATTTTCAATCTGGATGTTTTAGAGCTAGAAATAGCAAGTTAAAATAAGGCTAGTCCGTGGGTCTTCGTTCG
>ENSG00000135503_80_22704.3948
CTGAGCTCATAGAAGACCTCACCGCAGGGACCAGCTCCACTTTGTTTTAGAGCTAGAAATAGCAAGTTAAAATAAGGCTAGTCCGTGGGTCTTCGTTCG
>ENSG00000135503_82_22704.3954
CTGAGCTCATAGAAGACCTCACCGGTAGAAGGGCTTCCCGGCAGTTTTAGAGCTAGAAATAGCAAGTTAAAATAAGGCTAGTCCGTGGGTCTTCGTTCG
>ENSG00000135503_16_22704.3978
CTGAGCTCATAGAAGACCTCACCGTGCAACAGGATCGACTTGAGTTTTAGAGCTAGAAATAGCAAGTTAAAATAAGGCTAGTCCGTGGGTCTTCGTTCG
>ENSG00000135503_66_22704.3933
CTGAGCTCATAGAAGACCTCACCGATTTTCAATCTGGATGGGAGTTTTAGAGCTAGAAATAGCAAGTTAAAATAAGGCTAGTCCGTGGGTCTTCGTTCG
>ENSG00000135503_17_22704.3981
CTGAGCTCATAGAAGACCTCACCGTCGACTTGAGGGTGCCCAGGTTTTAGAGCTAGAAATAGCAAGTTAAAATAAGGCTAGTCCGTGGGTCTTCGTTCG
>ENSG00000135503_0_22704.3946
CTGAGCTCATAGAAGACCTCACCGTGCATCCCCAAAGTGGAGCGTTTTAGAGCTAGAAATAGCAAGTTAAAATAAGGCTAGTCCGTGGGTCTTCGTTCG
>ENSG00000135503_84_22704.3956
CTGAGCTCATAGAAGACCTCACCGAGGCAGTAGAAGGGCTTCCGTTTTAGAGCTAGAAATAGCAAGTTAAAATAAGGCTAGTCCGTGGGTCTTCGTTCG
>ENSG00000135503_59_22704.3931
CTGAGCTCATAGAAGACCTCACCGTTTCCATTTTCAATCTGGAGTTTTAGAGCTAGAAATAGCAAGTTAAAATAAGGCTAGTCCGTGGGTCTTCGTTCG
>ENSG00000135503_81_22704.3949
CTGAGCTCATAGAAGACCTCACCGGCAGGGACCAGCTCCACTTGTTTTAGAGCTAGAAATAGCAAGTTAAAATAAGGCTAGTCCGTGGGTCTTCGTTCG
>ENSG00000135503_3_0.3902
CTGAGCTCATAGAAGACCTCACCGAGGGTGAGTCCTGGGACGGGTTTTAGAGCTAGAAATAGCAAGTTAAAATAAGGCTAGTCCGTGGGTCTTCGTTCG
>ENSG00000135503_97_22704.3986
CTGAGCTCATAGAAGACCTCACCGAGGGCATGCACTCACCACTGTTTTAGAGCTAGAAATAGCAAGTTAAAATAAGGCTAGTCCGTGGGTCTTCGTTCG
>ENSG00000135503_2_0.3902
CTGAGCTCATAGAAGACCTCACCGCAGGGTGAGTCCTGGGACGGTTTTAGAGCTAGAAATAGCAAGTTAAAATAAGGCTAGTCCGTGGGTCTTCGTTCG
>ENSG00000135503_58_22704.3930
CTGAGCTCATAGAAGACCTCACCGATGGTTTCCATTTTCAATCGTTTTAGAGCTAGAAATAGCAAGTTAAAATAAGGCTAGTCCGTGGGTCTTCGTTCG
>ENSG00000135503_89_22704.3971
CTGAGCTCATAGAAGACCTCACCGTAGTCAGTGTAGCAGCAGTGTTTTAGAGCTAGAAATAGCAAGTTAAAATAAGGCTAGTCCGTGGGTCTTCGTTCG
>ENSG00000135503_139_22704.3933
CTGAGCTCATAGAAGACCTCACCGATCCCATCCAGATTGAAAAGTTTTAGAGCTAGAAATAGCAAGTTAAAATAAGGCTAGTCCGTGGGTCTTCGTTCG
>ENSG00000135503_57_22704.3924
CTGAGCTCATAGAAGACCTCACCGGAGACAGATGGGGCCTGCAGTTTTAGAGCTAGAAATAGCAAGTTAAAATAAGGCTAGTCCGTGGGTCTTCGTTCG
>ENSG00000135503_83_22704.3954
CTGAGCTCATAGAAGACCTCACCGAGTAGAAGGGCTTCCCGGCGTTTTAGAGCTAGAAATAGCAAGTTAAAATAAGGCTAGTCCGTGGGTCTTCGTTCG
>ENSG00000135503_77_22704.3944
CTGAGCTCATAGAAGACCTCACCGCGCACCTGCATCCCCAAAGGTTTTAGAGCTAGAAATAGCAAGTTAAAATAAGGCTAGTCCGTGGGTCTTCGTTCG
>ENSG00000135503_2_22704.3950
CTGAGCTCATAGAAGACCTCACCGAGTGGAGCTGGTCCCTGCCGTTTTAGAGCTAGAAATAGCAAGTTAAAATAAGGCTAGTCCGTGGGTCTTCGTTCG
>ENSG00000135503_78_22704.3946
CTGAGCTCATAGAAGACCTCACCGAGCTCCACTTTGGGGATGCGTTTTAGAGCTAGAAATAGCAAGTTAAAATAAGGCTAGTCCGTGGGTCTTCGTTCG
>ENSG00000160746_147_168384.14641
CTGAGCTCATAGAAGACCTCACCGAAAGTGACCTTATCAGCTTGTTTTAGAGCTAGAAATAGCAAGTTAAAATAAGGCTAGTCCGTGGGTCTTCGTTCG
>ENSG00000160746_61_168384.14656
CTGAGCTCATAGAAGACCTCACCGCAAGTTCTATGACCACCAAGTTTTAGAGCTAGAAATAGCAAGTTAAAATAAGGCTAGTCCGTGGGTCTTCGTTCG
>ENSG00000160746_62_168384.14644
[truncated: 1,202,548 more chars]
