# Supplementary material for: CRISPR library designer (CLD): software for multispecies design of single guide RNA libraries
Source: Genome Biol. 2016 Mar 24;17:55. doi: 10.1186/s13059-016-0915-2 (PMC4807595; doi:10.1186/s13059-016-0915-2)
Supplement: Additional file 16: — Supplementary file 3. Perl script used for raw read procession and sgRNA read count. (PL 15 kb) [file 13059_2016_915_MOESM16_ESM.pl]

#!/usr/bin/perl
use strict;
use warnings;

#vars

my $decision;
my $comparebowtie;
my $readfastq;
my $filename;
my $inputline;
my $fasta;
my $fastqout;
my $count;
my $readstart;
my $readsequence;
my $targetid;
my $location;
my $off;
my $offoutput;

my $geneundefined;

my $target;
my %reads;


my $targetdesigns;
my $samlibrary;
my $samgenome;
my $seqoutput;
my $seqdesign;
my $seqgene;
my $match;
my $smm;
my $hmm;
my $lastinput;


my @libinputline=();

my %libID;
my @geneid;
my %stats;
my %totalreads;
my @blastline=();

my $sequenceline;

my @fastq=();

my $notmapped="Genes not present:";


#@M01100:17:000000000-A8W39:1:1101:15603:1718 1:N:0:2
#ATAGTCTCTTGTGGAAAGGACGAAACACCGGAGACAAGGGCATCATCTAGTTTTAGAGCTAGAAATAGCAAGTTAAAATAAGGCTAGTCCGTTATCAACTT
#+
#AB3>ADFFFFFFGGGBFCFFGCA22A4BEEC2E2AGG2F2A1FHFEFHHHHHHHGHHHHHHHHHHGHHHHHFBGHFHHHHHHHHHHHHHHEFGEH4F4GHH

#data extraction: put into hash of an array
#each array ID -> one read
#then as an hash: sequence, +, quality, extracted (used to skip wrong reads)
# first: detect read ID


# get filenames from parameterlist
# script must be run with the following parameter
# SCRIPT 
# ARGS:
#		[extract sequence data (yes/no)]
#		[FastqFile] 
#		[compare to bowtie2 (yes/no)] 
#		[FASTA of library] 
#		[Bowtie2 SAM Library]

#		
$decision = $ARGV[0];

#print "Do you want to extract fastq sequence data (yes/no)?\n";
chomp ($decision);
if ($decision eq "yes")
{
	
# Open files
$filename = $ARGV[1];
open ($readfastq, "<", $filename) or die $!;

if ($ARGV[1]=~m/^(.+)(\.)fastq$/)
{$filename = $1;	}
open ($fastqout, ">", $filename."_extracted.fastq") or die $!; 

########### 
#	Sequence Extraction
# go through fastq file line by line
# detect READID, then the sequence, and finally the necessary quality parameters

#	@M01100:17:000000000-A8W39:1:1101:15603:1718 1:N:0:2
#	ATAGTCTCTTGTGGAAAGGACGAAACACCGGAGACAAGGGCATCATCTAGTTTTAGAGCTAGAAATAGCAAGTTAAAATAAGGCTAGTCCGTTATCAACTT
#	+
#	AB3>ADFFFFFFGGGBFCFFGCA22A4BEEC2E2AGG2F2A1FHFEFHHHHHHHGHHHHHHHHHHGHHHHHFBGHFHHHHHHHHHHHHHHEFGEH4F4GHH

$count=0;

print "Extracting fastq data . . .\n";

while($inputline = <$readfastq>)
{
	
	# look for the read ID
	# create new entry in @fastq that will carry all the information for the new fastq file with extracted information
	
	# look for @M01100:14:000000000-A78J1:1:1101:13277:2172 1:N:0:1 to identify read
	if($inputline=~m/^\@(.+)$/)	
	{ 						
		#increase counter
		$count++;
		
		# create read file, as we reached a line with a new readID
		$fastq[$count]{'readID'}=$1;
		$fastq[$count]{'valid'}=0;
		$fastq[$count]{'seqvalid'}=0;
		
	}
	
	# look for the sequence we are interested in, which consist of ACCG, followed by 20 nts as well as 2-4Ts and AGAGC
	# ACCG(20nt)T{2,4}AGAGC is the detection sequence, here the target sequence is defined within the (20nt)
	# We allow sequencing errors in multiple T region by deletion up to two Ts and in addition recognize the sequence by the last
	# nucleotides present in the vector system by the BbsI RS, which is ACCG
	
	elsif($inputline=~m/ACCG(.{20})T{2,4}AGAGC/ && $fastq[$count]{'valid'}==0 && $fastq[$count]{'readID'} ne "")	
	{
		$sequenceline = $inputline;
		$fastq[$count]{'sequence'} = $1;
		$fastq[$count]{'seqvalid'}=1;
		$fastq[$count]{'stringstart'}= index($sequenceline, $fastq[$count]{'sequence'});
		
		
	}
	
	# look for the quality parameters
	elsif ($inputline=~m/.{2,}/ && $fastq[$count]{'seqvalid'}==1)
	{
		$fastq[$count]{'quality'} = substr($inputline, $fastq[$count]{'stringstart'}, 20);

		# print output in fastq format
		#	READID:		@M01100:17:000000000-A8W39:1:1101:15603:1718 1:N:0:2
		#	Sequence:	ATAGTCTCTTGTGGAAAGGACGAAACACCGGAGACAAGGGCATCATCTAGTTTTAGAGCTAGAAATAGCAAGTTAAAATAAGGCTAGTCCGTTATCAACTT
		#				+
		#	Quality:	AB3>ADFFFFFFGGGBFCFFGCA22A4BEEC2E2AGG2F2A1FHFEFHHHHHHHGHHHHHHHHHHGHHHHHFBGHFHHHHHHHHHHHHHHEFGEH4F4GHH
	
		#write to new fastqfile
		print $fastqout "@".$fastq[$count]{'readID'}."\n".$fastq[$count]{'sequence'}."\n+\n".$fastq[$count]{'quality'}."\n";
	}
	
}

undef(@fastq);
print "Fastq data extracted successfully\n";

close($readfastq);
close($fastqout);
}


#######
#	Second part
#	Reading SAM file after exported fastq file was mapped to the genome
#	Reading SAM file after mapping to reference library to get to know which design is what
#	extraction of:
#	Mismatches/matches
#	Mapped gene name
#	mapped Designs to the gene name

# First:
#	Extract data from each SAM file
# Second:
#	Compare by the information of the read id, which mapped design of the library mapped to what gene in the genome the best
# Third:
#	Combine the output as before using the design ID, gene symbol (mapped by genome) and mapped by the library refence


$decision ="";
#print "TTTTTTTTTT-".$ARGV[2];
chomp ($decision = $ARGV[2]);
if ($decision eq "yes")
{

# Open files
#	FASTA Library as reference
$filename = $ARGV[3];

open ($targetdesigns, "<", $filename) or die "cannot open library reference";

print "Initialising Library Reference\n";

# go through both target list and blastoutput to parse it for matching sequences or slight /hard mismatches
	while ($inputline = <$targetdesigns>){
		if ($inputline=~/^>(.+)$/)	# get the design ID and initialize the hash
		{
			$targetid = $1;
			$libID{$targetid}{"match"} = 0;	# perfect match
			$libID{$targetid}{"smm"} = 0;	# mismatch up to 2 nt
			$libID{$targetid}{"hmm"} = 0;	# mismatch with more than 2 bases
			$libID{$targetid}{"total"} = 0;	# total reads for a given design
			$libID{$targetid}{"sequence"} = "";

			@geneid = split("_", $targetid);
			$reads{$geneid[0]}{"genematch"} = 0;
			$reads{$geneid[0]}{"genesmm"} = 0;
			$reads{$geneid[0]}{"genehmm"} = 0;
			$reads{$geneid[0]}{"genetotal"} = 0;

			# for counting the target design present per gene
			$reads{$geneid[0]}{$targetid} = 0;	#only perfect matches
			$reads{$geneid[0]}{"targettotal"} = 0;	# only perfect matches
			#$reads{$geneid[0]}{"targetmean"} = 0;
			#$reads{$geneid[0]}{"targetmedian"} = 0;
			$reads{$geneid[0]}{"targetmatched"} = 0;
			$reads{$geneid[0]}{"targetsmm"} = 0;
			$reads{$geneid[0]}{"targethmm"} = 0;
			$reads{$geneid[0]}{"targetnone"} = 0;
			#$reads{$geneid[0]}{"targetmax"} = 0;;
			
			
		
			
		}				
	}

close($targetdesigns);	

#	SAM Output from bowtie2 against the library
$filename = $ARGV[4];
open ($samlibrary, "<", $filename) or die "cannot open bowtie2 SAM file";


if ($ARGV[4]=~m/^(.+)\.sam$/)
{$filename = $1;	}
else
{die "No SAM files provided";}
	

open $seqoutput, ">", $filename."-summary.txt";
open $seqdesign, ">", $filename."-designs.txt";
open $seqgene, ">", $filename."-genes.txt";

#	Parse blast output file
$lastinput=0;

@blastline=();

# define totalreads
$totalreads{"match"}=0;
$totalreads{"smm"}=0;
$totalreads{"hmm"}=0;
$totalreads{"total"}=0;


#	Reading the SAM Library output

my $mismatchstring;
my $pos;
my @stringarray=();
my @matchstring=();
my @matches=();
my $matchalign;
my $direction;
my $aligned;


print "Reading Bowtie2 aligment to the reference library\n";
while ($inputline = <$samlibrary>){
	@libinputline=split("\t",$inputline);		# Split line after each tab into array @libinputline to access SAM output
	
# SAM Output format
#	Col Field Type Regexp/Range Brief description
#	1 QNAME String [!-?A-~]{1,255} Query template NAME
#	2 FLAG Int [0,216-1] bitwise FLAG
#	3 RNAME String \*|[!-()+-<>-~][!-~]* Reference sequence NAME
#	4 POS Int [0,231-1] 1-based leftmost mapping POSition
#	5 MAPQ Int [0,28-1] MAPping Quality
#	6 CIGAR String \*|([0-9]+[MIDNSHPX=])+ CIGAR string
#	7 RNEXT String \*|=|[!-()+-<>-~][!-~]* Ref. name of the mate/next read
#	8 PNEXT Int [0,231-1] Position of the mate/next read
#	9 TLEN Int [-231+1,231-1] observed Template LENgth
#	10 SEQ String \*|[A-Za-z=.]+ segment SEQuence
#	11 QUAL String [!-~]+ ASCII of Phred-scaled base QUALity+33

# idea:
#	1.	First read in ALL the reads aligned to the library
#	2.	Store each read and its information about the mapped reference in Hash, count them as before for overall statistics
#	3.	Then verify for those that do have mismatches, what kind of mismatches they have (Flo Script?)
#	4.	Read in the mapped vs genome file
#	5.	Compare for each read whether the mapped gene symbol does match!
#		Especially unmapped reads might show off-targets!
#		Store the Genesymbol for each target in a hash and count the amount of reads for this off-target
	
	
	# only count the mapped read if
	#	is a new line and not the old read
	#	First parameter is a Illumina Sequencing ID
	#	Second Parameter, the FLAG, indicates an alignment that is neither rev-complementary, nor unmapped, nor a mutliple alignment (FLAG = 0)
	if($libinputline[0] ne $lastinput && $libinputline[0] =~m/^(M).+$/ && $libinputline[1] == 0)
	
	{
		$lastinput=$libinputline[0];			# set last line to the recent one for next iteration
		 
		# get single information from SAM output for this read
		#$reads{$lastinput};	# read ID is identifier, used for later off-target identification
		#$reads{$lastinput}{'FLAG'}=$libinputline[1];	# the flag, bitwise, either 0 (1 alignment), 4 (unmapped), 16 (reverse complement alignment), 256 (secondary alignment)
		#$reads{$lastinput}{'target'}=$libinputline[2];
		#$reads{$lastinput}{'pos'}=$libinputline[3];
		#$reads{$lastinput}{'quality'}=$libinputline[4];	# quality is the −10 log10 Pr{mapping position is wrong} means a higher value = lower chance mapping is by chance
		#$reads{$lastinput}{'sequence'}=$libinputline[9];
		
		@geneid = split("_", $libinputline[2]);	# Extract the GeneSymbol
		#$reads{$lastinput}{'gene'}= $geneid[0];

		
		# get aligment from SAM
		#	Script by Florian, adapted from make_mismatch_string()
		
			$mismatchstring     = "";
			$aligned			="";
			$pos                = 0;
      		@stringarray=split("\t",$inputline);
      		if($inputline=~m/MD:Z:(\S+)\s/){
       	 		$mismatchstring=$1;
      		}
      		@matchstring=split("",$stringarray[9]);
      		@matches=$stringarray[5]=~m/[0-9]+[MID]/g;
      		foreach $matchalign (@matches){
            	$matchalign=~/([0-9]+)([MID])/;
            	foreach (1..$1){
            		$matchstring[$pos]=$2;
                  	$pos++;
            	}
      		}
      		@matches    = $mismatchstring =~m/[0-9]+|[\^A-Z]+|[0-9]+$/g;
      		$pos        = 0;
      		foreach my $matchalign (@matches){
           		if($matchalign=~/([0-9]+)/){
                  	$pos += $1;
            	}elsif($matchalign=~/^[A-Z]$/){
                 	$matchstring[$pos]="X";
                  	$pos++;
            	}else{
                  	$pos++
            	}
      		}
      
      	foreach my $outalign (@matchstring)
      	{
      		$aligned.= $outalign;
      		#$reads{$lastinput}{'alignment'}.= $outalign;
      	} 
      	# releasing vars/arrays
      	@matchstring=();
      	@stringarray=();
      	@matches=();
      		
		# define by sequence matchstring whether a mutation is present in read
		# 	match = all M
		#	smm	= mismatch outside seed region (14 nt)
		#	hmm = mismatch inside seed region
		
		
		if( $aligned =~m/^M{20}$/g )	# If identity is 100% and sequence matches the full 20 nt 
		{	
			$libID{$libinputline[2]}{"match"}++;	# increase amount of reads for the perfect match
			$libID{$libinputline[2]}{"total"}++;
			$reads{$geneid[0]}{"genematch"}++;
			$reads{$geneid[0]}{"genetotal"}++;	# counts total reads for each gene
			$totalreads{"match"}++;
			$totalreads{"total"}++;
			$match++;
		}
		elsif ( $aligned =~m/[M,X]+M{14}$/g )	# If identity is 100% for at least 18 nt
		{
			$libID{$libinputline[2]}{"smm"}++;	# increase amount of reads for the imperfect match
			$libID{$libinputline[2]}{"total"}++;
			$reads{$geneid[0]}{"genesmm"}++;
			$reads{$geneid[0]}{"genetotal"}++;
			$totalreads{"smm"}++;
			$totalreads{"total"}++;
			$smm++;
		}
		elsif ( $aligned =~m/[M,X]{14}$/g )
		{
			$libID{$libinputline[2]}{"hmm"}++;	# increase amount of reads for the mismatch
			$libID{$libinputline[2]}{"total"}++;
			$reads{$geneid[0]}{"genehmm"}++;
			$reads{$geneid[0]}{"genetotal"}++;
			$totalreads{"hmm"}++;
			$totalreads{"total"}++;
			$hmm++;
		}
		
	}

	
}
close($samlibrary);
}

	
####	Final Output Generation
if ($ARGV[2] eq "yes")
{
print "Generating Output\n";


# MEAN reads per target
my %numbergenes; #used to have the number genes that were actually present!
$numbergenes{"total"}=0;
$numbergenes{"match"}=0;
$numbergenes{"smm"}=0;
$numbergenes{"hmm"}=0;
$numbergenes{"none"}=0;


my %mean;
my %exclude;

my $numbertargets=0;

my $numbertargetstotal=0;
	
#Sort hash and put it into file

print $seqdesign "DesignID\tfullmatch\tseedmatch\tseedmismatch\n";
print $seqgene "GeneID\tfullmatch\tseedmatch\tseedmismatch\ttotalreads-per-gene\tdesigns-total\tdesign-matched\tdesigns-seedmatch\tdesigns-seedmismatch\tdesigns-missing\n";

foreach $target (sort keys %libID) {
	@geneid = split("_", $target);
	#calculate the number of targets per gene present in the run
	#and exclude any target of the gene that was already counted
	if (!defined $exclude{$target})
	{ 	
		$exclude{$target}=1;
		#get the number of genes that were not covered
		if ($libID{$target}{"match"} == 0 && $libID{$target}{"smm"} == 0 && $libID{$target}{"hmm"} == 0)
		{ 	$reads{$geneid[0]}{"targetnone"}++; }
		
		# get the number of genes that showed some read
		elsif ($libID{$target}{"match"} > 0)
		{ 	
			$reads{$geneid[0]}{"targettotal"}++;
			$reads{$geneid[0]}{"targetmatched"}++;  }
		elsif ($libID{$target}{"smm"} > 0)
		{
		$reads{$geneid[0]}{"targettotal"}++;
		$reads{$geneid[0]}{"targetsmm"}++;}
		elsif ($libID{$target}{"hmm"} >0)
		{ 
		$reads{$geneid[0]}{"targettotal"}++;
		$reads{$geneid[0]}{"targethmm"}++; }
	
		
	}
	if (!defined $exclude{$geneid[0]})
	{
		$exclude{$geneid[0]}=1;
		
		#get the number of genes that were not covered
		if ($libID{$target}{"match"} == 0 && $libID{$target}{"smm"} == 0 && $libID{$target}{"hmm"} == 0)
		{ 	$numbergenes{"none"}++; 
			$notmapped = $notmapped."\n".$target;
		}
		
		# get the number of genes that showed some read
		if ($libID{$target}{"match"} > 0)
		{ 	$numbergenes{"match"}++; }
		if ($libID{$target}{"smm"} > 0)
		{$numbergenes{"smm"}++; }
		if ($libID{$target}{"hmm"} >0)
		{ $numbergenes{"hmm"}++;}
	}
	#
	
	
	# print single files per gene/designs
	print $seqdesign "".$target."\t".$libID{$target}{"match"}."\t".$libID{$target}{"smm"}."\t".$libID{$target}{"hmm"}."\n";
	# calculate mean reads per gene
	
	# median reads per gene (matching)
		
	}

foreach $target ( sort keys %reads) {
	
	# print single files per gene/designs

	print $seqgene "".$target."\t".$reads{$target}{"genematch"}."\t".$reads{$target}{"genesmm"}."\t".$reads{$target}{"genehmm"}."\t".$reads{$target}{"genetotal"}."\t".$reads{$target}{"targettotal"}."\t".$reads{$target}{"targetmatched"}."\t".$reads{$target}{"targetsmm"}."\t".$reads{$target}{"targethmm"}."\t".$reads{$target}{"targetnone"}."\n";
}	
 # Finally print Statistics so far
 # calculate reads by GENE or by Target for different states (match,smm,hmm)
 #  for reads total divided	

# reads per gene (ONLY for mapped ones)
my $readspergene = $totalreads{"total"}/($numbergenes{"match"}+$numbergenes{"smm"}+$numbergenes{"hmm"});
my $readspergenematch = $totalreads{"match"}/$numbergenes{"match"};
my $readspergenesmm = $totalreads{"smm"}/$numbergenes{"smm"};
my $readspergenehmm = $totalreads{"hmm"}/$numbergenes{"hmm"};

print $seqoutput "Totalreads\tTotal Matches\tTotal SMM\tTotal HMM\n";
print $seqoutput "".$totalreads{"total"}."\t".$match."\t".$smm."\t".$hmm."\n";

#print $seqoutput1 "Mean Reads per Target\tMean Reads per Gene\n";
#print $seqoutput1 "\n";
print $seqoutput "Reads per gene\nTOTAL\tMATCH\tSMM\tHMM\n";
print $seqoutput int($readspergene)."\t".int($readspergenematch)."\t".int($readspergenesmm)."\t".int($readspergenehmm)."\n";
print $seqoutput "# Designs not mapped\n";
print $seqoutput $numbergenes{"none"}."\n";
print $seqoutput $notmapped;


close($seqoutput);
close($seqdesign);
close($seqgene);

}
	
	
