# Supplementary material for: CRISPR library designer (CLD): software for multispecies design of single guide RNA libraries
Source: Genome Biol. 2016 Mar 24;17:55. doi: 10.1186/s13059-016-0915-2 (PMC4807595; doi:10.1186/s13059-016-0915-2)
Supplement: Additional file 17: — Supplementary file 4. Analysis scripts bundled as R markdown. (RMD 27 kb) [file 13059_2016_915_MOESM17_ESM.rmd]

---
title: 'Supplemental Source code'
output:
  pdf_document:
    keep_tex: yes
---

```{r,echo=FALSE,message=FALSE,include=FALSE}
#setup all infrastructure needed for the subsequent analyses
library(scales)
library(GGally)
library(FitAR)
library(parallel)
library(plyr)
library(seqLogo)
library(pheatmap)
library(stringr)
mybar<-function(x){
  subdata=splitted_data[[x]]$fcraw
  color=rep("black",length(subdata))
  color[subdata>0]="red"
  color[subdata<0]="grey"
  barplot(subdata,ylim=c(-5,5),col=color,main=paste(x),border = NA)
  abline(h=median(subdata),lty=2,lwd=2)
}
gcCount2 <-  function(line, st, sp){
  length(gregexpr('[GCgc]', substr(line, st, sp))[[1]])
}
```

In this document we collect and summarize the analysis scripts and plot parameters used for the figures as shown the main text of the manuscript.

\newpage

## Data read in ##

Data needs to be read from two sources, the annotation file of all sgRNA target sites and the sgRNA count table. 

```{r,eval=TRUE}
PBS1 = read.delim("2192_CRISPR_BM_PBS1_extracted-designs.txt",header = T)
PBS2 = read.delim("2195_CRISPR_BM_PBS2_extracted-designs.txt",header = T)

TRAIL1 = read.delim("2193_CRISPR_BM_TRAIL1_extracted-designs.txt",header = T)
TRAIL2 = read.delim("2194_CRISPR_BM_TRAIL2_extracted-designs.txt",header = T)

annotation <- read.delim("boutros_reanno.tab", stringsAsFactors=FALSE)
annotation$total_GC=unlist(lapply(annotation$Sequence,function(x){gcCount2(x,0,30)/23*100}))
genes=read.delim("gene.names.tab")
```


Further the count data is combined, a constant is added and the data are median normalized for further analysis. Known positive, negative regulators and random control are defined and identified in the data set.

```{r}
mydata=do.call("cbind.data.frame",list(
                                      PBS1$fullmatch+1,
                                      PBS2$fullmatch+1,
                                      TRAIL1$fullmatch+1,
                                      TRAIL2$fullmatch+1
                                      )
               )
names(mydata)=c("PBS1","PBS2","TRAIL1","TRAIL2")
norm_mydata=asinh(mydata)+1 # again one is added to avoid singularities at the 0
pos=grep("BAX|CASP8|ENSG00000168040|FADD|ENSG00000164305|ENSG00000104689|ENSG00000120889",
         PBS1$DesignID) #CASP8,CASP3,BAX,FADD,TNFRSF10A,TNFRSF10B
neg=grep("ENSG00000171552|ENSG00000101966|ENSG00000015475",
         PBS1$DesignID) #BID,XIAP,BCL2L1
rand=grep("random",PBS1$DesignID)
```

\newpage

For quick diagnosis, data are plotted as asinh normalized raw data (**Fig 2b,c**).

```{r,echo=FALSE}
par(mfrow=c(1,2))
plot(norm_mydata$TRAIL1,
     norm_mydata$TRAIL2,
     pch=16,
     col="lightgrey",
     
     xlab="TRAIL #1 norm sgRNA count",
     ylab="TRAIL #2 norm sgRNA count")
points(norm_mydata$TRAIL1[pos],norm_mydata$TRAIL2[pos],pch=16,col="red")
points(norm_mydata$TRAIL1[neg],norm_mydata$TRAIL2[neg],pch=16,col="blue")
points(norm_mydata$TRAIL1[rand],norm_mydata$TRAIL2[rand],pch=16,col="orange")

plot(norm_mydata$TRAIL1,
     norm_mydata$PBS1,
     pch=16,
     col="lightgrey",
     
     xlab="TRAIL #1 norm sgRNA count",
     ylab="PBS #1 norm sgRNA count")
points(norm_mydata$TRAIL1[pos],norm_mydata$PBS1[pos],pch=16,col="red")
points(norm_mydata$TRAIL1[neg],norm_mydata$PBS1[neg],pch=16,col="blue")
points(norm_mydata$TRAIL1[rand],norm_mydata$PBS1[rand],pch=16,col="orange")

plot(norm_mydata$TRAIL1,
     norm_mydata$PBS2,
     pch=16,
     col="lightgrey",
     
     xlab="TRAIL #1 norm sgRNA count",
     ylab="PBS #2 norm sgRNA count")
points(norm_mydata$TRAIL1[pos],norm_mydata$PBS2[pos],pch=16,col="red")
points(norm_mydata$TRAIL1[neg],norm_mydata$PBS2[neg],pch=16,col="blue")
points(norm_mydata$TRAIL1[rand],norm_mydata$PBS2[rand],pch=16,col="orange")

plot(norm_mydata$TRAIL2,
     norm_mydata$PBS1,
     pch=16,
     col="lightgrey",
     
     xlab="TRAIL #2 norm sgRNA count",
     ylab="PBS #1 norm sgRNA count")
points(norm_mydata$TRAIL2[pos],norm_mydata$PBS1[pos],pch=16,col="red")
points(norm_mydata$TRAIL2[neg],norm_mydata$PBS1[neg],pch=16,col="blue")
points(norm_mydata$TRAIL2[rand],norm_mydata$PBS1[rand],pch=16,col="orange")

plot(norm_mydata$TRAIL2,
     norm_mydata$PBS2,
     pch=16,
     col="lightgrey",
     
     xlab="TRAIL #2 norm sgRNA count",
     ylab="PBS #2 norm sgRNA count")
points(norm_mydata$TRAIL2[pos],norm_mydata$PBS2[pos],pch=16,col="red")
points(norm_mydata$TRAIL2[neg],norm_mydata$PBS2[neg],pch=16,col="blue")
points(norm_mydata$TRAIL2[rand],norm_mydata$PBS2[rand],pch=16,col="orange")

plot(norm_mydata$PBS1,
     norm_mydata$PBS2,
     pch=16,
     col="lightgrey",
     
     xlab="PBS #1 norm sgRNA count",
     ylab="PBS #2 norm sgRNA count")
points(norm_mydata$PBS1[pos],norm_mydata$PBS2[pos],pch=16,col="red")
points(norm_mydata$PBS1[neg],norm_mydata$PBS2[neg],pch=16,col="blue")
points(norm_mydata$PBS1[rand],norm_mydata$PBS2[rand],pch=16,col="orange")

plot((norm_mydata$PBS1+norm_mydata$PBS2)/2,
     (norm_mydata$TRAIL1+norm_mydata$TRAIL2)/2,
     pch=16,
     col="lightgrey",
     cex=1,
     xlab="PBS1,PBS2 mean sgRNA count",
     ylab="TRAIL1,TRAIL2 mean sgRNA count"
     )
points(((norm_mydata$PBS1+norm_mydata$PBS2)/2)[pos],((norm_mydata$TRAIL1+norm_mydata$TRAIL2)/2)[pos],pch=16,col="red")
points(((norm_mydata$PBS1+norm_mydata$PBS2)/2)[neg],((norm_mydata$TRAIL1+norm_mydata$TRAIL2)/2)[neg],pch=16,col="blue")
points(((norm_mydata$PBS1+norm_mydata$PBS2)/2)[rand],((norm_mydata$TRAIL1+norm_mydata$TRAIL2)/2)[rand],pch=16,col="orange")
par(mfrow=c(1,1))
```

\newpage

## Data normalization ##

We observed good reproducability and enrichment of positive regulators as well as depletion of negative regulators in the screen. Fold changes were calculated as the ratio of mean sgRNA read count in the treatment group vs. mean sgRNA read count in the control group. All resulting fold changes were depleted for the one of the random controls, in order to exclude general group wise biases.

```{r}
# fodlchanges were calculated between the mean radcounts and log 2 transformed
mydata$fcraw=log2(
  (
    (mydata$TRAIL1/median(mydata$TRAIL1))
    +(mydata$TRAIL2/median(mydata$TRAIL2))
  )
  /(  (mydata$PBS1/median(mydata$PBS1))+
        (mydata$PBS2/median(mydata$PBS2))
  )
)

mydata$fcraw=mydata$fcraw-median(mydata$fcraw[rand])

#all ENSEBML gene identifiers used by CLD were translated according to the supplemental gene list.
mydata$gene=sub("([A-Za-z0-9]+)_.+","\\1",PBS1$DesignID,perl=T)
for(i in 1:nrow(mydata)){
  if(length(which(genes[,1]==mydata$gene[i]))>0){
    mydata[i,"gene"]=as.character(genes[which(genes[,1]==mydata$gene[i]),2])
  }
}
mydata$design=mydata$merger=as.character(PBS1$DesignID)

#for Subsequent analysis on single gene level the dataset is splitted by genes.
splitted_data=split(mydata,mydata$gene)

```

\newpage

## Fold change calculation ##

From this fold changes for every gene accompanied by the respective median could be plotted (** Fig 2e-g ,Suppl. Fig. 1 **).

```{r,echo=TRUE}
par(mfrow=c(2,2))
mybar("CASP8")
mybar("FADD")
mybar("BAX")
mybar("random")

mybar("TNFRSF10A")
mybar("BID")
mybar("TNFRSF10B")
mybar("TNFRSF10C")

mybar("XIAP")
mybar("BCL2L1")
mybar("PIM2")
mybar("SF3B3")
par(mfrow=c(1,1))
```

\newpage

An *ad hoc* statistical analysis based on testing if the true shift of fold changes between the random controls sgRNA population and the gene targeting sgRNA populations is different to 0. This was tested by a standard Wilcox rank sum test, for either using all sgRNAs that have been used in the assay or an altered fixed number of the sgRNA pool (**Fig 2c**).

```{r,echo=TRUE}
par(mfrow=c(2,1))
fc_pval=do.call("rbind.data.frame",
                lapply(splitted_data,
                       function(x){
                              return(
                                    c(
                                    median(x$fcraw),
                                           wilcox.test(x$fcraw,
                                                       mydata$fcraw[rand])$p.value
                                    )
                                  )
                                }
                                    )
                )
names(fc_pval)=c("median_fc_log2","p.val")
fc_pval$fdr=p.adjust(fc_pval$p.val,method = "fdr")
fc_pval=fc_pval[order(fc_pval$p.val),]

 colors=rep(alpha("grey",1),times = nrow(fc_pval))
  colors[which(row.names(fc_pval) %in% c("XIAP","BCL2L1"))]=alpha("blue",1)
  colors[which(row.names(fc_pval) %in% c("CASP8","CASP3","TNFRSF10A",
                                         "TNFRSF10B","BID","BAX","FADD"))]=alpha("red",1)
  colors[row.names(fc_pval)=="random"]=alpha("orange",1)
  genes=c(which(row.names(fc_pval) %in% c("XIAP",
                                          "BCL2L1")),
          which(row.names(fc_pval) %in% c("CASP8","CASP3","TNFRSF10A",
                                          "TNFRSF10B","BID","BAX","FADD")))

plot(abs(log10(fc_pval$p.val)),
     fc_pval$median_fc_log2,
     col=colors,
     pch=16,
     ylab="log2 foldchange",
     xlab="-log10 p.value",
     cex=1.5)
abline(v=abs(log10(0.05)))
text(abs(log10(fc_pval$p.val))[genes],fc_pval$median_fc_log2[genes],row.names(fc_pval)[genes],cex=1)

plot(abs(log10(fc_pval$fdr)),
     fc_pval$median_fc_log2,
     col=colors,
     pch=16,
     ylab="log2 foldchange",
     xlab="-log10 fdr",
     cex=1.5)
abline(v=abs(log10(0.05)))
text(abs(log10(fc_pval$fdr))[genes],fc_pval$median_fc_log2[genes],row.names(fc_pval)[genes],cex=1)
par(mfrow=c(1,1))
```

\newpage

Th following plot were create by fixing the sgRNA number "n" and drawing 100 times n sgRNAs for each gene from its pool (**Suppl. Fig. 2a-d**).

```{r,echo=TRUE,fig.height=8,eval=FALSE}
#100 times n (sample_size) sgRNAs are drawn for each gene and a p-value is calculated.
par(mfrow=c(2,2))
for(sample_size in c(20,10,5,3)){
  fc_pval=do.call("rbind.data.frame",
                  mclapply(splitted_data,function(x){
                    random_samples=matrix(0,100,2)
                    for(i in 1:100){
                      testgroup=sample(x$fcraw,sample_size)
                      random_samples[i,]=c(median(testgroup),
                                           wilcox.test(testgroup,mydata$fcraw[rand])$p.value)
                    }                                          
                    return(apply(random_samples,2,median))
                  }
                  ,mc.cores=4,mc.preschedule=TRUE
                  )
  )
  
  names(fc_pval)=c("median_fc_log2","p.val")
  fc_pval$fdr=p.adjust(fc_pval$p.val,method = "fdr")
  fc_pval=fc_pval[order(fc_pval$p.val),]
  
  colors=rep(alpha("grey",1),times = nrow(fc_pval))
  colors[which(row.names(fc_pval) %in% c("XIAP","BCL2L1"))]=alpha("blue",1)
  colors[which(row.names(fc_pval) %in% c("CASP8","CASP3","TNFRSF10A",
                                         "TNFRSF10B","BID","BAX","FADD"))]=alpha("red",1)
  colors[row.names(fc_pval)=="random"]=alpha("orange",1)
  genes=c(which(row.names(fc_pval) %in% c("XIAP",
                                          "BCL2L1")),
          which(row.names(fc_pval) %in% c("CASP8","CASP3","TNFRSF10A",
                                          "TNFRSF10B","BID","BAX","FADD")))

  
  plot(abs(log10(fc_pval$fdr)),
       fc_pval$median_fc_log2,
       col=colors,
       pch=16,
       ylab="log2 foldchange",
       xlab="-log10 p.value",
       cex=1.5,
       main=paste("n = ", sample_size))
  abline(v=abs(log10(0.1)))
  
  text(abs(log10(fc_pval$fdr))[genes],
       fc_pval$median_fc_log2[genes],
       row.names(fc_pval)[genes],
       cex=1,pos=2,offset = 1)
}
par(mfrow=c(1,1))

```

\newpage

Further we analyzed which influence either down sampling of random sgRNAs or sample sgRNA has in combination. For this reason we drew either "m" random or "n" sample sgRNAs from the pools of the experiment and tested 100 times if these are significantly different from each other. By this analysis it can be tested, if there are differences in needed sgRNA coverage between different genes.(**Fig. 4a-d**).

```{r,echo=TRUE,fig.height=10,eval=FALSE}

makeplot<-function(gene){
  gene_data=splitted_data[[gene]]
  datamatrix=c()
  maxnum=min(c(30,nrow(gene_data)))
  for(i in seq(1,maxnum,by=2)){
    column=c()
    for(k in seq(1,200,by=5)){
      cur_p=c()
      for(j in 1:100){
        p=wilcox.test(sample(gene_data$fccor,i),sample(splitted_data[["CTRL"]]$fccor,k))$p.value
        cur_p=c(cur_p,p)
      }
      column=c(column,median(cur_p))
    }
    datamatrix=cbind(datamatrix,column)
  }
  filled.contour(x=seq(1,100,by=5),y=seq(1,maxnum,by=2),z=-log10(datamatrix),nlevels=20,color.palette = heat.colors)
  mar.orig <- par("mar")
  w <- (3 + mar.orig[2]) * par("csi") * 2.54
  layout(matrix(c(2, 1), nc = 2), widths = c(1, lcm(w)))
  contmat<- ifelse(datamatrix > 0.05, 0, datamatrix)
  contmat<- ifelse(contmat > 0, 1, contmat)
  
  contour(x=seq(1,100,by=5),y=seq(1,maxnum,by=2),z=contmat, drawlabels = FALSE, 
          axes = FALSE, frame.plot = FFALSE, add = TRUE,nlevels=1)
}

mclapply( as.list(c("CASP8","BAX","FADD","TNFRSF10A","TNFRSF10B"
              ,"BCL2L1","PIM2","XIAP","SF3B3","BID","PASK")),
          mybar,
          mc.cores=4
)
```

\newpage

We demonstrated that our screen with the CLD designed library was indeed able to identify positive and negative regulators of the TRAIL signaling pathway. And that genes with a less penetrable phenotype profile need a much higher coverage with functional sgRNAs in order to be detected as a hit. Further we analyzed different factors, predicting sgRNA efficacy such as exon position, GC - content or target site microhomology.

```{r,echo=TRUE,fig.height=2}
# merge annotation and data into one dataframe
annotation$merger=annotation$Name
train.together=merge(annotation,mydata, by="merger")

# define the class of each sgRNA depending whether its fold change is above 
# or below the median fold change of all sgRNA targeting the same gene.
train.together$classes=train.together$fc
train.together$classes="none"
enrich=grep("FADD|CASP8|BAX|TNFRSF10A|TNFRSF10B|BID|CASP3",
              train.together$gene)
train.together=train.together[enrich,]

train.together$fcz=(train.together$fcraw-mean(train.together$fcraw))/sd(train.together$fcraw)
train.together$classes[train.together$fcz>1]="enriched"
train.together$classes[train.together$fcz<(-1)]="non-enriched"


```

\newpage

Plot the statistics for all significantly enriched genes (**Fig3. 2e-g**).

```{r,echo=TRUE,fig.height=6,warning=FALSE}


reverse_comp=function(x){
  temp=rev(unlist(strsplit(x,split="")))
  temp=gsub("A","t",temp)
  temp=gsub("T","a",temp)
  temp=gsub("G","c",temp)
  temp=gsub("C","g",temp)
  temp=gsub("a","A",temp)
  temp=gsub("t","T",temp)
  temp=gsub("g","G",temp)
  temp=gsub("c","C",temp)
  return(paste0(temp,collapse = ""))
}


make_logo=function(seq_list){
seq=list("1"="A","2"="G","3"="C","4"="T")
#print(seq_list[1])
count=matrix(0,4,30)
rownames(count)=c("A","C","G","T")
colnames(count)=c(1:ncol(count))

for(temp in seq_list){
  letters=unlist(strsplit(temp,split=""))[1:30]
  if(!identical(letters[c(26,27)],c("G","G"))){
    letters=unlist(strsplit(reverse_comp(paste0(letters,collapse = "")),split=""))
  }
  #print(letters[c(26,27)])
  for(i in 1:ncol(count)){
    count[letters[i],i]=count[letters[i],i]+1
  }
}

count=apply(count,2,function(x){x/sum(x)})
#print(count)
m=makePWM(count)

seqLogo(m,ic.scale = T)
return(count)
}

  curr.train.together=train.together
  splitted.curr=split(curr.train.together,curr.train.together$classes)
par(mfrow=c(1,1))
```

\newpage

Sequence Logo for all enriched genes

```{r,echo=FALSE}
  m=make_logo(curr.train.together$doench_30_mer[which(curr.train.together$classes=="enriched")])
```

Sequence Logo for all non-enriched genes

```{r,echo=FALSE}
n=make_logo(curr.train.together$doench_30_mer[which(curr.train.together$classes=="non-enriched")])
```

\newpage

Sequence Logo for all genes

```{r,echo=FALSE}
l=make_logo(curr.train.together$doench_30_mer)
```

Position Weight enrichment of desired - undesired phenotype

```{r,echo=FALSE}
pheatmap(m-n,cluster_rows = F,cluster_cols = F,cellheight = 10,cellwidth = 10,las=2)#,color = heat.colors(1000))
```

\newpage

```{r,echo=FALSE,fig.height=2}
par(mfrow=c(1,3))

curr.train.together$total_GC_classes=curr.train.together$fcraw
curr.train.together$total_GC_classes[which(curr.train.together$total_GC<=6/23*100)]="<=6"
curr.train.together$total_GC_classes[intersect(which(curr.train.together$total_GC>=7/23*100),which(curr.train.together$total_GC<=9/23*100))]="07-9"
curr.train.together$total_GC_classes[intersect(which(curr.train.together$total_GC>=10/23*100),which(curr.train.together$total_GC<=12/23*100))]="10-12"
curr.train.together$total_GC_classes[intersect(which(curr.train.together$total_GC>=13/23*100),which(curr.train.together$total_GC<=15/23*100))]="13-15"
curr.train.together$total_GC_classes[intersect(which(curr.train.together$total_GC>=16/23*100),which(curr.train.together$total_GC<=20/23*100))]="16-20"

boxplot(curr.train.together$fcraw~curr.train.together$total_GC_classes,ylab="log2-foldchange")
test_data=split(curr.train.together$fcraw,f=curr.train.together$total_GC_classes)
combos=combn(names(test_data),2)
pvals=vector(length=(ncol(combos)))
#for(i in 1:ncol(combos)){
#  pvals[i]=t.test(x=test_data[[combos[1,i]]],y=test_data[[combos[2,i]]])$p.value
#}
#fdr=p.adjust(pvals,method = "fdr")
print(paste(combos[1,],combos[2,],pvals,sep ="_"))

curr.train.together=curr.train.together[which(curr.train.together$classes!="none"),]
boxplot(curr.train.together$total_GC~curr.train.together$classes,
          las=2,ylab="arbitrary units",
          main=paste("total GC content","\np.val=",
                     round(t.test(
                       curr.train.together$total_GC~curr.train.together$classes
                       )$p.value,digits=5)),
          ylim=c(0,100))
boxplot(curr.train.together$doench_score~curr.train.together$classes,
          las=2,ylab="arbitrary units",
          main=paste("Doench on-target score","\np.val=",
                     round(t.test(
                       curr.train.together$doench_score~curr.train.together$classes
                       )$p.value,digits=5))#,
         # ylim=c(0,100)
        )
  boxplot(curr.train.together$seed_GC*100~curr.train.together$classes,
          las=2,
          ylab="arbitrary units",
          main=paste("seed GC content","\np.val=",
                     round(t.test(
                       curr.train.together$seed_GC*100~curr.train.together$classes
                                  )$p.value,digits=5))
          ,ylim=c(0,100))


boxplot(curr.train.together$Anno.Score~curr.train.together$classes,
          las=2,
          ylab="arbitrary units",
          main=paste("A-Score","\np.val=",
                     round(t.test(
                       curr.train.together$Anno.Score~curr.train.together$classes
                                  )$p.value,digits=5))
         )
```

\newpage

Plot the statistics for CASP8

```{r,echo=FALSE,fig.height=6,warning=FALSE}

enrich=grep("CASP8",train.together$gene) 
curr.train.together=train.together[enrich,]
splitted.curr=split(curr.train.together,curr.train.together$classes)

```

```{r,echo=FALSE,fig.height=2}
par(mfrow=c(1,3))
  curr.train.together=curr.train.together[which(curr.train.together$classes!="none"),]

  boxplot(curr.train.together$total_GC~curr.train.together$classes,las=2,ylab="arbitrary units",
          main=paste("total GC content","\np.val=",round(t.test(curr.train.together$total_GC~curr.train.together$classes)$p.value,digits=5)),ylim=c(0,100))
  boxplot(curr.train.together$seed_GC*100~curr.train.together$classes,las=2,ylab="arbitrary units",
          main=paste("seed GC content","\np.val=",round(t.test(curr.train.together$seed_GC~curr.train.together$classes)$p.value,digits=5)),ylim=c(0,100))
```

Plot the statistics for BAX (**Suppl. Fig6. 2a-c**).

```{r,echo=FALSE,fig.height=6,warning=FALSE}
  enrich=grep("BAX",train.together$gene) 
  curr.train.together=train.together[enrich,]
 splitted.curr=split(curr.train.together,curr.train.together$classes)
```

```{r,echo=FALSE,fig.height=2}
par(mfrow=c(1,3))
curr.train.together=curr.train.together[which(curr.train.together$classes!="none"),]

  boxplot(curr.train.together$total_GC~curr.train.together$classes,las=2,ylab="arbitrary units",
          main="total GC content",#\np.val=",round(t.test(curr.train.together$total_GC~curr.train.together$classes)$p.value,digits=5)),
          ylim=c(0,100))
  boxplot(curr.train.together$seed_GC*100~curr.train.together$classes,las=2,ylab="arbitrary units",
          main="seed GC content",#\np.val=",round(t.test(curr.train.together$seed_GC~curr.train.together$classes)$p.value,digits=5)),
          ylim=c(0,100))
```

Plot the statistics for TNFRSF10A 
```{r,echo=FALSE,fig.height=6,warning=FALSE}
enrich=grep("TNFRSF10A",train.together$gene) 
  curr.train.together=train.together[enrich,]
splitted.curr=split(curr.train.together,curr.train.together$classes)

```

```{r,echo=FALSE,fig.height=2}

par(mfrow=c(1,3))
  curr.train.together=curr.train.together[which(curr.train.together$classes!="none"),]

  boxplot(curr.train.together$total_GC~curr.train.together$classes,las=2,ylab="arbitrary units",
          main="total GC content",#"\np.val=",round(t.test(curr.train.together$total_GC~curr.train.together$classes)$p.value,digits=5)),
          ylim=c(0,100))
  boxplot(curr.train.together$seed_GC*100~curr.train.together$classes,las=2,ylab="arbitrary units",
          main="seed GC content",#"\np.val=",round(t.test(curr.train.together$seed_GC~curr.train.together$classes)$p.value,digits=5)),
          ylim=c(0,100))
```

\newpage

From the statistics of single sgRNA parameters tested on basis of multiple genes it could be inferred that parameters such as GC content play only a minor role in sgRNA indel induction efficacy. However, when looking at CASP8 as the most upstream essential positive regulator of TRAIL induced apoptosis one can make some strong assumptions based on its gene model. However similar data on different genes do not underline the same trends. First looking at exons (**Fig. 3a-b**).

```{r,echo=FALSE,fig.height=9,fig.width=9}
par(mfrow=c(3,2))
curr.train.together=train.together[grep("FADD",train.together$gene),]
curr.train.together$classes="exon 2"
curr.train.together$classes[curr.train.together$Start<70205000]="exon 1"

plot(curr.train.together$Start,curr.train.together$fcraw,pch=16,axes = T,xlab="genomic coordinate",ylab="log2 fold change",frame=T,cex=1,col="lightgrey",ylim=c(-6,6),main="FADD")
boxplot(curr.train.together$fcraw~curr.train.together$classes,ylim=c(-6,6),main="FADD",)
t.test(curr.train.together$fcraw~curr.train.together$classes)

curr.train.together=train.together[grep("BAX",train.together$gene),]
curr.train.together$classes="late exons"
curr.train.together$classes[curr.train.together$Start<48956000]="middle exons"
curr.train.together$classes[curr.train.together$Start<48955200]="early exons"

plot(curr.train.together$Start,curr.train.together$fcraw,pch=16,axes = T,xlab="genomic coordinate",ylab="log2 fold change",frame=T,cex=1,col="lightgrey",ylim=c(-6,6),main="BAX")
boxplot(curr.train.together$fcraw~curr.train.together$classes,ylim=c(-6,6),main="BAX")
#t.test(curr.train.together$fcraw[curr.train.together$classes=="middle exons"],curr.train.together$fcraw[curr.train.together$classes=="early exons"])
#t.test(curr.train.together$fcraw[curr.train.together$classes=="middle exons"],curr.train.together$fcraw[curr.train.together$classes=="late exons"])

curr.train.together=train.together[grep("CASP8",train.together$gene),]
curr.train.together$classes="other exons"
curr.train.together$classes[curr.train.together$Start<201261000]="1st exon"

colors=rep("red",times=length(curr.train.together$classes))
colors[curr.train.together$Start>201261000]="lightgrey"

plot(curr.train.together$Start,curr.train.together$fcraw,col=colors,pch=16,axes = T,xlab="genomic coordinate",ylab="log2 fold change",frame=T,cex=1,ylim=c(-6,6),main="CASP8")

boxplot(curr.train.together$fcraw~curr.train.together$classes,ylim=c(-6,6),main="CASP8")
#t.test(curr.train.together$fcraw~curr.train.together$classes)
par(mfrow=c(1,1))
```

\newpage

Second looking at GC-content 

```{r,echo=FALSE,fig.height=9,fig.width=9}
par(mfrow=c(3,2))
curr.train.together=train.together[grep("FADD",train.together$gene),]
curr.train.together$classes="high GC"
curr.train.together$classes[curr.train.together$total_GC<55]="medium GC"
curr.train.together$classes[curr.train.together$total_GC<40]="low GC"


colors=rep("red",times=length(curr.train.together$classes))
colors[curr.train.together$total_GC<55]="lightgrey"
colors[curr.train.together$total_GC<40]="blue"

plot(curr.train.together$total_GC,curr.train.together$fcraw,col=colors,pch=16,axes = T,xlab="total GC content",ylab="log2 fold change",frame=T,cex=1,ylim=c(-6,6),xlim=c(0,100),main="FADD")

boxplot(curr.train.together$fcraw~curr.train.together$classes,ylim=c(-6,6),main="FADD")
#t.test(curr.train.together$fcraw[curr.train.together$classes=="low GC"],curr.train.together$fcraw[curr.train.together$classes=="high GC"])
#t.test(curr.train.together$fcraw[curr.train.together$classes=="low GC"],curr.train.together$fcraw[curr.train.together$classes=="medium GC"])
#t.test(curr.train.together$fcraw[curr.train.together$classes=="medium GC"],curr.train.together$fcraw[curr.train.together$classes=="high GC"])


curr.train.together=train.together[grep("BAX",train.together$gene),]
curr.train.together$classes="high GC"
curr.train.together$classes[curr.train.together$total_GC<55]="medium GC"
curr.train.together$classes[curr.train.together$total_GC<40]="low GC"

colors=rep("red",times=length(curr.train.together$classes))
colors[curr.train.together$total_GC<55]="lightgrey"
colors[curr.train.together$total_GC<40]="blue"

plot(curr.train.together$total_GC,curr.train.together$fcraw,col=colors,pch=16,axes = T,xlab="total GC content",ylab="log2 fold change",frame=T,cex=1,ylim=c(-6,6),xlim=c(0,100),main="BAX")

boxplot(curr.train.together$fcraw~curr.train.together$classes,ylim=c(-6,6),main="BAX")
#t.test(curr.train.together$fcraw[curr.train.together$classes=="low GC"],curr.train.together$fcraw[curr.train.together$classes=="high GC"])
#t.test(curr.train.together$fcraw[curr.train.together$classes=="low GC"],curr.train.together$fcraw[curr.train.together$classes=="medium GC"])
#t.test(curr.train.together$fcraw[curr.train.together$classes=="medium GC"],curr.train.together$fcraw[curr.train.together$classes=="high GC"])

curr.train.together=train.together[grep("CASP8",train.together$gene),]
curr.train.together$classes="high GC"
curr.train.together$classes[curr.train.together$total_GC<55]="medium GC"
curr.train.together$classes[curr.train.together$total_GC<40]="low GC"

colors=rep("red",times=length(curr.train.together$classes))
colors[curr.train.together$total_GC<55]="lightgrey"
colors[curr.train.together$total_GC<40]="blue"

plot(curr.train.together$total_GC,curr.train.together$fcraw,col=colors,pch=16,axes = T,xlab="total GC content",ylab="log2 fold change",frame=T,cex=1,ylim=c(-6,6),xlim=c(0,100),main="CASP8")
boxplot(curr.train.together$fcraw~curr.train.together$classes,ylim=c(-6,6),main="CASP8")

t.test(curr.train.together$fcraw[curr.train.together$classes=="low GC"],curr.train.together$fcraw[curr.train.together$classes=="high GC"])
t.test(curr.train.together$fcraw[curr.train.together$classes=="low GC"],curr.train.together$fcraw[curr.train.together$classes=="medium GC"])
t.test(curr.train.together$fcraw[curr.train.together$classes=="medium GC"],curr.train.together$fcraw[curr.train.together$classes=="high GC"])
par(mfrow=c(1,1))
```

\newpage

Session Info

```{r,echo=TRUE}
sessionInfo()
```
